# Supplementary material for: The genomic architecture of circulating cytokine levels points to drug targets for immune-related diseases
Source: Commun Biol. 2025 Jan 10;8:34. doi: 10.1038/s42003-025-07453-w (PMC11724035; doi:10.1038/s42003-025-07453-w)
Supplement: Supplementary file 4 — Supplementary Data- Example code.R [file 42003_2025_7453_MOESM4_ESM.txt]

### CODE EXAMPLE ###

######### Meta-Analysis based on Pvalue
### create list of sign. SNPs
list <- read.csv("./Research/scripts/list.txt", sep="")
list <- list[c(13:40),]

clump_total = NULL
as.data.frame(clump_total)

for(i in seq_len(nrow(list))){
  Cytokine = list[i,1]
  # load metal results 
  load_dir = "./Research/Results/metal_results/post_process2/"
  filename = paste("Final_RSID_df_filtered_eaf_",Cytokine, ".txt", sep="")
  metal <- read.csv(file = file.path(load_dir, filename), sep = "")
  
  # filter sign. SNPs
  metal <- subset(metal, P.value < 5e-08)     # filter DB by sign SNP
  
  # clump data
  setnames(metal, "MarkerName", "SNP")
  setnames(metal, "chr", "chr_name")
  setnames(metal, "pos", "chrom_start")
  clump_data(
    metal,
    clump_kb = 10000,
    clump_r2 = 0.001,
    clump_p1 = 1,
    clump_p2 = 1,
    pop = "EUR"
  ) -> clump
  clump <- clump[,c(1:16)]
  
  print("--------------")
  print(Cytokine)
  print("--------------")
  
  # append to clump_total
  clump <- data.frame(clump)
  clump$Cytokine <- NULL
  clump$Cytokine <- NA
  clump[is.na(clump)] <- Cytokine
  
  savefilename = paste(Cytokine, ".txt", sep="")
  save_dir = "./Research/Results/GWAS_trans/output"
  write.table(clump, file = file.path(save_dir, savefilename), quote = FALSE, append = FALSE, sep = " ", dec = ".", 
              row.names = FALSE, col.names = TRUE)
  
  clump_total <- rbind(clump_total,clump)
}  

clump_total <- as.matrix(clump_total)
savefilename = "clump_trans.txt"
save_dir = "./Research/Results/GWAS_trans/"
write.table(clump_total, file = file.path(save_dir, savefilename), quote = FALSE, append = FALSE, sep = " ", dec = ".", 
            row.names = FALSE, col.names = TRUE)


#Transform p-values to Beta & SE
# filter by sign SNP & delete SNPs that were only in 1 database

list <- read.csv("./Research/scripts/list.txt", sep="")

clump_total = NULL
as.data.frame(clump_total)

for(i in seq_len(nrow(list))){
  Cytokine = list[i,1]
  # load metal results 
  load_dir = "./Research/Results/metal_results/analysis_results_pval_control analysis"
  filename = paste(Cytokine, "1.TBL", sep="")
  metal <- read.csv(file = file.path(load_dir, filename), sep = "")
  
  # processing
  metal <- subset(metal, HetDf != 0)          # delete SNPs with 1 database
  metal <- subset(metal, P.value < 5e-08)     # filter DB by sign SNP
 
  # clump data
  setnames(metal, "metal_tmp", "SNP")
  setnames(metal, "V1", "chr_name")
  setnames(metal, "V3", "chrom_start")
  clump_data(
    metal,
    clump_kb = 10000,
    clump_r2 = 0.001,
    clump_p1 = 1,
    clump_p2 = 1,
    pop = "EUR"
  ) -> clump
  clump <- clump[,c(1:13)]
  
  # processing
  # browse PhenoScanner for allele freq
  res <- phenoscanner(snpquery= clump$SNP) 
  result <- res$snps
  result <- result[,c(1,13, 15,19)]
  setnames(result, "eur", "pheno_allele_freq")
  setnames(result, "consequence", "pheno_genRegion")
  setnames(result, "hgnc", "pheno_genName")
  result$pheno_allele_freq <- as.numeric(result$pheno_allele_freq)
  clump <- left_join(clump, result, by = c("SNP" = "snp"))
  
  # Zscore to Beta & SE
  clump$beta <- clump$Zscore /sqrt(2 * clump$pheno_allele_freq * (1-clump$pheno_allele_freq) * (clump$Weight+clump$Zscore^2))
  clump$se <- 1 /sqrt(2 * clump$pheno_allele_freq * (1-clump$pheno_allele_freq) * (clump$Weight+clump$Zscore^2))
  
  # append to clump_total
  clump <- data.frame(clump)
  clump$Cytokine <- NULL
  clump$Cytokine <- NA
  clump[is.na(clump)] <- Cytokine
  clump_total <- rbind(clump_total,clump)
}  

clump_total <- as.matrix(clump_total)
savefilename = "clump_total_pval.txt"
save_dir = "./Research/Results/GWAS_trans/"
write.table(clump_total, file = file.path(save_dir, savefilename), quote = FALSE, append = FALSE, sep = " ", dec = ".", 
            row.names = FALSE, col.names = TRUE)


#####-------------------------- MR disease outcomes ---------------------------####
# define exposure -> sign. cis-acting SNPs
inst_cyto <- fread(file = "./Research/Results/GWAS_cis/clump_cis_pheno.txt", select = c(1, 17, 15,16,2,3,12,13,14,6,20)) # as data.table
names(inst_cyto) <- c('SNP','Phenotype','CHR','BP','effect_allele','other_allele','eaf','beta','se','pval', 'gen')
inst_cyto <- data.frame(inst_cyto)
exp_dat <- format_data(inst_cyto, type="exposure")

# define outcome -> Diseases
list <- read.csv("./Research/Results/MR_outcomes/outcomes_tmp.txt", sep="")

for(i in seq_len(nrow(list)))  {
  disease = list[i,1]
  
  # load and format outcome
  load_dir = "./Research/Additional_datasets/outcome_data/prepared_final"
  filename = paste(disease ,".txt", sep="")
  out_dat <- fread(file = file.path(load_dir, filename))
  out_dat <- as.data.frame(out_dat)
  out_dat <- out_dat[,c(3,4,5,6,7,8)]
  names(out_dat) <- c('SNP','effect_allele','other_allele', 'beta','se','pval')
  out_dat <- format_data(out_dat, type="outcome")
  
  # harmonise exposure and outcome datasets
  dat <- harmonise_data(
    exposure_dat = exp_dat,
    outcome_dat = out_dat,
    action=1
  )
  
  # analyze and save dataset
  res <- mr(dat, method_list=c("mr_ivw"))
  save_dir = "./Research/Results/MR_outcomes/" 
  savefilename = paste("MR_", disease, "_ivw.txt", sep="")
  write.table(res, file = file.path(save_dir, savefilename), row.names=F, quote=F, sep="\t")
  
  # analyze and save dataset
  res <- mr(dat, method_list=c("mr_weighted_median"))
  savefilename = paste("MR_", disease, "_med.txt", sep="")
  write.table(res, file = file.path(save_dir, savefilename), row.names=F, quote=F, sep="\t")
  
  # analyze and save dataset
  res <- mr(dat, method_list=c("mr_egger_regression"))
  savefilename = paste("MR_", disease, "_egg.txt", sep="")
  write.table(res, file = file.path(save_dir, savefilename), row.names=F, quote=F, sep="\t")
  
}
