# Supplementary material for: The genomic architecture of circulating cytokine levels points to drug targets for immune-related diseases
Source: Commun Biol. 2025 Jan 10;8:34. doi: 10.1038/s42003-025-07453-w (PMC11724035; doi:10.1038/s42003-025-07453-w)
Supplement: Supplementary file 6 — Supplementary Data S2 [file 42003_2025_7453_MOESM6_ESM.xlsx]

## Sheet: S2 significant SNPs
Supplementary Data S2: significant trans- and cis-acting SNPs from GWAS meta-analysis
SNP	Allele1	Allele2	Zscore	P.value	Direction	HetISq	HetChiSq	HetDf	HetPVal	EAF	beta	se	chr	position	Cytokine	genRegion_pheno	genName_pheno	locus	expl_var	locus distance	start	end	loci	locus_lead SNP	Susie, SNP in credible set
rs2179071	t	c	-5.6660000000000004	1.4629999999999999E-8	---	13.4	2.31	2	0.315	0.41058	-3.607279E-2	6.3665350000000004E-3	6	22114325	bNGF	intron	CASC15	6p22.3	6.2981372582584497E-4	trans	21614325	22614325	58	0	0
rs35099140	a	t	5.7210000000000001	1.0579999999999999E-8	?-+	87.2	7.8230000000000004	1	5.1570000000000001E-3	0.23465	4.5967769999999998E-2	8.0349189999999997E-3	14	106952318	bNGF	intron	LINC00221	14q32.33	7.5895759620798098E-4	trans	106452318	107452318	110	0	0
rs78961792	a	g	-5.5590000000000002	2.707E-8	--	47.2	1.895	1	0.1686	9.7930000000000003E-2	-6.3352759999999994E-2	1.1396431E-2	3	66401761	CCL11/eotaxin-1	intron	SLC25A26	3p14.1	7.0911564929499805E-4	trans	65901761	66901761	34	0	0
rs140921648	a	c	5.6890000000000001	1.28E-8	++	76.2	4.21	1	4.0189999999999997E-2	3.9329999999999997E-2	9.9141690000000005E-2	1.742691E-2	7	75202900	CCL11/eotaxin-1	intron	HIP1	7q11.23	7.4274682882854797E-4	trans	74702900	75702900	67
rs11920996	t	c	9.6329999999999991	5.825E-22	++	94.1	17.003	1	3.7329999999999997E-5	2.3050000000000001E-2	0.21728691999999999	2.2556515999999999E-2	3	42542761	CCL11/eotaxin-1	intron	VIPR1	3p22.1	2.1263778049204199E-3	trans	42042761	43042761	31
rs116758863	t	g	-5.6390000000000002	1.7109999999999999E-8	--	74.400000000000006	3.9129999999999998	1	4.7899999999999998E-2	2.1909999999999999E-2	-0.13047099000000001	2.3137257000000001E-2	3	39250894	CCL11/eotaxin-1	upstream	DSTNP4	3p22.2	7.2959039428378098E-4	trans	38750894	39750894	29	1	1
rs77012232	c	g	5.9210000000000003	3.1979999999999999E-9	++	51.5	2.0640000000000001	1	0.15079999999999999	2.1389999999999999E-2	0.13861365	2.3410514E-2	3	41067877	CCL11/eotaxin-1	intergenic	RP11-520A21.1	3p22.1	8.0438215762772898E-4	trans	40567877	41567877	30	0	0
rs826725	a	g	-6.5519999999999996	5.6920000000000002E-11	--	0	0.08	1	0.77680000000000005	0.47443000000000002	-4.4435959999999997E-2	6.7820449999999996E-3	8	59733378	CCL11/eotaxin-1	intron	TOX	8q12.1	9.8469524471001295E-4	trans	59233378	60233378	72	0	1
rs7783786	a	g	-5.8559999999999999	4.7310000000000003E-9	--	0	0.85399999999999998	1	0.35549999999999998	0.42202000000000001	-4.016318E-2	6.8584659999999997E-3	7	75429731	CCL11/eotaxin-1	intergenic	CCL26	7q11.23	7.86922608246144E-4	trans	74929731	75929731	67	1	0
rs11646780	a	t	-5.4569999999999999	4.8550000000000001E-8	--	0	0.65900000000000003	1	0.41689999999999999	0.40866999999999998	-3.7591569999999998E-2	6.8886879999999996E-3	16	80022802	CCL11/eotaxin-1	intergenic	RP11-148M9.1	16q23.2	6.8298881999328902E-4	trans	79522802	80522802	128	0	0
rs9810934	a	g	12.568	3.1819999999999997E-36	++	85.9	7.0789999999999997	1	7.7980000000000002E-3	0.28902	9.378061E-2	7.4618569999999997E-3	3	45954352	CCL11/eotaxin-1	intron	LZTFL1	3p21.31	3.6144430232380501E-3	trans	45454352	46454352	32	1	1
rs7550207	t	c	-6.19	6.017E-10	--	82.5	5.726	1	1.6719999999999999E-2	0.26445000000000002	-4.7532190000000002E-2	7.6788669999999998E-3	1	159174885	CCL11/eotaxin-1	intron	ACKR1	1q23.2	8.7894442484812998E-4	trans	158674885	159674885	7
rs1671209	c	g	-5.6520000000000001	1.5840000000000002E-8	--	0	0.23400000000000001	1	0.62860000000000005	0.25617000000000001	-4.3842310000000002E-2	7.7569550000000003E-3	19	55551002	CCL11/eotaxin-1	upstream	GP6	19q13.42	7.32518860731576E-4	trans	55051002	56051002	146
rs763781	t	c	-5.8259999999999996	5.6729999999999997E-9	--	86.8	7.59	1	5.8710000000000004E-3	0.2535	-4.5005861756673302E-2	7.7250020179665804E-3	17	32488890	CCL11/eotaxin-1	upstream	CCL11	17q12		cis			166	0	1
rs704903	t	c	-10.066000000000001	7.8319999999999999E-24	--	77.900000000000006	4.5220000000000002	1	3.347E-2	0.24504000000000001	-7.9207760000000002E-2	7.8688419999999992E-3	3	43070847	CCL11/eotaxin-1	intron	FAM198A	3p22.1	2.3212738806870801E-3	trans	42570847	43570847	31	1	0
rs73087348	t	c	8.4410000000000007	3.1560000000000002E-17	++	0	0.46100000000000002	1	0.49719999999999998	0.23835000000000001	6.7073279999999999E-2	7.9461289999999997E-3	3	42811571	CCL11/eotaxin-1	intron	CCDC13	3p22.1	1.63342684024413E-3	trans	42311571	43311571	31
rs10402455	a	g	-5.5220000000000002	3.344E-8	--	37.4	1.5960000000000001	1	0.2064	0.12349	-5.6837029999999997E-2	1.0292835E-2	19	37728707	CCL11/eotaxin-1	intron	ZNF383	19q13.12	6.9932879929276201E-4	trans	37228707	38228707	141	0	0
rs10491109	t	g	6.51	7.533E-11	++	0	7.0000000000000001E-3	1	0.93389999999999995	0.10221	7.2764919999999997E-2	1.1177407E-2	17	32549026	CCL11/eotaxin-1	intergenic	LINC01989	17q12	9.7172250280066705E-4	trans	32049026	33049026	133
rs62245068	t	c	8.9350000000000005	4.0829999999999998E-19	+++	62.6	5.3449999999999998	2	6.9089999999999999E-2	5.9959999999999999E-2	0.10493573	1.1744345999999999E-2	3	45840051	CCL2/MCP-1	upstream	SLC6A20	3p21.31	1.24132279281545E-3	trans	45340051	46340051	32
rs3026943	a	c	-5.4770000000000003	4.3170000000000002E-8	---	34	3.03	2	0.2198	0.40561000000000003	-3.1905160000000002E-2	5.8252989999999999E-3	1	159131926	CCL2/MCP-1	intergenic	CADM3	1q23.2	4.9083101489201596E-4	trans	158631926	159631926	7
rs4857857	a	g	5.6	2.1439999999999999E-8	+++	87.4	15.861000000000001	2	3.5960000000000001E-4	0.36348000000000003	3.2410700000000001E-2	5.7876250000000002E-3	3	128313880	CCL2/MCP-1	intergenic	MRPL3	3q21.3	4.8607064195256301E-4	trans	127813880	128813880	36
rs2887259	t	c	5.4870000000000001	4.0889999999999998E-8	++?	0	7.0000000000000007E-2	1	0.79100000000000004	0.34587000000000001	4.7016269999999999E-2	8.5686660000000008E-3	17	32590612	CCL2/MCP-1	intergenic	CCL2	17q12	1.0002378863185799E-3	trans	32090612	33090612	133
rs9427342	c	g	5.6310000000000002	1.789E-8	+++	63.3	5.452	2	6.5479999999999997E-2	0.30504999999999999	3.4623080000000001E-2	6.1486550000000003E-3	1	159360156	CCL2/MCP-1	intron	RP11-550P17.5	1q23.2	5.0826005919489005E-4	trans	158860156	159860156	7
rs3888652	a	g	6.35	2.1569999999999999E-10	+++	82.6	11.477	2	3.2200000000000002E-3	0.25673000000000001	4.0468400000000002E-2	6.3729759999999998E-3	3	42726718	CCL2/MCP-1	upstream	KLHL40	3p22.1	6.2500758598681703E-4	trans	42226718	43226718	31
rs2269443	a	g	-8.3580000000000005	6.3969999999999995E-17	---	86.9	15.294	2	4.7750000000000001E-4	0.12492	-6.9852250000000005E-2	8.3575309999999996E-3	3	46491290	CCL2/MCP-1	intron	LTF	3p21.31	1.06676934870105E-3	trans	45991290	46991290	32
rs34901975	a	g	10.252000000000001	1.159E-24	+++	87.5	15.978999999999999	2	3.391E-4	0.12073	8.6922910000000006E-2	8.4786299999999992E-3	3	45916786	CCL2/MCP-1	intron	LZTFL1	3p21.31	1.60411672258856E-3	trans	45416786	46416786	32
rs1329424	t	g	5.6950000000000003	1.2369999999999999E-8	++	62.4	2.6619999999999999	1	0.1028	0.39734999999999998	4.1648770000000002E-2	7.3132179999999998E-3	1	196646176	CCL27/CTACK	intron	CFH	1q31.3	8.30754560422631E-4	trans	196146176	197146176	10
rs113961817	a	c	6.8959999999999999	5.3510000000000001E-12	?++	0	3.7999999999999999E-2	1	0.84450000000000003	7.9900000000000006E-3	0.24777547	3.5930318000000003E-2	17	34108212	CCL3/MIP-1a	intron	MMP28	17q12	9.7321645275673797E-4	trans	33608212	34608212	133
rs7412	t	c	5.7409999999999997	9.3999999999999998E-9	-++	70.400000000000006	6.7569999999999997	2	3.4099999999999998E-2	5.9409999999999998E-2	7.1293529999999994E-2	1.2418313E-2	19	45412079	CCL3/MIP-1a	missense	APOE	19q13.32	5.6805468064884796E-4	trans	44912079	45912079	143
rs9903158	t	c	-8.0009999999999994	1.2329999999999999E-15	++-	98.5	137.18899999999999	2	1.621E-30	3.6679999999999997E-2	-0.12491782	1.5612776E-2	17	34312337	CCL3/MIP-1a	5_prime_UTR	CCL14	17q12	1.1027541294742599E-3	trans	33812337	34812337	133
rs764872	a	g	14.163	1.548E-45	++?	97.5	39.262	1	3.7059999999999999E-10	0.61829999999999996	0.14286387809460099	1.0087119825926799E-2	17	34415272	CCL3/MIP-1a	downstream	CCL3	17q12		cis			164	0	0
rs3129773	t	c	-5.7039999999999997	1.171E-8	?--	0	0.311	1	0.57709999999999995	0.49195	-3.6654249999999999E-2	6.4260610000000003E-3	6	32601930	CCL3/MIP-1a	intron	HLA-DQA1	6p21.32	6.7159289280159897E-4	trans	32101930	33101930	59
rs62140208	a	g	-6.0229999999999997	1.707E-9	---	88.6	17.488	2	1.594E-4	0.42196	-3.5801840000000001E-2	5.9441870000000001E-3	2	42325560	CCL3/MIP-1a	intergenic	PKDCC	2p21	6.2527327445753502E-4	trans	41825560	42825560	21	0	0
rs8066793	t	c	5.6150000000000002	1.9610000000000002E-8	+++	0	0.20200000000000001	2	0.90400000000000003	0.41661999999999999	3.4721019999999998E-2	6.1836180000000001E-3	17	33696096	CCL3/MIP-1a	intron	SLFN11	17q12	5.8601211737800501E-4	trans	33196096	34196096	133
rs12302980	a	g	5.4820000000000002	4.2139999999999999E-8	+++	0	0.10100000000000001	2	0.95069999999999999	0.34917999999999999	3.4000570000000001E-2	6.2022209999999999E-3	12	111360290	CCL3/MIP-1a	upstream	MYL2	12q24.11	5.2542731023682502E-4	trans	110860290	111860290	102
rs3924113	t	g	5.5039999999999996	3.7020000000000003E-8	++?	0	0.32800000000000001	1	0.56669999999999998	0.23927000000000001	6.0614519999999998E-2	1.1012813E-2	4	38796255	CCL3/MIP-1a	downstream	TLR1	4p14	1.33752568089855E-3	trans	38296255	39296255	41	1	0
rs10818069	a	c	-5.4710000000000001	4.4630000000000003E-8	--	0	5.0999999999999997E-2	1	0.82079999999999997	7.51E-2	-9.2380450000000003E-2	1.6885480000000001E-2	9	120453971	CCL4/MIP-1b	intergenic	RPL35AP22	9q33.1	1.18556360587982E-3	trans	119953971	120953971	87	0	1
rs7217473	t	c	7.1260000000000003	1.0369999999999999E-12	++	65.900000000000006	2.9359999999999999	1	8.6599999999999996E-2	5.8999999999999997E-2	0.1371462	1.9245890000000002E-2	17	34319064	CCL4/MIP-1b	downstream	CCL15	17q12	2.08852264440947E-3	trans	33819064	34819064	133
rs76960253	t	c	5.891	3.8369999999999999E-9	++	97.9	47.075000000000003	1	6.8329999999999997E-12	1.89E-2	0.21631449999999999	3.6719479999999999E-2	17	34088656	CCL4/MIP-1b	intron	C17orf50	17q12	1.7353070838651099E-3	trans	33588656	34588656	133
rs62242542	t	c	-7.8390000000000004	4.5339999999999999E-15	--	98.2	56.201000000000001	1	6.5439999999999997E-14	0.98019999999999996	-0.28832540000000001	3.6780889999999997E-2	3	45169491	CCL4/MIP-1b	intron	CDCP1	3p21.31	3.2268270619218698E-3	trans	44669491	45669491	32
rs140950972	c	g	5.7190000000000003	1.068E-8	++	51.8	2.0739999999999998	1	0.14979999999999999	0.97609999999999997	0.17909220000000001	3.1315290000000003E-2	17	34034912	CCL4/MIP-1b	intron	AP2B1	17q12	1.4964959721462301E-3	trans	33534912	34534912	133
rs34437725	t	c	-5.5270000000000001	3.2539999999999999E-8	--	83.5	6.0460000000000003	1	1.3939999999999999E-2	0.95699999999999996	-0.13032369999999999	2.357946E-2	17	33826785	CCL4/MIP-1b	intron	SLFN12L	17q12	1.3978391246666499E-3	trans	33326785	34326785	133
rs73089379	c	g	-9.0489999999999995	1.4390000000000001E-19	--	94.3	17.61	1	2.711E-5	0.92300000000000004	-0.16216939999999999	1.792125E-2	3	45183414	CCL4/MIP-1b	intron	CDCP1	3p21.31	3.7381802759132001E-3	trans	44683414	45683414	32
rs10510748	a	g	6.4539999999999997	1.088E-10	++	84.6	6.4960000000000004	1	1.081E-2	0.89929999999999999	9.5418639999999999E-2	1.478442E-2	3	46178538	CCL4/MIP-1b	intergenic	TKT	3p21.31	1.64903739496099E-3	trans	45678538	46678538	32
rs9847395	t	c	5.6710000000000003	1.42E-8	++	86	7.1459999999999999	1	7.5119999999999996E-3	0.44	5.0839549999999997E-2	8.96483E-3	3	46724548	CCL4/MIP-1b	intron	ALS2CL	3p21.31	1.27372037122299E-3	trans	46224548	47224548	32
rs11658282	t	c	-5.4850000000000003	4.1239999999999997E-8	--	82.5	5.718	1	1.6789999999999999E-2	0.34460000000000002	-5.1362480000000002E-2	9.3641720000000005E-3	17	33483115	CCL4/MIP-1b	intron	UNC45B	17q12	1.1916361677009699E-3	trans	32983115	33983115	133
rs2373048	a	t	-6.9409999999999998	3.8999999999999999E-12	--	53.9	2.1709999999999998	1	0.1406	0.22109999999999999	-7.8979350000000004E-2	1.137867E-2	3	45834988	CCL4/MIP-1b	-	SLC6A20	3p21.31	2.1484613852618601E-3	trans	45334988	46334988	32
rs10023850	a	g	5.4630000000000001	4.6929999999999997E-8	++	26.1	1.353	1	0.2447	0.17549999999999999	6.3911460000000003E-2	1.169897E-2	4	38763693	CCL4/MIP-1b	upstream	RNA5SP158	4p14	1.1821028214372099E-3	trans	38263693	39263693	41
rs56673427	a	g	-15.356999999999999	3.1709999999999999E-53	--	95.7	23.323	1	1.37E-6	0.12520000000000001	-0.23559849999999999	1.534144E-2	17	34471393	CCL4/MIP-1b	intron	CCL4	17q12		cis			163	0	0
rs145274022	a	c	6.056	1.3999999999999999E-9	-+	62.9	2.698	1	0.10050000000000001	9.7599999999999996E-3	0.22799810000000001	3.7648299000000003E-2	17	30454415	CCL7/MCP-3	upstream	CTD-2095E4.5	17q11.2	1.00480719084735E-3	trans	29954415	30954415	132	1	1
rs60319976	a	g	6.9320000000000004	4.1510000000000004E-12	++	0	0.66300000000000003	1	0.41560000000000002	7.5439999999999993E-2	9.7124169999999996E-2	1.4010988E-2	17	32678932	CCL7/MCP-3	upstream	CCL13	17q12	1.31589554484053E-3	trans	32178932	33178932	133
rs1233653	t	c	9.7330000000000005	2.1730000000000002E-22	-+	87.2	7.8330000000000002	1	5.1289999999999999E-3	6.3049999999999995E-2	0.14807709999999999	1.5213922E-2	17	32639058	CCL7/MCP-3	intergenic	CCL8	17q12	2.5906414086413801E-3	trans	32139058	33139058	133	1	0
rs146903072	a	g	5.5339999999999998	3.1340000000000001E-8	++	0	1.7999999999999999E-2	1	0.89380000000000004	4.0980000000000003E-2	0.10321865	1.8651725000000001E-2	6	31847180	CCL7/MCP-3	upstream	SLC44A4	6p21.33	8.3742507974640299E-4	trans	31347180	32347180	59
rs117971411	a	g	9.0280000000000005	1.7420000000000001E-19	++	0	0.63400000000000001	1	0.42580000000000001	1.9810000000000001E-2	0.23962191999999999	2.6542083000000001E-2	17	32389429	CCL7/MCP-3	intron	ASIC2	17q12	2.2298611756904601E-3	trans	31889429	32889429	133
rs74832623	a	g	-35.817999999999998	5.8599999999999995E-281	+-	97.5	40.207000000000001	1	2.2840000000000001E-10	0.97709999999999997	-0.938420042348311	2.6199677322807299E-2	17	32535173	CCL7/MCP-3	intergenic	CCL7	17q12		cis			162	0	1
rs17734411	a	g	6.0540000000000003	1.417E-9	++	0	0.97599999999999998	1	0.32329999999999998	0.16427	6.0471829999999997E-2	9.988739E-3	17	31320630	CCL7/MCP-3	intron	SPACA3	17q11.2	1.0040618541733799E-3	trans	30820630	31820630	132
rs3845622	a	c	6.09	1.1309999999999999E-9	++	0	0.13300000000000001	1	0.71579999999999999	0.11669	7.0212060000000007E-2	1.1529073000000001E-2	1	159171603	CCL7/MCP-3	3_prime_UTR	CADM3	1q23.2	1.01624919179461E-3	trans	158671603	159671603	7
rs78898749	t	c	5.52	3.3850000000000002E-8	--+	91.6	23.846	2	6.6370000000000002E-6	8.6700000000000006E-3	0.18469373	3.3459008999999998E-2	4	70831665	CXCL1/GROa	upstream	CSN2	4q13.3	5.8636987040634498E-4	trans	70331665	71331665	44
rs57619473	a	c	-6.0979999999999999	1.0769999999999999E-9	?--	93.6	15.504	1	8.2330000000000006E-5	4.2860000000000002E-2	-9.4987740000000001E-2	1.5576868000000001E-2	4	69180867	CXCL1/GROa	intron	YTHDC1	4q13.2	7.4027441250470397E-4	trans	68680867	69680867	43
rs56042607	a	g	6.8070000000000004	9.9809999999999996E-12	?-+	97.1	34.606999999999999	1	4.0350000000000002E-9	4.2459999999999998E-2	0.10685383	1.5697639999999999E-2	4	73005872	CXCL1/GROa	intron	NPFFR2	4q13.3	9.2842557929420503E-4	trans	72505872	73505872	44
rs192031641	c	g	-5.5490000000000004	2.8719999999999998E-8	-+-	81.2	10.661	2	4.8419999999999999E-3	3.2489999999999998E-2	-9.7139890000000007E-2	1.7505837E-2	4	64401593	CXCL1/GROa	intergenic	DPP3P1	4q13.1	5.93239942593458E-4	trans	63901593	64901593	42	0	1
rs192437265	t	c	5.8550000000000004	4.7559999999999997E-9	--+	91.6	23.837	2	6.6669999999999999E-6	3.1850000000000003E-2	0.10166756	1.7364228999999998E-2	4	76875335	CXCL1/GROa	intron	SDAD1	4q21.1	6.3745111270246003E-4	trans	76375335	77375335	45
rs28624853	a	g	-8.0909999999999993	5.9279999999999999E-16	?--	95.9	24.382999999999999	1	7.8960000000000003E-7	3.177E-2	-0.14550727999999999	1.7983843999999999E-2	4	72138143	CXCL1/GROa	intron	SLC4A4	4q13.3	1.3025523603241601E-3	trans	71638143	72638143	44	1	0
rs10019504	a	g	7.6079999999999997	2.7779999999999999E-14	?++	94.6	18.677	1	1.5480000000000001E-5	2.945E-2	0.14645865999999999	1.9250612E-2	4	71486305	CXCL1/GROa	intergenic	AC112518.3	4q13.3	1.2262056738273699E-3	trans	70986305	71986305	44
rs114536173	a	t	7.0309999999999997	2.0470000000000001E-12	?++	93.9	16.404	1	5.1159999999999998E-5	2.8410000000000001E-2	0.13396599000000001	1.9053618000000001E-2	4	71538474	CXCL1/GROa	intron	JCHAIN	4q13.3	9.9077121683928599E-4	trans	71038474	72038474	44
rs377499720	a	g	-5.9240000000000004	3.143E-9	?--	65	2.8540000000000001	1	9.1160000000000005E-2	2.4219999999999998E-2	-0.13021440000000001	2.1980823E-2	4	75137124	CXCL1/GROa	intron	MTHFD2L	4q13.3	8.0144564837194004E-4	trans	74637124	75637124	44
rs115275434	t	c	-7.2569999999999997	3.9549999999999998E-13	+--	81.900000000000006	11.044	2	3.9969999999999997E-3	2.0049999999999998E-2	-0.15834576	2.1819726000000001E-2	4	71719779	CXCL1/GROa	downstream	RNU6-891P	4q13.3	9.8528340371638106E-4	trans	71219779	72219779	44
rs141391108	a	g	5.7729999999999997	7.7829999999999993E-9	+++	54.7	4.4180000000000001	2	0.10979999999999999	1.762E-2	0.13380007999999999	2.3176871000000002E-2	4	73716661	CXCL1/GROa	intergenic	AC112518.3	4q13.3	6.1976658613902599E-4	trans	73216661	74216661	44
rs146702741	t	c	6.2560000000000002	3.9399999999999998E-10	-++	91.6	23.777999999999999	2	6.8669999999999996E-6	1.289E-2	0.17018794000000001	2.7203953999999999E-2	4	72484429	CXCL1/GROa	intergenic	AC112518.3	4q13.3	7.3706540505189401E-4	trans	71984429	72984429	44
rs114296817	a	c	6.6859999999999999	2.294E-11	?++	89.2	9.2469999999999999	1	2.3579999999999999E-3	1.0829999999999999E-2	0.2062156	3.0842896000000002E-2	4	68310149	CXCL1/GROa	intron	RP11-584P21.2	4q13.2	9.11113372667657E-4	trans	67810149	68810149	43	1	0
rs10995445	a	t	-8.6050000000000004	7.629E-18	---	64.400000000000006	5.6219999999999999	2	6.0150000000000002E-2	0.49797999999999998	-5.08802E-2	5.9128649999999998E-3	10	64874754	CXCL1/GROa	downstream	RNU6-543P	10q21.3	1.29437624938379E-3	trans	64374754	65374754	92	1	1
rs2249581	t	c	-5.6950000000000003	1.2299999999999999E-8	---	96.6	59.338000000000001	2	1.3030000000000001E-13	0.25279000000000001	-3.8750800000000002E-2	6.8043549999999998E-3	1	159144581	CXCL1/GROa	intron	CADM3	1q23.2	5.6727534250623497E-4	trans	158644581	159644581	7
rs2367442	a	g	32.531999999999996	3.7500000000000003E-232	+++	97.1	68.647000000000006	2	1.24E-15	0.21870000000000001	0.237400012697498	7.29743061285806E-3	4	74816843	CXCL1/GROa	intergenic	CXCL1	4q13.3		cis			154	0	0
rs784492	t	g	5.524	3.3099999999999999E-8	-++	50.8	4.0629999999999997	2	0.13120000000000001	0.20809	4.0243269999999998E-2	7.2851690000000002E-3	3	39175576	CXCL1/GROa	intron	TTC21A	3p22.2	5.3375696831284996E-4	trans	38675576	39675576	29
rs1532985	t	g	7.3540000000000001	1.9210000000000001E-13	-+	91.2	11.407	1	7.3150000000000005E-4	1.3899999999999999E-2	0.31686112437121799	4.3086908399676098E-2	4	77222245	CXCL10/IP-10	intron	CXCL10	4q21.1		cis			155	0	0
rs113587264	a	g	-5.952	2.6470000000000001E-9	--	0	0.03	1	0.86250000000000004	1.068E-2	-0.20703155000000001	3.4783526000000002E-2	4	72955217	CXCL10/IP-10	intron	NPFFR2	4q13.3	9.0575575969382104E-4	trans	72455217	73455217	44
rs4766517	c	g	-5.8129999999999997	6.1380000000000001E-9	--	58.9	2.431	1	0.11890000000000001	0.34351999999999999	-4.3758400000000003E-2	7.5276800000000001E-3	12	111359712	CXCL10/IP-10	upstream	MYL2	12q24.11	8.63627355418649E-4	trans	110859712	111859712	102
rs2376263	a	g	5.625	1.8580000000000002E-8	++	0	2.4E-2	1	0.87660000000000005	0.30763000000000001	4.3571690000000003E-2	7.7460790000000003E-3	17	33763678	CXCL10/IP-10	3_prime_UTR	SLFN13	17q12	8.0873405871636204E-4	trans	33263678	34263678	133
rs1048381	a	g	5.827	5.6509999999999996E-9	++	0	2.5000000000000001E-2	1	0.874	0.14019000000000001	5.9943780000000002E-2	1.0287245E-2	6	32610445	CXCL10/IP-10	synonymous	HLA-DQA1	6p21.32	8.6623908359035305E-4	trans	32110445	33110445	59
rs80136777	a	t	-5.79	7.041E-9	--	0	0.04	1	0.84240000000000004	0.11625000000000001	-6.4595159999999999E-2	1.1156332E-2	3	45931005	CXCL10/IP-10	intron	CCR9	3p21.31	8.5733852737165201E-4	trans	45431005	46431005	32
rs4147990	t	c	10.039999999999999	1.015E-23	++	86.3	7.3109999999999999	1	6.8519999999999996E-3	6.148E-2	0.15009312999999999	1.4949515E-2	17	66913936	CXCL12/SDF-1a	intron	ABCA8	17q24.2	2.5997346052025901E-3	trans	66413936	67413936	137	1	0
rs115841185	t	c	5.49	4.0089999999999997E-8	++	30.2	1.4330000000000001	1	0.23130000000000001	3.1519999999999999E-2	0.10686256	1.9464947999999999E-2	7	153655480	CXCL12/SDF-1a	intron	DPP6	7q36.2	6.9720101214382603E-4	trans	153155480	154155480	71	0	1
rs180738147	t	c	6.3819999999999997	1.751E-10	++	83.2	5.9429999999999996	1	1.478E-2	2.6720000000000001E-2	0.13464783	2.1098061000000001E-2	10	44925153	CXCL12/SDF-1a	intergenic	RPL9P21	10q11.21	9.4298105130951899E-4	trans	44425153	45425153	91	1	0
rs17391002	a	g	-6.431	1.264E-10	+-	94.8	19.356000000000002	1	1.0849999999999999E-5	0.77339999999999998	-5.5931187022694798E-2	8.6971212910425793E-3	10	44855927	CXCL12/SDF-1a	intergenic	CXCL12	10q11.21		cis			159	0	0
rs10123570	t	c	5.4930000000000003	3.9489999999999998E-8	++	51.4	2.0579999999999998	1	0.15140000000000001	0.48298000000000002	3.7390239999999998E-2	6.8068879999999997E-3	9	89356766	CXCL12/SDF-1a	intergenic	RP11-395D3.1	9q21.33	6.9820505982219703E-4	trans	88856766	89856766	83	0	1
rs10822145	t	c	5.5759999999999996	2.4640000000000001E-8	++	0	1E-3	1	0.97699999999999998	0.4778	3.7972449999999998E-2	6.8099809999999997E-3	10	64934548	CXCL12/SDF-1a	intron	JMJD1C	10q21.3	7.1953222064989998E-4	trans	64434548	65434548	92
rs6733162	c	g	-5.577	2.4410000000000002E-8	--	61.6	2.605	1	0.1065	0.41210000000000002	-3.854697E-2	6.9117750000000002E-3	2	162913498	CXCL12/SDF-1a	intron	DPP4	2q24.2	7.1997358349416797E-4	trans	162413498	163413498	24	0	1
rs56013261	t	c	5.5019999999999998	3.7639999999999998E-8	++	0	0.17699999999999999	1	0.67359999999999998	0.38908999999999999	3.8392259999999997E-2	6.9778729999999999E-3	3	47224014	CXCL12/SDF-1a	intron	KIF9-AS1	3p21.31	7.0072022873914899E-4	trans	46724014	47724014	32
rs7310615	c	g	5.944	2.7780000000000001E-9	++	0	0.93899999999999995	1	0.33260000000000001	0.37607000000000002	4.1729879999999997E-2	7.0205049999999998E-3	12	111865049	CXCL12/SDF-1a	intron	SH2B3	12q24.12	8.1720087968159604E-4	trans	111365049	112365049	102
rs28595399	t	c	5.7210000000000001	1.0600000000000001E-8	++	54.6	2.2050000000000001	1	0.1376	0.29364000000000001	4.2720859999999999E-2	7.4673769999999999E-3	3	12500065	CXCL12/SDF-1a	intergenic	LINC00690	3p25.2	7.57096576662605E-4	trans	12000065	13000065	28	0	0
rs2279555	a	g	5.6369999999999996	1.735E-8	-+	91.3	11.513999999999999	1	6.9079999999999999E-4	0.18337000000000001	4.9567380000000001E-2	8.7932189999999997E-3	10	44476596	CXCL12/SDF-1a	intergenic	LINC00841	10q11.21	7.3582669351476403E-4	trans	43976596	44976596	91
rs1468512	t	c	5.5910000000000002	2.2530000000000001E-8	++	0	0.78200000000000003	1	0.3765	0.15140000000000001	5.3047030000000002E-2	9.4879330000000005E-3	17	67219768	CXCL12/SDF-1a	intron	ABCA10	17q24.3	7.2307116937172296E-4	trans	66719768	67719768	137
rs72683129	a	g	-5.8879999999999999	3.9190000000000002E-9	--	79.099999999999994	4.7839999999999998	1	2.8729999999999999E-2	0.13361999999999999	-5.8866389999999998E-2	9.9976879999999994E-3	1	66069781	CXCL12/SDF-1a	intron	LEPR	1p31.3	8.0231458669738397E-4	trans	65569781	66569781	2	0	0
rs17404060	t	c	6.1829999999999998	6.2740000000000003E-10	++	87.3	7.8739999999999997	1	5.0150000000000004E-3	0.12184	6.4295270000000002E-2	1.0398718E-2	5	115319911	CXCL12/SDF-1a	intron	LVRN	5q23.1	8.8460947353415098E-4	trans	114819911	115819911	54	0	0
rs41285751	t	g	5.4870000000000001	4.0870000000000001E-8	?++	80.099999999999994	5.032	1	2.4889999999999999E-2	8.2769999999999996E-2	6.7266329999999999E-2	1.2259218000000001E-2	6	31899815	CXCL8/IL-8	intron	XXbac-BPG116M5.17	6p21.33	6.8703153026487905E-4	trans	31399815	32399815	59
rs942053	t	c	5.8410000000000002	5.2030000000000003E-9	+++	78.7	9.3729999999999993	2	9.2200000000000008E-3	4.1579999999999999E-2	9.1145260000000006E-2	1.5604394000000001E-2	4	74530753	CXCL8/IL-8	-	-	4q13.3	6.6212277233349405E-4	trans	74030753	75030753	44
rs4239225	a	g	-6.048	1.4700000000000001E-9	---	0	0.67300000000000004	2	0.71419999999999995	0.48710999999999999	-3.6187249999999997E-2	5.983342E-3	17	38127112	CXCL8/IL-8	intron	GSDMA	17q21.1	6.5432337326138898E-4	trans	37627112	38627112	134	1	0
rs12075	a	g	10.013999999999999	1.319E-23	+++	76.099999999999994	8.3659999999999997	2	1.5259999999999999E-2	0.42429	6.0572790000000001E-2	6.0488110000000003E-3	1	159175354	CXCL8/IL-8	missense	ACKR1	1q23.2	1.7924692771533E-3	trans	158675354	159675354	7	1	1
rs9903871	t	c	5.952	2.6470000000000001E-9	+++	33.1	2.9889999999999999	2	0.2243	0.36131000000000002	3.8039499999999997E-2	6.3910449999999997E-3	17	16131927	CXCL8/IL-8	intron	PIGL	17p11.2	6.6783579596938001E-4	trans	15631927	16631927	131	0	0
rs61820876	t	g	-5.8470000000000004	5.0010000000000004E-9	---	82.5	11.413	2	3.3249999999999998E-3	0.27767999999999998	-4.0304130000000001E-2	6.8931289999999996E-3	1	196209945	CXCL8/IL-8	intron	KCNT2	1q31.3	6.5163340291681296E-4	trans	195709945	196709945	10
rs6993770	a	t	5.6790000000000003	1.3550000000000001E-8	-++	62	5.2640000000000002	2	7.195E-2	0.22448000000000001	4.0712779999999997E-2	7.1690039999999997E-3	8	106581528	CXCL8/IL-8	intron	ZFPM2	8q23.1	5.7711474248286099E-4	trans	106081528	107081528	74
rs9277379	a	c	-5.577	2.4500000000000001E-8	?--	48.7	1.948	1	0.16270000000000001	0.18398999999999999	-4.4463509999999998E-2	7.9726569999999993E-3	6	33050325	CXCL8/IL-8	intron	HLA-DPB1	6p21.32	5.9364550380538702E-4	trans	32550325	33550325	59
rs12127759	t	c	-5.9589999999999996	2.5369999999999998E-9	-+-	88.5	17.324000000000002	2	1.73E-4	0.13874	-5.1574849999999998E-2	8.6549499999999998E-3	1	196648613	CXCL8/IL-8	intron	CFH	1q31.3	6.3568492203332899E-4	trans	196148613	197148613	10
rs3135338	t	c	5.7430000000000003	9.2850000000000001E-9	++	0	1E-3	1	0.97130000000000005	0.39838000000000001	4.1897990000000003E-2	7.2954880000000001E-3	6	32401217	CXCL9/MIG	intergenic	TBC1D22B	6p21.32	8.4146521160276201E-4	trans	31901217	32901217	59
rs4766517	c	g	-6.41	1.4590000000000001E-10	--	5.4	1.0569999999999999	1	0.30399999999999999	0.34351999999999999	-4.8247930000000001E-2	7.5269780000000001E-3	12	111359712	CXCL9/MIG	upstream	MYL2	12q24.11	1.04993132477943E-3	trans	110859712	111859712	102
rs6532173	t	c	5.8570000000000002	4.7120000000000003E-9	++	0	0.38800000000000001	1	0.53349999999999997	0.31358999999999998	4.5136210000000003E-2	7.7063699999999997E-3	4	76998583	CXCL9/MIG	intron	ART3	4q21.1	8.7705328899572604E-4	trans	76498583	77498583	45
rs2135232	t	c	6.0090000000000003	1.8650000000000001E-9	++	58.8	2.4249999999999998	1	0.11940000000000001	0.27583999999999997	4.8070050000000003E-2	7.9996760000000007E-3	4	76832856	CXCL9/MIG	downstream	NAAA	4q21.1	9.23147121423978E-4	trans	76332856	77332856	45	1	0
rs4252066	a	g	5.5670000000000002	2.5979999999999998E-8	++	0	0.24099999999999999	1	0.62339999999999995	0.26584999999999998	4.5038050000000003E-2	8.0901830000000008E-3	6	161127125	CXCL9/MIG	intron	PLG	6q26	7.9179110922326403E-4	trans	160627125	161627125	63	0	1
rs6679677	a	c	5.633	1.7730000000000001E-8	++	91.4	11.577999999999999	1	6.6750000000000002E-4	0.13317999999999999	5.9281689999999998E-2	1.0524E-2	1	114303808	CXCL9/MIG	upstream	PHTF1	1p13.2	8.1140761906711202E-4	trans	113803808	114803808	4	0	1
rs79815064	a	g	5.6719999999999997	1.413E-8	++	0	1.6E-2	1	0.89790000000000003	0.1226	6.1843410000000001E-2	1.090328E-2	3	46277577	CXCL9/MIG	intron	CCR3	3p21.31	8.2282021411931401E-4	trans	45777577	46777577	32
rs78836533	a	g	5.6609999999999996	1.5060000000000001E-8	-+	95.2	20.689	1	5.4020000000000001E-6	5.0790000000000002E-2	8.7922230000000004E-2	1.5531219000000001E-2	4	121168969	FGF-b	intron	RP11-679C8.2	4q27	7.4536312413990102E-4	trans	120668969	121668969	48
rs115049760	a	g	-5.5309999999999997	3.1769999999999999E-8	+-	96.2	26.341999999999999	1	2.8599999999999999E-7	3.2419999999999997E-2	-0.10650059000000001	1.9255214E-2	4	124302061	FGF-b	intergenic	RP11-404I7.1	4q28.1	7.1159668538632397E-4	trans	123802061	124802061	48
rs141635731	t	g	6.6150000000000002	3.714E-11	++	63.8	2.7650000000000001	1	9.6350000000000005E-2	3.0349999999999999E-2	0.13148457	1.9876729999999999E-2	4	123439970	FGF-b	intergenic	RP11-170N16.1	4q27	1.0175441778449E-3	trans	122939970	123939970	48
rs141091752	c	g	7.5119999999999996	5.8250000000000004E-14	-+	95.8	23.896000000000001	1	1.017E-6	2.4119999999999999E-2	0.16693664999999999	2.2222663E-2	4	122898197	FGF-b	intergenic	RP11-170N16.1	4q27	1.3119192505217799E-3	trans	122398197	123398197	48	1	0
rs139369025	a	g	6.0910000000000002	1.124E-9	++	0	0.01	1	0.92210000000000003	1.9869999999999999E-2	0.14883434000000001	2.4435123999999999E-2	4	119298328	FGF-b	intergenic	RP11-170N16.1	4q26	8.6281529866619796E-4	trans	118798328	119798328	47
rs76665547	t	c	-25.283999999999999	4.8400000000000001E-141	--	99.3	133.94200000000001	1	5.6240000000000003E-31	0.93140000000000001	-0.288768004678635	1.1420977878446301E-2	4	123697294	FGF-b	intergenic	FGF2	4q27		cis			156	0	0
rs7441142	t	c	6.415	1.4069999999999999E-10	++	5.3	1.056	1	0.30420000000000003	0.43108000000000002	4.4169960000000001E-2	6.8854179999999999E-3	4	120008227	FGF-b	intergenic	RP11-170N16.1	4q26	9.5695845332620095E-4	trans	119508227	120508227	47	1	0
rs1344142	t	c	-5.5960000000000001	2.1900000000000001E-8	--	61	2.5659999999999998	1	0.10920000000000001	0.43080000000000002	-3.853645E-2	6.886428E-3	3	56857433	FGF-b	intron	ARHGEF3	3p14.3	7.2830617322394004E-4	trans	56357433	57357433	33
rs937355	a	g	6.601	4.0879999999999999E-11	-+	96.2	26.081	1	3.2749999999999999E-7	0.30723	4.8782109999999997E-2	7.3901089999999997E-3	4	121570292	FGF-b	intron	RP11-501E14.1	4q27	1.01298695207913E-3	trans	121070292	122070292	48
rs60093606	t	g	9.0579999999999998	1.3300000000000001E-19	-+	95.1	20.497	1	5.9730000000000002E-6	0.29165000000000002	6.7916539999999997E-2	7.4979620000000004E-3	4	127266290	FGF-b	intergenic	RP11-404I7.1	4q28.1	1.90585993367838E-3	trans	126766290	127766290	49	0	0
rs12239179	t	c	5.593	2.2309999999999999E-8	++	44.3	1.7949999999999999	1	0.18029999999999999	0.24934000000000001	4.4092779999999998E-2	7.8835650000000004E-3	1	198976492	FGF-b	non_coding_transcript_exon	LINC01222	1q32.1	7.2778011994065195E-4	trans	198476492	199476492	11	1	0
rs6857701	t	c	-5.7789999999999999	7.5070000000000006E-9	+-	87.4	7.9139999999999997	1	4.9059999999999998E-3	0.13741999999999999	-5.7235660000000001E-2	9.9040770000000007E-3	4	122315742	FGF-b	intergenic	RP11-170N16.1	4q27	7.7662741022930897E-4	trans	121815742	122815742	48
rs11880654	t	c	-6.6440000000000001	3.0499999999999998E-11	+-	95.4	21.530999999999999	1	3.4809999999999998E-6	8.0379999999999993E-2	-8.2981460000000007E-2	1.2489683E-2	19	45745857	G-CSF/CSF-3	intron	EXOC3L2	19q13.32	1.0180018063888801E-3	trans	45245857	46245857	143	1	0
rs694664	c	g	-5.5549999999999997	2.7800000000000001E-8	--	57.3	2.34	1	0.12609999999999999	0.43552999999999997	-3.8063710000000001E-2	6.8521529999999997E-3	3	165330411	G-CSF/CSF-3	intron	LINC01322	3q26.1	7.1237909764152298E-4	trans	164830411	165830411	37
rs7252448	t	c	-5.6280000000000001	1.8200000000000001E-8	--	71.099999999999994	3.4660000000000002	1	6.2659999999999993E-2	0.30673	-4.1448789999999999E-2	7.3647449999999998E-3	19	46142053	G-CSF/CSF-3	5_prime_UTR	EML2	19q13.32	7.3065501803614298E-4	trans	45642053	46642053	143
rs11668536	t	c	-6.5919999999999996	4.3429999999999999E-11	+-	96.6	29.164000000000001	1	6.6500000000000007E-8	0.25120999999999999	-5.1613920000000001E-2	7.8297809999999992E-3	19	45328476	G-CSF/CSF-3	downstream	BCAM	19q13.32	1.00221441199985E-3	trans	44828476	45828476	143
rs79924756	a	g	5.4640000000000004	4.6450000000000002E-8	-+	85.9	7.0830000000000002	1	7.7799999999999996E-3	0.21701000000000001	4.5018280000000001E-2	8.2390699999999994E-3	19	44321973	G-CSF/CSF-3	intron	LYPD5	19q13.31	6.8872167993089305E-4	trans	43821973	44821973	143
rs16979231	t	c	-5.5350000000000001	3.1189999999999997E-8	--	72.8	3.6789999999999998	1	5.5109999999999999E-2	0.20646	-4.6443239999999997E-2	8.3908300000000002E-3	19	45042765	G-CSF/CSF-3	intron	CEACAM22P	19q13.31	7.0677269199290302E-4	trans	44542765	45542765	143
rs34939346	t	c	-5.9329999999999998	2.9739999999999999E-9	--	86.9	7.6420000000000003	1	5.7010000000000003E-3	0.19774	-5.0585829999999998E-2	8.5261810000000007E-3	19	40421612	G-CSF/CSF-3	missense	FCGBP	19q13.2	8.1189043518387104E-4	trans	39921612	40921612	142	0	1
rs117372248	a	g	5.6829999999999998	1.3270000000000001E-8	++	86.2	7.2409999999999997	1	7.1279999999999998E-3	0.14473	5.4859989999999997E-2	9.6533509999999993E-3	19	43361820	G-CSF/CSF-3	upstream	PSG8	19q13.2	7.4508058123293295E-4	trans	42861820	43861820	143
rs56147474	a	g	5.84	5.2199999999999998E-9	++	78.099999999999994	4.5759999999999996	1	3.2419999999999997E-2	0.11398999999999999	6.2428860000000003E-2	1.0689872E-2	3	165798383	G-CSF/CSF-3	intergenic	SLC2A2	3q26.1	7.8723824014479402E-4	trans	165298383	166298383	37	1	0
rs1793892	t	c	-5.5449999999999999	2.939E-8	?--	0	0.44800000000000001	1	0.50319999999999998	9.4589999999999994E-2	-6.0534369999999997E-2	1.0916927999999999E-2	6	31221351	HGF	intergenic	TBC1D22B	6p21.33	6.2766015806122496E-4	trans	30721351	31721351	59
rs362307	t	c	5.8120000000000003	6.1609999999999997E-9	++?	54.2	2.181	1	0.13969999999999999	9.2950000000000005E-2	9.0714409999999995E-2	1.5608123E-2	4	3241845	HGF	3_prime_UTR	HTT	4p16.3	1.38759644342649E-3	trans	2741845	3741845	40	0	0
rs17155615	a	g	-8.4550000000000001	2.7849999999999999E-17	--?	0	0.84799999999999998	1	0.35699999999999998	7.46E-2	-0.12210139801683099	1.44413244254088E-2	7	81515706	HGF	intergenic	HGF	7q21.11		cis			158	0	1
rs149467613	a	g	7.2569999999999997	3.9629999999999999E-13	+++	81.099999999999994	10.568	2	5.071E-3	5.561E-2	9.3569700000000006E-2	1.2893717000000001E-2	11	72943483	HGF	intron	P2RY2	11q13.4	9.1961224325109601E-4	trans	72443483	73443483	94	0	0
rs5745692	c	g	-5.4909999999999997	3.9990000000000003E-8	---	80.2	10.125999999999999	2	6.3280000000000003E-3	4.6769999999999999E-2	-7.7503669999999997E-2	1.4114672999999999E-2	7	81358266	HGF	intron	HGF	7q21.11	5.3559881007629595E-4	trans	80858266	81858266	69
rs9898547	t	g	-5.8220000000000001	5.8109999999999999E-9	---	41	3.39	2	0.18360000000000001	0.44771	-3.3615159999999998E-2	5.7738160000000002E-3	17	38136026	HGF	upstream	PSMD3	17q21.1	5.5881021418443904E-4	trans	37636026	38636026	134
rs11895352	t	c	-5.4560000000000004	4.8809999999999998E-8	---	44.1	3.581	2	0.16689999999999999	0.43919000000000002	-3.1565639999999999E-2	5.7854919999999997E-3	2	20367135	HGF	intergenic	RN7SL140P	2p24.1	4.9082580337253903E-4	trans	19867135	20867135	18	0	1
rs1421085	t	c	-5.5	3.8000000000000003E-8	---	0	0.19900000000000001	2	0.90529999999999999	0.41328999999999999	-3.2071349999999998E-2	5.8311550000000002E-3	16	53800954	HGF	intron	FTO	16q12.2	4.9881886061230803E-4	trans	53300954	54300954	125
rs7310615	c	g	6.4939999999999998	8.3449999999999994E-11	+++	0	0.44900000000000001	2	0.79879999999999995	0.37607000000000002	3.9467259999999997E-2	6.0774959999999999E-3	12	111865049	HGF	intron	SH2B3	12q24.12	7.3098507065862996E-4	trans	111365049	112365049	102	1	1
rs34826779	t	g	-6.0140000000000002	1.806E-9	---	47.8	3.8319999999999999	2	0.1472	0.21632000000000001	-4.1939369999999997E-2	6.973623E-3	8	106570964	HGF	intron	ZFPM2	8q23.1	5.9636100514017497E-4	trans	106070964	107070964	74
rs4732401	t	c	-8.0510000000000002	8.207E-16	---	0	1.9850000000000001	2	0.37059999999999998	0.15437999999999999	-6.4474080000000003E-2	8.0082079999999993E-3	7	81322168	HGF	upstream	AC010091.1	7q21.11	1.0853419410618501E-3	trans	80822168	81822168	69	1	0
rs1042663	a	g	8.7089999999999996	3.0749999999999998E-18	++	93	14.22	1	1.6259999999999999E-4	9.0020000000000003E-2	0.10344639	1.1878102E-2	6	31905130	IFNg	synonymous	XXbac-BPG116M5.17	6p21.33	1.75320027728335E-3	trans	31405130	32405130	59	1	0
rs116224050	a	g	6.38	1.769E-10	-+	89.6	9.5939999999999994	1	1.952E-3	2.649E-2	0.13528088999999999	2.1203902E-2	1	196918145	IFNg	intron	CFHR2	1q31.3	9.4389845347209904E-4	trans	196418145	197418145	10
rs3106442	t	c	-5.4569999999999999	4.8499999999999998E-8	--	54.7	2.2050000000000001	1	0.13750000000000001	0.46484999999999999	-3.725991E-2	6.8279100000000004E-3	3	165363821	IFNg	intron	LINC01322	3q26.1	6.9071989262339296E-4	trans	164863821	165863821	37
rs4713470	t	c	-5.4770000000000003	4.3280000000000001E-8	--	0	1.0999999999999999E-2	1	0.91620000000000001	0.32915	-3.9646130000000002E-2	7.2386589999999997E-3	6	31472821	IFNg	intron	MICB	6p21.33	6.9414608821835003E-4	trans	30972821	31972821	59
rs71631848	a	g	6.8109999999999999	9.6739999999999994E-12	++	85.2	6.74	1	9.4280000000000006E-3	0.22656000000000001	5.5401230000000003E-2	8.1340809999999996E-3	1	196186335	IFNg	intergenic	KCNT2	1q31.3	1.0756690531196799E-3	trans	195686335	196686335	10
rs12127759	t	c	-7.601	2.9280000000000002E-14	--	83.2	5.9379999999999997	1	1.482E-2	0.13874	-7.4858960000000002E-2	9.8485670000000008E-3	1	196648613	IFNg	intron	CFH	1q31.3	1.3392249812266201E-3	trans	196148613	197148613	10
rs7739450	a	g	-8.577	9.7050000000000004E-18	--	99.4	160.62	1	8.2820000000000004E-37	0.4652	-5.8527679999999999E-2	6.8237940000000002E-3	6	43911598	IL-10	intergenic	ACTG1P9	6p21.1	1.7044478539040399E-3	trans	43411598	44411598	60	1	1
rs1329424	t	g	6.4080000000000004	1.478E-10	-+	90.5	10.494999999999999	1	1.1969999999999999E-3	0.39734999999999998	4.4599939999999998E-2	6.9600399999999998E-3	1	196646176	IL-10	intron	CFH	1q31.3	9.5265778943781295E-4	trans	196146176	197146176	10
rs71631848	a	g	6.6289999999999996	3.386E-11	++	0	0.1	1	0.75129999999999997	0.22656000000000001	5.671988E-2	8.5563259999999995E-3	1	196186335	IL-13	intergenic	KCNT2	1q31.3	1.1274842065087699E-3	trans	195686335	196686335	10
rs12127759	t	c	-6.8330000000000002	8.2999999999999998E-12	+-	90.7	10.776	1	1.0280000000000001E-3	0.13874	-7.0795179999999999E-2	1.0360774999999999E-2	1	196648613	IL-13	intron	CFH	1q31.3	1.1977697590288901E-3	trans	196148613	197148613	10
rs138561568	a	c	5.9359999999999999	2.9119999999999999E-9	?++	84.9	6.6390000000000002	1	9.9749999999999995E-3	8.6099999999999996E-3	0.20498421	3.4532380000000001E-2	15	81806029	IL-16	intron	CTD-2034I4.1	15q25.2	7.1732918054099996E-4	trans	81306029	82306029	118
rs11072257	t	c	5.452	4.9940000000000002E-8	-++	65.5	5.7939999999999996	2	5.5190000000000003E-2	8.4470000000000003E-2	5.9259439999999997E-2	1.0869303E-2	15	71463600	IL-16	intron	THSD4	15q23	5.4315046518073199E-4	trans	70963600	71963600	115	0	1
rs139576939	c	g	-14.32	1.6500000000000001E-46	+--	97.2	72.724999999999994	2	1.6139999999999999E-16	4.9630000000000001E-2	-0.20075662999999999	1.4019317999999999E-2	15	83393723	IL-16	downstream	ACTG1P17	15q25.2	3.8019533439183901E-3	trans	82893723	83893723	119	0	1
rs71404763	a	c	17.78	1.014E-70	+++	89.1	18.303999999999998	2	1.06E-4	4.6989999999999997E-2	0.25334426999999998	1.4248834E-2	15	81439371	IL-16	intron	CFAP161	15q25.1	5.7485070807841597E-3	trans	80939371	81939371	118	1	0
rs75156308	a	g	6.367	1.9260000000000001E-10	+++	85.3	13.64	2	1.0920000000000001E-3	4.6809999999999997E-2	8.8408139999999996E-2	1.3885368E-2	15	86174098	IL-16	intron	AKAP13	15q25.3	6.9748138544412498E-4	trans	85674098	86674098	120	0	0
rs72744124	c	g	-5.9749999999999996	2.3060000000000001E-9	---	0	0.21099999999999999	2	0.9	2.742E-2	-0.11158302	1.8674982E-2	15	81467345	IL-16	intron	IL16	15q25.1	6.6407786337260605E-4	trans	80967345	81967345	118
rs3848180	t	g	33.777000000000001	4.3100000000000001E-250	+++	84.5	12.872999999999999	2	1.6019999999999999E-3	0.45029999999999998	0.19640650167009399	5.8148000612870798E-3	15	81596590	IL-16	intron	IL16	15q25.1		cis			161	0	0
rs12708524	t	c	-5.8620000000000001	4.5759999999999999E-9	---	35.5	3.101	2	0.21210000000000001	0.43419000000000002	-3.4980619999999997E-2	5.9673520000000004E-3	15	78528538	IL-16	intron	ACSBG1	15q25.1	6.0122279284401104E-4	trans	78028538	79028538	116	0	0
rs743862	t	c	-5.8579999999999997	4.6809999999999999E-9	+--	25.9	2.7	2	0.25929999999999997	0.34921999999999997	-3.8167399999999997E-2	6.5154310000000003E-3	6	32381939	IL-16	intergenic	TBC1D22B	6p21.32	6.6213791058403399E-4	trans	31881939	32881939	59
rs72851055	c	g	5.7359999999999998	9.6820000000000003E-9	?++	78.2	4.5940000000000003	1	3.2079999999999997E-2	0.34150000000000003	4.0832680000000003E-2	7.1186679999999999E-3	6	32502814	IL-16	upstream	HLA-DRB5	6p21.32	7.4988083344574305E-4	trans	32002814	33002814	59
rs62143194	c	g	-8.6859999999999999	3.7449999999999997E-18	--?	92.1	12.628	1	3.7990000000000002E-4	0.25135000000000002	-9.5817959999999994E-2	1.1031310000000001E-2	19	54319624	IL-16	intron	NLRP12	19q13.42	3.4552665418877402E-3	trans	53819624	54819624	146
rs7167790	t	c	5.55	2.859E-8	+++	0	1.63	2	0.44259999999999999	0.24302000000000001	3.8270699999999998E-2	6.8956210000000002E-3	15	70345281	IL-16	intron	TLE3	15q23	5.3887648068930898E-4	trans	69845281	70845281	114	0	1
rs34388368	t	g	-5.5069999999999997	3.6430000000000003E-8	---	0	0.89200000000000002	2	0.64029999999999998	0.24254000000000001	-3.8010429999999998E-2	6.902203E-3	1	196635470	IL-16	intron	CFH	1q31.3	5.3085833152927402E-4	trans	196135470	197135470	10
rs79473108	t	c	-5.6079999999999997	2.0479999999999999E-8	---	0	0.59799999999999998	2	0.74160000000000004	0.14596000000000001	-4.8018669999999999E-2	8.562531E-3	9	95857081	IL-16	upstream	CARD19	9q22.31	5.7486029870040497E-4	trans	95357081	96357081	84	0	0
rs17211644	t	c	5.4829999999999997	4.1859999999999999E-8	+-+	90.9	21.968	2	1.6969999999999998E-5	0.13611000000000001	4.690652E-2	8.5549010000000002E-3	15	80116362	IL-16	intergenic	RNU6-667P	15q25.1	5.1742201637195004E-4	trans	79616362	80616362	117	0	0
rs1329424	t	g	5.9720000000000004	2.3450000000000001E-9	-+	88.3	8.5749999999999993	1	3.4069999999999999E-3	0.39734999999999998	4.1529440000000001E-2	6.954025E-3	1	196646176	IL-17	intron	CFH	1q31.3	8.2600090623994996E-4	trans	196146176	197146176	10
rs75084521	a	g	5.649	1.6149999999999999E-8	++?	NA	NA	NA	NA	6.8500000000000005E-2	0.11322354	2.0043113000000001E-2	5	68100579	IL-18	intergenic	JMY	5q13.1	1.6359758366279501E-3	trans	67600579	68600579	51	1	1
rs149705626	a	g	5.5629999999999997	2.6499999999999999E-8	++?	NA	NA	NA	NA	0.98829999999999996	0.27955513999999998	5.0252586000000002E-2	2	31905273	IL-18	intergenic	AL133247.3	2p23.1	1.8073389837602999E-3	trans	31405273	32405273	20
rs149612950	a	g	5.6150000000000002	1.9659999999999999E-8	++?	NA	NA	NA	NA	0.97399999999999998	0.18096014999999999	3.2227987E-2	5	68166499	IL-18	intron	CTC-340D7.1	5q13.1	1.6585485755765601E-3	trans	67666499	68666499	51
rs516286	t	g	5.72	1.0670000000000001E-8	++?	NA	NA	NA	NA	0.82979999999999998	7.1119870000000002E-2	1.2433543E-2	11	104894171	IL-18	upstream	CASP5	11q22.3	1.4287126503051801E-3	trans	104394171	105394171	95	0	0
rs72927001	t	c	-5.4530000000000003	4.9390000000000001E-8	--?	NA	NA	NA	NA	0.70209999999999995	-5.5717349999999999E-2	1.0217742E-2	2	203530332	IL-18	intron	FAM117B	2q33.2	1.2986148864248699E-3	trans	203030332	204030332	26	0	0
rs17011356	a	g	-7.1230000000000002	1.052E-12	--?	NA	NA	NA	NA	0.65059999999999996	-7.1279800000000004E-2	1.0006991E-2	2	31588577	IL-18	intron	XDH	2p23.1	2.3099357493153901E-3	trans	31088577	32088577	20	1	1
rs3859501	a	c	5.91	3.414E-9	-+?	NA	NA	NA	NA	0.48749999999999999	6.1377750000000002E-2	1.0385406E-2	19	54291411	IL-18	non_coding_transcript_exon	CTD-3022G6.1	19q13.42	1.88243683872029E-3	trans	53791411	54791411	146
rs3184504	t	c	5.548	2.8839999999999999E-8	++?	NA	NA	NA	NA	0.46250000000000002	5.5731830000000003E-2	1.0045391000000001E-2	12	111884608	IL-18	missense	SH2B3	12q24.12	1.5442827088630901E-3	trans	111384608	112384608	102
rs1852138	a	g	7.625	2.441E-14	++-	NA	NA	NA	NA	0.41449999999999998	4.67009048471239E-2	6.1247088324096902E-3	11	112201569	IL-18	intron	IL18	11q23.1		cis			160	0	0
rs35257100	t	c	-5.5250000000000004	3.299E-8	--?	NA	NA	NA	NA	0.21690000000000001	-6.2643509999999999E-2	1.1338192E-2	7	26135404	IL-18	intergenic	AC004520.1	7p15.2	1.3330883690953501E-3	trans	25635404	26635404	65	0	0
rs4419163	a	t	-6.8810000000000002	5.9350000000000001E-12	+-?	NA	NA	NA	NA	0.2054	-8.1270800000000004E-2	1.1810899999999999E-2	19	54327568	IL-18	5_prime_UTR	NLRP12	19q13.42	2.1559965683764799E-3	trans	53827568	54827568	146
rs1487888	t	c	5.875	4.2320000000000003E-9	++?	NA	NA	NA	NA	0.17560000000000001	7.8171690000000002E-2	1.3305819999999999E-2	8	144562603	IL-18	intron	ZC3H3	8q24.3	1.76925932211162E-3	trans	144062603	145062603	77	1	0
rs4352245	a	g	5.7290000000000001	1.009E-8	++	39.799999999999997	1.6619999999999999	1	0.19739999999999999	7.3200000000000001E-3	0.24152039	4.2157513000000001E-2	2	3614546	IL-1b	intergenic	RNASEH1-AS1	2p25.3	8.47730778523455E-4	trans	3114546	4114546	17
rs79668485	a	g	5.6180000000000003	1.9350000000000001E-8	++	0	7.5999999999999998E-2	1	0.78259999999999996	6.1999999999999998E-3	0.25728761	4.5797011999999998E-2	2	2743107	IL-1b	intergenic	AC018685.2	2p25.3	8.1575251804967899E-4	trans	2243107	3243107	17
rs75564661	a	g	-6.6749999999999998	2.4699999999999999E-11	+-	94.8	19.077999999999999	1	1.255E-5	4.2099999999999999E-2	-0.11945943000000001	1.7896544E-2	2	3032487	IL-1b	intron	LINC01250	2p25.3	1.1509942157713999E-3	trans	2532487	3532487	17
rs16997771	t	c	-6.2359999999999998	4.48E-10	+-	92.3	12.989000000000001	1	3.1339999999999997E-4	3.1040000000000002E-2	-0.12914585000000001	2.0709727000000001E-2	19	10148713	IL-1b	non_coding_transcript_exon	C3P1	19p13.2	1.00327148164524E-3	trans	9648713	10648713	140	0	1
rs143732640	t	c	9.1920000000000002	3.8710000000000002E-20	++	70.8	3.4260000000000002	1	6.4159999999999995E-2	2.5239999999999999E-2	0.21047263999999999	2.2897371E-2	2	3353632	IL-1b	intron	TSSC1	2p25.3	2.1797583128568099E-3	trans	2853632	3853632	17
rs56836833	a	t	5.476	4.3579999999999997E-8	++	58.8	2.4300000000000002	1	0.1191	1.391E-2	0.16810391999999999	3.0698303999999999E-2	2	1157438	IL-1b	intron	SNTG2	2p25.3	7.7522784217446295E-4	trans	657438	1657438	16	0	1
rs77246730	t	c	-18.03	1.136E-72	+-	97.4	38.207000000000001	1	6.3620000000000004E-10	1.3809999999999999E-2	-0.55313593000000005	3.0678642999999998E-2	2	3642756	IL-1b	splice_region	COLEC11	2p25.3	8.3338946912405506E-3	trans	3142756	4142756	17	1	0
rs698092	a	g	5.476	4.3450000000000002E-8	++	0	0.64200000000000002	1	0.42280000000000001	0.36976999999999999	4.0749260000000002E-2	7.4414279999999999E-3	3	186969634	IL-1b	intron	MASP1	3q27.3	7.7392734949016998E-4	trans	186469634	187469634	39
rs74439530	t	g	5.4770000000000003	4.3210000000000001E-8	+++	46	3.7050000000000001	2	0.15690000000000001	9.9260000000000001E-2	5.5361559999999997E-2	1.0108008E-2	2	113360594	IL-1ra	intron	AC012442.5	2q13	5.4805021757947095E-4	trans	112860594	113860594	22
rs9937053	a	g	5.5220000000000002	3.358E-8	+++	58.7	4.8419999999999996	2	8.8819999999999996E-2	0.43541999999999997	3.2663200000000003E-2	5.9151029999999997E-3	16	53799507	IL-1ra	intron	FTO	16q12.2	5.2454326936583198E-4	trans	53299507	54299507	125	1	0
rs6743171	c	g	-26.212	1.95E-151	+--	97.1	68.314999999999998	2	1.4639999999999999E-15	0.39660000000000001	-0.15377140304044801	5.8664505966903504E-3	2	113840058	IL-1ra	upstream	IL1RN	2q13		cis			152	0	0
rs7310615	c	g	6.17	6.8489999999999998E-10	+++	0	0.36899999999999999	2	0.83140000000000003	0.37607000000000002	3.8343950000000002E-2	6.2145780000000001E-3	12	111865049	IL-1ra	intron	SH2B3	12q24.12	6.8996689432661198E-4	trans	111365049	112365049	102
rs7221894	t	c	-5.468	4.545E-8	--?	66.2	2.9569999999999999	1	8.5489999999999997E-2	0.37318000000000001	-5.530479E-2	1.0114263E-2	17	38165485	IL-1ra	downstream	RP11-387H17.6	17q21.1	1.4309244230579E-3	trans	37665485	38665485	134
rs10169524	a	g	-5.5659999999999998	2.6000000000000001E-8	+--	81.7	10.904999999999999	2	4.2849999999999997E-3	0.27368999999999999	-3.6611940000000003E-2	6.5777819999999999E-3	2	113528872	IL-1ra	downstream	IL1A	2q13	5.32913145035629E-4	trans	113028872	114028872	22
rs62143194	c	g	-15.682	2.0019999999999998E-55	--?	97.2	35.658999999999999	1	2.3509999999999998E-9	0.25135000000000002	-0.17200145	1.0968080999999999E-2	19	54319624	IL-1ra	intron	NLRP12	19q13.42	1.11340182886731E-2	trans	53819624	54819624	146	1	1
rs28877112	t	c	5.6920000000000002	1.253E-8	?++	0	0.40200000000000002	1	0.52629999999999999	0.2049	4.7653349999999997E-2	8.3719880000000003E-3	2	114233086	IL-1ra	intron	CBWD2	2q13	7.3991286895497396E-4	trans	113733086	114733086	22	1	0
rs12331618	a	g	-6.66	2.7350000000000001E-11	--	0	0.38300000000000001	1	0.53610000000000002	0.49085000000000001	-4.7731629999999997E-2	7.1669109999999998E-3	4	187139939	IL-2	intron	KLKB1	4q35.2	1.13877275986126E-3	trans	186639939	187639939	50	0	0
rs4976691	c	g	-6.0179999999999998	1.7659999999999999E-9	--	0	0.17	1	0.68020000000000003	0.40477000000000002	-4.3949429999999998E-2	7.302996E-3	5	176827815	IL-2	upstream	GRK6	5q35.3	9.3074265585296604E-4	trans	176327815	177327815	57	0	0
rs799169	a	g	5.782	7.3650000000000001E-9	++	60.5	2.5339999999999998	1	0.1114	0.38450000000000001	4.261119E-2	7.3696279999999996E-3	7	73050599	IL-2	intergenic	MLXIPL	7q11.23	8.5941261221868801E-4	trans	72550599	73550599	66	0	1
rs28383314	t	c	-5.6269999999999998	1.836E-8	--	25	1.3340000000000001	1	0.24809999999999999	0.36129	-4.1950309999999998E-2	7.4551829999999998E-3	6	32587213	IL-2	intergenic	TBC1D22B	6p21.32	8.1219442004521001E-4	trans	32087213	33087213	59
rs4665972	t	c	8.0009999999999994	1.2329999999999999E-15	++	72.8	3.6789999999999998	1	5.5109999999999999E-2	0.33903	6.0555610000000003E-2	7.5685049999999997E-3	2	27598097	IL-2	intron	SNX17	2p23.3	1.6434581149378799E-3	trans	27098097	28098097	19	1	1
rs56022334	a	g	-7.7279999999999998	1.0920000000000001E-14	--	95.2	20.754999999999999	1	5.2190000000000003E-6	0.33500000000000002	-5.61014125121801E-2	7.2594995486775504E-3	10	6127641	IL-2ra	upstream	IL2RA	10p15.1		cis			168	0	0
rs2239804	t	c	-5.8310000000000004	5.5020000000000002E-9	--	0	0.65400000000000003	1	0.41880000000000001	0.33366000000000001	-4.4171889999999998E-2	7.5753529999999999E-3	6	32411523	IL-2ra	intron	HLA-DRA	6p21.32	8.6760488693399002E-4	trans	31911523	32911523	59
rs7194068	t	g	-5.6890000000000001	1.2779999999999999E-8	--	72.599999999999994	3.6429999999999998	1	5.6300000000000003E-2	0.43096000000000001	-3.8913080000000003E-2	6.8400559999999997E-3	16	17576804	IL-4	intergenic	XYLT1	16p12.3	7.4267869855800103E-4	trans	17076804	18076804	123	0	0
rs1329424	t	g	7.9989999999999997	1.25E-15	-+	96	25.082999999999998	1	5.4909999999999996E-7	0.39734999999999998	5.5374239999999998E-2	6.9226460000000002E-3	1	196646176	IL-4	intron	CFH	1q31.3	1.46853374756017E-3	trans	196146176	197146176	10
rs453821	t	c	5.5659999999999998	2.613E-8	++	30.4	1.4370000000000001	1	0.23050000000000001	0.13894000000000001	5.5775270000000002E-2	1.002071E-2	6	31935311	IL-4	intron	SKIV2L	6p21.33	7.4434464391415797E-4	trans	31435311	32435311	59
rs1329424	t	g	7.1040000000000001	1.2100000000000001E-12	++	56.8	2.3149999999999999	1	0.12820000000000001	0.39734999999999998	5.2125600000000001E-2	7.3375000000000003E-3	1	196646176	IL-5	intron	CFH	1q31.3	1.3012792599439501E-3	trans	196146176	197146176	10
rs11265611	a	g	6.7039999999999997	2.0239999999999999E-11	+++	95.3	42.695	2	5.3559999999999999E-10	0.34390999999999999	4.1823659999999999E-2	6.2386120000000002E-3	1	154395125	IL-6	intron	IL6R	1q21.3	7.8937303887324599E-4	trans	153895125	154895125	5	0	0
rs9267951	t	c	5.4660000000000002	4.6000000000000002E-8	?++	61.3	2.5840000000000001	1	0.108	0.31879999999999997	3.85384E-2	7.0505669999999998E-3	6	32212655	IL-6	intergenic	TBC1D22B	6p21.32	6.4507514373946103E-4	trans	31712655	32712655	59
rs1329424	t	g	7.6790000000000003	1.6029999999999999E-14	++	49	1.9630000000000001	1	0.16120000000000001	0.39734999999999998	5.6299309999999998E-2	7.3315940000000003E-3	1	196646176	IL-7	intron	CFH	1q31.3	1.51800960085882E-3	trans	196146176	197146176	10
rs34826779	t	g	-5.4740000000000002	4.3910000000000001E-8	--	0	0.108	1	0.74199999999999999	0.21632000000000001	-4.7699730000000003E-2	8.7138700000000003E-3	8	106570964	IL-7	intron	ZFPM2	8q23.1	7.7143133370234803E-4	trans	106070964	107070964	74
rs11742478	a	c	-5.54	3.0180000000000003E-8	+-	84	6.2629999999999999	1	1.2330000000000001E-2	7.1029999999999996E-2	-7.7162910000000001E-2	1.3928324000000001E-2	5	135222840	IL-9	intron	SLC25A48	5q31.1	7.8576140741875905E-4	trans	134722840	135722840	55
rs2548977	t	c	5.6459999999999999	1.644E-8	++	0	0.71099999999999997	1	0.39910000000000001	0.39616000000000001	4.1300290000000003E-2	7.3149640000000002E-3	5	135463769	IL-9	upstream	SMAD5	5q31.1	8.1607241777553199E-4	trans	134963769	135963769	55	1	0
rs7964426	t	c	-6.2880000000000003	3.2099999999999998E-10	+-	80	5.0090000000000003	1	2.521E-2	0.34477999999999998	-4.7317230000000002E-2	7.5250050000000004E-3	12	54668471	IL-9	intron	CBX5	12q13.13	1.0115744037395599E-3	trans	54168471	55168471	98	1	1
rs9399136	t	c	-5.4660000000000002	4.5979999999999999E-8	--	0	0.28799999999999998	1	0.59130000000000005	0.26917000000000002	-4.4084900000000003E-2	8.0652950000000001E-3	6	135402339	IL-9	intron	HBS1L	6q23.3	7.6463247060063497E-4	trans	134902339	135902339	62	0	0
rs41274009	a	g	5.548	2.8889999999999999E-8	-++	51.7	4.1390000000000002	2	0.12620000000000001	8.6580000000000004E-2	6.1521220000000001E-2	1.1088901E-2	9	33043127	M-CSF/CSF-1	3_prime_UTR	SMU1	9p21.1	5.9864308747018902E-4	trans	32543127	33543127	81	0	0
rs3093044	a	g	5.8410000000000002	5.2030000000000003E-9	-++	92.6	26.908999999999999	2	1.435E-6	7.8039999999999998E-2	6.5767500000000007E-2	1.125963E-2	1	110459730	M-CSF/CSF-1	intron	CSF1	1p13.3	6.22417797678463E-4	trans	109959730	110959730	3	0	0
rs573764538	t	c	5.4720000000000004	4.4589999999999998E-8	?-+	86.2	7.2480000000000002	1	7.0980000000000001E-3	6.3909999999999995E-2	7.5628280000000006E-2	1.3820958E-2	17	6962925	M-CSF/CSF-1	downstream	CTD-2545G14.2	17p13.1	6.8436039119758297E-4	trans	6462925	7462925	130
rs75071241	a	g	-8.234	1.8179999999999999E-16	---	93.8	32.171999999999997	2	1.0330000000000001E-7	5.8970000000000002E-2	-0.10551059	1.2814014E-2	11	126232186	M-CSF/CSF-1	intron	ST3GAL4	11q24.2	1.2355396741297001E-3	trans	125732186	126732186	96	0	0
rs11655829	a	g	5.484	4.1530000000000002E-8	+++	0	1.3979999999999999	2	0.49709999999999999	3.7319999999999999E-2	9.0201890000000007E-2	1.6448193E-2	17	6744513	M-CSF/CSF-1	intergenic	TEKT1	17p13.1	5.8463505842208695E-4	trans	6244513	7244513	130
rs41556717	t	c	6.984	2.8719999999999999E-12	-++	88.1	16.77	2	2.2829999999999999E-4	1.9310000000000001E-2	0.15872844	2.2727440000000002E-2	17	7399319	M-CSF/CSF-1	synonymous	POLR2A	17p13.1	9.5423098008894504E-4	trans	6899319	7899319	130
rs77155840	t	c	10.119999999999999	4.489E-24	--+	97.6	84.534000000000006	2	4.4019999999999998E-19	1.8429999999999998E-2	0.22974215000000001	2.2701794000000001E-2	2	134973524	M-CSF/CSF-1	intron	MGAT5	2q21.2	1.9096684336374699E-3	trans	134473524	135473524	23	1	1
rs17880604	c	g	-7.4039999999999999	1.3170000000000001E-13	+--	89.9	19.846	2	4.9039999999999998E-5	1.5049999999999999E-2	-0.19291227	2.6055141E-2	17	7577644	M-CSF/CSF-1	intron	TP53	17p13.1	1.1033171856183199E-3	trans	7077644	8077644	130	1	0
rs61785488	a	g	6.2039999999999997	5.5029999999999995E-10	+++	95.3	42.680999999999997	2	5.3929999999999999E-10	0.76539999999999997	4.6669749176083297E-2	7.5225256570089103E-3	1	110557015	M-CSF/CSF-1	intron	CSF1	1p13.3		cis			151	0	0
rs8081395	a	g	5.47	4.5079999999999997E-8	-++	60.8	5.0970000000000004	2	7.8189999999999996E-2	0.45518999999999998	3.3169629999999999E-2	6.0639179999999997E-3	17	57801761	M-CSF/CSF-1	intron	VMP1	17q23.1	5.4569381677010596E-4	trans	57301761	58301761	136	0	0
rs3755573	t	c	-9.4870000000000001	2.3699999999999999E-21	---	92.2	25.533999999999999	2	2.853E-6	0.43802000000000002	-5.8242000000000002E-2	6.1391379999999997E-3	3	98489011	M-CSF/CSF-1	intron	ST3GAL6	3q12.1	1.67000340447786E-3	trans	97989011	98989011	35	1	0
rs3804622	a	g	7.3479999999999999	2.0180000000000001E-13	+-+	93.7	31.588000000000001	2	1.3829999999999999E-7	0.42975000000000002	4.6722609999999998E-2	6.358547E-3	3	98303182	M-CSF/CSF-1	intron	CPOX	3q12.1	1.0699546371757201E-3	trans	97803182	98803182	35
rs679574	c	g	-6.0350000000000001	1.5859999999999999E-9	++-	94.7	37.590000000000003	2	6.8779999999999996E-9	0.39440999999999998	-3.7284230000000002E-2	6.1780009999999998E-3	19	49206108	M-CSF/CSF-1	intron	FUT2	19q13.33	6.6405945591034099E-4	trans	48706108	49706108	144	0	0
rs12940443	t	c	-5.53	3.194E-8	-+-	91	22.283000000000001	2	1.45E-5	0.34322999999999998	-3.81547E-2	6.8995829999999999E-3	17	74482559	M-CSF/CSF-1	intron	RHBDF2	17q25.1	6.5633358680030295E-4	trans	73982559	74982559	138	0	0
rs1265565	t	c	6.1890000000000001	6.0399999999999998E-10	-++	62.8	5.3719999999999999	2	6.8150000000000002E-2	0.33940999999999999	3.981531E-2	6.4332369999999996E-3	12	111715197	M-CSF/CSF-1	intron	CUX2	12q24.12	7.1086450156395103E-4	trans	111215197	112215197	102
rs4665972	t	c	-5.4509999999999996	4.9959999999999999E-8	+--	82.4	11.379	2	3.3809999999999999E-3	0.33903	-3.4771530000000002E-2	6.3789279999999999E-3	2	27598097	M-CSF/CSF-1	intron	SNX17	2p23.3	5.4187295396483399E-4	trans	27098097	28098097	19
rs245056	a	t	5.7409999999999997	9.4349999999999998E-9	+-+	92.4	26.475999999999999	2	1.782E-6	0.33510000000000001	3.6731430000000002E-2	6.398089E-3	5	149341038	M-CSF/CSF-1	intron	SLC26A2	5q32	6.0122416663412601E-4	trans	148841038	149841038	56
rs576123	t	c	-7.3760000000000003	1.6260000000000001E-13	?--	69.599999999999994	3.29	1	6.9709999999999994E-2	0.26016	-5.5102209999999999E-2	7.470473E-3	9	136144308	M-CSF/CSF-1	intron	ABO	9q34.2	1.16881657792962E-3	trans	135644308	136644308	88	1	0
rs738409	c	g	-6.6950000000000003	2.1540000000000001E-11	+--	84.7	13.11	2	1.423E-3	0.22997999999999999	-4.8035229999999998E-2	7.1747909999999998E-3	22	44324727	M-CSF/CSF-1	missense	PNPLA3	22q13.31	8.1722533102671405E-4	trans	43824727	44824727	150	0	0
rs2237085	a	g	-8.7059999999999995	3.1589999999999999E-18	---	92.7	27.384	2	1.1319999999999999E-6	0.21310999999999999	-6.6888020000000006E-2	7.6829799999999998E-3	5	149465249	M-CSF/CSF-1	intron	CSF1R	5q32	1.50052947779155E-3	trans	148965249	149965249	56	1	0
rs1257371	a	g	5.4749999999999996	4.367E-8	+++	82.5	11.414999999999999	2	3.3210000000000002E-3	0.16214000000000001	4.630285E-2	8.4571420000000008E-3	2	134839539	M-CSF/CSF-1	intergenic	MGAT5	2q21.2	5.8251493977190495E-4	trans	134339539	135339539	23
rs10894808	t	c	6.109	1.004E-9	+++	0	0.83799999999999997	2	0.65769999999999995	0.11933000000000001	5.9434029999999999E-2	9.7289290000000007E-3	11	134256805	M-CSF/CSF-1	intron	B3GAT1	11q25	7.4244313678858997E-4	trans	133756805	134756805	97	0	0
rs6571186	a	c	-5.54	3.0209999999999997E-8	+--	68.5	6.3470000000000004	2	4.1860000000000001E-2	0.11769	-5.2845219999999998E-2	9.5388490000000003E-3	6	95921373	M-CSF/CSF-1	intergenic	RP11-374I15.1	6q16.1	5.7996552771780998E-4	trans	95421373	96421373	61	0	0
rs12121864	a	c	-6.1390000000000002	8.3100000000000003E-10	---	81.599999999999994	10.853999999999999	2	4.3969999999999999E-3	0.11509	-6.0528699999999998E-2	9.8597000000000008E-3	1	9205332	M-CSF/CSF-1	downstream	MIR34AHG	1p36.22	7.4625865597516196E-4	trans	8705332	9705332	1	0	0
rs3749260	a	c	5.8159999999999998	6.0149999999999996E-9	--+	91.8	24.338999999999999	2	5.1850000000000003E-6	0.10261000000000001	5.9777660000000003E-2	1.0278139E-2	3	98250862	M-CSF/CSF-1	5_prime_UTR	GPR15	3q11.2	6.5808005744472597E-4	trans	97750862	98750862	35
rs56949579	a	g	-5.8010000000000002	6.5839999999999996E-9	--	0	6.0000000000000001E-3	1	0.93940000000000001	0.37822	-4.3137670000000003E-2	7.436247E-3	8	144646201	MIF	downstream	MROH6	8q24.3	8.7523485015781602E-4	trans	144146201	145146201	77
rs9620336	c	g	-5.6529999999999996	1.5770000000000002E-8	+-	72.900000000000006	3.6880000000000002	1	5.4809999999999998E-2	0.19980000000000001	-4.5171796395465903E-2	7.99076532734227E-3	22	24281620	MIF	upstream	MIF	22q11.23		cis			169	0	0
rs73554552	a	c	-5.4980000000000002	3.8379999999999997E-8	---	0	1.302	2	0.52149999999999996	6.7849999999999994E-2	-6.499125E-2	1.1820890000000001E-2	9	135861502	PDGFbb	intron	GFI1B	9q34.13	5.3428801405078902E-4	trans	135361502	136361502	88
rs2182760	a	g	-6.0339999999999998	1.604E-9	---	7.4	2.1589999999999998	2	0.3397	5.8389999999999997E-2	-7.4302969999999996E-2	1.2314049000000001E-2	1	156867990	PDGFbb	intron	PEAR1	1q23.1	6.07088323684602E-4	trans	156367990	157367990	6	0	1
rs12117194	c	g	-6.242	4.3139999999999998E-10	---	0	1.98	2	0.3715	0.49846000000000001	-3.5182739999999997E-2	5.6364529999999996E-3	1	205040943	PDGFbb	intron	CNTN2	1q32.1	6.1890672570133996E-4	trans	204540943	205540943	12	1	1
rs10282644	a	g	-5.6059999999999999	2.0669999999999999E-8	---	3.7	2.0760000000000001	2	0.35420000000000001	0.46509	-3.2575060000000003E-2	5.8107499999999999E-3	7	80164380	PDGFbb	intron	CD36	7q21.11	5.2798084049823996E-4	trans	79664380	80664380	68	0	0
rs6479248	t	g	-6.7050000000000001	2.0160000000000001E-11	---	0	0.41899999999999998	2	0.81110000000000004	0.43970999999999999	-3.837231E-2	5.7229400000000001E-3	9	99086062	PDGFbb	intron	SLC35D2	9q22.32	7.2551283222796004E-4	trans	98586062	99586062	85	0	0
rs385893	t	c	-5.7320000000000002	9.9080000000000001E-9	---	66.900000000000006	6.0490000000000004	2	4.8590000000000001E-2	0.43789	-3.2561989999999999E-2	5.6807389999999998E-3	9	4763176	PDGFbb	intergenic	ECM1P1	9p24.1	5.2196118900975895E-4	trans	4263176	5263176	79	0	0
rs6580980	a	g	-5.7140000000000004	1.1010000000000001E-8	---	68.400000000000006	6.3289999999999997	2	4.224E-2	0.43509999999999999	-3.2483209999999998E-2	5.6848460000000003E-3	12	54692061	PDGFbb	intron	NFE2	12q13.13	5.18690786006511E-4	trans	54192061	55192061	98
rs12050334	t	c	5.5670000000000002	2.5939999999999999E-8	+++	44.4	3.5990000000000002	2	0.16539999999999999	0.41324	3.2114579999999997E-2	5.7687420000000003E-3	14	70653317	PDGFbb	intron	SLC8A3	14q24.2	5.0014662400484403E-4	trans	70153317	71153317	106	0	0
rs302953	t	c	5.6660000000000004	1.465E-8	-++	86.6	14.923	2	5.7490000000000004E-4	0.40293000000000001	3.2560810000000003E-2	5.7467020000000002E-3	8	106512481	PDGFbb	intron	ZFPM2	8q23.1	5.1012340527966402E-4	trans	106012481	107012481	74
rs4952071	t	c	6.1130000000000004	9.8069999999999993E-10	+++	0	0.35099999999999998	2	0.83899999999999997	0.39845000000000003	3.5464229999999999E-2	5.8014449999999997E-3	2	31455148	PDGFbb	upstream	EHD3	2p23.1	6.0291574805442297E-4	trans	30955148	31955148	20
rs4674836	a	g	-6.0359999999999996	1.5779999999999999E-9	---	73.099999999999994	7.4320000000000004	2	2.4330000000000001E-2	0.34556999999999999	-3.6778989999999998E-2	6.0932720000000003E-3	2	224855511	PDGFbb	intron	SERPINE2	2q36.1	6.1182726406084004E-4	trans	224355511	225355511	27	1	0
rs2064223	t	c	-5.8470000000000004	5.0149999999999997E-9	---	0	0.80600000000000005	2	0.66830000000000001	0.33083000000000001	-3.5023779999999997E-2	5.9900429999999996E-3	6	163794814	PDGFbb	intergenic	RP1-155D22.1	6q26	5.43121975899107E-4	trans	163294814	164294814	64	0	0
rs2816648	t	c	5.6909999999999998	1.2650000000000001E-8	+++	42.1	3.4550000000000001	2	0.17780000000000001	0.30667	3.5128899999999998E-2	6.172711E-3	14	105708289	PDGFbb	5_prime_UTR	BRF1	14q32.33	5.2477167164488602E-4	trans	105208289	106208289	109	0	0
rs6075493	a	c	-5.4870000000000001	4.0870000000000001E-8	---	37.1	3.1779999999999999	2	0.2041	0.30336999999999997	-3.4584440000000001E-2	6.3029770000000004E-3	20	19272791	PDGFbb	intron	SLC24A3	20p11.23	5.0555253933588101E-4	trans	18772791	19772791	148	0	0
rs2643356	t	c	5.8150000000000004	6.0710000000000002E-9	+++	84.1	12.577999999999999	2	1.8569999999999999E-3	0.30038999999999999	3.707742E-2	6.3761690000000001E-3	15	101971388	PDGFbb	intron	PCSK6	15q26.3	5.7781723016832201E-4	trans	101471388	102471388	121	0	0
rs34237126	a	c	-5.6779999999999999	1.3620000000000001E-8	---	0	1.56	2	0.45839999999999997	0.29265999999999998	-3.5452110000000002E-2	6.2437669999999999E-3	10	64873883	PDGFbb	downstream	RNU6-543P	10q21.3	5.2036222057604204E-4	trans	64373883	65373883	92
rs7075281	a	c	6.9790000000000001	2.9639999999999999E-12	+++	0	0.374	2	0.82950000000000002	0.26157000000000002	4.4750529999999997E-2	6.41217E-3	10	104220301	PDGFbb	upstream	MFSD13A	10q24.32	7.7361276432408701E-4	trans	103720301	104720301	93	0	0
rs10184062	c	g	5.48	4.252E-8	+++	66.5	5.9610000000000003	2	5.076E-2	0.26125999999999999	3.5158790000000002E-2	6.4158380000000001E-3	2	224867341	PDGFbb	intron	SERPINE2	2q36.1	4.7715818046151898E-4	trans	224367341	225367341	27
rs1671226	c	g	-6.423	1.339E-10	---	27.4	2.7530000000000001	2	0.25240000000000001	0.21792	-4.544484E-2	7.075329E-3	19	55502846	PDGFbb	intron	NLRP2	19q13.42	7.0395909326370295E-4	trans	55002846	56002846	146
rs79141987	a	g	5.6479999999999997	1.6239999999999999E-8	+++	0	0.56899999999999995	2	0.75229999999999997	0.15737000000000001	4.3715329999999997E-2	7.7399670000000004E-3	17	56398479	PDGFbb	intron	TSPOAP1	17q22	5.0682307551266795E-4	trans	55898479	56898479	135	1	1
rs11553699	a	g	-5.569	2.5659999999999999E-8	---	0	1.5129999999999999	2	0.46929999999999999	0.14277000000000001	-4.486855E-2	8.0568410000000003E-3	12	122216910	PDGFbb	3_prime_UTR	TMEM120B	12q24.31	4.9277468187069096E-4	trans	121716910	122716910	103	0	1
rs143719578	t	g	5.5910000000000002	2.2530000000000001E-8	++	0	0.95399999999999996	1	0.32879999999999998	2.8580000000000001E-2	0.12037373	2.1529910999999999E-2	17	33779964	RANTES	upstream	SLFN13	17q12	8.0456789188735895E-4	trans	33279964	34279964	133
rs295070	a	g	5.9859999999999998	2.152E-9	++	0	0.27700000000000002	1	0.59840000000000004	1.8069999999999999E-2	0.16119720000000001	2.6929035E-2	17	32786927	RANTES	intergenic	AC011193.1	17q12	9.2211198070362105E-4	trans	32286927	33286927	133
rs11650416	a	c	12.411	2.2819999999999999E-35	++	0	5.1999999999999998E-2	1	0.82010000000000005	0.82599999999999996	0.122006691368392	9.8305286736275997E-3	17	34077428	RANTES	intron	CCL5	17q12		cis			165	0	0
rs1926231	t	c	-5.52	3.3810000000000003E-8	--	0	0.93600000000000005	1	0.33329999999999999	0.43880000000000002	-3.991741E-2	7.2314149999999997E-3	1	198603279	RANTES	upstream	PTPRC	1q31.3	7.8476384520028396E-4	trans	198103279	199103279	11
rs4746855	a	g	6.6719999999999997	2.5240000000000002E-11	++	62.8	2.6869999999999998	1	0.1012	0.39944000000000002	4.887147E-2	7.3248610000000002E-3	10	64822828	RANTES	intergenic	RNU6-543P	10q21.3	1.1459053741539301E-3	trans	64322828	65322828	92
rs1354034	t	c	6.6020000000000003	4.0619999999999998E-11	++	0	0.59899999999999998	1	0.43909999999999999	0.38118999999999997	4.8763580000000001E-2	7.3861830000000002E-3	3	56849749	RANTES	intron	ARHGEF3	3p14.3	1.1218117435089E-3	trans	56349749	57349749	33	1	1
rs2253294	t	c	5.66	1.5160000000000001E-8	++	0	0.82899999999999996	1	0.36270000000000002	0.21098	4.978233E-2	8.7954650000000006E-3	10	37706195	RANTES	intergenic	ANKRD30A	10p11.21	8.2510597901523902E-4	trans	37206195	38206195	90	0	0
rs1671152	t	g	-5.5439999999999996	2.9630000000000001E-8	--	0	0.96599999999999997	1	0.32579999999999998	0.15162999999999999	-5.5442089999999999E-2	1.0000376E-2	19	55526345	RANTES	missense	GP6	19q13.42	7.9082359835077698E-4	trans	55026345	56026345	146
rs12953115	a	g	5.6420000000000003	1.6849999999999999E-8	-+	72.400000000000006	3.6190000000000002	1	5.7119999999999997E-2	0.13861999999999999	5.8572859999999997E-2	1.0381576999999999E-2	17	33797534	RANTES	downstream	SLFN12L	17q12	8.1930109377330198E-4	trans	33297534	34297534	133
rs6032254	a	c	7.6639999999999997	1.8019999999999999E-14	-++	87.8	16.329999999999998	2	2.8439999999999997E-4	7.6300000000000007E-2	8.1351859999999998E-2	1.0614805E-2	20	44132654	SCF	intergenic	RP11-323C15.1	20q13.12	9.3286854842186098E-4	trans	43632654	44632654	149
rs12053610	a	g	6.1070000000000002	1.016E-9	-++	84	12.526999999999999	2	1.9040000000000001E-3	5.6800000000000003E-2	7.4363890000000002E-2	1.2176829E-2	20	43963739	SCF	intron	SDC4	20q13.12	5.9252451439454701E-4	trans	43463739	44463739	149
rs72704449	t	c	-6.9669999999999996	3.237E-12	---	0	0.94899999999999995	2	0.62219999999999998	4.582E-2	-9.6548439999999999E-2	1.3857965E-2	1	179473273	SCF	intron	AXDND1	1q25.2	8.1509065089061005E-4	trans	178973273	179973273	9	0	0
rs112853430	t	c	9.0090000000000003	2.081E-19	?++	65.5	2.8959999999999999	1	8.8779999999999998E-2	3.5720000000000002E-2	0.14682923000000001	1.6298060999999999E-2	9	107585213	SCF	intron	ABCA1	9q31.1	1.48514770223336E-3	trans	107085213	108085213	86	1	1
rs149890864	t	c	6.2030000000000003	5.5269999999999996E-10	?++	92.1	12.734	1	3.59E-4	3.2499999999999999E-3	0.34930221	5.6311818E-2	20	43612904	SCF	intron	STK4	20q13.12	7.9050071620437898E-4	trans	43112904	44112904	149
rs150781363	t	c	6.5960000000000001	4.2149999999999998E-11	+++	0	1.5169999999999999	2	0.46839999999999998	2.9559999999999999E-2	0.10975369	1.6639431E-2	16	67884268	SCF	intron	NUTF2	16q22.1	6.9110076780559801E-4	trans	67384268	68384268	127	1	0
rs143875230	a	g	-6.1360000000000001	8.4639999999999999E-10	---	47.4	3.8050000000000002	2	0.1492	2.9440000000000001E-2	-0.10310666	1.6803563000000001E-2	15	43278726	SCF	intron	UBR1	15q15.2	6.0752426316663195E-4	trans	42778726	43778726	111	0	1
rs28382814	t	c	-5.8719999999999999	4.2960000000000001E-9	---	69.2	6.4930000000000003	2	3.8920000000000003E-2	2.7990000000000001E-2	-0.10315618	1.7567468999999999E-2	16	66971780	SCF	intron	CES2	16q22.1	5.7902075286986202E-4	trans	66471780	67471780	127
rs148773337	a	c	8.4730000000000008	2.3970000000000001E-17	-++	90.4	20.88	2	2.9240000000000001E-5	1.7840000000000002E-2	0.18035702000000001	2.1286088000000002E-2	20	44539057	SCF	intron	PLTP	20q13.12	1.1399168947986401E-3	trans	44039057	45039057	149	1	0
rs6999569	a	g	-6.3330000000000002	2.412E-10	---	0	0.94799999999999995	2	0.62260000000000004	0.49847999999999998	-3.5697880000000001E-2	5.6368039999999996E-3	8	126475770	SCF	upstream	RP11-136O12.2	8q24.13	6.3716342978322805E-4	trans	125975770	126975770	75	0	0
rs1585488	t	g	6.1079999999999997	1.0089999999999999E-9	-++	74.8	7.93	2	1.8970000000000001E-2	0.48704999999999998	3.4452160000000003E-2	5.6404970000000004E-3	3	98359663	SCF	intergenic	RNU6-461P	3q12.1	5.9307755492240904E-4	trans	97859663	98859663	35
rs514230	a	t	-5.4909999999999997	3.9860000000000001E-8	+--	87.3	15.738	2	3.8240000000000003E-4	0.45224999999999999	-3.1340560000000003E-2	5.7076230000000002E-3	1	234858597	SCF	upstream	LINC01132	1q42.3	4.8663625578088398E-4	trans	234358597	235358597	14	0	1
rs2125787	a	g	-5.5279999999999996	3.2320000000000001E-8	+--	87.7	16.233000000000001	2	2.9859999999999999E-4	0.39290999999999998	-3.1903540000000001E-2	5.7712620000000001E-3	4	87996623	SCF	intron	AFF1	4q21.3	4.8557230311331302E-4	trans	87496623	88496623	46	0	0
rs9989419	a	g	-7.2240000000000002	5.059E-13	---	49.8	3.9849999999999999	2	0.1363	0.39034999999999997	-4.1731669999999998E-2	5.7768100000000003E-3	16	56985139	SCF	intergenic	AC012181.1	16q13	8.2888882859038203E-4	trans	56485139	57485139	126	0	0
rs4846913	a	c	-5.6159999999999997	1.96E-8	---	58.9	4.8639999999999999	2	8.7840000000000001E-2	0.39027000000000001	-3.2703639999999999E-2	5.8232980000000002E-3	1	230294715	SCF	intron	GALNT2	1q42.13	5.0900835934639403E-4	trans	229794715	230794715	13	0	0
rs4634925	c	g	-6.4470000000000001	1.142E-10	---	86.7	14.984	2	5.5750000000000005E-4	0.38349	-3.7370050000000002E-2	5.7965029999999997E-3	1	161189344	SCF	intron	FCER1G	1q23.3	6.6034595600466303E-4	trans	160689344	161689344	8	0	0
rs4743764	t	c	7.4219999999999997	1.157E-13	+++	0	5.5E-2	2	0.97309999999999997	0.38013999999999998	4.476111E-2	6.0308690000000003E-3	9	107629104	SCF	intron	ABCA1	9q31.1	9.4421060401405103E-4	trans	107129104	108129104	86
rs389096	a	g	-6.1639999999999997	7.1119999999999998E-10	+--	90.7	21.425000000000001	2	2.2269999999999999E-5	0.33154	-3.7189229999999997E-2	6.0332959999999996E-3	19	54764322	SCF	upstream	LILRB5	19q13.42	6.13021527969365E-4	trans	54264322	55264322	146
rs7304494	t	c	-6.8440000000000003	7.6920000000000007E-12	---	57.7	4.7240000000000002	2	9.425E-2	0.31996000000000002	-4.2515860000000003E-2	6.212136E-3	12	89363909	SCF	intergenic	RP11-13A1.1	12q21.33	7.8661473797319496E-4	trans	88863909	89863909	99	0	0
rs10468017	t	c	-5.5510000000000002	2.847E-8	+--	90.3	20.59	2	3.3800000000000002E-5	0.30658999999999997	-3.393467E-2	6.1132529999999999E-3	15	58678512	SCF	intron	ALDH1A2	15q21.3	4.8962698143655502E-4	trans	58178512	59178512	113	0	0
rs854562	t	c	6.0110000000000001	1.8380000000000001E-9	+++	59.8	4.9710000000000001	2	8.3260000000000001E-2	0.26569999999999999	3.8658949999999997E-2	6.4313670000000003E-3	7	94947969	SCF	intron	PON1	7q21.3	5.8317001626418904E-4	trans	94447969	95447969	70	0	0
rs12721051	c	g	-5.7430000000000003	9.2970000000000005E-9	---	0.2	2.004	2	0.36720000000000003	0.19980999999999999	-4.0482089999999998E-2	7.048945E-3	19	45422160	SCF	intron	APOC1	19q13.32	5.2404211081320503E-4	trans	44922160	45922160	143
rs7868232	t	c	5.5140000000000002	3.5100000000000003E-8	+++	35.1	3.0790000000000002	2	0.21440000000000001	0.19839999999999999	4.0250840000000003E-2	7.299753E-3	9	136042264	SCF	upstream	GBGT1	9q34.2	5.1532269372781903E-4	trans	135542264	136542264	88
rs77924615	a	g	-6.7009999999999996	2.0639999999999999E-11	---	49.5	3.9630000000000001	2	0.13789999999999999	0.19700999999999999	-4.7854689999999998E-2	7.1414249999999999E-3	16	20392332	SCF	intron	PDILT	16p12.3	7.24565110643184E-4	trans	19892332	20892332	124	0	0
rs2741441	t	g	5.8879999999999999	3.913E-9	-++	74.7	7.9050000000000002	2	1.9210000000000001E-2	0.13436000000000001	4.8662049999999998E-2	8.264614E-3	20	43979887	SCF	upstream	SDC4	20q13.12	5.5083066349522597E-4	trans	43479887	44479887	149
rs675849	t	c	-5.6440000000000001	1.6610000000000001E-8	+--	83	11.756	2	2.8010000000000001E-3	0.12439	-4.8201939999999999E-2	8.5403860000000005E-3	9	15298666	SCF	intron	TTC39B	9p22.3	5.0612199575581602E-4	trans	14798666	15798666	80	0	1
rs150741051	a	g	5.93	3.0300000000000001E-9	++	0	0.02	1	0.88719999999999999	8.8359999999999994E-2	7.4716480000000002E-2	1.2599744E-2	3	46660223	SCGF-b	intron	RP11-509I21.2	3p21.31	8.9937721787542097E-4	trans	46160223	47160223	32
rs6662383	t	c	5.5880000000000001	2.2989999999999999E-8	++	31.2	1.4530000000000001	1	0.22800000000000001	8.6419999999999997E-2	7.1103020000000003E-2	1.2724233999999999E-2	1	236108446	SCGF-b	upstream	RP5-940F7.2	1q42.3	7.9830148186898705E-4	trans	235608446	236608446	15	0	0
rs144686073	a	g	9.8919999999999995	4.5009999999999999E-23	++	88.1	8.3710000000000004	1	3.8119999999999999E-3	8.3999999999999995E-3	0.38713577999999998	3.9136249999999997E-2	19	51053661	SCGF-b	intron	LRRC4B	19q13.33	2.4967348495168202E-3	trans	50553661	51553661	145	1	1
rs11864191	t	c	6.8840000000000003	5.8229999999999997E-12	++	64.400000000000006	2.8050000000000002	1	9.3950000000000006E-2	7.9560000000000006E-2	9.0991600000000006E-2	1.3217838000000001E-2	16	545996	SCGF-b	intron	RAB11FIP3	16p13.3	1.21261478005196E-3	trans	45996	1045996	122	1	0
rs11111748	a	g	7.8680000000000003	3.5900000000000004E-15	++	0	1E-3	1	0.97519999999999996	7.6100000000000001E-2	0.10605044	1.3478703E-2	12	104149022	SCGF-b	intron	STAB2	12q23.3	1.5814831497942101E-3	trans	103649022	104649022	101	1	1
rs75256967	a	g	7.4859999999999998	7.0810000000000003E-14	++	79.7	4.9290000000000003	1	2.64E-2	6.3499999999999997E-3	0.33679030999999998	4.4989355000000002E-2	19	50901551	SCGF-b	intron	POLD1	19q13.33	1.4313845760480599E-3	trans	50401551	51401551	145
rs60384564	a	c	5.51	3.5899999999999997E-8	++	0	0.44800000000000001	1	0.50339999999999996	4.0649999999999999E-2	9.974442E-2	1.8102436E-2	17	55421435	SCGF-b	intron	MSI2	17q22	7.7596984438917799E-4	trans	54921435	55921435	135
rs77578935	a	g	7.8819999999999997	3.2210000000000001E-15	-+	92.3	12.946999999999999	1	3.2039999999999998E-4	2.598E-2	0.17704771999999999	2.2462283999999999E-2	19	50414185	SCGF-b	intron	IL4I1	19q13.33	1.5864182365007101E-3	trans	49914185	50914185	145
rs150179248	a	t	5.7329999999999997	9.8389999999999996E-9	++	66.900000000000006	3.0179999999999998	1	8.2320000000000004E-2	2.4150000000000001E-2	0.13351304999999999	2.3288513E-2	12	103019462	SCGF-b	intergenic	RP11-210L7.1	12q23.2	8.4019023842807599E-4	trans	102519462	103519462	101
rs80226314	t	c	5.72	1.0649999999999999E-8	-+	78.599999999999994	4.6779999999999999	1	3.0540000000000001E-2	2.1250000000000002E-2	0.14178457	2.4787512000000001E-2	19	50829530	SCGF-b	intron	KCNC3	19q13.33	8.36216333016625E-4	trans	50329530	51329530	145
rs144724875	t	c	6.2240000000000002	4.8469999999999999E-10	++	95.7	23.068000000000001	1	1.564E-6	2.0580000000000001E-2	0.15671301000000001	2.5178824999999998E-2	19	51195936	SCGF-b	intron	SHANK1	19q13.33	9.9004386906609006E-4	trans	50695936	51695936	145
rs139133040	c	g	7.5190000000000001	5.5050000000000003E-14	++	79.3	4.827	1	2.802E-2	2.0049999999999998E-2	0.19174431	2.5501304999999998E-2	12	105084960	SCGF-b	intron	CHST11	12q23.3	1.4447518530518099E-3	trans	104584960	105584960	101
rs56086228	a	g	5.8920000000000003	3.8170000000000004E-9	++	61	2.5659999999999998	1	0.10920000000000001	1.524E-2	0.17195045	2.9183714999999999E-2	12	101598983	SCGF-b	intron	SLC5A8	12q23.1	8.8746655607577999E-4	trans	101098983	102098983	100	0	1
rs1873547	a	g	-5.8140000000000001	6.0950000000000001E-9	--	0	0.39600000000000002	1	0.52900000000000003	0.47416000000000003	-4.162834E-2	7.1600170000000003E-3	8	70724911	SCGF-b	intron	SLCO5A1	8q13.3	8.6414518654894196E-4	trans	70224911	71224911	73	0	0
rs3797358	t	c	-5.4569999999999999	4.8499999999999998E-8	--	0	0.30599999999999999	1	0.58030000000000004	0.46331	-3.91315E-2	7.1708809999999996E-3	5	72168857	SCGF-b	intron	TNPO1	5q13.2	7.6151447766642901E-4	trans	71668857	72668857	52	0	0
rs12134724	t	c	5.585	2.337E-8	++	0	5.7000000000000002E-2	1	0.81059999999999999	0.43441999999999997	4.027791E-2	7.2118010000000003E-3	1	205039288	SCGF-b	intron	CNTN2	1q32.1	7.9720076135370596E-4	trans	204539288	205539288	12
rs1698237	t	c	-5.452	4.9829999999999997E-8	--	0	8.6999999999999994E-2	1	0.76780000000000004	0.42455999999999999	-3.9459460000000002E-2	7.237612E-3	16	451306	SCGF-b	upstream	DECR2	16p13.3	7.6080155732633197E-4	trans	-48694	951306	122
rs915654	a	t	5.532	3.1569999999999997E-8	++	0	1.2999999999999999E-2	1	0.9103	0.38174000000000002	4.0673050000000002E-2	7.3523240000000004E-3	6	31538497	SCGF-b	upstream	TNF	6p21.33	7.8087639640987802E-4	trans	31038497	32038497	59
rs10804034	t	c	5.7140000000000004	1.1059999999999999E-8	++	0	0.746	1	0.38769999999999999	0.36745	4.2365720000000003E-2	7.4143719999999998E-3	2	191244826	SCGF-b	intergenic	INPP1	2q32.2	8.3435772375765904E-4	trans	190744826	191744826	25	0	0
rs7246004	t	g	10.976000000000001	4.9799999999999999E-28	++	18.8	1.232	1	0.26700000000000002	0.34100000000000003	8.2299310267836906E-2	7.4981150025361602E-3	19	51216909	SCGF-b	intron	CLEC11A	19q13.33		cis			167	0	0
rs7149169	a	g	-6.16	7.2950000000000001E-10	--	69.2	3.246	1	7.1620000000000003E-2	0.32390999999999998	-4.7111840000000002E-2	7.6480259999999996E-3	14	103833065	SCGF-b	upstream	HMGB3P26	14q32.32	9.7211802719778895E-4	trans	103333065	104333065	108	0	0
rs6782228	c	g	-6.51	7.4970000000000001E-11	--	0	7.6999999999999999E-2	1	0.78210000000000002	0.29158000000000001	-5.1204350000000003E-2	7.865492E-3	3	128323424	SCGF-b	intergenic	MRPL3	3q21.3	1.0831591078156501E-3	trans	127823424	128823424	36	1	0
rs35609972	a	g	6.1180000000000003	9.499E-10	++	0	3.5999999999999997E-2	1	0.85019999999999996	0.27035999999999999	4.9247449999999998E-2	8.0496000000000005E-3	15	50324126	SCGF-b	intron	ATP8B4	15q21.2	9.5686036135058197E-4	trans	49824126	50824126	112	0	0
rs4981026	a	g	-6.42	1.36E-10	--	81.5	5.3959999999999999	1	2.018E-2	0.23351	-5.4248930000000001E-2	8.4499899999999992E-3	12	104152456	SCGF-b	intron	STAB2	12q23.3	1.0534752235049E-3	trans	103652456	104652456	101
rs483879	t	c	-5.9349999999999996	2.938E-9	--	0	1.7999999999999999E-2	1	0.89290000000000003	0.21024000000000001	-5.206881E-2	8.7731770000000001E-3	13	52127212	SCGF-b	downstream	INTS6-AS1	13q14.3	9.0031768633362598E-4	trans	51627212	52627212	104	0	0
rs4813271	a	c	-5.7460000000000004	9.1329999999999998E-9	--	0	0.91900000000000004	1	0.33779999999999999	0.20732999999999999	-5.0666200000000002E-2	8.8176469999999996E-3	20	17546574	SCGF-b	upstream	DSTN	20p12.1	8.4376446553216305E-4	trans	17046574	18046574	147	0	0
rs11257361	a	t	5.4630000000000001	4.6730000000000002E-8	++	19.600000000000001	1.2430000000000001	1	0.26479999999999998	0.19292999999999999	4.9488770000000001E-2	9.0588999999999999E-3	10	11895507	SCGF-b	intron	PROSER2	10p14	7.6270094427123298E-4	trans	11395507	12395507	89	0	1
rs2093839	c	g	5.665	1.467E-8	++	0	0.379	1	0.53839999999999999	0.17659	5.3122330000000002E-2	9.3772869999999998E-3	9	79106652	SCGF-b	intron	GCNT1	9q21.13	8.2066605468603397E-4	trans	78606652	79606652	82	0	0
rs10861032	t	c	-5.9130000000000003	3.352E-9	--	0	0.11899999999999999	1	0.73	0.15545999999999999	-5.8338809999999998E-2	9.8661949999999995E-3	12	103912506	SCGF-b	intergenic	RP11-626I20.2	12q23.3	8.93684066871345E-4	trans	103412506	104412506	101
rs2012880	c	g	6.0339999999999998	1.597E-9	++	0	0.35	1	0.55400000000000005	0.13902	6.2345270000000001E-2	1.0332328E-2	8	130545566	SCGF-b	intron	CCDC26	8q24.21	9.3048068664821498E-4	trans	130045566	131045566	76	0	0
rs12878578	a	g	6.2549999999999999	3.9739999999999999E-10	++	0	0.75600000000000001	1	0.3846	0.12959999999999999	6.6566529999999999E-2	1.0642131000000001E-2	14	25045589	SCGF-b	upstream	CTSG	14q12	9.996908487743439E-4	trans	24545589	25545589	105	0	0
rs255056	c	g	5.6529999999999996	1.578E-8	++	4.3	1.0449999999999999	1	0.30669999999999997	0.12504000000000001	6.10968E-2	1.0807854E-2	16	68016185	SCGF-b	upstream	DPEP3	16q22.1	8.1677810693319395E-4	trans	67516185	68516185	127
rs1329424	t	g	6.3520000000000003	2.1240000000000001E-10	-+	83.3	5.9779999999999998	1	1.448E-2	0.39734999999999998	4.6554480000000002E-2	7.3291060000000002E-3	1	196646176	TNF-a	intron	CFH	1q31.3	1.03798561308534E-3	trans	196146176	197146176	10
rs1329424	t	g	8.4339999999999993	3.3399999999999998E-17	-+	93.3	14.858000000000001	1	1.159E-4	0.39734999999999998	6.3378879999999999E-2	7.5146880000000003E-3	1	196646176	TNF-b	intron	CFH	1q31.3	1.92378925393652E-3	trans	196146176	197146176	10	1	1
rs4850046	t	c	-6.0439999999999996	1.5050000000000001E-9	--	0	3.3000000000000002E-2	1	0.85589999999999999	0.12484000000000001	-6.7277009999999998E-2	1.1131205999999999E-2	2	3634606	TNF-b	intergenic	RPS7	2p25.3	9.8901887250651792E-4	trans	3134606	4134606	17
rs41285751	t	g	6.202	5.5900000000000003E-10	?++	51.6	2.0640000000000001	1	0.15079999999999999	8.2769999999999996E-2	7.6024419999999995E-2	1.2258049E-2	6	31899815	TRAIL	intron	XXbac-BPG116M5.17	6p21.33	8.7758144611134697E-4	trans	31399815	32399815	59
rs78186881	a	t	-5.6470000000000002	1.6280000000000001E-8	---	97.7	87.504000000000005	2	9.9739999999999996E-20	5.8619999999999998E-2	-6.9650480000000001E-2	1.2334067000000001E-2	18	29382112	TRAIL	intergenic	TRAPPC8	18q12.1	5.3541311434729595E-4	trans	28882112	29882112	139
rs77121181	a	g	6.6040000000000001	4.0069999999999997E-11	-+?	98.6	69.010000000000005	1	9.7980000000000004E-17	4.0300000000000002E-2	0.16453657999999999	2.4914685999999998E-2	19	44072655	TRAIL	intron	XRCC1	19q13.31	2.0940906058895602E-3	trans	43572655	44572655	143
rs45505795	c	g	5.9080000000000004	3.4659999999999998E-9	+++	97	66.064999999999998	2	4.5100000000000003E-15	2.1930000000000002E-2	0.12033503	2.0368148999999999E-2	14	94756943	TRAIL	synonymous	SERPINA10	14q32.13	6.2118749812995898E-4	trans	94256943	95256943	107	0	0
rs2901364	t	g	-10.131	4.0400000000000003E-24	--?	99.1	111.666	1	4.2279999999999997E-26	1.975E-2	-0.36469990000000002	3.5998411000000001E-2	18	29569416	TRAIL	downstream	RP11-326K13.3	18q12.1	5.1499763548114603E-3	trans	29069416	30069416	139	1	1
rs140103836	t	c	-6.5069999999999997	7.6579999999999996E-11	--+	99.2	243.73599999999999	2	1.184E-53	1.8620000000000001E-2	-0.14484775	2.2260296999999998E-2	18	28811450	TRAIL	intergenic	DSC1	18q12.1	7.6677930376431002E-4	trans	28311450	29311450	139
rs117618570	t	g	-5.8769999999999998	4.169E-9	---	98.4	126.934	2	2.7319999999999999E-28	1.7770000000000001E-2	-0.13272345999999999	2.2583539E-2	18	29008594	TRAIL	upstream	DSG1-AS1	18q12.1	6.1493046262198995E-4	trans	28508594	29508594	139
rs74778900	t	c	6.07	1.2819999999999999E-9	+++	97.7	87.83	2	8.4699999999999995E-20	1.342E-2	0.15284614999999999	2.5180584999999998E-2	18	28086266	TRAIL	intergenic	RP11-675P14.1	18q12.1	6.1861981450579402E-4	trans	27586266	28586266	139
rs73169285	a	t	10.44	1.63E-25	++?	71.900000000000006	3.5590000000000002	1	5.9209999999999999E-2	0.74350000000000005	0.11864918693193401	1.13648646486527E-2	3	172216957	TRAIL	intergenic	TNFSF10	3q26.31		cis			153	0	0
rs1329424	t	g	7.9290000000000003	2.2050000000000001E-15	+-+	96.3	53.765999999999998	2	2.113E-12	0.39734999999999998	4.693986E-2	5.9200219999999996E-3	1	196646176	TRAIL	intron	CFH	1q31.3	1.05524172173201E-3	trans	196146176	197146176	10
rs6542680	t	c	-5.6970000000000001	1.219E-8	++-	95.3	42.216000000000001	2	6.8079999999999997E-10	0.18362000000000001	-4.2639820000000002E-2	7.4846089999999997E-3	2	3640142	TRAIL	upstream	COLEC11	2p25.3	5.4509608238148305E-4	trans	3140142	4140142	17
rs59724749	a	g	-7.6420000000000003	2.1370000000000001E-14	+-?	98.4	60.822000000000003	1	6.2479999999999998E-15	0.18176999999999999	-9.1834810000000003E-2	1.2017117000000001E-2	3	186408443	TRAIL	intron	RP11-795A2.2	3q27.3	2.5086626570959801E-3	trans	185908443	186908443	39	1	0
rs562416	a	c	-5.681	1.342E-8	---	91.8	24.31	2	5.2619999999999998E-6	0.14416999999999999	-4.6857030000000001E-2	8.2480239999999996E-3	3	172161842	TRAIL	downstream	GHSR	3q26.31	5.4180363637596895E-4	trans	171661842	172661842	38	0	0
rs145243487	a	t	-5.46	4.7740000000000003E-8	---	49.2	3.9340000000000002	2	0.13980000000000001	7.9979999999999996E-2	-5.836823E-2	1.0690153000000001E-2	5	88035532	VEGF	intron	MEF2C	5q14.3	5.0137388733993899E-4	trans	87535532	88535532	53	0	0
rs74556053	a	g	-15.313000000000001	6.2760000000000004E-53	---	86.3	14.632	2	6.6489999999999995E-4	7.1599999999999997E-2	-0.171600653123022	1.12062073482023E-2	6	43934340	VEGF	intergenic	VEGFA	6p21.1		cis			157	0	1
rs13202103	t	c	-6.5629999999999997	5.2620000000000002E-11	---	54.8	4.4210000000000003	2	0.10970000000000001	3.202E-2	-0.11129641999999999	1.6958161999999999E-2	6	43883984	VEGF	intergenic	ACTG1P9	6p21.1	7.6785655699791505E-4	trans	43383984	44383984	60
rs12444373	c	g	-7.0279999999999996	2.101E-12	---	31.2	2.9079999999999999	2	0.2336	3.125E-2	-0.12062962000000001	1.7164146000000002E-2	16	88564585	VEGF	intron	ZFPM1	16q24.2	8.8104816769858695E-4	trans	88064585	89064585	129	0	0
rs62401205	a	c	-7.0860000000000003	1.376E-12	---	89.2	18.533999999999999	2	9.4510000000000001E-5	2.886E-2	-0.12744520000000001	1.7985491999999999E-2	6	43855489	VEGF	intergenic	ACTG1P9	6p21.1	9.1044796868602798E-4	trans	43355489	44355489	60
rs35703624	t	c	6.4180000000000001	1.383E-10	-++	73.900000000000006	7.6619999999999999	2	2.1680000000000001E-2	2.5770000000000001E-2	0.12316340000000001	1.9190308E-2	6	43968412	VEGF	missense	C6orf223	6p21.1	7.6167421183345502E-4	trans	43468412	44468412	60
rs6914863	c	g	-7.1230000000000002	1.055E-12	---	93.1	29.132999999999999	2	4.7179999999999998E-7	2.3390000000000001E-2	-0.14069174000000001	1.9751754E-2	6	43961813	VEGF	downstream	RP5-1120P11.1	6p21.1	9.0431260827801997E-4	trans	43461813	44461813	60
rs10967571	t	c	-11.302	1.277E-29	---	83.6	12.196	2	2.248E-3	0.44822000000000001	-6.6361989999999996E-2	5.8717029999999998E-3	9	2694834	VEGF	intergenic	KCNV2	9p24.2	2.1783415897926399E-3	trans	2194834	3194834	78	1	1
rs302953	t	c	6.4109999999999996	1.4490000000000001E-10	+++	89.6	19.196999999999999	2	6.7840000000000001E-5	0.40293000000000001	3.7894129999999998E-2	5.9107989999999996E-3	8	106512481	VEGF	intron	ZFPM2	8q23.1	6.9092153830960798E-4	trans	106012481	107012481	74	1	0
rs4746855	a	g	5.5190000000000001	3.4189999999999997E-8	+++	68.2	6.2969999999999997	2	4.2909999999999997E-2	0.39944000000000002	3.267478E-2	5.9204169999999999E-3	10	64822828	VEGF	intergenic	RNU6-543P	10q21.3	5.1222797779907801E-4	trans	64322828	65322828	92
rs34881325	t	c	-6.109	1.0020000000000001E-9	--?	85.5	6.9130000000000003	1	8.5590000000000006E-3	0.38512000000000002	-6.3115249999999998E-2	1.0331518E-2	9	2622134	VEGF	5_prime_UTR	VLDLR	9p24.2	1.8866226726766699E-3	trans	2122134	3122134	78
rs7692	a	c	-5.4550000000000001	4.908E-8	+--	78.2	9.1709999999999994	2	1.0200000000000001E-2	0.27905999999999997	-3.6622250000000002E-2	6.7135199999999997E-3	6	43304007	VEGF	3_prime_UTR	ZNF318	6p21.1	5.3965568159749903E-4	trans	42804007	43804007	60
rs833065	a	g	5.6950000000000003	1.234E-8	+++	0	1.5409999999999999	2	0.46289999999999998	0.15619	4.7236630000000002E-2	8.2944049999999995E-3	6	43683804	VEGF	intergenic	ACTG1P9	6p21.1	5.8814674912681798E-4	trans	43183804	44183804	60

## Sheet: S2 heterogenic SNPs <0.1
Supplementary Data S2: significant trans-acting heterogenic SNPs at 0.1 from GWAS meta-analysis
SNP	Allele1	Allele2	Zscore	P.value	Direction	HetISq	HetChiSq	HetDf	HetPVal	EAF	beta	se	chr	position	Cytokine	genRegion_pheno	genName_pheno	locus	expl_var	locus distance	start	end	loci
rs141635731	t	g	6.615	3.714e-11	++	63.8	2.765	1	0.09635	0.03035	0.131485	0.0198767	4	123439970	FGF_BASIC	intergenic	RP11-170N16.1	4q27	0.00101754	trans	122939970	123939970	48
rs7304494	t	c	-6.844	7.692e-12	---	57.7	4.724	2	0.09425	0.31996	-0.0425159	0.00621214	12	89363909	SCF	intergenic	RP11-13A1.1	12q21.33	0.000786615	trans	88863909	89863909	99
rs11864191	t	c	6.884	5.823e-12	++	64.4	2.805	1	0.09395	0.07956	0.0909916	0.0132178	16	545996	SCGF_B	intron	RAB11FIP3	16p13.3	0.00121261	trans	45996	1045996	122
rs377499720	a	g	-5.924	3.143e-09	?--	65	2.854	1	0.09116	0.02422	-0.130214	0.0219808	4	75137124	GROA_CXCL1	intron	MTHFD2L	4q13.3	0.000801446	trans	74637124	75637124	44
rs9937053	a	g	5.522	3.358e-08	+++	58.7	4.842	2	0.08882	0.43542	0.0326632	0.0059151	16	53799507	IL_1RA	intron	FTO	16q12.2	0.000524543	trans	53299507	54299507	125
rs112853430	t	c	9.009	2.081e-19	?++	65.5	2.896	1	0.08878	0.03572	0.146829	0.0162981	9	107585213	SCF	intron	ABCA1	9q31.1	0.00148515	trans	107085213	108085213	86
rs4846913	a	c	-5.616	1.96e-08	---	58.9	4.864	2	0.08784	0.39027	-0.0327036	0.0058233	1	230294715	SCF	intron	GALNT2	1q42.13	0.000509008	trans	229794715	230794715	13
rs7217473	t	c	7.126	1.037e-12	++	65.9	2.936	1	0.0866	0.059	0.137146	0.0192459	17	34319064	MIP_1B	downstream	CCL15	17q12	0.00208852	trans	33819064	34819064	133
rs7221894	t	c	-5.468	4.545e-08	--?	66.2	2.957	1	0.08549	0.37318	-0.0553048	0.0101143	17	38165485	IL_1RA	downstream	RP11-387H17.6	17q21.1	0.00143092	trans	37665485	38665485	134
rs854562	t	c	6.011	1.838e-09	+++	59.8	4.971	2	0.08326	0.2657	0.0386589	0.00643137	7	94947969	SCF	intron	PON1	7q21.3	0.00058317	trans	94447969	95447969	70
rs150179248	a	t	5.733	9.839e-09	++	66.9	3.018	1	0.08232	0.02415	0.133513	0.0232885	12	103019462	SCGF_B	intergenic	RP11-210L7.1	12q23.2	0.00084019	trans	102519462	103519462	101
rs8081395	a	g	5.47	4.508e-08	-++	60.8	5.097	2	0.07819	0.45519	0.0331696	0.00606392	17	57801761	M_CSF	intron	VMP1	17q23.1	0.000545694	trans	57301761	58301761	136
rs6993770	a	t	5.679	1.355e-08	-++	62	5.264	2	0.07195	0.22448	0.0407128	0.007169	8	106581528	IL_8	intron	ZFPM2	8q23.1	0.000577115	trans	106081528	107081528	74
rs7149169	a	g	-6.16	7.295e-10	--	69.2	3.246	1	0.07162	0.32391	-0.0471118	0.00764803	14	103833065	SCGF_B	upstream	HMGB3P26	14q32.32	0.000972118	trans	103333065	104333065	108
rs576123	t	c	-7.376	1.626e-13	?--	69.6	3.29	1	0.06971	0.26016	-0.0551022	0.00747047	9	136144308	M_CSF	intron	ABO	9q34.2	0.00116882	trans	135644308	136644308	88
rs62245068	t	c	8.935	4.083e-19	+++	62.6	5.345	2	0.06909	0.05996	0.104936	0.0117443	3	45840051	MCP_1_MCAF	upstream	SLC6A20	3p21.31	0.00124132	trans	45340051	46340051	32
rs1265565	t	c	6.189	6.04e-10	-++	62.8	5.372	2	0.06815	0.33941	0.0398153	0.00643324	12	111715197	M_CSF	intron	CUX2	12q24.12	0.000710865	trans	111215197	112215197	102
rs9427342	c	g	5.631	1.789e-08	+++	63.3	5.452	2	0.06548	0.30505	0.0346231	0.00614866	1	159360156	MCP_1_MCAF	intron	RP11-550P17.5	1q23.2	0.00050826	trans	158860156	159860156	7
rs143732640	t	c	9.192	3.871e-20	++	70.8	3.426	1	0.06416	0.02524	0.210473	0.0228974	2	3353632	IL_1B	intron	TSSC1	2p25.3	0.00217976	trans	2853632	3853632	17
rs7252448	t	c	-5.628	1.82e-08	--	71.1	3.466	1	0.06266	0.30673	-0.0414488	0.00736474	19	46142053	G_CSF	5_prime_UTR	EML2	19q13.32	0.000730655	trans	45642053	46642053	143
rs10995445	a	t	-8.605	7.629e-18	---	64.4	5.622	2	0.06015	0.49798	-0.0508802	0.00591286	10	64874754	GROA_CXCL1	downstream	RNU6-543P	10q21.3	0.00129438	trans	64374754	65374754	92
rs12953115	a	g	5.642	1.685e-08	-+	72.4	3.619	1	0.05712	0.13862	0.0585729	0.0103816	17	33797534	RANTES	downstream	SLFN12L	17q12	0.000819301	trans	33297534	34297534	133
rs7194068	t	g	-5.689	1.278e-08	--	72.6	3.643	1	0.0563	0.43096	-0.0389131	0.00684006	16	17576804	IL_4	intergenic	XYLT1	16p12.3	0.000742679	trans	17076804	18076804	123
rs11072257	t	c	5.452	4.994e-08	-++	65.5	5.794	2	0.05519	0.08447	0.0592594	0.0108693	15	71463600	IL_16	intron	THSD4	15q23	0.00054315	trans	70963600	71963600	115
rs16979231	t	c	-5.535	3.119e-08	--	72.8	3.679	1	0.05511	0.20646	-0.0464432	0.00839083	19	45042765	G_CSF	intron	CEACAM22P	19q13.31	0.000706773	trans	44542765	45542765	143
rs4665972	t	c	8.001	1.233e-15	++	72.8	3.679	1	0.05511	0.33903	0.0605556	0.0075685	2	27598097	IL_2	intron	SNX17	2p23.3	0.00164346	trans	27098097	28098097	19
rs10184062	c	g	5.48	4.252e-08	+++	66.5	5.961	2	0.05076	0.26126	0.0351588	0.00641584	2	224867341	PDGF_BB	intron	SERPINE2	2q36.1	0.000477158	trans	224367341	225367341	27
rs385893	t	c	-5.732	9.908e-09	---	66.9	6.049	2	0.04859	0.43789	-0.032562	0.00568074	9	4763176	PDGF_BB	intergenic	ECM1P1	9p24.1	0.000521961	trans	4263176	5263176	79
rs116758863	t	g	-5.639	1.711e-08	--	74.4	3.913	1	0.0479	0.02191	-0.130471	0.0231373	3	39250894	EOTAXIN	upstream	DSTNP4	3p22.2	0.00072959	trans	38750894	39750894	29
rs4746855	a	g	5.519	3.419e-08	+++	68.2	6.297	2	0.04291	0.39944	0.0326748	0.00592042	10	64822828	VEGF	intergenic	RNU6-543P	10q21.3	0.000512228	trans	64322828	65322828	92
rs6580980	a	g	-5.714	1.101e-08	---	68.4	6.329	2	0.04224	0.4351	-0.0324832	0.00568485	12	54692061	PDGF_BB	intron	NFE2	12q13.13	0.000518691	trans	54192061	55192061	98
rs6571186	a	c	-5.54	3.021e-08	+--	68.5	6.347	2	0.04186	0.11769	-0.0528452	0.00953885	6	95921373	M_CSF	intergenic	RP11-374I15.1	6q16.1	0.000579966	trans	95421373	96421373	61
rs140921648	a	c	5.689	1.28e-08	++	76.2	4.21	1	0.04019	0.03933	0.0991417	0.0174269	7	75202900	EOTAXIN	intron	HIP1	7q11.23	0.000742747	trans	74702900	75702900	67
rs28382814	t	c	-5.872	4.296e-09	---	69.2	6.493	2	0.03892	0.02799	-0.103156	0.0175675	16	66971780	SCF	intron	CES2	16q22.1	0.000579021	trans	66471780	67471780	127
rs7412	t	c	5.741	9.4e-09	-++	70.4	6.757	2	0.0341	0.05941	0.0712935	0.0124183	19	45412079	MIP_1A	missense	APOE	19q13.32	0.000568055	trans	44912079	45912079	143
rs704903	t	c	-10.066	7.832e-24	--	77.9	4.522	1	0.03347	0.24504	-0.0792078	0.00786884	3	43070847	EOTAXIN	intron	FAM198A	3p22.1	0.00232127	trans	42570847	43570847	31
rs56147474	a	g	5.84	5.22e-09	++	78.1	4.576	1	0.03242	0.11399	0.0624289	0.0106899	3	165798383	G_CSF	intergenic	SLC2A2	3q26.1	0.000787238	trans	165298383	166298383	37
rs72851055	c	g	5.736	9.682e-09	?++	78.2	4.594	1	0.03208	0.3415	0.0408327	0.00711867	6	32502814	IL_16	upstream	HLA-DRB5	6p21.32	0.000749881	trans	32002814	33002814	59
rs80226314	t	c	5.72	1.065e-08	-+	78.6	4.678	1	0.03054	0.02125	0.141785	0.0247875	19	50829530	SCGF_B	intron	KCNC3	19q13.33	0.000836216	trans	50329530	51329530	145
rs72683129	a	g	-5.888	3.919e-09	--	79.1	4.784	1	0.02873	0.13362	-0.0588664	0.00999769	1	66069781	SDF_1A	intron	LEPR	1p31.3	0.000802315	trans	65569781	66569781	2
rs139133040	c	g	7.519	5.505e-14	++	79.3	4.827	1	0.02802	0.02005	0.191744	0.0255013	12	105084960	SCGF_B	intron	CHST11	12q23.3	0.00144475	trans	104584960	105584960	101
rs75256967	a	g	7.486	7.081e-14	++	79.7	4.929	1	0.0264	0.00635	0.33679	0.0449894	19	50901551	SCGF_B	intron	POLD1	19q13.33	0.00143138	trans	50401551	51401551	145
rs7964426	t	c	-6.288	3.21e-10	+-	80	5.009	1	0.02521	0.34478	-0.0473172	0.00752501	12	54668471	IL_9	intron	CBX5	12q13.13	0.00101157	trans	54168471	55168471	98
rs41285751	t	g	5.487	4.087e-08	?++	80.1	5.032	1	0.02489	0.08277	0.0672663	0.0122592	6	31899815	IL_8	intron	XXbac-BPG116M5.17	6p21.33	0.000687032	trans	31399815	32399815	59
rs4674836	a	g	-6.036	1.578e-09	---	73.1	7.432	2	0.02433	0.34557	-0.036779	0.00609327	2	224855511	PDGF_BB	intron	SERPINE2	2q36.1	0.000611827	trans	224355511	225355511	27
rs35703624	t	c	6.418	1.383e-10	-++	73.9	7.662	2	0.02168	0.02577	0.123163	0.0191903	6	43968412	VEGF	missense	C6orf223	6p21.1	0.000761674	trans	43468412	44468412	60
rs4981026	a	g	-6.42	1.36e-10	--	81.5	5.396	1	0.02018	0.23351	-0.0542489	0.00844999	12	104152456	SCGF_B	intron	STAB2	12q23.3	0.00105348	trans	103652456	104652456	101
rs2741441	t	g	5.888	3.913e-09	-++	74.7	7.905	2	0.01921	0.13436	0.048662	0.00826461	20	43979887	SCF	upstream	SDC4	20q13.12	0.000550831	trans	43479887	44479887	149
rs1585488	t	g	6.108	1.009e-09	-++	74.8	7.93	2	0.01897	0.48705	0.0344522	0.0056405	3	98359663	SCF	intergenic	RNU6-461P	3q12.1	0.000593078	trans	97859663	98859663	35
rs11658282	t	c	-5.485	4.124e-08	--	82.5	5.718	1	0.01679	0.3446	-0.0513625	0.00936417	17	33483115	MIP_1B	intron	UNC45B	17q12	0.00119164	trans	32983115	33983115	133
rs7550207	t	c	-6.19	6.017e-10	--	82.5	5.726	1	0.01672	0.26445	-0.0475322	0.00767887	1	159174885	EOTAXIN	intron	ACKR1	1q23.2	0.000878944	trans	158674885	159674885	7
rs12075	a	g	10.014	1.319e-23	+++	76.1	8.366	2	0.01526	0.42429	0.0605728	0.00604881	1	159175354	IL_8	missense	ACKR1	1q23.2	0.00179247	trans	158675354	159675354	7
rs12127759	t	c	-7.601	2.928e-14	--	83.2	5.938	1	0.01482	0.13874	-0.074859	0.00984857	1	196648613	IFN_G	intron	CFH	1q31.3	0.00133922	trans	196148613	197148613	10
rs180738147	t	c	6.382	1.751e-10	++	83.2	5.943	1	0.01478	0.02672	0.134648	0.0210981	10	44925153	SDF_1A	intergenic	RPL9P21	10q11.21	0.000942981	trans	44425153	45425153	91
rs1329424	t	g	6.352	2.124e-10	-+	83.3	5.978	1	0.01448	0.39735	0.0465545	0.00732911	1	196646176	TNF_A	intron	CFH	1q31.3	0.00103799	trans	196146176	197146176	10
rs34437725	t	c	-5.527	3.254e-08	--	83.5	6.046	1	0.01394	0.957	-0.130324	0.0235795	17	33826785	MIP_1B	intron	SLFN12L	17q12	0.00139784	trans	33326785	34326785	133
rs11742478	a	c	-5.54	3.018e-08	+-	84	6.263	1	0.01233	0.07103	-0.0771629	0.0139283	5	135222840	IL_9	intron	SLC25A48	5q31.1	0.000785761	trans	134722840	135722840	55
rs10510748	a	g	6.454	1.088e-10	++	84.6	6.496	1	0.01081	0.8993	0.0954186	0.0147844	3	46178538	MIP_1B	intergenic	TKT	3p21.31	0.00164904	trans	45678538	46678538	32
rs7692	a	c	-5.455	4.908e-08	+--	78.2	9.171	2	0.0102	0.27906	-0.0366223	0.00671352	6	43304007	VEGF	3_prime_UTR	ZNF318	6p21.1	0.000539656	trans	42804007	43804007	60
rs138561568	a	c	5.936	2.912e-09	?++	84.9	6.639	1	0.009975	0.00861	0.204984	0.0345324	15	81806029	IL_16	intron	CTD-2034I4.1	15q25.2	0.000717329	trans	81306029	82306029	118
rs71631848	a	g	6.811	9.674e-12	++	85.2	6.74	1	0.009428	0.22656	0.0554012	0.00813408	1	196186335	IFN_G	intergenic	KCNT2	1q31.3	0.00107567	trans	195686335	196686335	10
rs942053	t	c	5.841	5.203e-09	+++	78.7	9.373	2	0.00922	0.04158	0.0911453	0.0156044	4	74530753	IL_8	-	-	4q13.3	0.000662123	trans	74030753	75030753	44
rs34881325	t	c	-6.109	1.002e-09	--?	85.5	6.913	1	0.008559	0.38512	-0.0631152	0.0103315	9	2622134	VEGF	5_prime_UTR	VLDLR	9p24.2	0.00188662	trans	2122134	3122134	78
rs9810934	a	g	12.568	3.182e-36	++	85.9	7.079	1	0.007798	0.28902	0.0937806	0.00746186	3	45954352	EOTAXIN	intron	LZTFL1	3p21.31	0.00361444	trans	45454352	46454352	32
rs79924756	a	g	5.464	4.645e-08	-+	85.9	7.083	1	0.00778	0.21701	0.0450183	0.00823907	19	44321973	G_CSF	intron	LYPD5	19q13.31	0.000688722	trans	43821973	44821973	143
rs9847395	t	c	5.671	1.42e-08	++	86	7.146	1	0.007512	0.44	0.0508395	0.00896483	3	46724548	MIP_1B	intron	ALS2CL	3p21.31	0.00127372	trans	46224548	47224548	32
rs117372248	a	g	5.683	1.327e-08	++	86.2	7.241	1	0.007128	0.14473	0.05486	0.00965335	19	43361820	G_CSF	upstream	PSG8	19q13.2	0.000745081	trans	42861820	43861820	143
rs573764538	t	c	5.472	4.459e-08	?-+	86.2	7.248	1	0.007098	0.06391	0.0756283	0.013821	17	6962925	M_CSF	downstream	CTD-2545G14.2	17p13.1	0.00068436	trans	6462925	7462925	130
rs4147990	t	c	10.04	1.015e-23	++	86.3	7.311	1	0.006852	0.06148	0.150093	0.0149495	17	66913936	SDF_1A	intron	ABCA8	17q24.2	0.00259973	trans	66413936	67413936	137
rs5745692	c	g	-5.491	3.999e-08	---	80.2	10.126	2	0.006328	0.04677	-0.0775037	0.0141147	7	81358266	HGF	intron	HGF	7q21.11	0.000535599	trans	80858266	81858266	69
rs34939346	t	c	-5.933	2.974e-09	--	86.9	7.642	1	0.005701	0.19774	-0.0505858	0.00852618	19	40421612	G_CSF	missense	FCGBP	19q13.2	0.00081189	trans	39921612	40921612	142
rs35099140	a	t	5.721	1.058e-08	?-+	87.2	7.823	1	0.005157	0.23465	0.0459678	0.00803492	14	106952318	bNGF	intron	LINC00221	14q32.33	0.000758958	trans	106452318	107452318	110
rs1233653	t	c	9.733	2.173e-22	-+	87.2	7.833	1	0.005129	0.06305	0.148077	0.0152139	17	32639058	MCP_3	intergenic	CCL8	17q12	0.00259064	trans	32139058	33139058	133
rs149467613	a	g	7.257	3.963e-13	+++	81.1	10.568	2	0.005071	0.05561	0.0935697	0.0128937	11	72943483	HGF	intron	P2RY2	11q13.4	0.000919612	trans	72443483	73443483	94
rs17404060	t	c	6.183	6.274e-10	++	87.3	7.874	1	0.005015	0.12184	0.0642953	0.0103987	5	115319911	SDF_1A	intron	LVRN	5q23.1	0.000884609	trans	114819911	115819911	54
rs6857701	t	c	-5.779	7.507e-09	+-	87.4	7.914	1	0.004906	0.13742	-0.0572357	0.00990408	4	122315742	FGF_BASIC	intergenic	RP11-170N16.1	4q27	0.000776627	trans	121815742	122815742	48
rs192031641	c	g	-5.549	2.872e-08	-+-	81.2	10.661	2	0.004842	0.03249	-0.0971399	0.0175058	4	64401593	GROA_CXCL1	intergenic	DPP3P1	4q13.1	0.00059324	trans	63901593	64901593	42
rs12121864	a	c	-6.139	8.31e-10	---	81.6	10.854	2	0.004397	0.11509	-0.0605287	0.0098597	1	9205332	M_CSF	downstream	MIR34AHG	1p36.22	0.000746259	trans	8705332	9705332	1
rs10169524	a	g	-5.566	2.6e-08	+--	81.7	10.905	2	0.004285	0.27369	-0.0366119	0.00657778	2	113528872	IL_1RA	downstream	IL1A	2q13	0.000532913	trans	113028872	114028872	22
rs115275434	t	c	-7.257	3.955e-13	+--	81.9	11.044	2	0.003997	0.02005	-0.158346	0.0218197	4	71719779	GROA_CXCL1	downstream	RNU6-891P	4q13.3	0.000985283	trans	71219779	72219779	44
rs144686073	a	g	9.892	4.501e-23	++	88.1	8.371	1	0.003812	0.0084	0.387136	0.0391362	19	51053661	SCGF_B	intron	LRRC4B	19q13.33	0.00249673	trans	50553661	51553661	145
rs1329424	t	g	5.972	2.345e-09	-+	88.3	8.575	1	0.003407	0.39735	0.0415294	0.00695402	1	196646176	IL_17	intron	CFH	1q31.3	0.000826001	trans	196146176	197146176	10
rs4665972	t	c	-5.451	4.996e-08	+--	82.4	11.379	2	0.003381	0.33903	-0.0347715	0.00637893	2	27598097	M_CSF	intron	SNX17	2p23.3	0.000541873	trans	27098097	28098097	19
rs61820876	t	g	-5.847	5.001e-09	---	82.5	11.413	2	0.003325	0.27768	-0.0403041	0.00689313	1	196209945	IL_8	intron	KCNT2	1q31.3	0.000651633	trans	195709945	196709945	10
rs1257371	a	g	5.475	4.367e-08	+++	82.5	11.415	2	0.003321	0.16214	0.0463028	0.00845714	2	134839539	M_CSF	intergenic	MGAT5	2q21.2	0.000582515	trans	134339539	135339539	23
rs3888652	a	g	6.35	2.157e-10	+++	82.6	11.477	2	0.00322	0.25673	0.0404684	0.00637298	3	42726718	MCP_1_MCAF	upstream	KLHL40	3p22.1	0.000625008	trans	42226718	43226718	31
rs675849	t	c	-5.644	1.661e-08	+--	83	11.756	2	0.002801	0.12439	-0.0482019	0.00854039	9	15298666	SCF	intron	TTC39B	9p22.3	0.000506122	trans	14798666	15798666	80
rs114296817	a	c	6.686	2.294e-11	?++	89.2	9.247	1	0.002358	0.01083	0.206216	0.0308429	4	68310149	GROA_CXCL1	intron	RP11-584P21.2	4q13.2	0.000911113	trans	67810149	68810149	43
rs10967571	t	c	-11.302	1.277e-29	---	83.6	12.196	2	0.002248	0.44822	-0.066362	0.0058717	9	2694834	VEGF	intergenic	KCNV2	9p24.2	0.00217834	trans	2194834	3194834	78
rs116224050	a	g	6.38	1.769e-10	-+	89.6	9.594	1	0.001952	0.02649	0.135281	0.0212039	1	196918145	IFN_G	intron	CFHR2	1q31.3	0.000943898	trans	196418145	197418145	10
rs12053610	a	g	6.107	1.016e-09	-++	84	12.527	2	0.001904	0.0568	0.0743639	0.0121768	20	43963739	SCF	intron	SDC4	20q13.12	0.000592525	trans	43463739	44463739	149
rs2643356	t	c	5.815	6.071e-09	+++	84.1	12.578	2	0.001857	0.30039	0.0370774	0.00637617	15	101971388	PDGF_BB	intron	PCSK6	15q26.3	0.000577817	trans	101471388	102471388	121
rs738409	c	g	-6.695	2.154e-11	+--	84.7	13.11	2	0.001423	0.22998	-0.0480352	0.00717479	22	44324727	M_CSF	missense	PNPLA3	22q13.31	0.000817225	trans	43824727	44824727	150
rs1329424	t	g	6.408	1.478e-10	-+	90.5	10.495	1	0.001197	0.39735	0.0445999	0.00696004	1	196646176	IL_10	intron	CFH	1q31.3	0.000952658	trans	196146176	197146176	10
rs75156308	a	g	6.367	1.926e-10	+++	85.3	13.64	2	0.001092	0.04681	0.0884081	0.0138854	15	86174098	IL_16	intron	AKAP13	15q25.3	0.000697481	trans	85674098	86674098	120
rs12127759	t	c	-6.833	8.3e-12	+-	90.7	10.776	1	0.001028	0.13874	-0.0707952	0.0103608	1	196648613	IL_13	intron	CFH	1q31.3	0.00119777	trans	196148613	197148613	10
rs2279555	a	g	5.637	1.735e-08	-+	91.3	11.514	1	0.0006908	0.18337	0.0495674	0.00879322	10	44476596	SDF_1A	intergenic	LINC00841	10q11.21	0.000735827	trans	43976596	44976596	91
rs6679677	a	c	5.633	1.773e-08	++	91.4	11.578	1	0.0006675	0.13318	0.0592817	0.010524	1	114303808	MIG	upstream	PHTF1	1p13.2	0.000811408	trans	113803808	114803808	4
rs302953	t	c	5.666	1.465e-08	-++	86.6	14.923	2	0.0005749	0.40293	0.0325608	0.0057467	8	106512481	PDGF_BB	intron	ZFPM2	8q23.1	0.000510123	trans	106012481	107012481	74
rs4634925	c	g	-6.447	1.142e-10	---	86.7	14.984	2	0.0005575	0.38349	-0.0373701	0.0057965	1	161189344	SCF	intron	FCER1G	1q23.3	0.000660346	trans	160689344	161689344	8
rs2269443	a	g	-8.358	6.397e-17	---	86.9	15.294	2	0.0004775	0.12492	-0.0698523	0.00835753	3	46491290	MCP_1_MCAF	intron	LTF	3p21.31	0.00106677	trans	45991290	46991290	32
rs514230	a	t	-5.491	3.986e-08	+--	87.3	15.738	2	0.0003824	0.45225	-0.0313406	0.00570762	1	234858597	SCF	upstream	LINC01132	1q42.3	0.000486636	trans	234358597	235358597	14
rs62143194	c	g	-8.686	3.745e-18	--?	92.1	12.628	1	0.0003799	0.25135	-0.095818	0.0110313	19	54319624	IL_16	intron	NLRP12	19q13.42	0.00345527	trans	53819624	54819624	146
rs4857857	a	g	5.6	2.144e-08	+++	87.4	15.861	2	0.0003596	0.36348	0.0324107	0.00578763	3	128313880	MCP_1_MCAF	intergenic	MRPL3	3q21.3	0.000486071	trans	127813880	128813880	36
rs149890864	t	c	6.203	5.527e-10	?++	92.1	12.734	1	0.000359	0.00325	0.349302	0.0563118	20	43612904	SCF	intron	STK4	20q13.12	0.000790501	trans	43112904	44112904	149
rs34901975	a	g	10.252	1.159e-24	+++	87.5	15.979	2	0.0003391	0.12073	0.0869229	0.00847863	3	45916786	MCP_1_MCAF	intron	LZTFL1	3p21.31	0.00160412	trans	45416786	46416786	32
rs77578935	a	g	7.882	3.221e-15	-+	92.3	12.947	1	0.0003204	0.02598	0.177048	0.0224623	19	50414185	SCGF_B	intron	IL4I1	19q13.33	0.00158642	trans	49914185	50914185	145
rs16997771	t	c	-6.236	4.48e-10	+-	92.3	12.989	1	0.0003134	0.03104	-0.129146	0.0207097	19	10148713	IL_1B	non_coding_transcript_exon	C3P1	19p13.2	0.00100327	trans	9648713	10648713	140
rs2125787	a	g	-5.528	3.232e-08	+--	87.7	16.233	2	0.0002986	0.39291	-0.0319035	0.00577126	4	87996623	SCF	intron	AFF1	4q21.3	0.000485572	trans	87496623	88496623	46
rs6032254	a	c	7.664	1.802e-14	-++	87.8	16.33	2	0.0002844	0.0763	0.0813519	0.0106148	20	44132654	SCF	intergenic	RP11-323C15.1	20q13.12	0.000932869	trans	43632654	44632654	149
rs41556717	t	c	6.984	2.872e-12	-++	88.1	16.77	2	0.0002283	0.01931	0.158728	0.0227274	17	7399319	M_CSF	synonymous	POLR2A	17p13.1	0.000954231	trans	6899319	7899319	130
rs12127759	t	c	-5.959	2.537e-09	-+-	88.5	17.324	2	0.000173	0.13874	-0.0515748	0.00865495	1	196648613	IL_8	intron	CFH	1q31.3	0.000635685	trans	196148613	197148613	10
rs1042663	a	g	8.709	3.075e-18	++	93	14.22	1	0.0001626	0.09002	0.103446	0.0118781	6	31905130	IFN_G	synonymous	XXbac-BPG116M5.17	6p21.33	0.0017532	trans	31405130	32405130	59
rs62140208	a	g	-6.023	1.707e-09	---	88.6	17.488	2	0.0001594	0.42196	-0.0358018	0.00594419	2	42325560	MIP_1A	intergenic	PKDCC	2p21	0.000625273	trans	41825560	42825560	21
rs1329424	t	g	8.434	3.34e-17	-+	93.3	14.858	1	0.0001159	0.39735	0.0633789	0.00751469	1	196646176	TNF_B	intron	CFH	1q31.3	0.00192379	trans	196146176	197146176	10
rs71404763	a	c	17.78	1.014e-70	+++	89.1	18.304	2	0.000106	0.04699	0.253344	0.0142488	15	81439371	IL_16	intron	CFAP161	15q25.1	0.00574851	trans	80939371	81939371	118
rs62401205	a	c	-7.086	1.376e-12	---	89.2	18.534	2	9.451e-05	0.02886	-0.127445	0.0179855	6	43855489	VEGF	intergenic	ACTG1P9	6p21.1	0.000910448	trans	43355489	44355489	60
rs57619473	a	c	-6.098	1.077e-09	?--	93.6	15.504	1	8.233e-05	0.04286	-0.0949877	0.0155769	4	69180867	GROA_CXCL1	intron	YTHDC1	4q13.2	0.000740274	trans	68680867	69680867	43
rs302953	t	c	6.411	1.449e-10	+++	89.6	19.197	2	6.784e-05	0.40293	0.0378941	0.0059108	8	106512481	VEGF	intron	ZFPM2	8q23.1	0.000690922	trans	106012481	107012481	74
rs114536173	a	t	7.031	2.047e-12	?++	93.9	16.404	1	5.116e-05	0.02841	0.133966	0.0190536	4	71538474	GROA_CXCL1	intron	JCHAIN	4q13.3	0.000990771	trans	71038474	72038474	44
rs17880604	c	g	-7.404	1.317e-13	+--	89.9	19.846	2	4.904e-05	0.01505	-0.192912	0.0260551	17	7577644	M_CSF	intron	TP53	17p13.1	0.00110332	trans	7077644	8077644	130
rs11920996	t	c	9.633	5.825e-22	++	94.1	17.003	1	3.733e-05	0.02305	0.217287	0.0225565	3	42542761	EOTAXIN	intron	VIPR1	3p22.1	0.00212638	trans	42042761	43042761	31
rs10468017	t	c	-5.551	2.847e-08	+--	90.3	20.59	2	3.38e-05	0.30659	-0.0339347	0.00611325	15	58678512	SCF	intron	ALDH1A2	15q21.3	0.000489627	trans	58178512	59178512	113
rs148773337	a	c	8.473	2.397e-17	-++	90.4	20.88	2	2.924e-05	0.01784	0.180357	0.0212861	20	44539057	SCF	intron	PLTP	20q13.12	0.00113992	trans	44039057	45039057	149
rs73089379	c	g	-9.049	1.439e-19	--	94.3	17.61	1	2.711e-05	0.923	-0.162169	0.0179212	3	45183414	MIP_1B	intron	CDCP1	3p21.31	0.00373818	trans	44683414	45683414	32
rs389096	a	g	-6.164	7.112e-10	+--	90.7	21.425	2	2.227e-05	0.33154	-0.0371892	0.0060333	19	54764322	SCF	upstream	LILRB5	19q13.42	0.000613022	trans	54264322	55264322	146
rs17211644	t	c	5.483	4.186e-08	+-+	90.9	21.968	2	1.697e-05	0.13611	0.0469065	0.0085549	15	80116362	IL_16	intergenic	RNU6-667P	15q25.1	0.000517422	trans	79616362	80616362	117
rs10019504	a	g	7.608	2.778e-14	?++	94.6	18.677	1	1.548e-05	0.02945	0.146459	0.0192506	4	71486305	GROA_CXCL1	intergenic	AC112518.3	4q13.3	0.00122621	trans	70986305	71986305	44
rs12940443	t	c	-5.53	3.194e-08	-+-	91	22.283	2	1.45e-05	0.34323	-0.0381547	0.00689958	17	74482559	M_CSF	intron	RHBDF2	17q25.1	0.000656334	trans	73982559	74982559	138
rs75564661	a	g	-6.675	2.47e-11	+-	94.8	19.078	1	1.255e-05	0.0421	-0.119459	0.0178965	2	3032487	IL_1B	intron	LINC01250	2p25.3	0.00115099	trans	2532487	3532487	17
rs146702741	t	c	6.256	3.94e-10	-++	91.6	23.778	2	6.867e-06	0.01289	0.170188	0.027204	4	72484429	GROA_CXCL1	intergenic	AC112518.3	4q13.3	0.000737065	trans	71984429	72984429	44
rs192437265	t	c	5.855	4.756e-09	--+	91.6	23.837	2	6.667e-06	0.03185	0.101668	0.0173642	4	76875335	GROA_CXCL1	intron	SDAD1	4q21.1	0.000637451	trans	76375335	77375335	45
rs78898749	t	c	5.52	3.385e-08	--+	91.6	23.846	2	6.637e-06	0.00867	0.184694	0.033459	4	70831665	GROA_CXCL1	upstream	CSN2	4q13.3	0.00058637	trans	70331665	71331665	44
rs60093606	t	g	9.058	1.33e-19	-+	95.1	20.497	1	5.973e-06	0.29165	0.0679165	0.00749796	4	127266290	FGF_BASIC	intergenic	RP11-404I7.1	4q28.1	0.00190586	trans	126766290	127766290	49
rs78836533	a	g	5.661	1.506e-08	-+	95.2	20.689	1	5.402e-06	0.05079	0.0879222	0.0155312	4	121168969	FGF_BASIC	intron	RP11-679C8.2	4q27	0.000745363	trans	120668969	121668969	48
rs562416	a	c	-5.681	1.342e-08	---	91.8	24.31	2	5.262e-06	0.14417	-0.046857	0.00824802	3	172161842	TRAIL	downstream	GHSR	3q26.31	0.000541804	trans	171661842	172661842	38
rs3749260	a	c	5.816	6.015e-09	--+	91.8	24.339	2	5.185e-06	0.10261	0.0597777	0.0102781	3	98250862	M_CSF	5_prime_UTR	GPR15	3q11.2	0.00065808	trans	97750862	98750862	35
rs11880654	t	c	-6.644	3.05e-11	+-	95.4	21.531	1	3.481e-06	0.08038	-0.0829815	0.0124897	19	45745857	G_CSF	intron	EXOC3L2	19q13.32	0.001018	trans	45245857	46245857	143
rs3755573	t	c	-9.487	2.37e-21	---	92.2	25.534	2	2.853e-06	0.43802	-0.058242	0.00613914	3	98489011	M_CSF	intron	ST3GAL6	3q12.1	0.00167	trans	97989011	98989011	35
rs245056	a	t	5.741	9.435e-09	+-+	92.4	26.476	2	1.782e-06	0.3351	0.0367314	0.00639809	5	149341038	M_CSF	intron	SLC26A2	5q32	0.000601224	trans	148841038	149841038	56
rs144724875	t	c	6.224	4.847e-10	++	95.7	23.068	1	1.564e-06	0.02058	0.156713	0.0251788	19	51195936	SCGF_B	intron	SHANK1	19q13.33	0.000990044	trans	50695936	51695936	145
rs3093044	a	g	5.841	5.203e-09	-++	92.6	26.909	2	1.435e-06	0.07804	0.0657675	0.0112596	1	110459730	M_CSF	intron	CSF1	1p13.3	0.000622418	trans	109959730	110959730	3
rs2237085	a	g	-8.706	3.159e-18	---	92.7	27.384	2	1.132e-06	0.21311	-0.066888	0.00768298	5	149465249	M_CSF	intron	CSF1R	5q32	0.00150053	trans	148965249	149965249	56
rs141091752	c	g	7.512	5.825e-14	-+	95.8	23.896	1	1.017e-06	0.02412	0.166937	0.0222227	4	122898197	FGF_BASIC	intergenic	RP11-170N16.1	4q27	0.00131192	trans	122398197	123398197	48
rs28624853	a	g	-8.091	5.928e-16	?--	95.9	24.383	1	7.896e-07	0.03177	-0.145507	0.0179838	4	72138143	GROA_CXCL1	intron	SLC4A4	4q13.3	0.00130255	trans	71638143	72638143	44
rs1329424	t	g	7.999	1.25e-15	-+	96	25.083	1	5.491e-07	0.39735	0.0553742	0.00692265	1	196646176	IL_4	intron	CFH	1q31.3	0.00146853	trans	196146176	197146176	10
rs6914863	c	g	-7.123	1.055e-12	---	93.1	29.133	2	4.718e-07	0.02339	-0.140692	0.0197518	6	43961813	VEGF	downstream	RP5-1120P11.1	6p21.1	0.000904313	trans	43461813	44461813	60
rs937355	a	g	6.601	4.088e-11	-+	96.2	26.081	1	3.275e-07	0.30723	0.0487821	0.00739011	4	121570292	FGF_BASIC	intron	RP11-501E14.1	4q27	0.00101299	trans	121070292	122070292	48
rs115049760	a	g	-5.531	3.177e-08	+-	96.2	26.342	1	2.86e-07	0.03242	-0.106501	0.0192552	4	124302061	FGF_BASIC	intergenic	RP11-404I7.1	4q28.1	0.000711597	trans	123802061	124802061	48
rs3804622	a	g	7.348	2.018e-13	+-+	93.7	31.588	2	1.383e-07	0.42975	0.0467226	0.00635855	3	98303182	M_CSF	intron	CPOX	3q12.1	0.00106995	trans	97803182	98803182	35
rs75071241	a	g	-8.234	1.818e-16	---	93.8	32.172	2	1.033e-07	0.05897	-0.105511	0.012814	11	126232186	M_CSF	intron	ST3GAL4	11q24.2	0.00123554	trans	125732186	126732186	96
rs11668536	t	c	-6.592	4.343e-11	+-	96.6	29.164	1	6.65e-08	0.25121	-0.0516139	0.00782978	19	45328476	G_CSF	downstream	BCAM	19q13.32	0.00100221	trans	44828476	45828476	143
rs679574	c	g	-6.035	1.586e-09	++-	94.7	37.59	2	6.878e-09	0.39441	-0.0372842	0.006178	19	49206108	M_CSF	intron	FUT2	19q13.33	0.000664059	trans	48706108	49706108	144
rs56042607	a	g	6.807	9.981e-12	?-+	97.1	34.607	1	4.035e-09	0.04246	0.106854	0.0156976	4	73005872	GROA_CXCL1	intron	NPFFR2	4q13.3	0.000928426	trans	72505872	73505872	44
rs62143194	c	g	-15.682	2.002e-55	--?	97.2	35.659	1	2.351e-09	0.25135	-0.172001	0.0109681	19	54319624	IL_1RA	intron	NLRP12	19q13.42	0.011134	trans	53819624	54819624	146
rs6542680	t	c	-5.697	1.219e-08	++-	95.3	42.216	2	6.808e-10	0.18362	-0.0426398	0.00748461	2	3640142	TRAIL	upstream	COLEC11	2p25.3	0.000545096	trans	3140142	4140142	17
rs77246730	t	c	-18.03	1.136e-72	+-	97.4	38.207	1	6.362e-10	0.01381	-0.553136	0.0306786	2	3642756	IL_1B	splice_region	COLEC11	2p25.3	0.00833389	trans	3142756	4142756	17
rs11265611	a	g	6.704	2.024e-11	+++	95.3	42.695	2	5.356e-10	0.34391	0.0418237	0.00623861	1	154395125	IL_6	intron	IL6R	1q21.3	0.000789373	trans	153895125	154895125	5
rs76960253	t	c	5.891	3.837e-09	++	97.9	47.075	1	6.833e-12	0.0189	0.216314	0.0367195	17	34088656	MIP_1B	intron	C17orf50	17q12	0.00173531	trans	33588656	34588656	133
rs1329424	t	g	7.929	2.205e-15	+-+	96.3	53.766	2	2.113e-12	0.39735	0.0469399	0.00592002	1	196646176	TRAIL	intron	CFH	1q31.3	0.00105524	trans	196146176	197146176	10
rs2249581	t	c	-5.695	1.23e-08	---	96.6	59.338	2	1.303e-13	0.25279	-0.0387508	0.00680435	1	159144581	GROA_CXCL1	intron	CADM3	1q23.2	0.000567275	trans	158644581	159644581	7
rs62242542	t	c	-7.839	4.534e-15	--	98.2	56.201	1	6.544e-14	0.9802	-0.288325	0.0367809	3	45169491	MIP_1B	intron	CDCP1	3p21.31	0.00322683	trans	44669491	45669491	32
rs59724749	a	g	-7.642	2.137e-14	+-?	98.4	60.822	1	6.248e-15	0.18177	-0.0918348	0.0120171	3	186408443	TRAIL	intron	RP11-795A2.2	3q27.3	0.00250866	trans	185908443	186908443	39
rs45505795	c	g	5.908	3.466e-09	+++	97	66.065	2	4.51e-15	0.02193	0.120335	0.0203681	14	94756943	TRAIL	synonymous	SERPINA10	14q32.13	0.000621187	trans	94256943	95256943	107
rs139576939	c	g	-14.32	1.65e-46	+--	97.2	72.725	2	1.614e-16	0.04963	-0.200757	0.0140193	15	83393723	IL_16	downstream	ACTG1P17	15q25.2	0.00380195	trans	82893723	83893723	119
rs77121181	a	g	6.604	4.007e-11	-+?	98.6	69.01	1	9.798e-17	0.0403	0.164537	0.0249147	19	44072655	TRAIL	intron	XRCC1	19q13.31	0.00209409	trans	43572655	44572655	143
rs77155840	t	c	10.12	4.489e-24	--+	97.6	84.534	2	4.402e-19	0.01843	0.229742	0.0227018	2	134973524	M_CSF	intron	MGAT5	2q21.2	0.00190967	trans	134473524	135473524	23
rs78186881	a	t	-5.647	1.628e-08	---	97.7	87.504	2	9.974e-20	0.05862	-0.0696505	0.0123341	18	29382112	TRAIL	intergenic	TRAPPC8	18q12.1	0.000535413	trans	28882112	29882112	139
rs74778900	t	c	6.07	1.282e-09	+++	97.7	87.83	2	8.47e-20	0.01342	0.152846	0.0251806	18	28086266	TRAIL	intergenic	RP11-675P14.1	18q12.1	0.00061862	trans	27586266	28586266	139
rs2901364	t	g	-10.131	4.04e-24	--?	99.1	111.666	1	4.228e-26	0.01975	-0.3647	0.0359984	18	29569416	TRAIL	downstream	RP11-326K13.3	18q12.1	0.00514998	trans	29069416	30069416	139
rs117618570	t	g	-5.877	4.169e-09	---	98.4	126.934	2	2.732e-28	0.01777	-0.132723	0.0225835	18	29008594	TRAIL	upstream	DSG1-AS1	18q12.1	0.00061493	trans	28508594	29508594	139
rs9903158	t	c	-8.001	1.233e-15	++-	98.5	137.189	2	1.621e-30	0.03668	-0.124918	0.0156128	17	34312337	MIP_1A	5_prime_UTR	CCL14	17q12	0.00110275	trans	33812337	34812337	133
rs7739450	a	g	-8.577	9.705e-18	--	99.4	160.62	1	8.282e-37	0.4652	-0.0585277	0.00682379	6	43911598	IL_10	intergenic	ACTG1P9	6p21.1	0.00170445	trans	43411598	44411598	60
rs140103836	t	c	-6.507	7.658e-11	--+	99.2	243.736	2	1.184e-53	0.01862	-0.144848	0.0222603	18	28811450	TRAIL	intergenic	DSC1	18q12.1	0.000766779	trans	28311450	29311450	139

## Sheet: S2 heterogenic SNPs <0.05
Supplementary Data S2: significant trans-acting heterogenic SNPs at 0.05 from GWAS meta-analysis
SNP	Allele1	Allele2	Zscore	P.value	Direction	HetISq	HetChiSq	HetDf	HetPVal	EAF	beta	se	chr	position	Cytokine	genRegion_pheno	genName_pheno	locus	expl_var	locus distance	start	end	loci
rs385893	t	c	-5.732	9.908e-09	---	66.9	6.049	2	0.04859	0.43789	-0.032562	0.00568074	9	4763176	PDGF_BB	intergenic	ECM1P1	9p24.1	0.000521961	trans	4263176	5263176	79
rs116758863	t	g	-5.639	1.711e-08	--	74.4	3.913	1	0.0479	0.02191	-0.130471	0.0231373	3	39250894	EOTAXIN	upstream	DSTNP4	3p22.2	0.00072959	trans	38750894	39750894	29
rs4746855	a	g	5.519	3.419e-08	+++	68.2	6.297	2	0.04291	0.39944	0.0326748	0.00592042	10	64822828	VEGF	intergenic	RNU6-543P	10q21.3	0.000512228	trans	64322828	65322828	92
rs6580980	a	g	-5.714	1.101e-08	---	68.4	6.329	2	0.04224	0.4351	-0.0324832	0.00568485	12	54692061	PDGF_BB	intron	NFE2	12q13.13	0.000518691	trans	54192061	55192061	98
rs6571186	a	c	-5.54	3.021e-08	+--	68.5	6.347	2	0.04186	0.11769	-0.0528452	0.00953885	6	95921373	M_CSF	intergenic	RP11-374I15.1	6q16.1	0.000579966	trans	95421373	96421373	61
rs140921648	a	c	5.689	1.28e-08	++	76.2	4.21	1	0.04019	0.03933	0.0991417	0.0174269	7	75202900	EOTAXIN	intron	HIP1	7q11.23	0.000742747	trans	74702900	75702900	67
rs28382814	t	c	-5.872	4.296e-09	---	69.2	6.493	2	0.03892	0.02799	-0.103156	0.0175675	16	66971780	SCF	intron	CES2	16q22.1	0.000579021	trans	66471780	67471780	127
rs7412	t	c	5.741	9.4e-09	-++	70.4	6.757	2	0.0341	0.05941	0.0712935	0.0124183	19	45412079	MIP_1A	missense	APOE	19q13.32	0.000568055	trans	44912079	45912079	143
rs704903	t	c	-10.066	7.832e-24	--	77.9	4.522	1	0.03347	0.24504	-0.0792078	0.00786884	3	43070847	EOTAXIN	intron	FAM198A	3p22.1	0.00232127	trans	42570847	43570847	31
rs56147474	a	g	5.84	5.22e-09	++	78.1	4.576	1	0.03242	0.11399	0.0624289	0.0106899	3	165798383	G_CSF	intergenic	SLC2A2	3q26.1	0.000787238	trans	165298383	166298383	37
rs72851055	c	g	5.736	9.682e-09	?++	78.2	4.594	1	0.03208	0.3415	0.0408327	0.00711867	6	32502814	IL_16	upstream	HLA-DRB5	6p21.32	0.000749881	trans	32002814	33002814	59
rs80226314	t	c	5.72	1.065e-08	-+	78.6	4.678	1	0.03054	0.02125	0.141785	0.0247875	19	50829530	SCGF_B	intron	KCNC3	19q13.33	0.000836216	trans	50329530	51329530	145
rs72683129	a	g	-5.888	3.919e-09	--	79.1	4.784	1	0.02873	0.13362	-0.0588664	0.00999769	1	66069781	SDF_1A	intron	LEPR	1p31.3	0.000802315	trans	65569781	66569781	2
rs139133040	c	g	7.519	5.505e-14	++	79.3	4.827	1	0.02802	0.02005	0.191744	0.0255013	12	105084960	SCGF_B	intron	CHST11	12q23.3	0.00144475	trans	104584960	105584960	101
rs75256967	a	g	7.486	7.081e-14	++	79.7	4.929	1	0.0264	0.00635	0.33679	0.0449894	19	50901551	SCGF_B	intron	POLD1	19q13.33	0.00143138	trans	50401551	51401551	145
rs7964426	t	c	-6.288	3.21e-10	+-	80	5.009	1	0.02521	0.34478	-0.0473172	0.00752501	12	54668471	IL_9	intron	CBX5	12q13.13	0.00101157	trans	54168471	55168471	98
rs41285751	t	g	5.487	4.087e-08	?++	80.1	5.032	1	0.02489	0.08277	0.0672663	0.0122592	6	31899815	IL_8	intron	XXbac-BPG116M5.17	6p21.33	0.000687032	trans	31399815	32399815	59
rs4674836	a	g	-6.036	1.578e-09	---	73.1	7.432	2	0.02433	0.34557	-0.036779	0.00609327	2	224855511	PDGF_BB	intron	SERPINE2	2q36.1	0.000611827	trans	224355511	225355511	27
rs35703624	t	c	6.418	1.383e-10	-++	73.9	7.662	2	0.02168	0.02577	0.123163	0.0191903	6	43968412	VEGF	missense	C6orf223	6p21.1	0.000761674	trans	43468412	44468412	60
rs4981026	a	g	-6.42	1.36e-10	--	81.5	5.396	1	0.02018	0.23351	-0.0542489	0.00844999	12	104152456	SCGF_B	intron	STAB2	12q23.3	0.00105348	trans	103652456	104652456	101
rs2741441	t	g	5.888	3.913e-09	-++	74.7	7.905	2	0.01921	0.13436	0.048662	0.00826461	20	43979887	SCF	upstream	SDC4	20q13.12	0.000550831	trans	43479887	44479887	149
rs1585488	t	g	6.108	1.009e-09	-++	74.8	7.93	2	0.01897	0.48705	0.0344522	0.0056405	3	98359663	SCF	intergenic	RNU6-461P	3q12.1	0.000593078	trans	97859663	98859663	35
rs11658282	t	c	-5.485	4.124e-08	--	82.5	5.718	1	0.01679	0.3446	-0.0513625	0.00936417	17	33483115	MIP_1B	intron	UNC45B	17q12	0.00119164	trans	32983115	33983115	133
rs7550207	t	c	-6.19	6.017e-10	--	82.5	5.726	1	0.01672	0.26445	-0.0475322	0.00767887	1	159174885	EOTAXIN	intron	ACKR1	1q23.2	0.000878944	trans	158674885	159674885	7
rs12075	a	g	10.014	1.319e-23	+++	76.1	8.366	2	0.01526	0.42429	0.0605728	0.00604881	1	159175354	IL_8	missense	ACKR1	1q23.2	0.00179247	trans	158675354	159675354	7
rs12127759	t	c	-7.601	2.928e-14	--	83.2	5.938	1	0.01482	0.13874	-0.074859	0.00984857	1	196648613	IFN_G	intron	CFH	1q31.3	0.00133922	trans	196148613	197148613	10
rs180738147	t	c	6.382	1.751e-10	++	83.2	5.943	1	0.01478	0.02672	0.134648	0.0210981	10	44925153	SDF_1A	intergenic	RPL9P21	10q11.21	0.000942981	trans	44425153	45425153	91
rs1329424	t	g	6.352	2.124e-10	-+	83.3	5.978	1	0.01448	0.39735	0.0465545	0.00732911	1	196646176	TNF_A	intron	CFH	1q31.3	0.00103799	trans	196146176	197146176	10
rs34437725	t	c	-5.527	3.254e-08	--	83.5	6.046	1	0.01394	0.957	-0.130324	0.0235795	17	33826785	MIP_1B	intron	SLFN12L	17q12	0.00139784	trans	33326785	34326785	133
rs11742478	a	c	-5.54	3.018e-08	+-	84	6.263	1	0.01233	0.07103	-0.0771629	0.0139283	5	135222840	IL_9	intron	SLC25A48	5q31.1	0.000785761	trans	134722840	135722840	55
rs10510748	a	g	6.454	1.088e-10	++	84.6	6.496	1	0.01081	0.8993	0.0954186	0.0147844	3	46178538	MIP_1B	intergenic	TKT	3p21.31	0.00164904	trans	45678538	46678538	32
rs7692	a	c	-5.455	4.908e-08	+--	78.2	9.171	2	0.0102	0.27906	-0.0366223	0.00671352	6	43304007	VEGF	3_prime_UTR	ZNF318	6p21.1	0.000539656	trans	42804007	43804007	60
rs138561568	a	c	5.936	2.912e-09	?++	84.9	6.639	1	0.009975	0.00861	0.204984	0.0345324	15	81806029	IL_16	intron	CTD-2034I4.1	15q25.2	0.000717329	trans	81306029	82306029	118
rs71631848	a	g	6.811	9.674e-12	++	85.2	6.74	1	0.009428	0.22656	0.0554012	0.00813408	1	196186335	IFN_G	intergenic	KCNT2	1q31.3	0.00107567	trans	195686335	196686335	10
rs942053	t	c	5.841	5.203e-09	+++	78.7	9.373	2	0.00922	0.04158	0.0911453	0.0156044	4	74530753	IL_8	-	-	4q13.3	0.000662123	trans	74030753	75030753	44
rs34881325	t	c	-6.109	1.002e-09	--?	85.5	6.913	1	0.008559	0.38512	-0.0631152	0.0103315	9	2622134	VEGF	5_prime_UTR	VLDLR	9p24.2	0.00188662	trans	2122134	3122134	78
rs9810934	a	g	12.568	3.182e-36	++	85.9	7.079	1	0.007798	0.28902	0.0937806	0.00746186	3	45954352	EOTAXIN	intron	LZTFL1	3p21.31	0.00361444	trans	45454352	46454352	32
rs79924756	a	g	5.464	4.645e-08	-+	85.9	7.083	1	0.00778	0.21701	0.0450183	0.00823907	19	44321973	G_CSF	intron	LYPD5	19q13.31	0.000688722	trans	43821973	44821973	143
rs9847395	t	c	5.671	1.42e-08	++	86	7.146	1	0.007512	0.44	0.0508395	0.00896483	3	46724548	MIP_1B	intron	ALS2CL	3p21.31	0.00127372	trans	46224548	47224548	32
rs117372248	a	g	5.683	1.327e-08	++	86.2	7.241	1	0.007128	0.14473	0.05486	0.00965335	19	43361820	G_CSF	upstream	PSG8	19q13.2	0.000745081	trans	42861820	43861820	143
rs573764538	t	c	5.472	4.459e-08	?-+	86.2	7.248	1	0.007098	0.06391	0.0756283	0.013821	17	6962925	M_CSF	downstream	CTD-2545G14.2	17p13.1	0.00068436	trans	6462925	7462925	130
rs4147990	t	c	10.04	1.015e-23	++	86.3	7.311	1	0.006852	0.06148	0.150093	0.0149495	17	66913936	SDF_1A	intron	ABCA8	17q24.2	0.00259973	trans	66413936	67413936	137
rs5745692	c	g	-5.491	3.999e-08	---	80.2	10.126	2	0.006328	0.04677	-0.0775037	0.0141147	7	81358266	HGF	intron	HGF	7q21.11	0.000535599	trans	80858266	81858266	69
rs34939346	t	c	-5.933	2.974e-09	--	86.9	7.642	1	0.005701	0.19774	-0.0505858	0.00852618	19	40421612	G_CSF	missense	FCGBP	19q13.2	0.00081189	trans	39921612	40921612	142
rs35099140	a	t	5.721	1.058e-08	?-+	87.2	7.823	1	0.005157	0.23465	0.0459678	0.00803492	14	106952318	bNGF	intron	LINC00221	14q32.33	0.000758958	trans	106452318	107452318	110
rs1233653	t	c	9.733	2.173e-22	-+	87.2	7.833	1	0.005129	0.06305	0.148077	0.0152139	17	32639058	MCP_3	intergenic	CCL8	17q12	0.00259064	trans	32139058	33139058	133
rs149467613	a	g	7.257	3.963e-13	+++	81.1	10.568	2	0.005071	0.05561	0.0935697	0.0128937	11	72943483	HGF	intron	P2RY2	11q13.4	0.000919612	trans	72443483	73443483	94
rs17404060	t	c	6.183	6.274e-10	++	87.3	7.874	1	0.005015	0.12184	0.0642953	0.0103987	5	115319911	SDF_1A	intron	LVRN	5q23.1	0.000884609	trans	114819911	115819911	54
rs6857701	t	c	-5.779	7.507e-09	+-	87.4	7.914	1	0.004906	0.13742	-0.0572357	0.00990408	4	122315742	FGF_BASIC	intergenic	RP11-170N16.1	4q27	0.000776627	trans	121815742	122815742	48
rs192031641	c	g	-5.549	2.872e-08	-+-	81.2	10.661	2	0.004842	0.03249	-0.0971399	0.0175058	4	64401593	GROA_CXCL1	intergenic	DPP3P1	4q13.1	0.00059324	trans	63901593	64901593	42
rs12121864	a	c	-6.139	8.31e-10	---	81.6	10.854	2	0.004397	0.11509	-0.0605287	0.0098597	1	9205332	M_CSF	downstream	MIR34AHG	1p36.22	0.000746259	trans	8705332	9705332	1
rs10169524	a	g	-5.566	2.6e-08	+--	81.7	10.905	2	0.004285	0.27369	-0.0366119	0.00657778	2	113528872	IL_1RA	downstream	IL1A	2q13	0.000532913	trans	113028872	114028872	22
rs115275434	t	c	-7.257	3.955e-13	+--	81.9	11.044	2	0.003997	0.02005	-0.158346	0.0218197	4	71719779	GROA_CXCL1	downstream	RNU6-891P	4q13.3	0.000985283	trans	71219779	72219779	44
rs144686073	a	g	9.892	4.501e-23	++	88.1	8.371	1	0.003812	0.0084	0.387136	0.0391362	19	51053661	SCGF_B	intron	LRRC4B	19q13.33	0.00249673	trans	50553661	51553661	145
rs1329424	t	g	5.972	2.345e-09	-+	88.3	8.575	1	0.003407	0.39735	0.0415294	0.00695402	1	196646176	IL_17	intron	CFH	1q31.3	0.000826001	trans	196146176	197146176	10
rs4665972	t	c	-5.451	4.996e-08	+--	82.4	11.379	2	0.003381	0.33903	-0.0347715	0.00637893	2	27598097	M_CSF	intron	SNX17	2p23.3	0.000541873	trans	27098097	28098097	19
rs61820876	t	g	-5.847	5.001e-09	---	82.5	11.413	2	0.003325	0.27768	-0.0403041	0.00689313	1	196209945	IL_8	intron	KCNT2	1q31.3	0.000651633	trans	195709945	196709945	10
rs1257371	a	g	5.475	4.367e-08	+++	82.5	11.415	2	0.003321	0.16214	0.0463028	0.00845714	2	134839539	M_CSF	intergenic	MGAT5	2q21.2	0.000582515	trans	134339539	135339539	23
rs3888652	a	g	6.35	2.157e-10	+++	82.6	11.477	2	0.00322	0.25673	0.0404684	0.00637298	3	42726718	MCP_1_MCAF	upstream	KLHL40	3p22.1	0.000625008	trans	42226718	43226718	31
rs675849	t	c	-5.644	1.661e-08	+--	83	11.756	2	0.002801	0.12439	-0.0482019	0.00854039	9	15298666	SCF	intron	TTC39B	9p22.3	0.000506122	trans	14798666	15798666	80
rs114296817	a	c	6.686	2.294e-11	?++	89.2	9.247	1	0.002358	0.01083	0.206216	0.0308429	4	68310149	GROA_CXCL1	intron	RP11-584P21.2	4q13.2	0.000911113	trans	67810149	68810149	43
rs10967571	t	c	-11.302	1.277e-29	---	83.6	12.196	2	0.002248	0.44822	-0.066362	0.0058717	9	2694834	VEGF	intergenic	KCNV2	9p24.2	0.00217834	trans	2194834	3194834	78
rs116224050	a	g	6.38	1.769e-10	-+	89.6	9.594	1	0.001952	0.02649	0.135281	0.0212039	1	196918145	IFN_G	intron	CFHR2	1q31.3	0.000943898	trans	196418145	197418145	10
rs12053610	a	g	6.107	1.016e-09	-++	84	12.527	2	0.001904	0.0568	0.0743639	0.0121768	20	43963739	SCF	intron	SDC4	20q13.12	0.000592525	trans	43463739	44463739	149
rs2643356	t	c	5.815	6.071e-09	+++	84.1	12.578	2	0.001857	0.30039	0.0370774	0.00637617	15	101971388	PDGF_BB	intron	PCSK6	15q26.3	0.000577817	trans	101471388	102471388	121
rs738409	c	g	-6.695	2.154e-11	+--	84.7	13.11	2	0.001423	0.22998	-0.0480352	0.00717479	22	44324727	M_CSF	missense	PNPLA3	22q13.31	0.000817225	trans	43824727	44824727	150
rs1329424	t	g	6.408	1.478e-10	-+	90.5	10.495	1	0.001197	0.39735	0.0445999	0.00696004	1	196646176	IL_10	intron	CFH	1q31.3	0.000952658	trans	196146176	197146176	10
rs75156308	a	g	6.367	1.926e-10	+++	85.3	13.64	2	0.001092	0.04681	0.0884081	0.0138854	15	86174098	IL_16	intron	AKAP13	15q25.3	0.000697481	trans	85674098	86674098	120
rs12127759	t	c	-6.833	8.3e-12	+-	90.7	10.776	1	0.001028	0.13874	-0.0707952	0.0103608	1	196648613	IL_13	intron	CFH	1q31.3	0.00119777	trans	196148613	197148613	10
rs2279555	a	g	5.637	1.735e-08	-+	91.3	11.514	1	0.0006908	0.18337	0.0495674	0.00879322	10	44476596	SDF_1A	intergenic	LINC00841	10q11.21	0.000735827	trans	43976596	44976596	91
rs6679677	a	c	5.633	1.773e-08	++	91.4	11.578	1	0.0006675	0.13318	0.0592817	0.010524	1	114303808	MIG	upstream	PHTF1	1p13.2	0.000811408	trans	113803808	114803808	4
rs302953	t	c	5.666	1.465e-08	-++	86.6	14.923	2	0.0005749	0.40293	0.0325608	0.0057467	8	106512481	PDGF_BB	intron	ZFPM2	8q23.1	0.000510123	trans	106012481	107012481	74
rs4634925	c	g	-6.447	1.142e-10	---	86.7	14.984	2	0.0005575	0.38349	-0.0373701	0.0057965	1	161189344	SCF	intron	FCER1G	1q23.3	0.000660346	trans	160689344	161689344	8
rs2269443	a	g	-8.358	6.397e-17	---	86.9	15.294	2	0.0004775	0.12492	-0.0698523	0.00835753	3	46491290	MCP_1_MCAF	intron	LTF	3p21.31	0.00106677	trans	45991290	46991290	32
rs514230	a	t	-5.491	3.986e-08	+--	87.3	15.738	2	0.0003824	0.45225	-0.0313406	0.00570762	1	234858597	SCF	upstream	LINC01132	1q42.3	0.000486636	trans	234358597	235358597	14
rs62143194	c	g	-8.686	3.745e-18	--?	92.1	12.628	1	0.0003799	0.25135	-0.095818	0.0110313	19	54319624	IL_16	intron	NLRP12	19q13.42	0.00345527	trans	53819624	54819624	146
rs4857857	a	g	5.6	2.144e-08	+++	87.4	15.861	2	0.0003596	0.36348	0.0324107	0.00578763	3	128313880	MCP_1_MCAF	intergenic	MRPL3	3q21.3	0.000486071	trans	127813880	128813880	36
rs149890864	t	c	6.203	5.527e-10	?++	92.1	12.734	1	0.000359	0.00325	0.349302	0.0563118	20	43612904	SCF	intron	STK4	20q13.12	0.000790501	trans	43112904	44112904	149
rs34901975	a	g	10.252	1.159e-24	+++	87.5	15.979	2	0.0003391	0.12073	0.0869229	0.00847863	3	45916786	MCP_1_MCAF	intron	LZTFL1	3p21.31	0.00160412	trans	45416786	46416786	32
rs77578935	a	g	7.882	3.221e-15	-+	92.3	12.947	1	0.0003204	0.02598	0.177048	0.0224623	19	50414185	SCGF_B	intron	IL4I1	19q13.33	0.00158642	trans	49914185	50914185	145
rs16997771	t	c	-6.236	4.48e-10	+-	92.3	12.989	1	0.0003134	0.03104	-0.129146	0.0207097	19	10148713	IL_1B	non_coding_transcript_exon	C3P1	19p13.2	0.00100327	trans	9648713	10648713	140
rs2125787	a	g	-5.528	3.232e-08	+--	87.7	16.233	2	0.0002986	0.39291	-0.0319035	0.00577126	4	87996623	SCF	intron	AFF1	4q21.3	0.000485572	trans	87496623	88496623	46
rs6032254	a	c	7.664	1.802e-14	-++	87.8	16.33	2	0.0002844	0.0763	0.0813519	0.0106148	20	44132654	SCF	intergenic	RP11-323C15.1	20q13.12	0.000932869	trans	43632654	44632654	149
rs41556717	t	c	6.984	2.872e-12	-++	88.1	16.77	2	0.0002283	0.01931	0.158728	0.0227274	17	7399319	M_CSF	synonymous	POLR2A	17p13.1	0.000954231	trans	6899319	7899319	130
rs12127759	t	c	-5.959	2.537e-09	-+-	88.5	17.324	2	0.000173	0.13874	-0.0515748	0.00865495	1	196648613	IL_8	intron	CFH	1q31.3	0.000635685	trans	196148613	197148613	10
rs1042663	a	g	8.709	3.075e-18	++	93	14.22	1	0.0001626	0.09002	0.103446	0.0118781	6	31905130	IFN_G	synonymous	XXbac-BPG116M5.17	6p21.33	0.0017532	trans	31405130	32405130	59
rs62140208	a	g	-6.023	1.707e-09	---	88.6	17.488	2	0.0001594	0.42196	-0.0358018	0.00594419	2	42325560	MIP_1A	intergenic	PKDCC	2p21	0.000625273	trans	41825560	42825560	21
rs1329424	t	g	8.434	3.34e-17	-+	93.3	14.858	1	0.0001159	0.39735	0.0633789	0.00751469	1	196646176	TNF_B	intron	CFH	1q31.3	0.00192379	trans	196146176	197146176	10
rs71404763	a	c	17.78	1.014e-70	+++	89.1	18.304	2	0.000106	0.04699	0.253344	0.0142488	15	81439371	IL_16	intron	CFAP161	15q25.1	0.00574851	trans	80939371	81939371	118
rs62401205	a	c	-7.086	1.376e-12	---	89.2	18.534	2	9.451e-05	0.02886	-0.127445	0.0179855	6	43855489	VEGF	intergenic	ACTG1P9	6p21.1	0.000910448	trans	43355489	44355489	60
rs57619473	a	c	-6.098	1.077e-09	?--	93.6	15.504	1	8.233e-05	0.04286	-0.0949877	0.0155769	4	69180867	GROA_CXCL1	intron	YTHDC1	4q13.2	0.000740274	trans	68680867	69680867	43
rs302953	t	c	6.411	1.449e-10	+++	89.6	19.197	2	6.784e-05	0.40293	0.0378941	0.0059108	8	106512481	VEGF	intron	ZFPM2	8q23.1	0.000690922	trans	106012481	107012481	74
rs114536173	a	t	7.031	2.047e-12	?++	93.9	16.404	1	5.116e-05	0.02841	0.133966	0.0190536	4	71538474	GROA_CXCL1	intron	JCHAIN	4q13.3	0.000990771	trans	71038474	72038474	44
rs17880604	c	g	-7.404	1.317e-13	+--	89.9	19.846	2	4.904e-05	0.01505	-0.192912	0.0260551	17	7577644	M_CSF	intron	TP53	17p13.1	0.00110332	trans	7077644	8077644	130
rs11920996	t	c	9.633	5.825e-22	++	94.1	17.003	1	3.733e-05	0.02305	0.217287	0.0225565	3	42542761	EOTAXIN	intron	VIPR1	3p22.1	0.00212638	trans	42042761	43042761	31
rs10468017	t	c	-5.551	2.847e-08	+--	90.3	20.59	2	3.38e-05	0.30659	-0.0339347	0.00611325	15	58678512	SCF	intron	ALDH1A2	15q21.3	0.000489627	trans	58178512	59178512	113
rs148773337	a	c	8.473	2.397e-17	-++	90.4	20.88	2	2.924e-05	0.01784	0.180357	0.0212861	20	44539057	SCF	intron	PLTP	20q13.12	0.00113992	trans	44039057	45039057	149
rs73089379	c	g	-9.049	1.439e-19	--	94.3	17.61	1	2.711e-05	0.923	-0.162169	0.0179212	3	45183414	MIP_1B	intron	CDCP1	3p21.31	0.00373818	trans	44683414	45683414	32
rs389096	a	g	-6.164	7.112e-10	+--	90.7	21.425	2	2.227e-05	0.33154	-0.0371892	0.0060333	19	54764322	SCF	upstream	LILRB5	19q13.42	0.000613022	trans	54264322	55264322	146
rs17211644	t	c	5.483	4.186e-08	+-+	90.9	21.968	2	1.697e-05	0.13611	0.0469065	0.0085549	15	80116362	IL_16	intergenic	RNU6-667P	15q25.1	0.000517422	trans	79616362	80616362	117
rs10019504	a	g	7.608	2.778e-14	?++	94.6	18.677	1	1.548e-05	0.02945	0.146459	0.0192506	4	71486305	GROA_CXCL1	intergenic	AC112518.3	4q13.3	0.00122621	trans	70986305	71986305	44
rs12940443	t	c	-5.53	3.194e-08	-+-	91	22.283	2	1.45e-05	0.34323	-0.0381547	0.00689958	17	74482559	M_CSF	intron	RHBDF2	17q25.1	0.000656334	trans	73982559	74982559	138
rs75564661	a	g	-6.675	2.47e-11	+-	94.8	19.078	1	1.255e-05	0.0421	-0.119459	0.0178965	2	3032487	IL_1B	intron	LINC01250	2p25.3	0.00115099	trans	2532487	3532487	17
rs146702741	t	c	6.256	3.94e-10	-++	91.6	23.778	2	6.867e-06	0.01289	0.170188	0.027204	4	72484429	GROA_CXCL1	intergenic	AC112518.3	4q13.3	0.000737065	trans	71984429	72984429	44
rs192437265	t	c	5.855	4.756e-09	--+	91.6	23.837	2	6.667e-06	0.03185	0.101668	0.0173642	4	76875335	GROA_CXCL1	intron	SDAD1	4q21.1	0.000637451	trans	76375335	77375335	45
rs78898749	t	c	5.52	3.385e-08	--+	91.6	23.846	2	6.637e-06	0.00867	0.184694	0.033459	4	70831665	GROA_CXCL1	upstream	CSN2	4q13.3	0.00058637	trans	70331665	71331665	44
rs60093606	t	g	9.058	1.33e-19	-+	95.1	20.497	1	5.973e-06	0.29165	0.0679165	0.00749796	4	127266290	FGF_BASIC	intergenic	RP11-404I7.1	4q28.1	0.00190586	trans	126766290	127766290	49
rs78836533	a	g	5.661	1.506e-08	-+	95.2	20.689	1	5.402e-06	0.05079	0.0879222	0.0155312	4	121168969	FGF_BASIC	intron	RP11-679C8.2	4q27	0.000745363	trans	120668969	121668969	48
rs562416	a	c	-5.681	1.342e-08	---	91.8	24.31	2	5.262e-06	0.14417	-0.046857	0.00824802	3	172161842	TRAIL	downstream	GHSR	3q26.31	0.000541804	trans	171661842	172661842	38
rs3749260	a	c	5.816	6.015e-09	--+	91.8	24.339	2	5.185e-06	0.10261	0.0597777	0.0102781	3	98250862	M_CSF	5_prime_UTR	GPR15	3q11.2	0.00065808	trans	97750862	98750862	35
rs11880654	t	c	-6.644	3.05e-11	+-	95.4	21.531	1	3.481e-06	0.08038	-0.0829815	0.0124897	19	45745857	G_CSF	intron	EXOC3L2	19q13.32	0.001018	trans	45245857	46245857	143
rs3755573	t	c	-9.487	2.37e-21	---	92.2	25.534	2	2.853e-06	0.43802	-0.058242	0.00613914	3	98489011	M_CSF	intron	ST3GAL6	3q12.1	0.00167	trans	97989011	98989011	35
rs245056	a	t	5.741	9.435e-09	+-+	92.4	26.476	2	1.782e-06	0.3351	0.0367314	0.00639809	5	149341038	M_CSF	intron	SLC26A2	5q32	0.000601224	trans	148841038	149841038	56
rs144724875	t	c	6.224	4.847e-10	++	95.7	23.068	1	1.564e-06	0.02058	0.156713	0.0251788	19	51195936	SCGF_B	intron	SHANK1	19q13.33	0.000990044	trans	50695936	51695936	145
rs3093044	a	g	5.841	5.203e-09	-++	92.6	26.909	2	1.435e-06	0.07804	0.0657675	0.0112596	1	110459730	M_CSF	intron	CSF1	1p13.3	0.000622418	trans	109959730	110959730	3
rs2237085	a	g	-8.706	3.159e-18	---	92.7	27.384	2	1.132e-06	0.21311	-0.066888	0.00768298	5	149465249	M_CSF	intron	CSF1R	5q32	0.00150053	trans	148965249	149965249	56
rs141091752	c	g	7.512	5.825e-14	-+	95.8	23.896	1	1.017e-06	0.02412	0.166937	0.0222227	4	122898197	FGF_BASIC	intergenic	RP11-170N16.1	4q27	0.00131192	trans	122398197	123398197	48
rs28624853	a	g	-8.091	5.928e-16	?--	95.9	24.383	1	7.896e-07	0.03177	-0.145507	0.0179838	4	72138143	GROA_CXCL1	intron	SLC4A4	4q13.3	0.00130255	trans	71638143	72638143	44
rs1329424	t	g	7.999	1.25e-15	-+	96	25.083	1	5.491e-07	0.39735	0.0553742	0.00692265	1	196646176	IL_4	intron	CFH	1q31.3	0.00146853	trans	196146176	197146176	10
rs6914863	c	g	-7.123	1.055e-12	---	93.1	29.133	2	4.718e-07	0.02339	-0.140692	0.0197518	6	43961813	VEGF	downstream	RP5-1120P11.1	6p21.1	0.000904313	trans	43461813	44461813	60
rs937355	a	g	6.601	4.088e-11	-+	96.2	26.081	1	3.275e-07	0.30723	0.0487821	0.00739011	4	121570292	FGF_BASIC	intron	RP11-501E14.1	4q27	0.00101299	trans	121070292	122070292	48
rs115049760	a	g	-5.531	3.177e-08	+-	96.2	26.342	1	2.86e-07	0.03242	-0.106501	0.0192552	4	124302061	FGF_BASIC	intergenic	RP11-404I7.1	4q28.1	0.000711597	trans	123802061	124802061	48
rs3804622	a	g	7.348	2.018e-13	+-+	93.7	31.588	2	1.383e-07	0.42975	0.0467226	0.00635855	3	98303182	M_CSF	intron	CPOX	3q12.1	0.00106995	trans	97803182	98803182	35
rs75071241	a	g	-8.234	1.818e-16	---	93.8	32.172	2	1.033e-07	0.05897	-0.105511	0.012814	11	126232186	M_CSF	intron	ST3GAL4	11q24.2	0.00123554	trans	125732186	126732186	96
rs11668536	t	c	-6.592	4.343e-11	+-	96.6	29.164	1	6.65e-08	0.25121	-0.0516139	0.00782978	19	45328476	G_CSF	downstream	BCAM	19q13.32	0.00100221	trans	44828476	45828476	143
rs679574	c	g	-6.035	1.586e-09	++-	94.7	37.59	2	6.878e-09	0.39441	-0.0372842	0.006178	19	49206108	M_CSF	intron	FUT2	19q13.33	0.000664059	trans	48706108	49706108	144
rs56042607	a	g	6.807	9.981e-12	?-+	97.1	34.607	1	4.035e-09	0.04246	0.106854	0.0156976	4	73005872	GROA_CXCL1	intron	NPFFR2	4q13.3	0.000928426	trans	72505872	73505872	44
rs62143194	c	g	-15.682	2.002e-55	--?	97.2	35.659	1	2.351e-09	0.25135	-0.172001	0.0109681	19	54319624	IL_1RA	intron	NLRP12	19q13.42	0.011134	trans	53819624	54819624	146
rs6542680	t	c	-5.697	1.219e-08	++-	95.3	42.216	2	6.808e-10	0.18362	-0.0426398	0.00748461	2	3640142	TRAIL	upstream	COLEC11	2p25.3	0.000545096	trans	3140142	4140142	17
rs77246730	t	c	-18.03	1.136e-72	+-	97.4	38.207	1	6.362e-10	0.01381	-0.553136	0.0306786	2	3642756	IL_1B	splice_region	COLEC11	2p25.3	0.00833389	trans	3142756	4142756	17
rs11265611	a	g	6.704	2.024e-11	+++	95.3	42.695	2	5.356e-10	0.34391	0.0418237	0.00623861	1	154395125	IL_6	intron	IL6R	1q21.3	0.000789373	trans	153895125	154895125	5
rs76960253	t	c	5.891	3.837e-09	++	97.9	47.075	1	6.833e-12	0.0189	0.216314	0.0367195	17	34088656	MIP_1B	intron	C17orf50	17q12	0.00173531	trans	33588656	34588656	133
rs1329424	t	g	7.929	2.205e-15	+-+	96.3	53.766	2	2.113e-12	0.39735	0.0469399	0.00592002	1	196646176	TRAIL	intron	CFH	1q31.3	0.00105524	trans	196146176	197146176	10
rs2249581	t	c	-5.695	1.23e-08	---	96.6	59.338	2	1.303e-13	0.25279	-0.0387508	0.00680435	1	159144581	GROA_CXCL1	intron	CADM3	1q23.2	0.000567275	trans	158644581	159644581	7
rs62242542	t	c	-7.839	4.534e-15	--	98.2	56.201	1	6.544e-14	0.9802	-0.288325	0.0367809	3	45169491	MIP_1B	intron	CDCP1	3p21.31	0.00322683	trans	44669491	45669491	32
rs59724749	a	g	-7.642	2.137e-14	+-?	98.4	60.822	1	6.248e-15	0.18177	-0.0918348	0.0120171	3	186408443	TRAIL	intron	RP11-795A2.2	3q27.3	0.00250866	trans	185908443	186908443	39
rs45505795	c	g	5.908	3.466e-09	+++	97	66.065	2	4.51e-15	0.02193	0.120335	0.0203681	14	94756943	TRAIL	synonymous	SERPINA10	14q32.13	0.000621187	trans	94256943	95256943	107
rs139576939	c	g	-14.32	1.65e-46	+--	97.2	72.725	2	1.614e-16	0.04963	-0.200757	0.0140193	15	83393723	IL_16	downstream	ACTG1P17	15q25.2	0.00380195	trans	82893723	83893723	119
rs77121181	a	g	6.604	4.007e-11	-+?	98.6	69.01	1	9.798e-17	0.0403	0.164537	0.0249147	19	44072655	TRAIL	intron	XRCC1	19q13.31	0.00209409	trans	43572655	44572655	143
rs77155840	t	c	10.12	4.489e-24	--+	97.6	84.534	2	4.402e-19	0.01843	0.229742	0.0227018	2	134973524	M_CSF	intron	MGAT5	2q21.2	0.00190967	trans	134473524	135473524	23
rs78186881	a	t	-5.647	1.628e-08	---	97.7	87.504	2	9.974e-20	0.05862	-0.0696505	0.0123341	18	29382112	TRAIL	intergenic	TRAPPC8	18q12.1	0.000535413	trans	28882112	29882112	139
rs74778900	t	c	6.07	1.282e-09	+++	97.7	87.83	2	8.47e-20	0.01342	0.152846	0.0251806	18	28086266	TRAIL	intergenic	RP11-675P14.1	18q12.1	0.00061862	trans	27586266	28586266	139
rs2901364	t	g	-10.131	4.04e-24	--?	99.1	111.666	1	4.228e-26	0.01975	-0.3647	0.0359984	18	29569416	TRAIL	downstream	RP11-326K13.3	18q12.1	0.00514998	trans	29069416	30069416	139
rs117618570	t	g	-5.877	4.169e-09	---	98.4	126.934	2	2.732e-28	0.01777	-0.132723	0.0225835	18	29008594	TRAIL	upstream	DSG1-AS1	18q12.1	0.00061493	trans	28508594	29508594	139
rs9903158	t	c	-8.001	1.233e-15	++-	98.5	137.189	2	1.621e-30	0.03668	-0.124918	0.0156128	17	34312337	MIP_1A	5_prime_UTR	CCL14	17q12	0.00110275	trans	33812337	34812337	133
rs7739450	a	g	-8.577	9.705e-18	--	99.4	160.62	1	8.282e-37	0.4652	-0.0585277	0.00682379	6	43911598	IL_10	intergenic	ACTG1P9	6p21.1	0.00170445	trans	43411598	44411598	60
rs140103836	t	c	-6.507	7.658e-11	--+	99.2	243.736	2	1.184e-53	0.01862	-0.144848	0.0222603	18	28811450	TRAIL	intergenic	DSC1	18q12.1	0.000766779	trans	28311450	29311450	139

## Sheet: S2 Lambda, Frequency and R2
Supplementary Data S2: genomic inflation factor Lambda, explained variance by genetic factors and Frequency of variants for individual cytokines
Cytokine	Lambda	Frequency	Variance Explained
bNGF	1.01044	2	0.00138877
CCL27/CTACK	1.00746	1	0.000830755
CCL11/eotaxin-1	1.0284	12	0.019197
FGF-b	1.04046	5	0.01405
G-CSF/CSF-3	0.986731	3	0.00720295
CXCL1/GROa	1.01641	7	0.0141089
HGF	1.00746	9	0.0102551
IFNg	1.01044	9	0.00649686
IL-10	1.00151	2	0.00265711
IL-13	1.00151	1	0.00232525
IL-16	0.957496	11	0.0212274
IL-17	1.01641	1	0.000826001
IL-18	1.01342	8	0.0193744
IL-1b	0.977915	4	0.0158806
IL-1ra	1.0284	5	0.0169604
IL-2	1.02239	5	0.00538458
IL-2ra	1.01044	1	0.00167238
IL-4	1.01044	3	0.00295556
IL-5	1.00448	1	0.00130128
IL-6	1.0194	2	0.00143445
IL-7	1.01044	2	0.00228944
CXCL8/IL-8	1.01044	7	0.00692186
IL-9	1.02539	3	0.00337804
CXCL10/IP-10	1.01342	5	0.00546627
M-CSF/CSF-1	0.995588	17	0.0218642
CCL2/MCP-1	1.01044	5	0.00702262
CCL7/MCP-3	1.0194	4	0.0157906
MIF	1.00746	1	0.00303207
CXCL9/MIG	1.01342	6	0.00611762
CCL3/MIP-1a	0.995588	6	0.00720759
CCL4/MIP-1b	1.00151	4	0.0238774
PDGFbb	1.0194	20	0.0119054
RANTES	1.02239	6	0.0103256
SCF	1.00151	20	0.0180719
SCGF-b	0.998548	22	0.0326784
CXCL12/SDF-1a	1.00448	11	0.0128204
TNF-a	1.01044	1	0.00103799
TNF-b	1.01641	2	0.00291281
TRAIL	1.01342	8	0.0179372
VEGF	0.989679	6	0.0142965

## Sheet: S2 GWAS catalog
Supplementary Data S2: Associations with cytokines from GWAS catalogue
variant	loci	trait	trait_detailes	any cytokine	our cytokine
rs1042663		1-phosphatidylinositol 4,5-bisphosphate phosphodiesterase gamma-1 measurement	1-phosphatidylinositol 4,5-bisphosphate phosphodiesterase gamma-1 levels
rs1042663		blood protein measurement	Serum levels of protein ADGRE5
rs1042663		blood protein measurement	Serum levels of protein AHSA1
rs1042663		blood protein measurement	Serum levels of protein AKT3
rs1042663		blood protein measurement	Serum levels of protein ANXA10
rs1042663		blood protein measurement	Serum levels of protein AZGP1
rs1042663		blood protein measurement	Serum levels of protein BCL2L1
rs1042663		blood protein measurement	Serum levels of protein BCL2L10
rs1042663		blood protein measurement	Serum levels of protein C2orf40
rs1042663		blood protein measurement	Serum levels of protein CA4
rs6679677	4	monokine induced by gamma interferon measurement	Monokine induced by gamma interferon levels	1	1
rs1042663		blood protein measurement	Serum levels of protein CDK5;CDK5R1
rs1042663		blood protein measurement	Serum levels of protein CLEC12B
rs1042663		blood protein measurement	Serum levels of protein CRABP1
rs1042663		blood protein measurement	Serum levels of protein DCUN1D5
rs1042663		blood protein measurement	Serum levels of protein DSG1
rs1042663		blood protein measurement	Serum levels of protein FCER1A
rs1042663		blood protein measurement	Serum levels of protein FRZB
rs1042663		blood protein measurement	Serum levels of protein GBP6
rs12075	7	blood protein measurement	Monocyte chemoattractant protein-4 levels	1
rs12075	7	blood protein measurement	Serum levels of protein CCL14	1
rs1042663		blood protein measurement	Serum levels of protein KLK12
rs1042663		blood protein measurement	Serum levels of protein KLK6
rs1042663		blood protein measurement	Serum levels of protein MOCS3
rs1042663		blood protein measurement	Serum levels of protein MST1R
rs1042663		blood protein measurement	Serum levels of protein NDUFB4
rs1042663		blood protein measurement	Serum levels of protein NRXN3
rs1042663		blood protein measurement	Serum levels of protein PCDHB14
rs1042663		blood protein measurement	Serum levels of protein PCDHB4
rs1042663		blood protein measurement	Serum levels of protein PIK3CG
rs1042663		blood protein measurement	Serum levels of protein POLR1C
rs1042663		blood protein measurement	Serum levels of protein RAB17
rs1042663		blood protein measurement	Serum levels of protein RAB5C
rs1042663		blood protein measurement	Serum levels of protein RGS8
rs1042663		blood protein measurement	Serum levels of protein RNF43
rs1042663		blood protein measurement	Serum levels of protein RPS10
rs1042663		blood protein measurement	Serum levels of protein SYNCRIP
rs1042663		blood protein measurement	Serum levels of protein TMCC3
rs1042663		blood protein measurement	Serum levels of protein TPM2
rs1042663		blood protein measurement	Serum levels of protein UTS2
rs1042663		blood protein measurement	Serum levels of protein WIF1
rs1042663		blood protein measurement	Serum levels of protein ZAP70
rs1042663		blood protein measurement	Serum levels of protein ZNF276
rs12075	7	blood protein measurement	Serum levels of protein CXCL2;CXCL3	1
rs1042663		cullin-9 measurement	Cullin-9 levels
rs1042663		DNA repair protein rad51 homolog 1 measurement	Serum levels of protein RAD51
rs1042663		ER membrane protein complex subunit 4 measurement	ER membrane protein complex subunit 4 levels (EMC4.13516.46.3)
rs1042663		protein measurement	Leukocyte antigen CD37 levels
rs1042663		protein measurement	Thrombospondin-type laminin G domain and EAR repeat-containing protein levels
rs1042663		tyrosine-protein phosphatase non-receptor type 1 measurement	Serum levels of protein PTPN1
rs10468017		1-(1-enyl-palmitoyl)-2-palmitoleoyl-GPC (P-16:0/16:1) measurement	1-(1-enyl-palmitoyl)-2-palmitoleoyl-GPC (P-16:0/16:1) levels
rs10468017		1-docosahexaenoyl-GPE (22:6) measurement	1-docosahexaenoyl-GPE (22:6) levels
rs10468017		1-margaroyl-2-oleoyl-GPC (17:0/18:1) measurement	1-margaroyl-2-oleoyl-GPC (17:0/18:1) levels
rs10468017		1-margaroyl-GPE (17:0) measurement	1-margaroyl-GPE (17:0) levels
rs10468017		1-oleoyl-2-arachidonoyl-GPE (18:1/20:4) measurement	1-oleoyl-2-arachidonoyl-GPE (18:1/20:4) levels
rs10468017		1-oleoyl-2-docosahexaenoyl-GPE (18:1/22:6) measurement	1-oleoyl-2-docosahexaenoyl-GPE (18:1/22:6) levels
rs10468017		1-oleoyl-2-linoleoyl-GPE (18:1/18:2) measurement	1-oleoyl-2-linoleoyl-GPE (18:1/18:2) levels
rs10468017		1-oleoyl-GPE (18:1) measurement	1-oleoyl-GPE (18:1) levels
rs10468017		1-palmitoyl-2-arachidonoyl-GPE (16:0/20:4) measurement	1-palmitoyl-2-arachidonoyl-GPE (16:0/20:4) levels
rs10468017		1-palmitoyl-2-dihomo-linolenoyl-GPE (16:0/20:3) measurement	1-palmitoyl-2-dihomo-linolenoyl-GPE (16:0/20:3) levels
rs10468017		1-palmitoyl-2-docosahexaenoyl-GPE (16:0/22:6) measurement	1-palmitoyl-2-docosahexaenoyl-GPE (16:0/22:6) levels
rs10468017		1-palmitoyl-2-docosahexaenoyl-GPE (16:0/22:6) measurement	Metabolite levels (1-palmitoyl-2-docosahexaenoyl-GPE (16:0/22:6))
rs10468017		1-palmitoyl-2-linoleoyl-GPE (16:0/18:2) measurement	1-palmitoyl-2-linoleoyl-GPE (16:0/18:2) levels
rs10468017		1-palmitoyl-2-oleoyl-GPE (16:0/18:1) measurement	1-palmitoyl-2-oleoyl-GPE (16:0/18:1) levels
rs10468017		1-palmitoyl-2-oleoyl-GPE (16:0/18:1) measurement	1-palmitoyl-2-oleoyl-GPE (16:0/18:1) levels
rs10468017		1-palmitoylglycerophosphoethanolamine measurement	1-palmitoylglycerophosphoethanolamine levels
rs10468017		1-palmityl-2-palmitoyl-GPC (O-16:0/16:0) measurement	1-palmityl-2-palmitoyl-GPC (O-16:0/16:0) levels
rs10468017		1-stearoyl-2-arachidonoyl-GPE (18:0/20:4) measurement	1-stearoyl-2-arachidonoyl-GPE (18:0/20:4) levels
rs10468017		1-stearoyl-2-docosahexaenoyl-GPE (18:0/22:6) measurement	1-stearoyl-2-docosahexaenoyl-GPE (18:0/22:6) levels
rs10468017		1-stearoyl-2-docosahexaenoyl-GPE (18:0/22:6) measurement	Metabolite levels (1-stearoyl-2-docosahexaenoyl-GPE (18:0/22:6))
rs10468017		1-stearoyl-2-linoleoyl-GPE (18:0/18:2) measurement	1-stearoyl-2-linoleoyl-GPE (18:0/18:2) levels
rs10468017		1-stearoyl-2-oleoyl-GPE (18:0/18:1) measurement	1-stearoyl-2-oleoyl-GPE (18:0/18:1) levels
rs10468017		1-stearoyl-GPE (18:0) measurement	1-stearoyl-GPE (18:0) levels
rs10468017		1-stearoyl-GPE (18:0) measurement	Metabolite levels (1-stearoylglycerophosphoethanolamine; 1-stearoyl-GPE (18:0); C18:0 LPE; C18_0_LPE)
rs10468017		2-docosahexaenoyl-GPE (22:6) measurement	2-docosahexaenoyl-GPE (22:6) levels
rs10468017		2-palmitoyl-GPE (16:0) measurement	2-palmitoyl-GPE (16:0) levels
rs10468017		2-stearoyl-GPE (18:0) measurement	2-stearoyl-GPE (18:0) levels
rs10468017		age-related macular degeneration	Age-related macular degeneration
rs10468017		age-related macular degeneration	Age-related macular degeneration
rs10468017		apolipoprotein a 1 measurement	Postprandial apolipoprotein A-I
rs10468017		cholesterol to total lipids in small HDL percentage	Cholesterol to total lipids in small HDL percentage (UKB data field 23645)
rs10468017		Cholesterol:total lipids ratio,very low density lipoprotein cholesterol measurement	Cholesterol to total lipids ratio in medium VLDL
rs10468017		Cholesterol:total lipids ratio,very low density lipoprotein cholesterol measurement	Cholesterol to total lipids ratio in very large VLDL
rs10468017		cholesteryl ester measurement	Cholesteryl esters in large HDL (UKB data field 23562)
rs10468017		cholesteryl ester measurement,high density lipoprotein cholesterol measurement	Cholesteryl ester levels in large HDL
rs10468017		cholesteryl ester measurement,high density lipoprotein cholesterol measurement	Cholesteryl ester levels in very large HDL
rs10468017		cholesteryl esters to total lipids in small VLDL percentage	Cholesteryl esters to total lipids in small VLDL percentage (UKB data field 23601)
rs10468017		Cholesteryl esters:total lipids ratio,very low density lipoprotein cholesterol measurement	Cholesteryl esters to total lipids ratio in medium VLDL
rs10468017		Cholesteryl esters:total lipids ratio,very low density lipoprotein cholesterol measurement	Cholesteryl esters to total lipids ratio in small VLDL
rs10468017		Cholesteryl esters:total lipids ratio,very low density lipoprotein cholesterol measurement	Cholesteryl esters to total lipids ratio in very large VLDL
rs10468017		choline measurement	Fasting total cholines
rs10468017		choline measurement	Postprandial total cholines
rs10468017		diacylglycerol 38:5 measurement	Diacylglycerol_38:5_[M+H-H2O]1+ levels
rs10468017		diglyceride measurement	Diacylglycerol_38:6_[M+H-H2O]1+ levels
rs10468017		docosahexaenoic acid measurement	Fasting docosahexaenoic acid (22:6)
rs10468017		docosahexaenoic acid measurement	Postprandial docosahexaenoic acid (22:6)
rs10468017		esterified cholesterol measurement	Fasting esterified cholesterol
rs10468017		fatty acid measurement	Fasting total fatty acids
rs10468017		free cholesterol in large LDL measurement	Free cholesterol in large LDL (UKB data field 23535)
rs10468017		free cholesterol in very large HDL measurement	Free cholesterol in very large HDL (UKB data field 23556)
rs10468017		free cholesterol measurement	Fasting free cholesterol
rs10468017		free cholesterol measurement	Postprandial free cholesterol
rs10468017		free cholesterol measurement,high density lipoprotein cholesterol measurement	Free cholesterol levels in HDL
rs10468017		free cholesterol to total lipids in large HDL percentage	Free cholesterol to total lipids in large HDL percentage (UKB data field 23637)
rs10468017		free cholesterol to total lipids in medium VLDL percentage	Free cholesterol to total lipids in medium VLDL percentage (UKB data field 23597)
rs10468017		Free cholesterol:total lipids ratio,high density lipoprotein cholesterol measurement	Free cholesterol to total lipids ratio in large HDL
rs10468017		Free cholesterol:total lipids ratio,very low density lipoprotein cholesterol measurement	Free cholesterol to total lipids ratio in medium VLDL
rs10468017		Free cholesterol:total lipids ratio,very low density lipoprotein cholesterol measurement	Free cholesterol to total lipids ratio in very large VLDL
rs10468017		glycerophospholipid measurement	Fasting total phosphoglycerides
rs10468017		glycerophospholipid measurement	Postprandial total phosphoglycerides
rs10468017		high density lipoprotein cholesterol measurement	Cardiovascular disease risk factors
rs10468017		high density lipoprotein cholesterol measurement	Fasting triglycerides in HDL
rs10468017		high density lipoprotein cholesterol measurement	HDL cholesterol
rs10468017		high density lipoprotein cholesterol measurement	HDL cholesterol levels
rs10468017		high density lipoprotein cholesterol measurement	High density lipoprotein cholesterol levels
rs10468017		high density lipoprotein cholesterol measurement	High density lipoprotein cholesterol levels
rs10468017		high density lipoprotein cholesterol measurement	High density lipoprotein cholesterol levels
rs10468017		high density lipoprotein cholesterol measurement	High density lipoprotein cholesterol levels
rs10468017		high density lipoprotein cholesterol measurement	High density lipoprotein cholesterol levels
rs10468017		high density lipoprotein cholesterol measurement	Low HDL-cholesterol levels
rs10468017		high density lipoprotein cholesterol measurement,triglyceride measurement	Fasting triglycerides levels in very large HDL
rs10468017		histone-lysine n-methyltransferase EHMT2 measurement	Histone-lysine N-methyltransferase EHMT2 levels
rs10468017		HMG CoA reductase inhibitor use measurement	Medication use (HMG CoA reductase inhibitors)
rs10468017		intermediate density lipoprotein measurement	Fasting IDL particle concentration
rs10468017		intermediate density lipoprotein measurement	Fasting total cholesterol in IDL
rs10468017		intermediate density lipoprotein measurement	Postprandial IDL particle concentration
rs10468017		intermediate density lipoprotein measurement,esterified cholesterol measurement	Fasting cholesterol esters in IDL
rs10468017		intermediate density lipoprotein measurement,free cholesterol measurement	Fasting free cholesterol in IDL
rs10468017		intermediate density lipoprotein measurement,lipid measurement	Fasting total lipids in IDL
rs10468017		intermediate density lipoprotein measurement,lipid measurement	Postprandial total lipids in IDL
rs10468017		intermediate density lipoprotein measurement,phospholipid measurement	Fasting phospholipid levels in IDL
rs10468017		intermediate density lipoprotein measurement,phospholipid measurement	Postprandial phospholipid levels in IDL
rs10468017		intermediate density lipoprotein measurement,triglyceride measurement	Fasting triglycerides levels in IDL
rs10468017		intermediate density lipoprotein measurement,triglyceride measurement	Postprandial triglycerides levels in IDL
rs10468017		level of Phosphatidylcholine (15:0_18:2) in blood serum	Phosphatidylcholine (15:0_18:2) levels
rs10468017		level of Phosphatidylethanolamine (16:0_18:2) in blood serum	Phosphatidylethanolamine (16:0_18:2) levels
rs10468017		level of Phosphatidylethanolamine (16:0_20:4) in blood serum	Phosphatidylethanolamine (16:0_20:4) levels
rs10468017		level of Phosphatidylethanolamine (18:0_18:2) in blood serum	Phosphatidylethanolamine (18:0_18:2) levels
rs10468017		level of Phosphatidylethanolamine (18:0_18:2) in blood serum	Phosphatidylethanolamine (18:0_18:2) levels
rs10468017		level of Phosphatidylethanolamine (18:0_20:4) in blood serum	Phosphatidylethanolamine (18:0_20:4) levels
rs10468017		level of Phosphatidylethanolamine (18:0_20:4) in blood serum	Phosphatidylethanolamine (18:0_20:4) levels
rs10468017		level of Phosphatidylethanolamine (18:1_18:1) in blood serum	Phosphatidylethanolamine (18:1_18:1) levels
rs10468017		linoleic acid measurement	Fasting linoleic acid (18:2)
rs10468017		low density lipoprotein cholesterol measurement	Fasting large LDL particle concentration
rs10468017		low density lipoprotein cholesterol measurement,free cholesterol measurement	Free cholesterol levels in large LDL
rs10468017		low density lipoprotein triglyceride measurement	Fasting triglycerides in LDL
rs10468017		low density lipoprotein triglyceride measurement	Fasting triglycerides levels in large LDL
rs10468017		low density lipoprotein triglyceride measurement	Fasting triglycerides levels in medium LDL
rs10468017		low density lipoprotein triglyceride measurement	Fasting triglycerides levels in small LDL
rs10468017		low density lipoprotein triglyceride measurement	Postprandial triglycerides in LDL
rs10468017		low density lipoprotein triglyceride measurement	Postprandial triglycerides levels in large LDL
rs10468017		low density lipoprotein triglyceride measurement	Postprandial triglycerides levels in medium LDL
rs10468017		low density lipoprotein triglyceride measurement	Postprandial triglycerides levels in small LDL
rs10468017		lysophosphatidylethanolamine 22:6 measurement	Lysophosphatidylethanolamine (22:6) [sn1] levels
rs10468017		lysophosphatidylethanolamine measurement	Lysophosphatidylethanolamine_16:0_[M-H]1- levels
rs10468017		matrix-remodeling-associated protein 8 measurement	Matrix-remodeling-associated protein 8 levels
rs10468017		metabolic syndrome	Metabolic syndrome (bivariate traits)
rs10468017		omega-6 polyunsaturated fatty acid measurement	Fasting omega-6 fatty acids
rs10468017		phosphatidylcholine measurement	Phosphatidylcholine_31:2_[M+H]1+/Phosphatidylethanolamine_34:2_[M+H]1+/Phosphatidate_36:3_[M+NH4]1+ levels
rs10468017		phosphatidylcholine measurement	Phosphatidylcholine_33:4_[M+H]1+/Phosphatidylethanolamine_36:4_[M+H]1+/Phosphatidate_38:5_[M+NH4]1+ levels
rs10468017		phosphatidylcholine measurement	Phosphatidylcholine_35:4_[M+H]1+/Phosphatidylethanolamine_38:4_[M+H]1+/Phosphatidate_40:5_[M+NH4]1+ levels
rs10468017		phosphatidylcholine measurement	Phosphatidylcholine_35:6_[M+H]1+/Phosphatidylethanolamine_38:6_[M+H]1+/Phosphatidate_40:7_[M+NH4]1+ levels
rs10468017		phosphatidylcholine measurement	Phosphatidylcholine_37:6_[M+H]1+/Phosphatidylethanolamine_40:6_[M+H]1+/Phosphatidate_42:7_[M+NH4]1+ levels
rs10468017		phosphatidylcholine measurement,choline measurement	Postprandial phosphatidylcholine and other cholines
rs10468017		phosphatidylethanolamine measurement	Phosphatidylethanolamine (18:0_22:6) levels
rs10468017		phosphatidylethanolamine measurement	Phosphatidylethanolamine (18:0_22:6) levels
rs10468017		phosphatidylethanolamine measurement	Phosphatidylethanolamine (18:1_22:6) (a) levels
rs10468017		phosphatidylethanolamine measurement	Phosphatidylethanolamine (18:1_22:6) (a) levels
rs10468017		phosphatidylethanolamine measurement	Phosphatidylethanolamine (34:1) levels
rs10468017		phosphatidylethanolamine measurement	Phosphatidylethanolamine (36:1) levels
rs10468017		phosphatidylethanolamine measurement	Phosphatidylethanolamine_34:1_[M-H]1- levels
rs10468017		phosphatidylethanolamine measurement	Phosphatidylethanolamine_34:2_[M-H]1- levels
rs10468017		phosphatidylethanolamine measurement	Phosphatidylethanolamine_36:3_[M-H]1- levels
rs10468017		phosphatidylethanolamine measurement	Phosphatidylethanolamine_36:4_[M-H]1- levels
rs10468017		phosphatidylethanolamine measurement	Phosphatidylethanolamine_38:4_[M-H]1- levels
rs10468017		phosphatidylethanolamine measurement	Phosphatidylethanolamine_38:5_[M-H]1- levels
rs10468017		phosphatidylethanolamine measurement	Phosphatidylethanolamine_38:6_[M-H]1- levels
rs10468017		phospholipid measurement	Phospholipid levels (plasma)
rs10468017		Phospholipids:total lipids ratio,high density lipoprotein cholesterol measurement	Phospholipids to total lipids ratio in large HDL
rs10468017		polyunsaturated fatty acid measurement	Fasting polyunsaturated fatty acids
rs10468017		sexual dimorphism measurement	Multi-trait sex score
rs10468017		sphingomyelin measurement	Postprandial sphingomyelins
rs10468017		total cholesterol measurement	Fasting serum total cholesterol
rs10468017		total cholesterol measurement	Postprandial serum total cholesterol
rs10468017		total cholesterol measurement	Total cholesterol levels
rs10468017		total cholesterol measurement	Total cholesterol levels
rs10468017		total cholesterol measurement,high density lipoprotein cholesterol measurement	Cholesterol levels in large HDL
rs10468017		total cholesterol measurement,high density lipoprotein cholesterol measurement	Cholesterol levels in very large HDL
rs10468017		total cholesterol measurement,high density lipoprotein cholesterol measurement	Postprandial total cholesterol in HDL2
rs10468017		total cholesterol measurement,high density lipoprotein cholesterol measurement	Postprandial total cholesterol in HDL3
rs10468017		triglyceride measurement	Triglycerides
rs10468017		triglyceride measurement	Triglycerides
rs10468017		triglyceride measurement,very low density lipoprotein cholesterol measurement	Triglyceride levels in large VLDL
rs10468017		Triglycerides:total lipids ratio,very low density lipoprotein cholesterol measurement	Triglycerides to total lipids ratio in medium VLDL
rs10468017		Triglycerides:total lipids ratio,very low density lipoprotein cholesterol measurement	Triglycerides to total lipids ratio in very large VLDL
rs10468017		very low density lipoprotein cholesterol measurement	Fasting total cholesterol in very small VLDL
rs10468017		very low density lipoprotein cholesterol measurement	Fasting very small VLDL particle concentration
rs10468017		very low density lipoprotein cholesterol measurement	Postprandial very small VLDL particle concentration
rs10468017		very low density lipoprotein cholesterol measurement,esterified cholesterol measurement	Fasting cholesterol esters in very small VLDL
rs10468017		very low density lipoprotein cholesterol measurement,free cholesterol measurement	Fasting free cholesterol in very small VLDL
rs10468017		very low density lipoprotein cholesterol measurement,free cholesterol measurement	Postprandial free cholesterol in very small VLDL
rs10468017		very low density lipoprotein cholesterol measurement,lipid measurement	Fasting total lipids in very small VLDL
rs10468017		very low density lipoprotein cholesterol measurement,lipid measurement	Postprandial total lipids in very small VLDL
rs10468017		very low density lipoprotein cholesterol measurement,phospholipid measurement	Fasting phospholipid levels in very small VLDL
rs10468017		very low density lipoprotein cholesterol measurement,phospholipid measurement	Postprandial phospholipid levels in very small VLDL
rs10468017		very low density lipoprotein particle size measurement	Average diameter for VLDL particles
rs10468017		very low density lipoprotein particle size measurement	Average diameter for VLDL particles (UKB data field 23431)
rs1048381		Anti-varicella zoster virus IgG measurement	Varicella zoster virus glycoproteins E and I antibody levels
rs10822145		body mass index	Body mass index
rs10822145		cholesterol in IDL measurement	Cholesterol in IDL (UKB data field 23526)
rs10822145		cholesterol to total lipids in IDL percentage	Cholesterol to total lipids in IDL percentage (UKB data field 23610)
rs10822145		cholesterol to total lipids in medium VLDL percentage	Cholesterol to total lipids in medium VLDL percentage (UKB data field 23595)
rs10822145		cholesterol to total lipids in small VLDL percentage	Cholesterol to total lipids in small VLDL percentage (UKB data field 23600)
rs10822145		Cholesterol:total lipids ratio,low density lipoprotein cholesterol measurement	Cholesterol to total lipids ratio in small LDL
rs10822145		cholesteryl ester measurement	Cholesteryl esters in IDL (UKB data field 23527)
rs10822145		cholesteryl ester measurement,intermediate density lipoprotein measurement	Cholesteryl ester levels in IDL
rs10822145		cholesteryl esters to total lipids in IDL percentage	Cholesteryl esters to total lipids in IDL percentage (UKB data field 23611)
rs10822145		cholesteryl esters to total lipids in medium VLDL percentage	Cholesteryl esters to total lipids in medium VLDL percentage (UKB data field 23596)
rs10822145		cholesteryl esters to total lipids in small VLDL percentage	Cholesteryl esters to total lipids in small VLDL percentage (UKB data field 23601)
rs10822145		diet measurement,metabolite measurement	Red meat related metabolomic signature
rs10822145		free cholesterol in IDL measurement	Free cholesterol in IDL (UKB data field 23528)
rs10822145		free cholesterol in large LDL measurement	Free cholesterol in large LDL (UKB data field 23535)
rs10822145		free cholesterol measurement,intermediate density lipoprotein measurement	Free cholesterol levels in IDL
rs10822145		free cholesterol measurement,low density lipoprotein cholesterol measurement	Free cholesterol levels in LDL
rs10822145		free cholesterol to total lipids in small VLDL percentage	Free cholesterol to total lipids in small VLDL percentage (UKB data field 23602)
rs10822145		Free cholesterol:total lipids ratio,very low density lipoprotein cholesterol measurement	Free cholesterol to total lipids ratio in small VLDL
rs10822145		intermediate density lipoprotein measurement	Concentration of IDL particles
rs10822145		intermediate density lipoprotein measurement	Concentration of IDL particles (UKB data field 23523)
rs10822145		lipid measurement,intermediate density lipoprotein measurement	Total lipid levels in IDL
rs10822145		low density lipoprotein cholesterol measurement,free cholesterol measurement	Free cholesterol levels in large LDL
rs10822145		mean corpuscular volume	Mean spheric corpuscular volume
rs10822145		mean reticulocyte volume	Mean reticulocyte volume
rs10822145		phospholipid measurement,intermediate density lipoprotein measurement	Phospholipid levels in IDL
rs10822145		Phospholipids:total lipids ratio	Phospholipids to total lipids in IDL percentage (UKB data field 23609)
rs10822145		Phospholipids:total lipids ratio	Phospholipids to total lipids in medium VLDL percentage (UKB data field 23594)
rs10822145		Phospholipids:total lipids ratio	Phospholipids to total lipids in small VLDL percentage (UKB data field 23599)
rs10822145		Phospholipids:total lipids ratio,very low density lipoprotein cholesterol measurement	Phospholipids to total lipids ratio in small VLDL
rs10822145		sphingomyelin measurement	Sphingomyelin levels
rs10822145		total cholesterol measurement,intermediate density lipoprotein measurement	Cholesterol levels in IDL
rs10822145		total lipids in IDL	Total lipids in IDL (UKB data field 23524)
rs10822145		triglyceride measurement	Triglycerides
rs10822145		triglyceride measurement	Triglycerides
rs10822145		triglyceride measurement	Triglycerides
rs10822145		triglycerides to total lipids in IDL percentage	Triglycerides to total lipids in IDL percentage (UKB data field 23613)
rs10822145		triglycerides to total lipids in large LDL percentage	Triglycerides to total lipids in large LDL percentage (UKB data field 23618)
rs10822145		triglycerides to total lipids in medium LDL percentage	Triglycerides to total lipids in medium LDL percentage (UKB data field 23623)
rs10822145		triglycerides to total lipids in medium VLDL percentage	Triglycerides to total lipids in medium VLDL percentage (UKB data field 23598)
rs10822145		triglycerides to total lipids in small LDL percentage	Triglycerides to total lipids in small LDL percentage (UKB data field 23628)
rs10822145		triglycerides to total lipids in small VLDL percentage	Triglycerides to total lipids in small VLDL percentage (UKB data field 23603)
rs10822145		Triglycerides:total lipids ratio,very low density lipoprotein cholesterol measurement	Triglycerides to total lipids ratio in small VLDL
rs10861032		coronary restenosis	Coronary restenosis
rs11111748		body height	Height
rs12075	7	blood protein measurement	Serum levels of protein CXCL8	1	1
rs12075	7	C-C motif chemokine 14 measurement	C-C motif chemokine 14 levels	1
rs12075	7	C-C motif chemokine 17 measurement	C-C motif chemokine 17 levels	1
rs12075	7	C-C motif chemokine 7 measurement	C-C motif chemokine 7 levels	1	1
rs11553699		erythrocyte count	Red blood cell count
rs11553699		immature platelet count	Immature platelet count
rs11553699		immature platelet fraction	Immature platelet fraction
rs11553699		immature platelet measurement	High fluorescence immature platelet fraction
rs11553699		mean platelet volume	Mean platelet volume
rs11553699		mean platelet volume	Mean platelet volume
rs11553699		mean platelet volume	Mean platelet volume
rs11553699		mean platelet volume	Mean platelet volume
rs11553699		mean platelet volume	Mean platelet volume
rs11553699		mean platelet volume	Mean platelet volume
rs11553699		mean platelet volume	Mean platelet volume
rs11553699		mean platelet volume	Mean platelet volume
rs11553699		mean platelet volume	Mean platelet volume
rs11553699		mitochondrial DNA measurement	Mitochondrial DNA copy number
rs11553699		mitochondrial DNA measurement	Mitochondrial DNA copy number (raw)
rs11553699		peroxisome proliferator-activated receptor alpha measurement	Peroxisome proliferator-activated receptor alpha levels
rs11553699		platelet component distribution width	Platelet distribution width
rs11553699		platelet component distribution width	Platelet distribution width
rs11553699		platelet count	Platelet count
rs11553699		platelet count	Platelet count
rs11553699		platelet count	Platelet count
rs11553699		platelet count	Platelet count
rs11553699		platelet count	Platelet count
rs11553699		platelet count	Platelet count
rs11553699		platelet crit	Plateletcrit
rs11553699		platelet crit	Plateletcrit
rs11553699		platelet measurement	Platelet forward scatter
rs11553699		platelet measurement	Platelet forward scatter distribution width
rs11553699		platelet measurement	Platelet large cell ratio
rs11553699		platelet measurement	Platelet side fluorescence
rs11553699		platelet measurement	Platelet side fluorescence distribution width
rs11553699		platelet measurement	Platelet side scatter
rs11553699		platelet measurement	Platelet side scatter distribution width
rs11553699		protein measurement	Calponin-1 levels
rs11553699		protein measurement	Microtubule-associated proteins 1A/1B light chain 3B levels
rs11553699		reticulocyte count	High light scatter reticulocyte count
rs11553699		reticulocyte count	Reticulocyte count
rs11553699		reticulocyte count	Reticulocyte fraction of red cells
rs11553699		reticulocyte measurement	High light scatter reticulocyte percentage of red cells
rs11553699		reticulocyte measurement	Reticulocyte fraction of red cells
rs12075	7	CCL11 measurement	Serum levels of protein CCL11	1	1
rs11895352		choline measurement	Total cholines levels (UKB data field 23436)
rs11895352		fatty acid measurement	Total fatty acids levels (UKB data field 23442)
rs11895352		lipid measurement,high density lipoprotein cholesterol measurement	Total lipid levels in medium HDL
rs11895352		lipid measurement,high density lipoprotein cholesterol measurement	Total lipid levels in small HDL
rs11895352		monounsaturated fatty acids; 16:1, 18:1 measurement	Monounsaturated fatty acids levels (UKB data field 23447)
rs11895352		omega-3 polyunsaturated fatty acid measurement	Omega-3 fatty acid levels
rs11895352		omega-6 polyunsaturated fatty acid measurement	Omega-6 fatty acids levels (UKB data field 23445)
rs11895352		phospholipid measurement,high density lipoprotein cholesterol measurement	Phospholipid levels in medium HDL
rs11895352		phospholipid measurement,high density lipoprotein cholesterol measurement	Phospholipid levels in small HDL
rs11895352		phospholipids in small HDL measurement	Phospholipids in small HDL (UKB data field 23574)
rs11895352		Phospholipids:total lipids ratio,high density lipoprotein cholesterol measurement	Phospholipids to total lipids ratio in small HDL
rs11895352		polyunsaturated fatty acid measurement	Polyunsaturated fatty acids levels (UKB data field 23446)
rs11895352		saturated fatty acids measurement	Saturated fatty acids levels (UKB data field 23448)
rs11895352		total phospholipids in lipoprotein particles measurement	Total phospholipids in lipoprotein particles (UKB data field 23411)
rs11895352		triglyceride measurement	Triglyceride levels (MTAG)
rs12075		basophil count	Basophil count
rs12075		basophil count	Basophil count
rs12075		basophil count	Basophil count
rs12075		basophil count	Basophil count
rs12075		basophil count	Basophil count
rs12075		basophil count	White blood cell count (basophil)
rs12075		basophil percentage of granulocytes	Basophil percentage of granulocytes
rs12075		basophil percentage of leukocytes	Basophil percentage of white cells
rs12075		basophil percentage of leukocytes	Basophil percentage of white cells
rs12075		blood protein measurement	Blood protein levels
rs12075		blood protein measurement	Serum levels of protein CDSN
rs12075	7	CCL17 measurement	Serum levels of protein CCL17	1
rs12075	7	CCL2 measurement	Inflammatory biomarkers	1	1
rs12075	7	CCL2 measurement	Monocyte chemoattractant protein-1 levels	1	1
rs12075	7	CCL2 measurement	Monocyte chemoattractant protein-1 levels	1	1
rs12075	7	CCL2 measurement	Monocyte chemoattractant protein-1 levels	1	1
rs12075	7	CCL2 measurement	Monocyte chemoattractant protein-1 levels	1	1
rs12075	7	CCL2 measurement	Monocyte chemoattractant protein-1 levels	1	1
rs12075	7	CCL2 measurement	Obesity-related traits	1	1
rs12075	7	CCL2 measurement	Serum levels of protein CCL2	1	1
rs12075	7	C-X-C motif chemokine 11 measurement	C-X-C motif chemokine 11 levels	1
rs12075	7	C-X-C motif chemokine 6 measurement	C-X-C motif chemokine 6 levels	1
rs12075	7	CXCL1 measurement	Serum levels of protein CXCL1	1	1
rs12075	7	CXCL11 measurement	Serum levels of protein CXCL11	1
rs12075	7	CXCL5 measurement	Serum levels of protein CXCL5	1
rs12075	7	CXCL6 measurement	Serum levels of protein CXCL6	1
rs12075	7	eotaxin measurement	Eotaxin levels	1	1
rs12075	7	eotaxin measurement	Eotaxin levels	1	1
rs12075	7	eotaxin measurement	Eotaxin levels	1	1
rs12075	7	eotaxin measurement	Eotaxin levels (CCL11.5301.7.3)	1	1
rs12075	7	growth-regulated alpha protein measurement	Growth-regulated protein alpha levels	1	1
rs12075	7	interleukin-8 measurement	Interleukin-8 levels	1	1
rs12075	7	level of C-C motif chemokine 2 in blood serum	Monocyte chemoattractant protein-1 levels	1	1
rs12075	7	level of growth-regulated alpha protein in blood serum	C-X-C motif chemokine 1 levels	1	1
rs7550207	7	C-C motif chemokine 14 measurement	C-C motif chemokine 14 levels	1
rs1329424	10	interleukin-10 receptor subunit alpha measurement	Interleukin-10 receptor subunit alpha levels
rs1329424	10	interleukin-10 receptor subunit alpha measurement	Interleukin-10 receptor subunit alpha levels
rs12075		corneodesmosin measurement	Corneodesmosin levels (CDSN.7085.81.3)
rs1329424	10	interleukin-10 receptor subunit alpha measurement	Interleukin-10 receptor subunit alpha levels
rs1329424	10	interleukin-10 receptor subunit alpha measurement	Interleukin-10 receptor subunit alpha levels
rs1329424	10	interleukin-10 receptor subunit alpha measurement	Interleukin-10 receptor subunit alpha levels
rs1329424	10	interleukin-10 receptor subunit alpha measurement	Interleukin-10 receptor subunit alpha levels
rs1329424	10	interleukin-10 receptor subunit alpha measurement	Interleukin-10 receptor subunit alpha levels
rs12075		leukocyte count	White blood cell count
rs12075		leukocyte count	White blood cell count
rs12075		leukocyte count	White blood cell count
rs12075		lymphocyte percentage of leukocytes	Lymphocyte percentage of white cells
rs12075		monocyte count	Monocyte count
rs12075		monocyte count	Monocyte count
rs12075		monocyte count	Monocyte count
rs12075		monocyte count	Monocyte count
rs12075		monocyte count	Monocyte count
rs12075		monocyte percentage of leukocytes	Monocyte percentage of white cells
rs12075		myeloid white cell count	Myeloid white cell count
rs12075		neutrophil count	Neutrophil count
rs12075		self reported educational attainment	Educational attainment
rs12117194		hemoglobin measurement	Hyper-haemoglobinised percentage of red cells
rs12121864		linguistic error measurement,specific language impairment	Developmental language disorder (linguistic errors)
rs12121864		linguistic error measurement,specific language impairment	Developmental language disorder (linguistic errors)
rs12239179		reticulocyte count	High light scatter reticulocyte count
rs12239179		reticulocyte count	Reticulocyte count
rs12331618		blood protein measurement	Serum levels of protein CDH15
rs12331618		blood protein measurement	Serum levels of protein ITIH4
rs12331618		blood protein measurement	Serum levels of protein MRPL58
rs12331618		cardiac troponin I measurement	High-sensitivity cardiac troponin I concentration
rs12331618		transmembrane protein 87B measurement	Transmembrane protein 87B levels
rs1265565		cystatin c measurement	Cystatin C plasma levels
rs1265565		diastolic blood pressure	Diastolic blood pressure
rs1265565		diastolic blood pressure,unipolar depression	Diastolic blood pressure x depressive symptoms interaction (2df test)
rs1265565		hemoglobin measurement	Hemoglobin concentration
rs1265565		hemoglobin measurement	Hemoglobin concentration
rs1265565		immunoglobulin isotype switching measurement	Composite immunoglobulin trait (IgA x IgG/IgM)
rs12721051		ceramide measurement	Monohexosylceramide (d18:1/22:0) levels
rs12721051		ceramide measurement	Monohexosylceramide (d18:1/24:0) levels
rs12721051		cerebral amyloid deposition measurement	Cerebral amyloid deposition (PET imaging)
rs12721051		cholesteryl ester 24:1 measurement	Cholesteryl ester (24:1) levels
rs12721051		cholesteryl ester measurement,very low density lipoprotein cholesterol measurement	Cholesteryl ester levels in large VLDL
rs12721051		cortical thickness	Middle temporal cortical thickness
rs12721051		COVID-19	COVID-19 (severe vs tested, not severe)
rs12721051		COVID-19,mortality	COVID-19 death (death vs tested and survived)
rs12721051		fatty acid measurement	Monounsaturated fatty acid levels
rs12721051		high density lipoprotein cholesterol measurement	HDL cholesterol levels
rs12721051		high density lipoprotein cholesterol measurement	Postprandial small HDL particle concentration
rs12721051		high density lipoprotein cholesterol measurement,free cholesterol measurement	Postprandial free cholesterol in small HDL
rs12721051		high density lipoprotein cholesterol measurement,phospholipid measurement	Postprandial phospholipid levels in medium HDL
rs12721051		mean corpuscular hemoglobin concentration	Mean corpuscular hemoglobin concentration
rs12721051		resting heart rate	Resting heart rate
rs12721051		total cholesterol measurement	Total cholesterol levels
rs12721051		total cholesterol measurement	Total cholesterol levels
rs1329424		acylphosphatase-2 measurement	Acylphosphatase-2 levels
rs1329424		acylphosphatase-2 measurement	Acylphosphatase-2 levels
rs1329424		acylphosphatase-2 measurement	Acylphosphatase-2 levels
rs1329424		acylphosphatase-2 measurement	Acylphosphatase-2 levels
rs1329424		acylphosphatase-2 measurement	Acylphosphatase-2 levels
rs1329424		acylphosphatase-2 measurement	Acylphosphatase-2 levels
rs1329424		acylphosphatase-2 measurement	Acylphosphatase-2 levels
rs1329424		acylphosphatase-2 measurement	Acylphosphatase-2 levels
rs1329424		acylphosphatase-2 measurement	Acylphosphatase-2 levels
rs1329424		age-related macular degeneration	Age-related macular degeneration
rs1329424		age-related macular degeneration	Age-related macular degeneration
rs1329424		age-related macular degeneration	Age-related macular degeneration
rs1329424		age-related macular degeneration	Age-related macular degeneration
rs1329424		age-related macular degeneration	Age-related macular degeneration
rs1329424		age-related macular degeneration	Age-related macular degeneration
rs1329424		age-related macular degeneration	Age-related macular degeneration
rs1329424		age-related macular degeneration	Age-related macular degeneration
rs1329424		age-related macular degeneration	Age-related macular degeneration
rs1329424		age-related macular degeneration	Age-related macular degeneration
rs1329424		age-related macular degeneration	Age-related macular degeneration
rs1329424		age-related macular degeneration	Age-related macular degeneration
rs1329424		age-related macular degeneration	Age-related macular degeneration
rs1329424		age-related macular degeneration	Age-related macular degeneration
rs1329424		age-related macular degeneration	Age-related macular degeneration
rs1329424		age-related macular degeneration	Age-related macular degeneration
rs1329424		age-related macular degeneration	Age-related macular degeneration
rs1329424		age-related macular degeneration	Age-related macular degeneration
rs1329424		B melanoma antigen 2 measurement	B melanoma antigen 2 levels
rs1329424		B melanoma antigen 2 measurement	B melanoma antigen 2 levels
rs1329424		B melanoma antigen 2 measurement	B melanoma antigen 2 levels
rs1329424		B melanoma antigen 2 measurement	B melanoma antigen 2 levels
rs1329424		B melanoma antigen 2 measurement	B melanoma antigen 2 levels
rs1329424		B melanoma antigen 2 measurement	B melanoma antigen 2 levels
rs1329424		B melanoma antigen 2 measurement	B melanoma antigen 2 levels
rs1329424		B melanoma antigen 2 measurement	B melanoma antigen 2 levels
rs1329424		B melanoma antigen 2 measurement	B melanoma antigen 2 levels
rs1329424		beta-defensin 106 measurement	Beta-defensin 106 levels
rs1329424		beta-defensin 106 measurement	Beta-defensin 106 levels
rs1329424		beta-defensin 106 measurement	Beta-defensin 106 levels
rs1329424		beta-defensin 106 measurement	Beta-defensin 106 levels
rs1329424		beta-defensin 106 measurement	Beta-defensin 106 levels
rs1329424		beta-defensin 106 measurement	Beta-defensin 106 levels
rs1329424		beta-defensin 106 measurement	Beta-defensin 106 levels
rs1329424		beta-defensin 106 measurement	Beta-defensin 106 levels
rs1329424		beta-defensin 106 measurement	Beta-defensin 106 levels
rs1329424		carbonic anhydrase 9 measurement	Carbonic anhydrase 9 levels
rs1329424		carbonic anhydrase 9 measurement	Carbonic anhydrase 9 levels
rs1329424		carbonic anhydrase 9 measurement	Carbonic anhydrase 9 levels
rs1329424		carbonic anhydrase 9 measurement	Carbonic anhydrase 9 levels
rs1329424		carbonic anhydrase 9 measurement	Carbonic anhydrase 9 levels
rs1329424		carbonic anhydrase 9 measurement	Carbonic anhydrase 9 levels
rs1329424		carbonic anhydrase 9 measurement	Carbonic anhydrase 9 levels
rs1329424		carbonic anhydrase 9 measurement	Carbonic anhydrase 9 levels
rs1329424		carbonic anhydrase 9 measurement	Carbonic anhydrase 9 levels
rs1329424		cas scaffolding protein family member 4 measurement	Cas scaffolding protein family member 4 levels
rs1329424		cas scaffolding protein family member 4 measurement	Cas scaffolding protein family member 4 levels
rs1329424		cas scaffolding protein family member 4 measurement	Cas scaffolding protein family member 4 levels
rs1329424		cas scaffolding protein family member 4 measurement	Cas scaffolding protein family member 4 levels
rs1329424		cas scaffolding protein family member 4 measurement	Cas scaffolding protein family member 4 levels
rs1329424		cas scaffolding protein family member 4 measurement	Cas scaffolding protein family member 4 levels
rs1329424		cas scaffolding protein family member 4 measurement	Cas scaffolding protein family member 4 levels
rs1329424		cas scaffolding protein family member 4 measurement	Cas scaffolding protein family member 4 levels
rs1329424		cas scaffolding protein family member 4 measurement	Cas scaffolding protein family member 4 levels
rs1329424		coiled-coil domain-containing protein 51 measurement	Coiled-coil domain-containing protein 51 levels
rs1329424		coiled-coil domain-containing protein 51 measurement	Coiled-coil domain-containing protein 51 levels
rs1329424		coiled-coil domain-containing protein 51 measurement	Coiled-coil domain-containing protein 51 levels
rs1329424		coiled-coil domain-containing protein 51 measurement	Coiled-coil domain-containing protein 51 levels
rs1329424		coiled-coil domain-containing protein 51 measurement	Coiled-coil domain-containing protein 51 levels
rs1329424		coiled-coil domain-containing protein 51 measurement	Coiled-coil domain-containing protein 51 levels
rs1329424		coiled-coil domain-containing protein 51 measurement	Coiled-coil domain-containing protein 51 levels
rs1329424		coiled-coil domain-containing protein 51 measurement	Coiled-coil domain-containing protein 51 levels
rs1329424		coiled-coil domain-containing protein 51 measurement	Coiled-coil domain-containing protein 51 levels
rs1329424		CUB and Sushi domain-containing protein 2 measurement	CUB and sushi domain-containing protein 2 levels
rs1329424		CUB and Sushi domain-containing protein 2 measurement	CUB and sushi domain-containing protein 2 levels
rs1329424		CUB and Sushi domain-containing protein 2 measurement	CUB and sushi domain-containing protein 2 levels
rs1329424		CUB and Sushi domain-containing protein 2 measurement	CUB and sushi domain-containing protein 2 levels
rs1329424		CUB and Sushi domain-containing protein 2 measurement	CUB and sushi domain-containing protein 2 levels
rs1329424		CUB and Sushi domain-containing protein 2 measurement	CUB and sushi domain-containing protein 2 levels
rs1329424		CUB and Sushi domain-containing protein 2 measurement	CUB and sushi domain-containing protein 2 levels
rs1329424		CUB and Sushi domain-containing protein 2 measurement	CUB and sushi domain-containing protein 2 levels
rs1329424		CUB and Sushi domain-containing protein 2 measurement	CUB and sushi domain-containing protein 2 levels
rs1329424		cullin-9 measurement	Cullin-9 levels
rs1329424		cullin-9 measurement	Cullin-9 levels
rs1329424		cullin-9 measurement	Cullin-9 levels
rs1329424		cullin-9 measurement	Cullin-9 levels
rs1329424		cullin-9 measurement	Cullin-9 levels
rs1329424		cullin-9 measurement	Cullin-9 levels
rs1329424		cullin-9 measurement	Cullin-9 levels
rs1329424		cullin-9 measurement	Cullin-9 levels
rs1329424		cullin-9 measurement	Cullin-9 levels
rs1329424	10	interleukin-10 receptor subunit alpha measurement	Interleukin-10 receptor subunit alpha levels
rs1329424	10	interleukin-10 receptor subunit alpha measurement	Interleukin-10 receptor subunit alpha levels
rs1329424	10	protein measurement	Vascular endothelial growth factor receptor 1 levels
rs1329424	10	protein measurement	Vascular endothelial growth factor receptor 1 levels
rs1329424	10	protein measurement	Vascular endothelial growth factor receptor 1 levels
rs1329424	10	protein measurement	Vascular endothelial growth factor receptor 1 levels
rs1329424	10	protein measurement	Vascular endothelial growth factor receptor 1 levels
rs1329424	10	protein measurement	Vascular endothelial growth factor receptor 1 levels
rs1329424	10	protein measurement	Vascular endothelial growth factor receptor 1 levels
rs1329424		delta-like protein 4 measurement	Delta-like protein 4 levels
rs1329424		delta-like protein 4 measurement	Delta-like protein 4 levels
rs1329424		delta-like protein 4 measurement	Delta-like protein 4 levels
rs1329424		delta-like protein 4 measurement	Delta-like protein 4 levels
rs1329424		delta-like protein 4 measurement	Delta-like protein 4 levels
rs1329424		delta-like protein 4 measurement	Delta-like protein 4 levels
rs1329424		delta-like protein 4 measurement	Delta-like protein 4 levels
rs1329424		delta-like protein 4 measurement	Delta-like protein 4 levels
rs1329424		delta-like protein 4 measurement	Delta-like protein 4 levels
rs1329424		DnaJ homolog subfamily A member 4 measurement	DnaJ homolog subfamily A member 4 levels
rs1329424		DnaJ homolog subfamily A member 4 measurement	DnaJ homolog subfamily A member 4 levels
rs1329424		DnaJ homolog subfamily A member 4 measurement	DnaJ homolog subfamily A member 4 levels
rs1329424		DnaJ homolog subfamily A member 4 measurement	DnaJ homolog subfamily A member 4 levels
rs1329424		DnaJ homolog subfamily A member 4 measurement	DnaJ homolog subfamily A member 4 levels
rs1329424		DnaJ homolog subfamily A member 4 measurement	DnaJ homolog subfamily A member 4 levels
rs1329424		DnaJ homolog subfamily A member 4 measurement	DnaJ homolog subfamily A member 4 levels
rs1329424		DnaJ homolog subfamily A member 4 measurement	DnaJ homolog subfamily A member 4 levels
rs1329424		DnaJ homolog subfamily A member 4 measurement	DnaJ homolog subfamily A member 4 levels
rs1329424		dual specificity protein phosphatase 4 measurement	Dual specificity protein phosphatase 4 levels
rs1329424		dual specificity protein phosphatase 4 measurement	Dual specificity protein phosphatase 4 levels
rs1329424		dual specificity protein phosphatase 4 measurement	Dual specificity protein phosphatase 4 levels
rs1329424		dual specificity protein phosphatase 4 measurement	Dual specificity protein phosphatase 4 levels
rs1329424		dual specificity protein phosphatase 4 measurement	Dual specificity protein phosphatase 4 levels
rs1329424		dual specificity protein phosphatase 4 measurement	Dual specificity protein phosphatase 4 levels
rs1329424		dual specificity protein phosphatase 4 measurement	Dual specificity protein phosphatase 4 levels
rs1329424		dual specificity protein phosphatase 4 measurement	Dual specificity protein phosphatase 4 levels
rs1329424		dual specificity protein phosphatase 4 measurement	Dual specificity protein phosphatase 4 levels
rs1329424		E3 ubiquitin-protein ligase RNF34 measurement	E3 ubiquitin-protein ligase RNF34 levels
rs1329424		E3 ubiquitin-protein ligase RNF34 measurement	E3 ubiquitin-protein ligase RNF34 levels
rs1329424		E3 ubiquitin-protein ligase RNF34 measurement	E3 ubiquitin-protein ligase RNF34 levels
rs1329424		E3 ubiquitin-protein ligase RNF34 measurement	E3 ubiquitin-protein ligase RNF34 levels
rs1329424		E3 ubiquitin-protein ligase RNF34 measurement	E3 ubiquitin-protein ligase RNF34 levels
rs1329424		E3 ubiquitin-protein ligase RNF34 measurement	E3 ubiquitin-protein ligase RNF34 levels
rs1329424		E3 ubiquitin-protein ligase RNF34 measurement	E3 ubiquitin-protein ligase RNF34 levels
rs1329424		E3 ubiquitin-protein ligase RNF34 measurement	E3 ubiquitin-protein ligase RNF34 levels
rs1329424		E3 ubiquitin-protein ligase RNF34 measurement	E3 ubiquitin-protein ligase RNF34 levels
rs1329424	10	protein measurement	Vascular endothelial growth factor receptor 1 levels
rs1329424	10	protein measurement	Vascular endothelial growth factor receptor 1 levels
rs1329424	10	tumor necrosis factor receptor superfamily member 1A measurement	Tumor necrosis factor receptor superfamily member 1A levels
rs1329424	10	tumor necrosis factor receptor superfamily member 1A measurement	Tumor necrosis factor receptor superfamily member 1A levels
rs1329424	10	tumor necrosis factor receptor superfamily member 1A measurement	Tumor necrosis factor receptor superfamily member 1A levels
rs1329424	10	tumor necrosis factor receptor superfamily member 1A measurement	Tumor necrosis factor receptor superfamily member 1A levels
rs1329424		eukaryotic translation initiation factor 5A-1 measurement	Eukaryotic translation initiation factor 5A-1 levels
rs1329424		eukaryotic translation initiation factor 5A-1 measurement	Eukaryotic translation initiation factor 5A-1 levels
rs1329424		eukaryotic translation initiation factor 5A-1 measurement	Eukaryotic translation initiation factor 5A-1 levels
rs1329424		eukaryotic translation initiation factor 5A-1 measurement	Eukaryotic translation initiation factor 5A-1 levels
rs1329424		eukaryotic translation initiation factor 5A-1 measurement	Eukaryotic translation initiation factor 5A-1 levels
rs1329424		eukaryotic translation initiation factor 5A-1 measurement	Eukaryotic translation initiation factor 5A-1 levels
rs1329424		eukaryotic translation initiation factor 5A-1 measurement	Eukaryotic translation initiation factor 5A-1 levels
rs1329424		eukaryotic translation initiation factor 5A-1 measurement	Eukaryotic translation initiation factor 5A-1 levels
rs1329424		eukaryotic translation initiation factor 5A-1 measurement	Eukaryotic translation initiation factor 5A-1 levels
rs1329424	10	tumor necrosis factor receptor superfamily member 1A measurement	Tumor necrosis factor receptor superfamily member 1A levels
rs1329424	10	tumor necrosis factor receptor superfamily member 1A measurement	Tumor necrosis factor receptor superfamily member 1A levels
rs1329424	10	tumor necrosis factor receptor superfamily member 1A measurement	Tumor necrosis factor receptor superfamily member 1A levels
rs1329424	10	tumor necrosis factor receptor superfamily member 1A measurement	Tumor necrosis factor receptor superfamily member 1A levels
rs1329424	10	tumor necrosis factor receptor superfamily member 1A measurement	Tumor necrosis factor receptor superfamily member 1A levels
rs1329424		gamma-aminobutyric acid type B receptor subunit 2 measurement	Gamma-aminobutyric acid type B receptor subunit 2 levels
rs1329424		gamma-aminobutyric acid type B receptor subunit 2 measurement	Gamma-aminobutyric acid type B receptor subunit 2 levels
rs1329424		gamma-aminobutyric acid type B receptor subunit 2 measurement	Gamma-aminobutyric acid type B receptor subunit 2 levels
rs1329424		gamma-aminobutyric acid type B receptor subunit 2 measurement	Gamma-aminobutyric acid type B receptor subunit 2 levels
rs1329424		gamma-aminobutyric acid type B receptor subunit 2 measurement	Gamma-aminobutyric acid type B receptor subunit 2 levels
rs1329424		gamma-aminobutyric acid type B receptor subunit 2 measurement	Gamma-aminobutyric acid type B receptor subunit 2 levels
rs1329424		gamma-aminobutyric acid type B receptor subunit 2 measurement	Gamma-aminobutyric acid type B receptor subunit 2 levels
rs1329424		gamma-aminobutyric acid type B receptor subunit 2 measurement	Gamma-aminobutyric acid type B receptor subunit 2 levels
rs1329424		gamma-aminobutyric acid type B receptor subunit 2 measurement	Gamma-aminobutyric acid type B receptor subunit 2 levels
rs1329424		glucose-6-phosphate isomerase measurement	Glucose-6-phosphate isomerase levels
rs1329424		glucose-6-phosphate isomerase measurement	Glucose-6-phosphate isomerase levels
rs1329424		glucose-6-phosphate isomerase measurement	Glucose-6-phosphate isomerase levels
rs1329424		glucose-6-phosphate isomerase measurement	Glucose-6-phosphate isomerase levels
rs1329424		glucose-6-phosphate isomerase measurement	Glucose-6-phosphate isomerase levels
rs1329424		glucose-6-phosphate isomerase measurement	Glucose-6-phosphate isomerase levels
rs1329424		glucose-6-phosphate isomerase measurement	Glucose-6-phosphate isomerase levels
rs1329424		glucose-6-phosphate isomerase measurement	Glucose-6-phosphate isomerase levels
rs1329424		glucose-6-phosphate isomerase measurement	Glucose-6-phosphate isomerase levels
rs1329424		glucosidase 2 subunit beta measurement	Glucosidase 2 subunit beta levels
rs1329424		glucosidase 2 subunit beta measurement	Glucosidase 2 subunit beta levels
rs1329424		glucosidase 2 subunit beta measurement	Glucosidase 2 subunit beta levels
rs1329424		glucosidase 2 subunit beta measurement	Glucosidase 2 subunit beta levels
rs1329424		glucosidase 2 subunit beta measurement	Glucosidase 2 subunit beta levels
rs1329424		glucosidase 2 subunit beta measurement	Glucosidase 2 subunit beta levels
rs1329424		glucosidase 2 subunit beta measurement	Glucosidase 2 subunit beta levels
rs1329424		glucosidase 2 subunit beta measurement	Glucosidase 2 subunit beta levels
rs1329424		glucosidase 2 subunit beta measurement	Glucosidase 2 subunit beta levels
rs1329424		glycoprotein hormones alpha chain measurement	Glycoprotein hormones alpha chain levels
rs1329424		glycoprotein hormones alpha chain measurement	Glycoprotein hormones alpha chain levels
rs1329424		glycoprotein hormones alpha chain measurement	Glycoprotein hormones alpha chain levels
rs1329424		glycoprotein hormones alpha chain measurement	Glycoprotein hormones alpha chain levels
rs1329424		glycoprotein hormones alpha chain measurement	Glycoprotein hormones alpha chain levels
rs1329424		glycoprotein hormones alpha chain measurement	Glycoprotein hormones alpha chain levels
rs1329424		glycoprotein hormones alpha chain measurement	Glycoprotein hormones alpha chain levels
rs1329424		glycoprotein hormones alpha chain measurement	Glycoprotein hormones alpha chain levels
rs1329424		glycoprotein hormones alpha chain measurement	Glycoprotein hormones alpha chain levels
rs1329424	10	tumor necrosis factor receptor superfamily member 27 measurement	Tumor necrosis factor receptor superfamily member 27 levels
rs1329424	10	tumor necrosis factor receptor superfamily member 27 measurement	Tumor necrosis factor receptor superfamily member 27 levels
rs1329424	10	tumor necrosis factor receptor superfamily member 27 measurement	Tumor necrosis factor receptor superfamily member 27 levels
rs1329424	10	tumor necrosis factor receptor superfamily member 27 measurement	Tumor necrosis factor receptor superfamily member 27 levels
rs1329424		hepatitis A virus cellular receptor 2 measurement	Hepatitis A virus cellular receptor 2 levels
rs1329424		hepatitis A virus cellular receptor 2 measurement	Hepatitis A virus cellular receptor 2 levels
rs1329424		hepatitis A virus cellular receptor 2 measurement	Hepatitis A virus cellular receptor 2 levels
rs1329424		hepatitis A virus cellular receptor 2 measurement	Hepatitis A virus cellular receptor 2 levels
rs1329424		hepatitis A virus cellular receptor 2 measurement	Hepatitis A virus cellular receptor 2 levels
rs1329424		hepatitis A virus cellular receptor 2 measurement	Hepatitis A virus cellular receptor 2 levels
rs1329424		hepatitis A virus cellular receptor 2 measurement	Hepatitis A virus cellular receptor 2 levels
rs1329424		hepatitis A virus cellular receptor 2 measurement	Hepatitis A virus cellular receptor 2 levels
rs1329424		hepatitis A virus cellular receptor 2 measurement	Hepatitis A virus cellular receptor 2 levels
rs1329424	10	tumor necrosis factor receptor superfamily member 27 measurement	Tumor necrosis factor receptor superfamily member 27 levels
rs1329424	10	tumor necrosis factor receptor superfamily member 27 measurement	Tumor necrosis factor receptor superfamily member 27 levels
rs1329424	10	tumor necrosis factor receptor superfamily member 27 measurement	Tumor necrosis factor receptor superfamily member 27 levels
rs1329424	10	tumor necrosis factor receptor superfamily member 27 measurement	Tumor necrosis factor receptor superfamily member 27 levels
rs1329424	10	tumor necrosis factor receptor superfamily member 27 measurement	Tumor necrosis factor receptor superfamily member 27 levels
rs514230	14	IgF-1 measurement	Insulin-like growth factor 1 levels	1
rs6542680	17	fibroblast growth factor 10 measurement	Fibroblast growth factor 10 levels	1
rs6542680	17	interleukin 19 measurement	Interleukin-19 levels	1
rs6542680	17	interleukin 19 measurement	Interleukin-19 levels	1
rs6542680	17	interleukin-1 beta measurement	Interleukin-1 beta levels	1	1
rs6542680	17	interleukin-19 measurement	Interleukin-19 levels	1
rs6542680	17	macrophage colony-stimulating factor 1 measurement	Macrophage colony-stimulating factor 1 levels	1	1
rs1329424		MAP kinase-activated protein kinase 3 measurement	MAP kinase-activated protein kinase 3 levels
rs1329424		MAP kinase-activated protein kinase 3 measurement	MAP kinase-activated protein kinase 3 levels
rs1329424		MAP kinase-activated protein kinase 3 measurement	MAP kinase-activated protein kinase 3 levels
rs1329424		MAP kinase-activated protein kinase 3 measurement	MAP kinase-activated protein kinase 3 levels
rs1329424		MAP kinase-activated protein kinase 3 measurement	MAP kinase-activated protein kinase 3 levels
rs1329424		MAP kinase-activated protein kinase 3 measurement	MAP kinase-activated protein kinase 3 levels
rs1329424		MAP kinase-activated protein kinase 3 measurement	MAP kinase-activated protein kinase 3 levels
rs1329424		MAP kinase-activated protein kinase 3 measurement	MAP kinase-activated protein kinase 3 levels
rs1329424		MAP kinase-activated protein kinase 3 measurement	MAP kinase-activated protein kinase 3 levels
rs1329424		methionine aminopeptidase 2 measurement	Methionine aminopeptidase 2 levels
rs1329424		methionine aminopeptidase 2 measurement	Methionine aminopeptidase 2 levels
rs1329424		methionine aminopeptidase 2 measurement	Methionine aminopeptidase 2 levels
rs1329424		methionine aminopeptidase 2 measurement	Methionine aminopeptidase 2 levels
rs1329424		methionine aminopeptidase 2 measurement	Methionine aminopeptidase 2 levels
rs1329424		methionine aminopeptidase 2 measurement	Methionine aminopeptidase 2 levels
rs1329424		methionine aminopeptidase 2 measurement	Methionine aminopeptidase 2 levels
rs1329424		methionine aminopeptidase 2 measurement	Methionine aminopeptidase 2 levels
rs1329424		methionine aminopeptidase 2 measurement	Methionine aminopeptidase 2 levels
rs1329424		mitogen-activated protein kinase 12 measurement	Mitogen-activated protein kinase 12 levels
rs1329424		mitogen-activated protein kinase 12 measurement	Mitogen-activated protein kinase 12 levels
rs1329424		mitogen-activated protein kinase 12 measurement	Mitogen-activated protein kinase 12 levels
rs1329424		mitogen-activated protein kinase 12 measurement	Mitogen-activated protein kinase 12 levels
rs1329424		mitogen-activated protein kinase 12 measurement	Mitogen-activated protein kinase 12 levels
rs1329424		mitogen-activated protein kinase 12 measurement	Mitogen-activated protein kinase 12 levels
rs1329424		mitogen-activated protein kinase 12 measurement	Mitogen-activated protein kinase 12 levels
rs1329424		mitogen-activated protein kinase 12 measurement	Mitogen-activated protein kinase 12 levels
rs1329424		mitogen-activated protein kinase 12 measurement	Mitogen-activated protein kinase 12 levels
rs1329424		nuclear receptor ROR-beta measurement	Nuclear receptor ROR-beta levels
rs1329424		nuclear receptor ROR-beta measurement	Nuclear receptor ROR-beta levels
rs1329424		nuclear receptor ROR-beta measurement	Nuclear receptor ROR-beta levels
rs1329424		nuclear receptor ROR-beta measurement	Nuclear receptor ROR-beta levels
rs1329424		nuclear receptor ROR-beta measurement	Nuclear receptor ROR-beta levels
rs1329424		nuclear receptor ROR-beta measurement	Nuclear receptor ROR-beta levels
rs1329424		nuclear receptor ROR-beta measurement	Nuclear receptor ROR-beta levels
rs1329424		nuclear receptor ROR-beta measurement	Nuclear receptor ROR-beta levels
rs1329424		nuclear receptor ROR-beta measurement	Nuclear receptor ROR-beta levels
rs1329424		polyadenylate-binding protein 4 measurement	Polyadenylate-binding protein 4 levels
rs1329424		polyadenylate-binding protein 4 measurement	Polyadenylate-binding protein 4 levels
rs1329424		polyadenylate-binding protein 4 measurement	Polyadenylate-binding protein 4 levels
rs1329424		polyadenylate-binding protein 4 measurement	Polyadenylate-binding protein 4 levels
rs1329424		polyadenylate-binding protein 4 measurement	Polyadenylate-binding protein 4 levels
rs1329424		polyadenylate-binding protein 4 measurement	Polyadenylate-binding protein 4 levels
rs1329424		polyadenylate-binding protein 4 measurement	Polyadenylate-binding protein 4 levels
rs1329424		polyadenylate-binding protein 4 measurement	Polyadenylate-binding protein 4 levels
rs1329424		polyadenylate-binding protein 4 measurement	Polyadenylate-binding protein 4 levels
rs1329424		potassium voltage-gated channel subfamily E regulatory beta subunit 5 measurement	Potassium voltage-gated channel subfamily E regulatory beta subunit 5 levels
rs1329424		potassium voltage-gated channel subfamily E regulatory beta subunit 5 measurement	Potassium voltage-gated channel subfamily E regulatory beta subunit 5 levels
rs1329424		potassium voltage-gated channel subfamily E regulatory beta subunit 5 measurement	Potassium voltage-gated channel subfamily E regulatory beta subunit 5 levels
rs1329424		potassium voltage-gated channel subfamily E regulatory beta subunit 5 measurement	Potassium voltage-gated channel subfamily E regulatory beta subunit 5 levels
rs1329424		potassium voltage-gated channel subfamily E regulatory beta subunit 5 measurement	Potassium voltage-gated channel subfamily E regulatory beta subunit 5 levels
rs1329424		potassium voltage-gated channel subfamily E regulatory beta subunit 5 measurement	Potassium voltage-gated channel subfamily E regulatory beta subunit 5 levels
rs1329424		potassium voltage-gated channel subfamily E regulatory beta subunit 5 measurement	Potassium voltage-gated channel subfamily E regulatory beta subunit 5 levels
rs1329424		potassium voltage-gated channel subfamily E regulatory beta subunit 5 measurement	Potassium voltage-gated channel subfamily E regulatory beta subunit 5 levels
rs1329424		potassium voltage-gated channel subfamily E regulatory beta subunit 5 measurement	Potassium voltage-gated channel subfamily E regulatory beta subunit 5 levels
rs1329424		probable ATP-dependent RNA helicase DDX58 measurement	Probable ATP-dependent RNA helicase DDX58 levels
rs1329424		probable ATP-dependent RNA helicase DDX58 measurement	Probable ATP-dependent RNA helicase DDX58 levels
rs1329424		probable ATP-dependent RNA helicase DDX58 measurement	Probable ATP-dependent RNA helicase DDX58 levels
rs1329424		probable ATP-dependent RNA helicase DDX58 measurement	Probable ATP-dependent RNA helicase DDX58 levels
rs1329424		probable ATP-dependent RNA helicase DDX58 measurement	Probable ATP-dependent RNA helicase DDX58 levels
rs1329424		probable ATP-dependent RNA helicase DDX58 measurement	Probable ATP-dependent RNA helicase DDX58 levels
rs1329424		probable ATP-dependent RNA helicase DDX58 measurement	Probable ATP-dependent RNA helicase DDX58 levels
rs1329424		probable ATP-dependent RNA helicase DDX58 measurement	Probable ATP-dependent RNA helicase DDX58 levels
rs1329424		probable ATP-dependent RNA helicase DDX58 measurement	Probable ATP-dependent RNA helicase DDX58 levels
rs1329424		protein measurement	Actin filament-associated protein 1-like 1 levels
rs1329424		protein measurement	Actin filament-associated protein 1-like 1 levels
rs1329424		protein measurement	Actin filament-associated protein 1-like 1 levels
rs1329424		protein measurement	Actin filament-associated protein 1-like 1 levels
rs1329424		protein measurement	Actin filament-associated protein 1-like 1 levels
rs1329424		protein measurement	Actin filament-associated protein 1-like 1 levels
rs1329424		protein measurement	Actin filament-associated protein 1-like 1 levels
rs1329424		protein measurement	Actin filament-associated protein 1-like 1 levels
rs1329424		protein measurement	Actin filament-associated protein 1-like 1 levels
rs1329424		protein measurement	Annexin A11 levels
rs1329424		protein measurement	Annexin A11 levels
rs1329424		protein measurement	Annexin A11 levels
rs1329424		protein measurement	Annexin A11 levels
rs1329424		protein measurement	Annexin A11 levels
rs1329424		protein measurement	Annexin A11 levels
rs1329424		protein measurement	Annexin A11 levels
rs1329424		protein measurement	Annexin A11 levels
rs1329424		protein measurement	Annexin A11 levels
rs1329424		protein measurement	Annexin A7 levels
rs1329424		protein measurement	Annexin A7 levels
rs1329424		protein measurement	Annexin A7 levels
rs1329424		protein measurement	Annexin A7 levels
rs1329424		protein measurement	Annexin A7 levels
rs1329424		protein measurement	Annexin A7 levels
rs1329424		protein measurement	Annexin A7 levels
rs1329424		protein measurement	Annexin A7 levels
rs1329424		protein measurement	Annexin A7 levels
rs1329424		protein measurement	Aspartate--tRNA ligase, cytoplasmic levels
rs1329424		protein measurement	Aspartate--tRNA ligase, cytoplasmic levels
rs1329424		protein measurement	Aspartate--tRNA ligase, cytoplasmic levels
rs1329424		protein measurement	Aspartate--tRNA ligase, cytoplasmic levels
rs1329424		protein measurement	Aspartate--tRNA ligase, cytoplasmic levels
rs1329424		protein measurement	Aspartate--tRNA ligase, cytoplasmic levels
rs1329424		protein measurement	Aspartate--tRNA ligase, cytoplasmic levels
rs1329424		protein measurement	Aspartate--tRNA ligase, cytoplasmic levels
rs1329424		protein measurement	Aspartate--tRNA ligase, cytoplasmic levels
rs1329424		protein measurement	Axin interactor, dorsalization-associated protein levels
rs1329424		protein measurement	Axin interactor, dorsalization-associated protein levels
rs1329424		protein measurement	Axin interactor, dorsalization-associated protein levels
rs1329424		protein measurement	Axin interactor, dorsalization-associated protein levels
rs1329424		protein measurement	Axin interactor, dorsalization-associated protein levels
rs1329424		protein measurement	Axin interactor, dorsalization-associated protein levels
rs1329424		protein measurement	Axin interactor, dorsalization-associated protein levels
rs1329424		protein measurement	Axin interactor, dorsalization-associated protein levels
rs1329424		protein measurement	Axin interactor, dorsalization-associated protein levels
rs1329424		protein measurement	Butyrophilin-like protein 8 levels
rs1329424		protein measurement	Butyrophilin-like protein 8 levels
rs1329424		protein measurement	Butyrophilin-like protein 8 levels
rs1329424		protein measurement	Butyrophilin-like protein 8 levels
rs1329424		protein measurement	Butyrophilin-like protein 8 levels
rs1329424		protein measurement	Butyrophilin-like protein 8 levels
rs1329424		protein measurement	Butyrophilin-like protein 8 levels
rs1329424		protein measurement	Butyrophilin-like protein 8 levels
rs1329424		protein measurement	Butyrophilin-like protein 8 levels
rs1329424		protein measurement	Cysteine and glycine-rich protein 1 levels
rs1329424		protein measurement	Cysteine and glycine-rich protein 1 levels
rs1329424		protein measurement	Cysteine and glycine-rich protein 1 levels
rs1329424		protein measurement	Cysteine and glycine-rich protein 1 levels
rs1329424		protein measurement	Cysteine and glycine-rich protein 1 levels
rs1329424		protein measurement	Cysteine and glycine-rich protein 1 levels
rs1329424		protein measurement	Cysteine and glycine-rich protein 1 levels
rs1329424		protein measurement	Cysteine and glycine-rich protein 1 levels
rs1329424		protein measurement	Cysteine and glycine-rich protein 1 levels
rs1329424		protein measurement	DNA-directed RNA polymerases I, II, and III subunit RPABC4 levels
rs1329424		protein measurement	DNA-directed RNA polymerases I, II, and III subunit RPABC4 levels
rs1329424		protein measurement	DNA-directed RNA polymerases I, II, and III subunit RPABC4 levels
rs1329424		protein measurement	DNA-directed RNA polymerases I, II, and III subunit RPABC4 levels
rs1329424		protein measurement	DNA-directed RNA polymerases I, II, and III subunit RPABC4 levels
rs1329424		protein measurement	DNA-directed RNA polymerases I, II, and III subunit RPABC4 levels
rs1329424		protein measurement	DNA-directed RNA polymerases I, II, and III subunit RPABC4 levels
rs1329424		protein measurement	DNA-directed RNA polymerases I, II, and III subunit RPABC4 levels
rs1329424		protein measurement	DNA-directed RNA polymerases I, II, and III subunit RPABC4 levels
rs1329424		protein measurement	Elongation factor 1-delta levels
rs1329424		protein measurement	Elongation factor 1-delta levels
rs1329424		protein measurement	Elongation factor 1-delta levels
rs1329424		protein measurement	Elongation factor 1-delta levels
rs1329424		protein measurement	Elongation factor 1-delta levels
rs1329424		protein measurement	Elongation factor 1-delta levels
rs1329424		protein measurement	Elongation factor 1-delta levels
rs1329424		protein measurement	Elongation factor 1-delta levels
rs1329424		protein measurement	Elongation factor 1-delta levels
rs1329424		protein measurement	Endophilin-A1 levels
rs1329424		protein measurement	Endophilin-A1 levels
rs1329424		protein measurement	Endophilin-A1 levels
rs1329424		protein measurement	Endophilin-A1 levels
rs1329424		protein measurement	Endophilin-A1 levels
rs1329424		protein measurement	Endophilin-A1 levels
rs1329424		protein measurement	Endophilin-A1 levels
rs1329424		protein measurement	Endophilin-A1 levels
rs1329424		protein measurement	Endophilin-A1 levels
rs1329424		protein measurement	Epithelial splicing regulatory protein 1 levels
rs1329424		protein measurement	Epithelial splicing regulatory protein 1 levels
rs1329424		protein measurement	Epithelial splicing regulatory protein 1 levels
rs1329424		protein measurement	Epithelial splicing regulatory protein 1 levels
rs1329424		protein measurement	Epithelial splicing regulatory protein 1 levels
rs1329424		protein measurement	Epithelial splicing regulatory protein 1 levels
rs1329424		protein measurement	Epithelial splicing regulatory protein 1 levels
rs1329424		protein measurement	Epithelial splicing regulatory protein 1 levels
rs1329424		protein measurement	Epithelial splicing regulatory protein 1 levels
rs1329424		protein measurement	Eukaryotic translation initiation factor 1A, Y-chromosomal levels
rs1329424		protein measurement	Eukaryotic translation initiation factor 1A, Y-chromosomal levels
rs1329424		protein measurement	Eukaryotic translation initiation factor 1A, Y-chromosomal levels
rs1329424		protein measurement	Eukaryotic translation initiation factor 1A, Y-chromosomal levels
rs1329424		protein measurement	Eukaryotic translation initiation factor 1A, Y-chromosomal levels
rs1329424		protein measurement	Eukaryotic translation initiation factor 1A, Y-chromosomal levels
rs1329424		protein measurement	Eukaryotic translation initiation factor 1A, Y-chromosomal levels
rs1329424		protein measurement	Eukaryotic translation initiation factor 1A, Y-chromosomal levels
rs1329424		protein measurement	Eukaryotic translation initiation factor 1A, Y-chromosomal levels
rs1329424		protein measurement	Eukaryotic translation initiation factor 1b levels
rs1329424		protein measurement	Eukaryotic translation initiation factor 1b levels
rs1329424		protein measurement	Eukaryotic translation initiation factor 1b levels
rs1329424		protein measurement	Eukaryotic translation initiation factor 1b levels
rs1329424		protein measurement	Eukaryotic translation initiation factor 1b levels
rs1329424		protein measurement	Eukaryotic translation initiation factor 1b levels
rs1329424		protein measurement	Eukaryotic translation initiation factor 1b levels
rs1329424		protein measurement	Eukaryotic translation initiation factor 1b levels
rs1329424		protein measurement	Eukaryotic translation initiation factor 1b levels
rs1329424		protein measurement	Eukaryotic translation initiation factor 2 subunit 1 levels
rs1329424		protein measurement	Eukaryotic translation initiation factor 2 subunit 1 levels
rs1329424		protein measurement	Eukaryotic translation initiation factor 2 subunit 1 levels
rs1329424		protein measurement	Eukaryotic translation initiation factor 2 subunit 1 levels
rs1329424		protein measurement	Eukaryotic translation initiation factor 2 subunit 1 levels
rs1329424		protein measurement	Eukaryotic translation initiation factor 2 subunit 1 levels
rs1329424		protein measurement	Eukaryotic translation initiation factor 2 subunit 1 levels
rs1329424		protein measurement	Eukaryotic translation initiation factor 2 subunit 1 levels
rs1329424		protein measurement	Eukaryotic translation initiation factor 2 subunit 1 levels
rs1329424		protein measurement	Glycerol-3-phosphate phosphatase levels
rs1329424		protein measurement	Glycerol-3-phosphate phosphatase levels
rs1329424		protein measurement	Glycerol-3-phosphate phosphatase levels
rs1329424		protein measurement	Glycerol-3-phosphate phosphatase levels
rs1329424		protein measurement	Glycerol-3-phosphate phosphatase levels
rs1329424		protein measurement	Glycerol-3-phosphate phosphatase levels
rs1329424		protein measurement	Glycerol-3-phosphate phosphatase levels
rs1329424		protein measurement	Glycerol-3-phosphate phosphatase levels
rs1329424		protein measurement	Glycerol-3-phosphate phosphatase levels
rs1329424		protein measurement	Heterogeneous nuclear ribonucleoprotein F levels
rs1329424		protein measurement	Heterogeneous nuclear ribonucleoprotein F levels
rs1329424		protein measurement	Heterogeneous nuclear ribonucleoprotein F levels
rs1329424		protein measurement	Heterogeneous nuclear ribonucleoprotein F levels
rs1329424		protein measurement	Heterogeneous nuclear ribonucleoprotein F levels
rs1329424		protein measurement	Heterogeneous nuclear ribonucleoprotein F levels
rs1329424		protein measurement	Heterogeneous nuclear ribonucleoprotein F levels
rs1329424		protein measurement	Heterogeneous nuclear ribonucleoprotein F levels
rs1329424		protein measurement	Heterogeneous nuclear ribonucleoprotein F levels
rs1329424		protein measurement	Histidine--tRNA ligase, cytoplasmic levels
rs1329424		protein measurement	Histidine--tRNA ligase, cytoplasmic levels
rs1329424		protein measurement	Histidine--tRNA ligase, cytoplasmic levels
rs1329424		protein measurement	Histidine--tRNA ligase, cytoplasmic levels
rs1329424		protein measurement	Histidine--tRNA ligase, cytoplasmic levels
rs1329424		protein measurement	Histidine--tRNA ligase, cytoplasmic levels
rs1329424		protein measurement	Histidine--tRNA ligase, cytoplasmic levels
rs1329424		protein measurement	Histidine--tRNA ligase, cytoplasmic levels
rs1329424		protein measurement	Histidine--tRNA ligase, cytoplasmic levels
rs1329424		protein measurement	Hydroxyacylglutathione hydrolase, mitochondrial levels
rs1329424		protein measurement	Hydroxyacylglutathione hydrolase, mitochondrial levels
rs1329424		protein measurement	Hydroxyacylglutathione hydrolase, mitochondrial levels
rs1329424		protein measurement	Hydroxyacylglutathione hydrolase, mitochondrial levels
rs1329424		protein measurement	Hydroxyacylglutathione hydrolase, mitochondrial levels
rs1329424		protein measurement	Hydroxyacylglutathione hydrolase, mitochondrial levels
rs1329424		protein measurement	Hydroxyacylglutathione hydrolase, mitochondrial levels
rs1329424		protein measurement	Hydroxyacylglutathione hydrolase, mitochondrial levels
rs1329424		protein measurement	Hydroxyacylglutathione hydrolase, mitochondrial levels
rs1329424		protein measurement	Immunoglobulin superfamily member 3 levels
rs1329424		protein measurement	Immunoglobulin superfamily member 3 levels
rs1329424		protein measurement	Immunoglobulin superfamily member 3 levels
rs1329424		protein measurement	Immunoglobulin superfamily member 3 levels
rs1329424		protein measurement	Immunoglobulin superfamily member 3 levels
rs1329424		protein measurement	Immunoglobulin superfamily member 3 levels
rs1329424		protein measurement	Immunoglobulin superfamily member 3 levels
rs1329424		protein measurement	Immunoglobulin superfamily member 3 levels
rs1329424		protein measurement	Immunoglobulin superfamily member 3 levels
rs1329424		protein measurement	L-aminoadipate-semialdehyde dehydrogenase-phosphopantetheinyl transferase levels
rs1329424		protein measurement	L-aminoadipate-semialdehyde dehydrogenase-phosphopantetheinyl transferase levels
rs1329424		protein measurement	L-aminoadipate-semialdehyde dehydrogenase-phosphopantetheinyl transferase levels
rs1329424		protein measurement	L-aminoadipate-semialdehyde dehydrogenase-phosphopantetheinyl transferase levels
rs1329424		protein measurement	L-aminoadipate-semialdehyde dehydrogenase-phosphopantetheinyl transferase levels
rs1329424		protein measurement	L-aminoadipate-semialdehyde dehydrogenase-phosphopantetheinyl transferase levels
rs1329424		protein measurement	L-aminoadipate-semialdehyde dehydrogenase-phosphopantetheinyl transferase levels
rs1329424		protein measurement	L-aminoadipate-semialdehyde dehydrogenase-phosphopantetheinyl transferase levels
rs1329424		protein measurement	L-aminoadipate-semialdehyde dehydrogenase-phosphopantetheinyl transferase levels
rs1329424		protein measurement	Microtubule-associated proteins 1A/1B light chain 3A levels
rs1329424		protein measurement	Microtubule-associated proteins 1A/1B light chain 3A levels
rs1329424		protein measurement	Microtubule-associated proteins 1A/1B light chain 3A levels
rs1329424		protein measurement	Microtubule-associated proteins 1A/1B light chain 3A levels
rs1329424		protein measurement	Microtubule-associated proteins 1A/1B light chain 3A levels
rs1329424		protein measurement	Microtubule-associated proteins 1A/1B light chain 3A levels
rs1329424		protein measurement	Microtubule-associated proteins 1A/1B light chain 3A levels
rs1329424		protein measurement	Microtubule-associated proteins 1A/1B light chain 3A levels
rs1329424		protein measurement	Microtubule-associated proteins 1A/1B light chain 3A levels
rs1329424		protein measurement	NAD-dependent protein deacetylase sirtuin-3, mitochondrial levels
rs1329424		protein measurement	NAD-dependent protein deacetylase sirtuin-3, mitochondrial levels
rs1329424		protein measurement	NAD-dependent protein deacetylase sirtuin-3, mitochondrial levels
rs1329424		protein measurement	NAD-dependent protein deacetylase sirtuin-3, mitochondrial levels
rs1329424		protein measurement	NAD-dependent protein deacetylase sirtuin-3, mitochondrial levels
rs1329424		protein measurement	NAD-dependent protein deacetylase sirtuin-3, mitochondrial levels
rs1329424		protein measurement	NAD-dependent protein deacetylase sirtuin-3, mitochondrial levels
rs1329424		protein measurement	NAD-dependent protein deacetylase sirtuin-3, mitochondrial levels
rs1329424		protein measurement	NAD-dependent protein deacetylase sirtuin-3, mitochondrial levels
rs1329424		protein measurement	Nucleosome assembly protein 1-like 1 levels
rs1329424		protein measurement	Nucleosome assembly protein 1-like 1 levels
rs1329424		protein measurement	Nucleosome assembly protein 1-like 1 levels
rs1329424		protein measurement	Nucleosome assembly protein 1-like 1 levels
rs1329424		protein measurement	Nucleosome assembly protein 1-like 1 levels
rs1329424		protein measurement	Nucleosome assembly protein 1-like 1 levels
rs1329424		protein measurement	Nucleosome assembly protein 1-like 1 levels
rs1329424		protein measurement	Nucleosome assembly protein 1-like 1 levels
rs1329424		protein measurement	Nucleosome assembly protein 1-like 1 levels
rs1329424		protein measurement	Peptidyl-prolyl cis-trans isomerase FKBP3 levels
rs1329424		protein measurement	Peptidyl-prolyl cis-trans isomerase FKBP3 levels
rs1329424		protein measurement	Peptidyl-prolyl cis-trans isomerase FKBP3 levels
rs1329424		protein measurement	Peptidyl-prolyl cis-trans isomerase FKBP3 levels
rs1329424		protein measurement	Peptidyl-prolyl cis-trans isomerase FKBP3 levels
rs1329424		protein measurement	Peptidyl-prolyl cis-trans isomerase FKBP3 levels
rs1329424		protein measurement	Peptidyl-prolyl cis-trans isomerase FKBP3 levels
rs1329424		protein measurement	Peptidyl-prolyl cis-trans isomerase FKBP3 levels
rs1329424		protein measurement	Peptidyl-prolyl cis-trans isomerase FKBP3 levels
rs1329424		protein measurement	Poly(ADP-ribose) glycohydrolase ARH3 levels
rs1329424		protein measurement	Poly(ADP-ribose) glycohydrolase ARH3 levels
rs1329424		protein measurement	Poly(ADP-ribose) glycohydrolase ARH3 levels
rs1329424		protein measurement	Poly(ADP-ribose) glycohydrolase ARH3 levels
rs1329424		protein measurement	Poly(ADP-ribose) glycohydrolase ARH3 levels
rs1329424		protein measurement	Poly(ADP-ribose) glycohydrolase ARH3 levels
rs1329424		protein measurement	Poly(ADP-ribose) glycohydrolase ARH3 levels
rs1329424		protein measurement	Poly(ADP-ribose) glycohydrolase ARH3 levels
rs1329424		protein measurement	Poly(ADP-ribose) glycohydrolase ARH3 levels
rs1329424		protein measurement	Protein S100-A10 levels
rs1329424		protein measurement	Protein S100-A10 levels
rs1329424		protein measurement	Protein S100-A10 levels
rs1329424		protein measurement	Protein S100-A10 levels
rs1329424		protein measurement	Protein S100-A10 levels
rs1329424		protein measurement	Protein S100-A10 levels
rs1329424		protein measurement	Protein S100-A10 levels
rs1329424		protein measurement	Protein S100-A10 levels
rs1329424		protein measurement	Protein S100-A10 levels
rs1329424		protein measurement	Protein SGT1 homolog levels
rs1329424		protein measurement	Protein SGT1 homolog levels
rs1329424		protein measurement	Protein SGT1 homolog levels
rs1329424		protein measurement	Protein SGT1 homolog levels
rs1329424		protein measurement	Protein SGT1 homolog levels
rs1329424		protein measurement	Protein SGT1 homolog levels
rs1329424		protein measurement	Protein SGT1 homolog levels
rs1329424		protein measurement	Protein SGT1 homolog levels
rs1329424		protein measurement	Protein SGT1 homolog levels
rs1329424		protein measurement	Ras-related protein Rab-11A levels
rs1329424		protein measurement	Ras-related protein Rab-11A levels
rs1329424		protein measurement	Ras-related protein Rab-11A levels
rs1329424		protein measurement	Ras-related protein Rab-11A levels
rs1329424		protein measurement	Ras-related protein Rab-11A levels
rs1329424		protein measurement	Ras-related protein Rab-11A levels
rs1329424		protein measurement	Ras-related protein Rab-11A levels
rs1329424		protein measurement	Ras-related protein Rab-11A levels
rs1329424		protein measurement	Ras-related protein Rab-11A levels
rs1329424		protein measurement	Ras-related protein Rab-5B levels
rs1329424		protein measurement	Ras-related protein Rab-5B levels
rs1329424		protein measurement	Ras-related protein Rab-5B levels
rs1329424		protein measurement	Ras-related protein Rab-5B levels
rs1329424		protein measurement	Ras-related protein Rab-5B levels
rs1329424		protein measurement	Ras-related protein Rab-5B levels
rs1329424		protein measurement	Ras-related protein Rab-5B levels
rs1329424		protein measurement	Ras-related protein Rab-5B levels
rs1329424		protein measurement	Ras-related protein Rab-5B levels
rs1329424		protein measurement	Ras-related protein R-Ras2 levels
rs1329424		protein measurement	Ras-related protein R-Ras2 levels
rs1329424		protein measurement	Ras-related protein R-Ras2 levels
rs1329424		protein measurement	Ras-related protein R-Ras2 levels
rs1329424		protein measurement	Ras-related protein R-Ras2 levels
rs1329424		protein measurement	Ras-related protein R-Ras2 levels
rs1329424		protein measurement	Ras-related protein R-Ras2 levels
rs1329424		protein measurement	Ras-related protein R-Ras2 levels
rs1329424		protein measurement	Ras-related protein R-Ras2 levels
rs1329424		protein measurement	Receptor-binding cancer antigen expressed on SiSo cells levels
rs1329424		protein measurement	Receptor-binding cancer antigen expressed on SiSo cells levels
rs1329424		protein measurement	Receptor-binding cancer antigen expressed on SiSo cells levels
rs1329424		protein measurement	Receptor-binding cancer antigen expressed on SiSo cells levels
rs1329424		protein measurement	Receptor-binding cancer antigen expressed on SiSo cells levels
rs1329424		protein measurement	Receptor-binding cancer antigen expressed on SiSo cells levels
rs1329424		protein measurement	Receptor-binding cancer antigen expressed on SiSo cells levels
rs1329424		protein measurement	Receptor-binding cancer antigen expressed on SiSo cells levels
rs1329424		protein measurement	Receptor-binding cancer antigen expressed on SiSo cells levels
rs1329424		protein measurement	Serine/threonine-protein phosphatase PP1-gamma catalytic subunit levels
rs1329424		protein measurement	Serine/threonine-protein phosphatase PP1-gamma catalytic subunit levels
rs1329424		protein measurement	Serine/threonine-protein phosphatase PP1-gamma catalytic subunit levels
rs1329424		protein measurement	Serine/threonine-protein phosphatase PP1-gamma catalytic subunit levels
rs1329424		protein measurement	Serine/threonine-protein phosphatase PP1-gamma catalytic subunit levels
rs1329424		protein measurement	Serine/threonine-protein phosphatase PP1-gamma catalytic subunit levels
rs1329424		protein measurement	Serine/threonine-protein phosphatase PP1-gamma catalytic subunit levels
rs1329424		protein measurement	Serine/threonine-protein phosphatase PP1-gamma catalytic subunit levels
rs1329424		protein measurement	Serine/threonine-protein phosphatase PP1-gamma catalytic subunit levels
rs1329424		protein measurement	Toll-like receptor 3 levels
rs1329424		protein measurement	Toll-like receptor 3 levels
rs1329424		protein measurement	Toll-like receptor 3 levels
rs1329424		protein measurement	Toll-like receptor 3 levels
rs1329424		protein measurement	Toll-like receptor 3 levels
rs1329424		protein measurement	Toll-like receptor 3 levels
rs1329424		protein measurement	Toll-like receptor 3 levels
rs1329424		protein measurement	Toll-like receptor 3 levels
rs1329424		protein measurement	Toll-like receptor 3 levels
rs1329424		protein measurement	Tubulin-folding cofactor B levels
rs1329424		protein measurement	Tubulin-folding cofactor B levels
rs1329424		protein measurement	Tubulin-folding cofactor B levels
rs1329424		protein measurement	Tubulin-folding cofactor B levels
rs1329424		protein measurement	Tubulin-folding cofactor B levels
rs1329424		protein measurement	Tubulin-folding cofactor B levels
rs1329424		protein measurement	Tubulin-folding cofactor B levels
rs1329424		protein measurement	Tubulin-folding cofactor B levels
rs1329424		protein measurement	Tubulin-folding cofactor B levels
rs1329424		protein measurement	Ubiquitin carboxyl-terminal hydrolase 14 levels
rs1329424		protein measurement	Ubiquitin carboxyl-terminal hydrolase 14 levels
rs1329424		protein measurement	Ubiquitin carboxyl-terminal hydrolase 14 levels
rs1329424		protein measurement	Ubiquitin carboxyl-terminal hydrolase 14 levels
rs1329424		protein measurement	Ubiquitin carboxyl-terminal hydrolase 14 levels
rs1329424		protein measurement	Ubiquitin carboxyl-terminal hydrolase 14 levels
rs1329424		protein measurement	Ubiquitin carboxyl-terminal hydrolase 14 levels
rs1329424		protein measurement	Ubiquitin carboxyl-terminal hydrolase 14 levels
rs1329424		protein measurement	Ubiquitin carboxyl-terminal hydrolase 14 levels
rs1329424		retinol dehydrogenase 16 measurement	Retinol dehydrogenase 16 levels
rs1329424		retinol dehydrogenase 16 measurement	Retinol dehydrogenase 16 levels
rs1329424		retinol dehydrogenase 16 measurement	Retinol dehydrogenase 16 levels
rs1329424		retinol dehydrogenase 16 measurement	Retinol dehydrogenase 16 levels
rs1329424		retinol dehydrogenase 16 measurement	Retinol dehydrogenase 16 levels
rs1329424		retinol dehydrogenase 16 measurement	Retinol dehydrogenase 16 levels
rs1329424		retinol dehydrogenase 16 measurement	Retinol dehydrogenase 16 levels
rs1329424		retinol dehydrogenase 16 measurement	Retinol dehydrogenase 16 levels
rs1329424		retinol dehydrogenase 16 measurement	Retinol dehydrogenase 16 levels
rs1329424		RNA-binding protein 3 measurement	RNA-binding protein 3 levels
rs1329424		RNA-binding protein 3 measurement	RNA-binding protein 3 levels
rs1329424		RNA-binding protein 3 measurement	RNA-binding protein 3 levels
rs1329424		RNA-binding protein 3 measurement	RNA-binding protein 3 levels
rs1329424		RNA-binding protein 3 measurement	RNA-binding protein 3 levels
rs1329424		RNA-binding protein 3 measurement	RNA-binding protein 3 levels
rs1329424		RNA-binding protein 3 measurement	RNA-binding protein 3 levels
rs1329424		RNA-binding protein 3 measurement	RNA-binding protein 3 levels
rs1329424		RNA-binding protein 3 measurement	RNA-binding protein 3 levels
rs1329424		secretory carrier-associated membrane protein 5 measurement	Secretory carrier-associated membrane protein 5 levels
rs1329424		secretory carrier-associated membrane protein 5 measurement	Secretory carrier-associated membrane protein 5 levels
rs1329424		secretory carrier-associated membrane protein 5 measurement	Secretory carrier-associated membrane protein 5 levels
rs1329424		secretory carrier-associated membrane protein 5 measurement	Secretory carrier-associated membrane protein 5 levels
rs1329424		secretory carrier-associated membrane protein 5 measurement	Secretory carrier-associated membrane protein 5 levels
rs1329424		secretory carrier-associated membrane protein 5 measurement	Secretory carrier-associated membrane protein 5 levels
rs1329424		secretory carrier-associated membrane protein 5 measurement	Secretory carrier-associated membrane protein 5 levels
rs1329424		secretory carrier-associated membrane protein 5 measurement	Secretory carrier-associated membrane protein 5 levels
rs1329424		secretory carrier-associated membrane protein 5 measurement	Secretory carrier-associated membrane protein 5 levels
rs1329424		selenide, water dikinase 1 measurement	Selenide, water dikinase 1 levels
rs1329424		selenide, water dikinase 1 measurement	Selenide, water dikinase 1 levels
rs1329424		selenide, water dikinase 1 measurement	Selenide, water dikinase 1 levels
rs1329424		selenide, water dikinase 1 measurement	Selenide, water dikinase 1 levels
rs1329424		selenide, water dikinase 1 measurement	Selenide, water dikinase 1 levels
rs1329424		selenide, water dikinase 1 measurement	Selenide, water dikinase 1 levels
rs1329424		selenide, water dikinase 1 measurement	Selenide, water dikinase 1 levels
rs1329424		selenide, water dikinase 1 measurement	Selenide, water dikinase 1 levels
rs1329424		selenide, water dikinase 1 measurement	Selenide, water dikinase 1 levels
rs1329424		SH3 domain-binding protein 2 measurement	SH3 domain-binding protein 2 levels
rs1329424		SH3 domain-binding protein 2 measurement	SH3 domain-binding protein 2 levels
rs1329424		SH3 domain-binding protein 2 measurement	SH3 domain-binding protein 2 levels
rs1329424		SH3 domain-binding protein 2 measurement	SH3 domain-binding protein 2 levels
rs1329424		SH3 domain-binding protein 2 measurement	SH3 domain-binding protein 2 levels
rs1329424		SH3 domain-binding protein 2 measurement	SH3 domain-binding protein 2 levels
rs1329424		SH3 domain-binding protein 2 measurement	SH3 domain-binding protein 2 levels
rs1329424		SH3 domain-binding protein 2 measurement	SH3 domain-binding protein 2 levels
rs1329424		SH3 domain-binding protein 2 measurement	SH3 domain-binding protein 2 levels
rs1329424		synaptic vesicle glycoprotein 2A measurement	Synaptic vesicle glycoprotein 2A levels
rs1329424		synaptic vesicle glycoprotein 2A measurement	Synaptic vesicle glycoprotein 2A levels
rs1329424		synaptic vesicle glycoprotein 2A measurement	Synaptic vesicle glycoprotein 2A levels
rs1329424		synaptic vesicle glycoprotein 2A measurement	Synaptic vesicle glycoprotein 2A levels
rs1329424		synaptic vesicle glycoprotein 2A measurement	Synaptic vesicle glycoprotein 2A levels
rs1329424		synaptic vesicle glycoprotein 2A measurement	Synaptic vesicle glycoprotein 2A levels
rs1329424		synaptic vesicle glycoprotein 2A measurement	Synaptic vesicle glycoprotein 2A levels
rs1329424		synaptic vesicle glycoprotein 2A measurement	Synaptic vesicle glycoprotein 2A levels
rs1329424		synaptic vesicle glycoprotein 2A measurement	Synaptic vesicle glycoprotein 2A levels
rs1329424		syntaxin-1a measurement	Syntaxin-1A levels
rs1329424		syntaxin-1a measurement	Syntaxin-1A levels
rs1329424		syntaxin-1a measurement	Syntaxin-1A levels
rs1329424		syntaxin-1a measurement	Syntaxin-1A levels
rs1329424		syntaxin-1a measurement	Syntaxin-1A levels
rs1329424		syntaxin-1a measurement	Syntaxin-1A levels
rs1329424		syntaxin-1a measurement	Syntaxin-1A levels
rs1329424		syntaxin-1a measurement	Syntaxin-1A levels
rs1329424		syntaxin-1a measurement	Syntaxin-1A levels
rs1329424		ubiquitin-conjugating enzyme E2 D4 measurement	Ubiquitin-conjugating enzyme E2 D4 levels
rs1329424		ubiquitin-conjugating enzyme E2 D4 measurement	Ubiquitin-conjugating enzyme E2 D4 levels
rs1329424		ubiquitin-conjugating enzyme E2 D4 measurement	Ubiquitin-conjugating enzyme E2 D4 levels
rs1329424		ubiquitin-conjugating enzyme E2 D4 measurement	Ubiquitin-conjugating enzyme E2 D4 levels
rs1329424		ubiquitin-conjugating enzyme E2 D4 measurement	Ubiquitin-conjugating enzyme E2 D4 levels
rs1329424		ubiquitin-conjugating enzyme E2 D4 measurement	Ubiquitin-conjugating enzyme E2 D4 levels
rs1329424		ubiquitin-conjugating enzyme E2 D4 measurement	Ubiquitin-conjugating enzyme E2 D4 levels
rs1329424		ubiquitin-conjugating enzyme E2 D4 measurement	Ubiquitin-conjugating enzyme E2 D4 levels
rs1329424		ubiquitin-conjugating enzyme E2 D4 measurement	Ubiquitin-conjugating enzyme E2 D4 levels
rs1329424		uncharacterized protein KIAA0040 measurement	Uncharacterized protein KIAA0040 levels
rs1329424		uncharacterized protein KIAA0040 measurement	Uncharacterized protein KIAA0040 levels
rs1329424		uncharacterized protein KIAA0040 measurement	Uncharacterized protein KIAA0040 levels
rs1329424		uncharacterized protein KIAA0040 measurement	Uncharacterized protein KIAA0040 levels
rs1329424		uncharacterized protein KIAA0040 measurement	Uncharacterized protein KIAA0040 levels
rs1329424		uncharacterized protein KIAA0040 measurement	Uncharacterized protein KIAA0040 levels
rs1329424		uncharacterized protein KIAA0040 measurement	Uncharacterized protein KIAA0040 levels
rs1329424		uncharacterized protein KIAA0040 measurement	Uncharacterized protein KIAA0040 levels
rs1329424		uncharacterized protein KIAA0040 measurement	Uncharacterized protein KIAA0040 levels
rs1329424		unique cartilage matrix-associated protein measurement	Unique cartilage matrix-associated protein levels
rs1329424		unique cartilage matrix-associated protein measurement	Unique cartilage matrix-associated protein levels
rs1329424		unique cartilage matrix-associated protein measurement	Unique cartilage matrix-associated protein levels
rs1329424		unique cartilage matrix-associated protein measurement	Unique cartilage matrix-associated protein levels
rs1329424		unique cartilage matrix-associated protein measurement	Unique cartilage matrix-associated protein levels
rs1329424		unique cartilage matrix-associated protein measurement	Unique cartilage matrix-associated protein levels
rs1329424		unique cartilage matrix-associated protein measurement	Unique cartilage matrix-associated protein levels
rs1329424		unique cartilage matrix-associated protein measurement	Unique cartilage matrix-associated protein levels
rs1329424		unique cartilage matrix-associated protein measurement	Unique cartilage matrix-associated protein levels
rs1354034		14-3-3 protein beta/alpha measurement	14-3-3 protein beta/alpha levels
rs1354034		15-hydroxyprostaglandin dehydrogenase [NAD(+)] measurement	15-hydroxyprostaglandin dehydrogenase [NAD(+)] levels
rs1354034		1-stearoyl-2-oleoyl-GPS (18:0/18:1) measurement	1-stearoyl-2-oleoyl-GPS (18:0/18:1) levels
rs1354034		26S proteasome non-ATPase regulatory subunit 4 measurement	26S proteasome non-ATPase regulatory subunit 4 levels
rs1354034		3-phosphoinositide-dependent protein kinase 1 measurement	3-phosphoinositide-dependent protein kinase 1 levels
rs1354034		40s ribosomal protein S3 measurement	40S ribosomal protein S3 levels
rs1354034		40S ribosomal protein S3a measurement	40S ribosomal protein S3a levels
rs1354034		40S ribosomal protein S4, X isoform measurement	40S ribosomal protein S4, X isoform levels
rs1354034		40s ribosomal protein S7 measurement	40S ribosomal protein S7 levels
rs1354034		5-formyltetrahydrofolate cyclo-ligase measurement	5-formyltetrahydrofolate cyclo-ligase levels
rs1354034		60S ribosomal protein L30 measurement	60S ribosomal protein L30 levels
rs1354034		6-phosphogluconate dehydrogenase, decarboxylating measurement	6-phosphogluconate dehydrogenase, decarboxylating levels
rs1354034		acid-sensing ion channel 4 measurement	Acid-sensing ion channel 4 levels
rs1354034		activator of 90 kDa heat shock protein ATPase homolog 1 measurement	Activator of 90 kDa heat shock protein ATPase homolog 1 levels
rs1354034		activator of apoptosis harakiri measurement	Activator of apoptosis harakiri levels
rs1354034		acyl-CoA-binding domain-containing protein 6 measurement	Acyl-CoA-binding domain-containing protein 6 levels
rs1354034		ADP-ribose pyrophosphatase, mitochondrial measurement	ADP-ribose pyrophosphatase, mitochondrial levels
rs1354034		ADP-ribosylation factor GTPase-activating protein 2 measurement	ADP-ribosylation factor GTPase-activating protein 2 levels
rs1354034		ADP-ribosylation factor-binding protein GGA1 measurement	ADP-ribosylation factor-binding protein GGA1 levels
rs1354034		ADP-ribosylation factor-binding protein GGA3 measurement	ADP-ribosylation factor-binding protein GGA3 levels
rs1354034		AH receptor-interacting protein measurement	AH receptor-interacting protein levels
rs1354034		alpha-soluble NSF attachment protein measurement	Alpha-soluble NSF attachment protein levels
rs1354034		alpha-taxilin measurement	Alpha-taxilin levels
rs1354034		amp kinase (alpha2beta2gamma1) measurement	AMP Kinase (alpha2beta2gamma1) levels
rs1354034		amphiregulin measurement	Amphiregulin levels
rs1354034		Amphoterin-induced protein 2 measurement	Amphoterin-induced protein 2 levels
rs1354034		AMSH-like protease measurement	AMSH-like protease levels
rs1354034		angiopoietin-related protein 7 measurement	Angiopoietin-related protein 7 levels
rs1354034		arfaptin-1 measurement	Arfaptin-1 levels
rs1354034		arf-GAP domain and FG repeat-containing protein 1 measurement	Arf-GAP domain and FG repeat-containing protein 1 levels
rs1354034		arylsulfatase K measurement	Arylsulfatase K levels
rs1354034		aspartate measurement	Aspartate levels
rs1354034		aspartate measurement	Aspartate levels
rs1354034		aspartate measurement	Aspartate levels
rs1354034		aspartyl/asparaginyl beta-hydroxylase measurement	Aspartyl/asparaginyl beta-hydroxylase levels
rs1354034		ATP-dependent DNA helicase Q1 measurement	ATP-dependent DNA helicase Q1 levels
rs1354034		ATP-dependent rna helicase ddx19b measurement	ATP-dependent RNA helicase DDX19B levels
rs1354034		B melanoma antigen 2 measurement	B melanoma antigen 2 levels
rs1354034		BCL2/adenovirus E1B 19 kDa protein-interacting protein 3 measurement	BCL2/adenovirus E1B 19 kDa protein-interacting protein 3 levels
rs1354034		Bcl2-associated agonist of cell death measurement	Bcl2-associated agonist of cell death levels
rs1354034		beta-adrenergic receptor kinase 1 measurement	beta-adrenergic receptor kinase 1 levels
rs1354034		bone morphogenetic protein 7 measurement	Bone morphogenetic protein 7 levels
rs1354034		bone morphogenetic protein 7 measurement	Serum levels of protein BMP7
rs1354034		BRICHOS domain-containing protein 5 measurement	BRICHOS domain-containing protein 5 levels
rs1354034		calcineurin measurement	Calcineurin levels
rs1354034		calcium measurement	Calcium levels
rs1354034		calcium-binding and coiled-coil domain-containing protein 2 measurement	Calcium-binding and coiled-coil domain-containing protein 2 levels
rs1354034		cAMP-regulated phosphoprotein 19 measurement	cAMP-regulated phosphoprotein 19 levels
rs1354034		casein kinase I isoform gamma-2 measurement	Casein kinase I isoform gamma-2 levels
rs1354034		casein kinase I isoform gamma-2 measurement	Casein kinase I isoform gamma-2 levels
rs1354034		casein kinase II 2-alpha:2-beta heterotetramer measurement	Casein kinase II 2-alpha:2-beta heterotetramer levels
rs1354034		casein kinase II 2-alpha':2-beta heterotetramer measurement	Casein kinase II 2-alpha':2-beta heterotetramer levels
rs1354034		cell cycle progression protein 1 measurement	Cell cycle progression protein 1 levels
rs1354034		cell differentiation protein RCD1 homolog measurement	Cell differentiation protein RCD1 homolog levels
rs1354034		charged multivesicular body protein 3 measurement	Charged multivesicular body protein 3 levels
rs1354034		chloride intracellular channel protein 4 measurement	Chloride intracellular channel protein 4 levels
rs1354034		chymotrypsin-like protease CTRL-1 measurement	Chymotrypsin-like protease CTRL-1 levels
rs1354034		clathrin interactor 1 measurement	Clathrin interactor 1 levels
rs1354034		coiled-coil domain-containing protein 134 measurement	Coiled-coil domain-containing protein 134 levels
rs1354034		cold shock domain-containing protein E1 measurement	Cold shock domain-containing protein E1 levels
rs1354034		cold-inducible RNA-binding protein measurement	Cold-inducible RNA-binding protein levels
rs1354034		COMM domain-containing protein 7 measurement	COMM domain-containing protein 7 levels
rs1354034		cryptic protein measurement	Cryptic protein levels
rs1354034		cysteine--tRNA ligase, cytoplasmic measurement	Cysteine--tRNA ligase, cytoplasmic levels
rs1354034		deoxycytidine kinase measurement	Deoxycytidine kinase levels
rs1354034		derlin-1 measurement	Derlin-1 levels
rs1354034		desert hedgehog protein n-product measurement	Desert hedgehog protein N-product levels
rs1354034		dihydropyrimidinase-related protein 3 measurement	Dihydropyrimidinase-related protein 3 levels
rs1354034		DNA dC->dU-editing enzyme APOBEC-3G measurement	DNA dC->dU-editing enzyme APOBEC-3G levels
rs1354034		DnaJ homolog subfamily A member 4 measurement	DnaJ homolog subfamily A member 4 levels
rs1354034		DNAj homolog subfamily b member 1 measurement	DnaJ homolog subfamily B member 1 levels
rs1354034		DnaJ homolog subfamily B member 11 measurement	DnaJ homolog subfamily B member 11 levels
rs1354034		DnaJ homolog subfamily B member 14 measurement	DnaJ homolog subfamily B member 14 levels
rs1354034		DnaJ homolog subfamily B member 2 measurement	DnaJ homolog subfamily B member 2 levels
rs1354034		DnaJ homolog subfamily C member 10 measurement	DnaJ homolog subfamily C member 10 levels
rs1354034		DnaJ homolog subfamily C member 17 measurement	DnaJ homolog subfamily C member 17 levels
rs1354034		dolichyl-diphosphooligosaccharide--protein glycosyltransferase subunit 1 measurement	Dolichyl-diphosphooligosaccharide--protein glycosyltransferase subunit 1 levels
rs1354034		double-stranded RNA-binding protein Staufen homolog 1 measurement	Double-stranded RNA-binding protein Staufen homolog 1 levels
rs1354034		double-stranded RNA-binding protein Staufen homolog 2 measurement	Double-stranded RNA-binding protein Staufen homolog 2 levels
rs1354034		dual specificity mitogen-activated protein kinase kinase 1 measurement	Dual specificity mitogen-activated protein kinase kinase 1 levels
rs1354034		dynein light chain roadblock-type 1 measurement	Dynein light chain roadblock-type 1 levels
rs1354034		dynein light chain roadblock-type 1 measurement	Dynein light chain roadblock-type 1 levels
rs1354034		dynein light chain roadblock-type 1 measurement	Dynein light chain roadblock-type 1 levels
rs1354034		E3 ubiquitin-protein ligase CHIP measurement	E3 ubiquitin-protein ligase CHIP levels
rs1354034		E3 ubiquitin-protein ligase DTX3L measurement	E3 ubiquitin-protein ligase DTX3L levels
rs1354034		E3 ubiquitin-protein ligase RNF114 measurement	E3 ubiquitin-protein ligase RNF114 levels
rs1354034		E3 ubiquitin-protein ligase ZNRF3 measurement	E3 ubiquitin-protein ligase ZNRF3 levels
rs1354034		EH domain-containing protein 4 measurement	EH domain-containing protein 4 levels
rs1354034		ELAV-like protein 1 measurement	ELAV-like protein 1 levels
rs1354034		endoplasmic reticulum lectin 1 measurement	Endoplasmic reticulum lectin 1 levels
rs1354034		endoplasmic reticulum resident protein 29 measurement	Endoplasmic reticulum resident protein 29 levels
rs1354034		endoplasmin measurement	Endoplasmin levels
rs1354034		ERO1-like protein beta measurement	ERO1-like protein beta levels
rs1354034		ETS domain-containing protein Elk-1 measurement	ETS domain-containing protein Elk-1 levels
rs1354034		eukaryotic translation initiation factor 3 subunit G measurement	Eukaryotic translation initiation factor 3 subunit G levels
rs1354034		eukaryotic translation initiation factor 3 subunit J measurement	Eukaryotic translation initiation factor 3 subunit J levels
rs1354034		eukaryotic translation initiation factor 4 gamma 2 measurement	Eukaryotic translation initiation factor 4 gamma 2 levels
rs1354034		eukaryotic translation initiation factor 4 gamma 2 measurement	Eukaryotic translation initiation factor 4 gamma 2 levels
rs1354034		eukaryotic translation initiation factor 4B measurement	Eukaryotic translation initiation factor 4B levels
rs1354034		eukaryotic translation initiation factor 4E type 2 measurement	Eukaryotic translation initiation factor 4E type 2 levels
rs1354034		Eukaryotic translation initiation factor 4H measurement	Eukaryotic translation initiation factor 4H levels
rs1354034		eukaryotic translation initiation factor 5 measurement	Eukaryotic translation initiation factor 5 levels
rs1354034		eukaryotic translation initiation factor 5A-1 measurement	Eukaryotic translation initiation factor 5A-1 levels
rs1354034		f-box/LRR-repeat protein 4 measurement	F-box/LRR-repeat protein 4 levels
rs1354034		fragile X mental retardation syndrome-related protein 1 measurement	Fragile X mental retardation syndrome-related protein 1 levels
rs1354034		fructose-bisphosphate aldolase A measurement	Fructose-bisphosphate aldolase A levels
rs1354034		galectin-4 measurement	Galectin-4 levels
rs1354034		gamma-aminobutyric acid receptor-associated protein-like 2 measurement	Gamma-aminobutyric acid receptor-associated protein-like 2 levels
rs1354034		GDP-fucose protein O-fucosyltransferase 1 measurement	GDP-fucose protein O-fucosyltransferase 1 levels
rs1354034		glucosamine 6-phosphate N-acetyltransferase measurement	Glucosamine 6-phosphate N-acetyltransferase levels
rs1354034		glutaredoxin-2, mitochondrial measurement	Glutaredoxin-2, mitochondrial levels
rs1354034		glutathione peroxidase 7 measurement	Glutathione peroxidase 7 levels
rs1354034		glutathione S-transferase kappa 1 measurement	Glutathione S-transferase kappa 1 levels
rs1354034		glyceraldehyde-3-phosphate dehydrogenase measurement	Glyceraldehyde-3-phosphate dehydrogenase levels
rs1354034		glycerophosphocholine phosphodiesterase GPCPD1 measurement	Glycerophosphocholine phosphodiesterase GPCPD1 levels
rs1354034		glycogen synthase kinase-3 alpha/beta measurement	Glycogen synthase kinase-3 alpha/beta levels
rs1354034		glycylpeptide n-tetradecanoyltransferase 1 measurement	Glycylpeptide N-tetradecanoyltransferase 1 levels
rs1354034		guanine nucleotide exchange factor DBS measurement	Guanine nucleotide exchange factor DBS levels
rs1354034		heat shock cognate 71 kda protein measurement	Heat shock cognate 71 kDa protein levels
rs1354034		heat shock protein hsp 90-alpha/beta measurement	Heat shock protein HSP 90-alpha/beta levels
rs1354034		Heat shock protein HSP 90-beta measurement	Heat shock protein HSP 90-beta levels
rs1354034		heparan sulfate glucosamine 3-O-sulfotransferase 3A1 measurement	Heparan sulfate glucosamine 3-O-sulfotransferase 3A1 levels
rs1354034		heterogeneous nuclear ribonucleoprotein a/b measurement	Heterogeneous nuclear ribonucleoprotein A/B levels
rs1354034		heterogeneous nuclear ribonucleoprotein D-like measurement	Heterogeneous nuclear ribonucleoprotein D-like levels
rs1354034		heterogeneous nuclear ribonucleoprotein q measurement	Heterogeneous nuclear ribonucleoprotein Q levels
rs1354034		heterogeneous nuclear ribonucleoproteins A2/B1 measurement	Heterogeneous nuclear ribonucleoproteins A2/B1 levels
rs1354034		high mobility group protein 20A measurement	High mobility group protein 20A levels
rs1354034		histidine triad nucleotide-binding protein 1 measurement	Histidine triad nucleotide-binding protein 1 levels
rs1354034		histone deacetylase 8 measurement	Histone deacetylase 8 levels
rs1354034		immature platelet count	Immature platelet count
rs1354034		immature platelet fraction	Immature platelet fraction
rs1354034		immature platelet measurement	High fluorescence immature platelet fraction
rs1354034		importin subunit beta-1 measurement	Importin subunit beta-1 levels
rs1354034		inosine-5'-monophosphate dehydrogenase 1 measurement	Inosine-5'-monophosphate dehydrogenase 1 levels
rs1354034		inosine-5'-monophosphate dehydrogenase 1 measurement	Inosine-5'-monophosphate dehydrogenase 1 levels
rs1354034		inosine-5'-monophosphate dehydrogenase 2 measurement	Inosine-5'-monophosphate dehydrogenase 2 levels
rs1354034		inositol-trisphosphate 3-kinase A measurement	Inositol-trisphosphate 3-kinase A levels
rs1354034		integral membrane protein 2A measurement	Integral membrane protein 2A levels
rs6542680	17	Tumor necrosis factor receptor superfamily member 10B measurement	Tumor necrosis factor receptor superfamily member 1B levels
rs6542680	17	tumor necrosis factor receptor superfamily member 27 measurement	Tumor necrosis factor receptor superfamily member 27 levels
rs77246730	17	interleukin-19 measurement	Interleukin-19 levels (IL19.3035.80.2)	1
rs4665972	19	tumor necrosis factor receptor superfamily member 21 measurement	Tumor necrosis factor receptor superfamily member 21 levels
rs4665972	19	tumor necrosis factor receptor superfamily member 21 measurement	Tumor necrosis factor receptor superfamily member 21 levels
rs62242542	32	macrophage inflammatory protein 1b measurement	Macrophage inflammatory protein 1b levels	1	1
rs79815064	32	C-C motif chemokine 3 measurement	C-C motif chemokine 3 levels	1	1
rs79815064	32	macrophage inflammatory protein 1b measurement	Macrophage inflammatory protein 1b levels	1	1
rs80136777	32	CCL4 measurement	CCL4 levels	1	1
rs1354034	33	CCR4-NOT transcription complex subunit 1 measurement	CCR4-NOT transcription complex subunit 1 levels	1
rs1354034	33	cytokine receptor common subunit gamma measurement	Cytokine receptor common subunit gamma levels
rs1354034	33	epidermal growth factor receptor substrate 15-like 1 measurement	Epidermal growth factor receptor substrate 15-like 1 levels	1
rs1354034	33	epiregulin measurement	Epiregulin levels	1
rs1354034	33	fibroblast growth factor 16 measurement	Fibroblast growth factor 16 levels	1
rs1354034		intersectin-1 measurement	Intersectin-1 levels
rs1354034		junctional adhesion molecule C measurement	Junctional adhesion molecule C levels
rs1354034		kallikrein-15 measurement	Kallikrein-15 levels
rs1354034		KDEL motif-containing protein 2 measurement	KDEL motif-containing protein 2 levels
rs1354034		killer cell immunoglobulin-like receptor 2DL4 measurement	Killer cell immunoglobulin-like receptor 2DL4 levels
rs1354034		kinesin-like protein KIF16B measurement	Kinesin-like protein KIF16B levels
rs1354034		kinesin-like protein KIF23 measurement	Kinesin-like protein KIF23 levels
rs1354034		Kunitz-type protease inhibitor 2 measurement	Kunitz-type protease inhibitor 2 levels
rs1354034		lamina-associated polypeptide 2, isoforms beta/gamma measurement	Lamina-associated polypeptide 2, isoforms beta/gamma levels
rs1354034		LDLR chaperone MESD measurement	LDLR chaperone MESD levels
rs1354034		leucine-rich repeat transmembrane protein FLRT1 measurement	Leucine-rich repeat transmembrane protein FLRT1 levels
rs1354034		Leukocyte surface antigen CD47 measurement	Leukocyte surface antigen CD47 levels
rs1354034		leukocyte-specific transcript 1 protein measurement	Leukocyte-specific transcript 1 protein levels
rs1354034	33	fibroblast growth factor 6 measurement	Fibroblast growth factor 6 levels	1
rs1354034	33	fibroblast growth factor 7 measurement	Fibroblast growth factor 7 levels	1
rs1354034	33	GRB2-related adapter protein measurement	GRB2-related adapter protein levels	1
rs1354034		L-lactate dehydrogenase B chain measurement	L-lactate dehydrogenase B chain levels
rs1354034		low-density lipoprotein receptor-related protein 1B measurement	Low-density lipoprotein receptor-related protein 1B levels
rs1354034		lymphocyte antigen 6 complex locus protein G6c measurement	Lymphocyte antigen 6 complex locus protein G6c levels
rs1354034		lymphocyte count	Lymphocyte count
rs1354034		lymphocyte count	Lymphocyte count
rs1354034		lymphocyte count	Lymphocyte count
rs1354034		lymphocyte count	Lymphocyte count
rs1354034		lymphocyte count	Lymphocyte count
rs1354034		lymphocyte percentage of leukocytes	Lymphocyte percentage of white cells
rs1354034	33	inhibitor of growth protein 1 measurement	Inhibitor of growth protein 1 levels	1
rs1354034	33	interferon lambda-1 measurement	Interferon lambda-1 levels	1
rs1354034	33	interferon-induced protein with tetratricopeptide repeats 3 measurement	Interferon-induced protein with tetratricopeptide repeats 3 levels	1
rs1354034		lysM and putative peptidoglycan-binding domain-containing protein 4 measurement	LysM and putative peptidoglycan-binding domain-containing protein 4 levels
rs1354034		lysozyme-like protein 2 measurement	Lysozyme-like protein 2 levels
rs1354034		macoilin measurement	Macoilin levels
rs1354034		MAGUK p55 subfamily member 7 measurement	MAGUK p55 subfamily member 7 levels
rs1354034		MAP kinase-activated protein kinase 3 measurement	MAP kinase-activated protein kinase 3 levels
rs1354034		maspardin measurement	Maspardin levels
rs1354034		mast cell-expressed membrane protein 1 measurement	Mast cell-expressed membrane protein 1 levels
rs1354034		mean platelet volume	Mean platelet volume
rs1354034		mean platelet volume	Mean platelet volume
rs1354034		mean platelet volume	Mean platelet volume
rs1354034		mean platelet volume	Mean platelet volume
rs1354034		mean platelet volume	Mean platelet volume
rs1354034		mean platelet volume	Mean platelet volume
rs1354034		mean platelet volume	Mean platelet volume
rs1354034		mean platelet volume	Mean platelet volume
rs1354034		mean platelet volume	Mean platelet volume
rs1354034		mean platelet volume	Mean platelet volume
rs1354034		mean platelet volume	Mean platelet volume
rs1354034		mean platelet volume	Mean platelet volume
rs1354034		methionine aminopeptidase 2 measurement	Methionine aminopeptidase 2 levels
rs1354034		methionine aminopeptidase 2 measurement	Methionine aminopeptidase 2 levels
rs1354034		mitochondrial DNA measurement	Mitochondrial DNA copy number
rs1354034		mitogen-activated protein kinase 1 measurement	Mitogen-activated protein kinase 1 levels
rs1354034		mitogen-activated protein kinase 14 measurement	Mitogen-activated protein kinase 14 levels
rs1354034		mitogen-activated protein kinase 8 measurement	Mitogen-activated protein kinase 8 levels
rs1354034		mitotic checkpoint serine/threonine-protein kinase BUB1 measurement	Mitotic checkpoint serine/threonine-protein kinase BUB1 levels
rs1354034		mothers against decapentaplegic homolog 4 measurement	Mothers against decapentaplegic homolog 4 levels
rs1354034		myocyte-specific enhancer factor 2C measurement	Myocyte-specific enhancer factor 2C levels
rs1354034		N-acetyl-D-glucosamine kinase measurement	N-acetyl-D-glucosamine kinase levels
rs1354034		N-acetylneuraminate measurement	N-acetylneuraminate levels
rs1354034		n-acetylserotonin O-methyltransferase-like protein measurement	N-acetylserotonin O-methyltransferase-like protein levels
rs1354034		nascent polypeptide-associated complex subunit alpha measurement	Nascent polypeptide-associated complex subunit alpha levels
rs1354034		nesprin-2 measurement	Nesprin-2 levels
rs1354034		next to BRCA1 gene 1 protein measurement	Next to BRCA1 gene 1 protein levels
rs1354034		NGFI-A-binding protein 1 measurement	NGFI-A-binding protein 1 levels
rs1354034		NKG2D ligand 3 measurement	NKG2D ligand 3 levels
rs1354034		nmrA-like family domain-containing protein 1 measurement	NmrA-like family domain-containing protein 1 levels
rs1354034		non-homologous end-joining factor 1 measurement	Non-homologous end-joining factor 1 levels
rs1354034		non-receptor tyrosine-protein kinase TYK2 measurement	Non-receptor tyrosine-protein kinase TYK2 levels
rs1354034		n-terminal Xaa-Pro-Lys N-methyltransferase 1 measurement	N-terminal Xaa-Pro-Lys N-methyltransferase 1 levels
rs1354034		nuclear factor erythroid 2-related factor 1 measurement	Nuclear factor erythroid 2-related factor 1 levels
rs1354034		nuclear migration protein nudC measurement	Nuclear migration protein nudC levels
rs1354034		nuclear protein MDM1 measurement	Nuclear protein MDM1 levels
rs1354034		NudC domain-containing protein 3 measurement	NudC domain-containing protein 3 levels
rs1354034		obg-like ATPase 1 measurement	Obg-like ATPase 1 levels
rs1354034		oligophrenin-1 measurement	Oligophrenin-1 levels
rs1354034		oligoribonuclease, mitochondrial measurement	Oligoribonuclease, mitochondrial levels
rs1354034		p53 and DNA damage-regulated protein 1 measurement	p53 and DNA damage-regulated protein 1 levels
rs1354034		palmitoyl-protein thioesterase 1 measurement	Palmitoyl-protein thioesterase 1 levels
rs1354034		peptidase inhibitor 15 measurement	Peptidase inhibitor 15 levels
rs1354034		peptidyl-prolyl cis-trans isomerase E measurement	Peptidyl-prolyl cis-trans isomerase E levels
rs1354034		peptidyl-prolyl cis-trans isomerase FKBP14 measurement	Peptidyl-prolyl cis-trans isomerase FKBP14 levels
rs1354034		peptidyl-prolyl cis-trans isomerase FKBP2 measurement	Peptidyl-prolyl cis-trans isomerase FKBP2 levels
rs1354034		peptidyl-prolyl cis-trans isomerase FKBP7 measurement	Peptidyl-prolyl cis-trans isomerase FKBP7 levels
rs1354034		peptidyl-prolyl cis-trans isomerase NIMA-interacting 4 measurement	Peptidyl-prolyl cis-trans isomerase NIMA-interacting 4 levels
rs1354034		peroxisome proliferator-activated receptor alpha measurement	Peroxisome proliferator-activated receptor alpha levels
rs1354034		PHD finger protein 3 measurement	PHD finger protein 3 levels
rs1354034		phosphatidylinositol 3,4,5-trisphosphate 3-phosphatase and dual-specificity protein phosphatase pten measurement	Phosphatidylinositol 3,4,5-trisphosphate 3-phosphatase and dual-specificity protein phosphatase PTEN levels
rs1354034		phosphomevalonate kinase measurement	Phosphomevalonate kinase levels
rs1354034		piwi-like protein 1 measurement	Piwi-like protein 1 levels
rs1354034		platelet aggregation	Platelet aggregation
rs1354034		platelet count	Platelet count
rs1354034		platelet count	Platelet count
rs1354034		platelet count	Platelet count
rs1354034		platelet count	Platelet count
rs1354034		platelet count	Platelet count
rs1354034		platelet count	Platelet count
rs1354034		platelet count	Platelet count
rs1354034		platelet count	Platelet count
rs1354034		platelet count	Platelet count
rs1354034		platelet count	Platelet count
rs1354034		platelet count	Platelet count
rs1354034		platelet count	Platelet count
rs1354034		platelet count	Platelet count
rs1354034		platelet count	Platelet count
rs1354034		platelet count	Platelet count
rs1354034		platelet count	Platelet count
rs1354034		platelet count	Platelet count
rs1354034		platelet count	Platelet count
rs1354034		platelet count	Platelet count
rs1354034		platelet count	Platelet count
rs1354034		platelet count	Platelet count
rs1354034		platelet count	Platelet count
rs1354034		platelet count	Platelet count
rs1354034		platelet count	Platelet count
rs1354034		platelet count	Platelet count
rs1354034		platelet count	Platelet count
rs1354034		platelet crit	Plateletcrit
rs1354034		platelet crit	Plateletcrit
rs1354034		platelet endothelial aggregation receptor 1 measurement	Platelet endothelial aggregation receptor 1 levels
rs1354034		platelet glycoprotein VI measurement	Platelet glycoprotein VI levels
rs1354034		platelet measurement	Platelet count
rs1354034		platelet measurement	Platelet forward scatter
rs1354034		platelet measurement	Platelet forward scatter distribution width
rs1354034		platelet measurement	Platelet large cell ratio
rs1354034		platelet measurement	Platelet side fluorescence
rs1354034		platelet measurement	Platelet side scatter
rs1354034		platelet-to-lymphocyte ratio	Platelet-to-lymphocyte ratio
rs1354034		polyadenylate-binding protein 3 measurement	Polyadenylate-binding protein 3 levels
rs1354034		polyadenylate-binding protein 4 measurement	Polyadenylate-binding protein 4 levels
rs1354034		prenylcysteine oxidase-like measurement	Prenylcysteine oxidase-like levels
rs1354034		probable ATP-dependent RNA helicase DHX58 measurement	Probable ATP-dependent RNA helicase DHX58 levels
rs1354034		probable inactive ribonuclease-like protein 13 measurement	Probable inactive ribonuclease-like protein 13 levels
rs1354034		probable RNA-binding protein EIF1AD measurement	Probable RNA-binding protein EIF1AD levels
rs1354034		procollagen galactosyltransferase 1 measurement	Procollagen galactosyltransferase 1 levels
rs1354034		procollagen-lysine,2-oxoglutarate 5-dioxygenase 2 measurement	Procollagen-lysine,2-oxoglutarate 5-dioxygenase 2 levels
rs1354034		procollagen-lysine,2-oxoglutarate 5-dioxygenase 3 measurement	Procollagen-lysine,2-oxoglutarate 5-dioxygenase 3 levels
rs1354034		programmed cell death protein 5 measurement	Programmed cell death protein 5 levels
rs1354034		proliferation-associated protein 2g4 measurement	Proliferation-associated protein 2G4 levels
rs1354034		proteasome activator complex subunit 1 measurement	Proteasome activator complex subunit 1 levels
rs1354034		proteasome assembly chaperone 3 measurement	Proteasome assembly chaperone 3 levels
rs1354034		proteasome subunit alpha type-6 measurement	Proteasome subunit alpha type-6 levels
rs1354034		protein arginine N-methyltransferase 3 measurement	Protein arginine N-methyltransferase 3 levels
rs1354034		protein DGCR14 measurement	Protein DGCR14 levels
rs1354034		protein disulfide-isomerase a3 measurement	Protein disulfide-isomerase A3 levels
rs1354034		protein kinase c iota type measurement	Protein kinase C iota type levels
rs1354034		protein kinase c theta type measurement	Protein kinase C theta type levels
rs1354034		Protein lin-7 homolog B measurement	Protein lin-7 homolog B levels
rs1354034		protein measurement	1,2-dihydroxy-3-keto-5-methylthiopentene dioxygenase levels
rs1354034		protein measurement	1-phosphatidylinositol 4,5-bisphosphate phosphodiesterase beta-1 levels
rs1354034		protein measurement	28 kDa heat- and acid-stable phosphoprotein levels
rs1354034		protein measurement	39S ribosomal protein L21, mitochondrial levels
rs1354034		protein measurement	40S ribosomal protein S19 levels
rs1354034		protein measurement	40S ribosomal protein S5 levels
rs1354034		protein measurement	5-hydroxytryptamine receptor 2A levels
rs1354034		protein measurement	60S ribosomal protein L12 levels
rs1354034		protein measurement	6-phosphogluconolactonase levels
rs1354034		protein measurement	Acetyl-CoA acetyltransferase, cytosolic levels
rs1354034		protein measurement	Actin-related protein 2/3 complex subunit 5 levels
rs1354034		protein measurement	Acyl-coenzyme A thioesterase 8 levels
rs1354034		protein measurement	Adenosine kinase levels
rs1354034		protein measurement	Adenosylhomocysteinase 2 levels
rs1354034		protein measurement	ADP-ribosylation factor 1 levels
rs1354034		protein measurement	ADP-ribosylation factor 4 levels
rs1354034		protein measurement	ADP-ribosylation factor-like protein 6 levels
rs1354034		protein measurement	Alcohol dehydrogenase [NADP(+)] levels
rs1354034		protein measurement	Alpha-1-syntrophin levels
rs1354034		protein measurement	Alpha-actinin-1 levels
rs1354034		protein measurement	Alpha-endosulfine levels
rs1354034		protein measurement	Alpha-ketoglutarate-dependent dioxygenase alkB homolog 3 levels
rs1354034		protein measurement	Alpha-synuclein levels
rs1354034		protein measurement	Amino-terminal enhancer of split levels
rs1354034		protein measurement	AN1-type zinc finger protein 5 levels
rs1354034		protein measurement	AP-2 complex subunit alpha-2 levels
rs1354034		protein measurement	Arf-GAP with GTPase, ANK repeat and PH domain-containing protein 2 levels
rs1354034		protein measurement	Arginase-2, mitochondrial levels
rs1354034		protein measurement	ATP-dependent RNA helicase DDX19A levels
rs1354034		protein measurement	BAG family molecular chaperone regulator 2 levels
rs1354034		protein measurement	Bifunctional 3-phosphoadenosine 5-phosphosulfate synthase 1 levels
rs1354034		protein measurement	Bifunctional arginine demethylase and lysyl-hydroxylase JMJD6 levels
rs1354034		protein measurement	Biogenesis of lysosome-related organelles complex 1 subunit 5 levels
rs1354034		protein measurement	Bis(5-adenosyl)-triphosphatase levels
rs1354034		protein measurement	BolA-like protein 1 levels
rs1354034		protein measurement	BolA-like protein 3 levels
rs1354034		protein measurement	Calcium uptake protein 2, mitochondrial levels
rs1354034		protein measurement	Calponin-2 levels
rs1354034		protein measurement	Centrin-3 levels
rs1354034		protein measurement	Charged multivesicular body protein 2a levels
rs1354034		protein measurement	Charged multivesicular body protein 2b levels
rs1354034		protein measurement	Coiled-coil domain-containing protein 50 levels
rs1354034		protein measurement	Collagen type IV alpha-3-binding protein levels
rs1354034		protein measurement	COMM domain-containing protein 9 levels
rs1354034		protein measurement	C-terminal-binding protein 1 levels
rs1354034		protein measurement	C-type lectin domain family 4 member G levels
rs1354034		protein measurement	Cyclin-dependent kinase 4 inhibitor D levels
rs1354034		protein measurement	Cyclin-dependent kinase inhibitor 1 levels
rs1354034		protein measurement	Cystatin-like 1 levels
rs1354034		protein measurement	Cytosolic 5-nucleotidase 3A levels
rs1354034		protein measurement	Death-associated protein kinase 1 levels
rs1354034		protein measurement	Dehydrogenase/reductase SDR family member 9 levels
rs1354034		protein measurement	Developmentally-regulated GTP-binding protein 1 levels
rs1354034		protein measurement	Differentially expressed in FDCP 6 homolog levels
rs1354034		protein measurement	Disks large homolog 2 levels
rs1354034		protein measurement	Disks large homolog 4 levels
rs1354034		protein measurement	DNA polymerase epsilon subunit 3 levels
rs1354034		protein measurement	DnaJ homolog subfamily B member 4 levels
rs1354034		protein measurement	DnaJ homolog subfamily C member 16 levels
rs1354034		protein measurement	D-tyrosyl-tRNA(Tyr) deacylase 1 levels
rs1354034		protein measurement	Dual 3,5-cyclic-AMP and -GMP phosphodiesterase 11A levels
rs1354034		protein measurement	Dynamin-2 levels
rs1354034		protein measurement	Endophilin-A1 levels
rs1354034		protein measurement	Endophilin-A3 levels
rs1354034		protein measurement	Eukaryotic initiation factor 4A-I levels
rs1354034		protein measurement	Eukaryotic initiation factor 4A-II levels
rs1354034		protein measurement	Eukaryotic translation initiation factor 1A, Y-chromosomal levels
rs1354034		protein measurement	Eukaryotic translation initiation factor 1b levels
rs1354034		protein measurement	Eukaryotic translation initiation factor 2 subunit 1 levels
rs1354034		protein measurement	Eukaryotic translation initiation factor 5A-2 levels
rs1354034		protein measurement	Fas apoptotic inhibitory molecule 1 levels
rs1354034		protein measurement	Fatty acid synthase levels
rs1354034		protein measurement	Fatty acid-binding protein 12 levels
rs1354034		protein measurement	Forkhead box protein O3 levels
rs1354034		protein measurement	Fragile X mental retardation protein 1 levels
rs1354034		protein measurement	Gamma-soluble NSF attachment protein levels
rs1354034		protein measurement	General vesicular transport factor p115 levels
rs1354034		protein measurement	Glutaredoxin-3 levels
rs1354034		protein measurement	Glycylpeptide N-tetradecanoyltransferase 2 levels
rs1354034		protein measurement	GMP synthase [glutamine-hydrolyzing] levels
rs1354034		protein measurement	GPN-loop GTPase 1 levels
rs1354034		protein measurement	GTPase HRas levels
rs1354034		protein measurement	GTP-binding protein SAR1a levels
rs1354034		protein measurement	Heterogeneous nuclear ribonucleoprotein A1 levels
rs1354034		protein measurement	Heterogeneous nuclear ribonucleoprotein D0 levels
rs1354034		protein measurement	Heterogeneous nuclear ribonucleoprotein F levels
rs1354034		protein measurement	Histone deacetylase 2 levels
rs1354034		protein measurement	Histone-binding protein RBBP4 levels
rs1354034		protein measurement	Homeobox protein DLX-4 levels
rs1354034		protein measurement	Homer protein homolog 1 levels
rs1354034		protein measurement	Homer protein homolog 2 levels
rs1354034		protein measurement	Importin subunit alpha-7 levels
rs1354034		protein measurement	Inorganic pyrophosphatase 2, mitochondrial levels
rs1354034		protein measurement	Inosine-5-monophosphate dehydrogenase 1 levels
rs1354034		protein measurement	Inosine-5-monophosphate dehydrogenase 2 levels
rs1354034		protein measurement	Isoaspartyl peptidase/L-asparaginase levels
rs1354034		protein measurement	Isopentenyl-diphosphate Delta-isomerase 1 levels
rs1354034		protein measurement	KIF1-binding protein levels
rs1354034		protein measurement	Killer cell immunoglobulin-like receptor 2DL1 levels
rs1354034		protein measurement	L-aminoadipate-semialdehyde dehydrogenase-phosphopantetheinyl transferase levels
rs1354034		protein measurement	Lethal(3)malignant brain tumor-like protein 2 levels
rs1354034		protein measurement	Leucine-rich repeat-containing protein 59 levels
rs1354034		protein measurement	LIM domain and actin-binding protein 1 levels
rs1354034		protein measurement	Liprin-alpha-1 levels
rs1354034		protein measurement	L-lactate dehydrogenase A chain levels
rs1354034		protein measurement	Low-density lipoprotein receptor class A domain-containing protein 4 levels
rs1354034		protein measurement	Lysine--tRNA ligase levels
rs1354034		protein measurement	MAP/microtubule affinity-regulating kinase 3 levels
rs1354034		protein measurement	Methionine-R-sulfoxide reductase B2, mitochondrial levels
rs1354034		protein measurement	Microtubule-associated protein RP/EB family member 1 levels
rs1354034		protein measurement	Microtubule-associated proteins 1A/1B light chain 3A levels
rs1354034		protein measurement	Microtubule-associated proteins 1A/1B light chain 3B levels
rs1354034		protein measurement	Mitogen-activated protein kinase kinase kinase kinase 1 levels
rs1354034		protein measurement	Mothers against decapentaplegic homolog 1 levels
rs1354034		protein measurement	N-alpha-acetyltransferase 10 levels
rs1354034		protein measurement	NEDD4-like E3 ubiquitin-protein ligase WWP1 levels
rs1354034		protein measurement	Neuroendocrine convertase 2 levels
rs1354034		protein measurement	NF-kappa-B inhibitor beta levels
rs1354034		protein measurement	NSFL1 cofactor p47 levels
rs1354034		protein measurement	Nuclear apoptosis-inducing factor 1 levels
rs1354034		protein measurement	Nuclease-sensitive element-binding protein 1 levels
rs1354034		protein measurement	Nucleolysin TIAR levels
rs1354034		protein measurement	nucleosome assembly protein 1-like 4 levels
rs1354034		protein measurement	Osteoclast-stimulating factor 1 levels
rs1354034		protein measurement	Patatin-like phospholipase domain-containing protein 2 levels
rs1354034		protein measurement	Peptidyl-prolyl cis-trans isomerase FKBP1B levels
rs1354034		protein measurement	Peptidyl-prolyl cis-trans isomerase FKBP4 levels
rs1354034		protein measurement	Peptidyl-prolyl cis-trans isomerase NIMA-interacting 1 levels
rs1354034		protein measurement	Peroxisomal 2,4-dienoyl-CoA reductase levels
rs1354034		protein measurement	Peroxisomal trans-2-enoyl-CoA reductase levels
rs1354034		protein measurement	Phosphatidylcholine-sterol acyltransferase levels
rs1354034		protein measurement	Phosphomannomutase 2 levels
rs1354034		protein measurement	Phosphopantothenate--cysteine ligase levels
rs1354034		protein measurement	Plakophilin-2 levels
rs1354034		protein measurement	Platelet-activating factor acetylhydrolase 2, cytoplasmic levels
rs1354034		protein measurement	Plexin domain-containing protein 2 levels
rs1354034		protein measurement	Polyadenylate-binding protein 2 levels
rs1354034		protein measurement	Prefoldin subunit 2 levels
rs1354034		protein measurement	Probable ATP-dependent RNA helicase DDX6 levels
rs1354034		protein measurement	Protein ABHD14A levels
rs1354034		protein measurement	Protein argonaute-3 levels
rs1354034		protein measurement	Protein canopy homolog 3 levels
rs1354034		protein measurement	Protein disulfide-isomerase A6 levels
rs1354034		protein measurement	Protein disulfide-isomerase TMX3 levels
rs1354034		protein measurement	Protein FAM49B levels
rs1354034		protein measurement	Protein FEV levels
rs1354034		protein measurement	Protein flightless-1 homolog levels
rs1354034		protein measurement	Protein HEXIM1 levels
rs1354034		protein measurement	Protein Hikeshi levels
rs1354034		protein measurement	Protein kinase C and casein kinase substrate in neurons protein 1 levels
rs1354034		protein measurement	Protein mago nashi homolog 2 levels
rs1354034		protein measurement	Protein MEMO1 levels
rs1354034		protein measurement	Protein phosphatase inhibitor 2 levels
rs1354034		protein measurement	Protein polybromo-1 levels
rs1354034		protein measurement	Protein SCO2 homolog, mitochondrial levels
rs1354034		protein measurement	Protein TSSC4 levels
rs1354034		protein measurement	Protocadherin gamma-A2 levels
rs1354034		protein measurement	Protocadherin-8 levels
rs1354034		protein measurement	Pyridoxine-5-phosphate oxidase levels
rs1354034		protein measurement	Quinone oxidoreductase PIG3 levels
rs1354034		protein measurement	RAC-alpha serine/threonine-protein kinase levels
rs1354034		protein measurement	Radixin levels
rs1354034		protein measurement	RAF proto-oncogene serine/threonine-protein kinase levels
rs1354034		protein measurement	Ran-specific GTPase-activating protein levels
rs1354034		protein measurement	Ras GTPase-activating protein-binding protein 1 levels
rs1354034		protein measurement	Ras GTPase-activating protein-binding protein 2 levels
rs1354034		protein measurement	Ras-related protein Rab-1B levels
rs1354034		protein measurement	Ras-related protein Rab-4A levels
rs1354034		protein measurement	Ras-related protein Rab-5A levels
rs1354034		protein measurement	Ras-related protein Rab-5B levels
rs1354034		protein measurement	Ras-related protein Rab-5C levels
rs1354034		protein measurement	Ras-related protein Rab-6B levels
rs1354034		protein measurement	Ras-related protein Ral-A levels
rs1354034		protein measurement	Receptor-transporting protein 4 levels
rs1354034		protein measurement	Regulator of G-protein signaling 1 levels
rs1354034		protein measurement	Relaxin-3 levels
rs1354034		protein measurement	Ribosomal protein S6 kinase beta-1 levels
rs1354034		protein measurement	RISC-loading complex subunit TARBP2 levels
rs1354034		protein measurement	Serine hydroxymethyltransferase, cytosolic levels
rs1354034		protein measurement	Serine/threonine-protein kinase A-Raf levels
rs1354034		protein measurement	Serine/threonine-protein kinase B-raf levels
rs1354034		protein measurement	Serine/threonine-protein kinase N1 levels
rs1354034		protein measurement	Serine/threonine-protein phosphatase 4 regulatory subunit 3A levels
rs1354034		protein measurement	Serpin H1 levels
rs1354034		protein measurement	SH3 and multiple ankyrin repeat domains protein 3 levels
rs1354034		protein measurement	SH3 domain-binding glutamic acid-rich-like protein 2 levels
rs1354034		protein measurement	SH3 domain-binding glutamic acid-rich-like protein 3 levels
rs1354034		protein measurement	Signal recognition particle 19 kDa protein levels
rs1354034		protein measurement	Small nuclear ribonucleoprotein Sm D2 levels
rs1354034		protein measurement	Small ubiquitin-related modifier 2 levels
rs1354034		protein measurement	Smoothelin levels
rs1354034		protein measurement	Snurportin-1 levels
rs1354034		protein measurement	Sorting nexin-3 levels
rs1354034		protein measurement	Sorting nexin-5 levels
rs1354034		protein measurement	Spermine synthase levels
rs1354034		protein measurement	Splicing factor 45 levels
rs1354034		protein measurement	Stathmin levels
rs1354034		protein measurement	Steroid receptor RNA activator 1 levels
rs1354034		protein measurement	Syntenin-2 levels
rs1354034		protein measurement	TATA box-binding protein-like protein 1 levels
rs1354034		protein measurement	TATA-binding protein-associated factor 2N levels
rs1354034		protein measurement	Telomeric repeat-binding factor 1 levels
rs1354034		protein measurement	Tetratricopeptide repeat protein 1 levels
rs1354034		protein measurement	THO complex subunit 1 levels
rs1354034		protein measurement	Threonine--tRNA ligase, cytoplasmic levels
rs1354034		protein measurement	Trafficking protein particle complex subunit 4 levels
rs1354034		protein measurement	Transcription elongation factor A protein 1 levels
rs1354034		protein measurement	Transcription elongation factor A protein 2 levels
rs1354034		protein measurement	Transcriptional activator protein Pur-beta levels
rs1354034		protein measurement	Transcriptional repressor protein YY1 levels
rs1354034		protein measurement	Transducin beta-like protein 2 levels
rs1354034		protein measurement	Translational activator of cytochrome c oxidase 1 levels
rs1354034		protein measurement	Trinucleotide repeat-containing gene 6B protein levels
rs1354034		protein measurement	Tripeptidyl-peptidase 1 levels
rs1354034		protein measurement	tRNA (cytosine(38)-C(5))-methyltransferase levels
rs1354034		protein measurement	Tudor-interacting repair regulator protein levels
rs1354034		protein measurement	Type II inositol 1,4,5-trisphosphate 5-phosphatase levels
rs1354034		protein measurement	Tyrosine-protein kinase SYK levels
rs1354034		protein measurement	Tyrosine-protein kinase SYK levels
rs1354034		protein measurement	Ubiquilin-2 levels
rs1354034		protein measurement	Ubiquitin-conjugating enzyme E2 E1 levels
rs1354034		protein measurement	Ubiquitin-conjugating enzyme E2 G1 levels
rs1354034		protein measurement	Ubiquitin-conjugating enzyme E2 variant 2 levels
rs1354034		protein measurement	Ubiquitin-like domain-containing CTD phosphatase 1 levels
rs1354034		protein measurement	Ubiquitin-protein ligase E3A levels
rs1354034		protein measurement	UDP-glucose 6-dehydrogenase levels
rs1354034		protein measurement	UDP-glucuronosyltransferase 1-1 levels
rs1354034		protein measurement	UPF0160 protein MYG1, mitochondrial levels
rs1354034		protein measurement	Uroporphyrinogen decarboxylase levels
rs1354034		protein measurement	Vacuolar protein sorting-associated protein 26A levels
rs1354034		protein measurement	Voltage-dependent L-type calcium channel subunit beta-4 levels
rs1354034		protein measurement	Zinc finger protein 526 levels
rs1354034		protein MRVI1 measurement	Protein MRVI1 levels
rs1354034		protein O-glucosyltransferase 1 measurement	Protein O-glucosyltransferase 1 levels
rs1354034		protein phosphatase 1A measurement	Protein phosphatase 1A levels
rs1354034		protein phosphatase 1L measurement	Protein phosphatase 1L levels
rs1354034		protein-tyrosine kinase 2-beta measurement	Protein-tyrosine kinase 2-beta levels
rs1354034		protrudin measurement	Protrudin levels
rs1354034		pulmonary surfactant-associated protein d measurement	Pulmonary surfactant-associated protein D levels
rs1354034		pyridoxal phosphate phosphatase measurement	Pyridoxal phosphate phosphatase levels
rs1354034		pyruvate measurement	Pyruvate levels
rs1354034		pyruvate measurement	Pyruvate levels (UKB data field 23472)
rs1354034		rab gdp dissociation inhibitor beta measurement	Rab GDP dissociation inhibitor beta levels
rs1354034		rap1 GTPase-GDP dissociation stimulator 1 measurement	Rap1 GTPase-GDP dissociation stimulator 1 levels
rs1354034		Ras-related C3 botulinum toxin substrate 3 measurement	Ras-related C3 botulinum toxin substrate 3 levels
rs1354034		ras-related protein Rab-22A measurement	Ras-related protein Rab-22A levels
rs1354034		receptor-interacting serine/threonine-protein kinase 2 measurement	Receptor-interacting serine/threonine-protein kinase 2 levels
rs1354034		regulator of microtubule dynamics protein 1 measurement	Regulator of microtubule dynamics protein 1 levels
rs1354034		response to stimulus,platelet measurement	Platelet perturbation response (side fluorescence median of platelet in response to KCl perturbation measured by reticulocyte dye)
rs1354034		reticulocyte count	High light scatter reticulocyte count
rs1354034		reticulocyte count	Reticulocyte count
rs1354034		reticulocyte count	Reticulocyte count
rs1354034		reticulocyte count	Reticulocyte fraction of red cells
rs1354034		reticulocyte measurement	High light scatter reticulocyte percentage of red cells
rs1354034		reticulocyte measurement	Reticulocyte fraction of red cells
rs1354034		rho GTPase-activating protein 5 measurement	Rho GTPase-activating protein 5 levels
rs1354034		rho guanine nucleotide exchange factor 1 measurement	Rho guanine nucleotide exchange factor 1 levels
rs1354034		rho guanine nucleotide exchange factor 10 measurement	Rho guanine nucleotide exchange factor 10 levels
rs1354034		rho-associated protein kinase 2 measurement	Rho-associated protein kinase 2 levels
rs1354034		ribonucleoside-diphosphate reductase subunit M2 B measurement	Ribonucleoside-diphosphate reductase subunit M2 B levels
rs1354034		ribosome maturation protein sbds measurement	Ribosome maturation protein SBDS levels
rs1354034		ribosome-binding protein 1 measurement	Ribosome-binding protein 1 levels
rs1354034		RING finger protein 215 measurement	RING finger protein 215 levels
rs1354034		RNA-binding protein 3 measurement	RNA-binding protein 3 levels
rs1354034		scavenger receptor class F member 1 measurement	Scavenger receptor class F member 1 levels
rs1354034		seizure 6-like protein 2 measurement	Seizure 6-like protein 2 levels
rs1354034		semaphorin-4D measurement	Semaphorin-4D levels
rs1354034		serine/threonine-protein kinase BRSK2 measurement	Serine/threonine-protein kinase BRSK2 levels
rs1354034		serine/threonine-protein kinase MRCK beta measurement	Serine/threonine-protein kinase MRCK beta levels
rs1354034		Serine/threonine-protein kinase WNK3 measurement	Serine/threonine-protein kinase WNK3 levels
rs1354034		serine-rich single-pass membrane protein 1 measurement	Serine-rich single-pass membrane protein 1 levels
rs1354034		SH3 domain-binding protein 2 measurement	SH3 domain-binding protein 2 levels
rs1354034		shc-transforming protein 1 measurement	SHC-transforming protein 1 levels
rs1354034		shc-transforming protein 1 measurement	SHC-transforming protein 1 levels
rs1354034		Signal transducer and activator of transcription 1-alpha/beta measurement	Signal transducer and activator of transcription 1-alpha/beta levels
rs1354034		Signal transducer and activator of transcription 3 measurement	Signal transducer and activator of transcription 3 levels
rs1354034		Signal transducer and activator of transcription 6 measurement	Signal transducer and activator of transcription 6 levels
rs1354034		small glutamine-rich tetratricopeptide repeat-containing protein alpha measurement	Small glutamine-rich tetratricopeptide repeat-containing protein alpha levels
rs1354034		Small ubiquitin-related modifier 3 measurement	Small ubiquitin-related modifier 3 levels
rs1354034		sorting nexin-17 measurement	Sorting nexin-17 levels
rs1354034		sorting nexin-4 measurement	Sorting nexin-4 levels
rs1354034		spermidine measurement	Spermidine levels
rs1354034		spermidine measurement	Spermidine levels
rs1354034		sphingadienine measurement	Sphingadienine levels
rs1354034		sphingadienine measurement	Sphingadienine levels
rs1354034		sphinganine measurement	Sphinganine levels
rs1354034		sphinganine measurement	Sphinganine levels
rs1354034		sphingosine 1-phosphate measurement	Sphingosine 1-phosphate levels
rs1354034		sphingosine measurement	Sphingosine levels
rs1354034		sphingosine measurement	Sphingosine levels
rs1354034		sphingosine measurement	Sphingosine levels
rs1354034		spliceosome RNA helicase DDX39B measurement	Spliceosome RNA helicase DDX39B levels
rs1354034		splicing factor 3B subunit 4 measurement	Splicing factor 3B subunit 4 levels
rs1354034		stathmin-2 measurement	Stathmin-2 levels
rs1354034		stathmin-3 measurement	Stathmin-3 levels
rs1354034		stress-induced-phosphoprotein 1 measurement	Stress-induced-phosphoprotein 1 levels
rs1354034		stromal membrane-associated protein 1 measurement	Stromal membrane-associated protein 1 levels
rs1354034		structural maintenance of chromosomes protein 3 measurement	Structural maintenance of chromosomes protein 3 levels
rs1354034		SWI/SNF-related matrix-associated actin-dependent regulator of chromatin subfamily E member 1-related measurement	SWI/SNF-related matrix-associated actin-dependent regulator of chromatin subfamily E member 1-related levels
rs1354034		synaptosomal-associated protein 29 measurement	Synaptosomal-associated protein 29 levels
rs1354034		syntaxin-8 measurement	Syntaxin-8 levels
rs1354034		tapasin measurement	Tapasin levels
rs1354034		tax1-binding protein 1 measurement	Tax1-binding protein 1 levels
rs1354034		tax1-binding protein 3 measurement	Tax1-binding protein 3 levels
rs1354034		thioredoxin domain-containing protein 12 measurement	Thioredoxin domain-containing protein 12 levels
rs1354034		thioredoxin domain-containing protein 5 measurement	Thioredoxin domain-containing protein 5 levels
rs1354034		thioredoxin reductase 1, cytoplasmic measurement	Thioredoxin reductase 1, cytoplasmic levels
rs1354034		transcriptional activator protein Pur-alpha measurement	Transcriptional activator protein Pur-alpha levels
rs1354034		transforming protein RhoA measurement	Transforming protein RhoA levels
rs1354034		translationally-controlled tumor protein measurement	Translationally-controlled tumor protein levels
rs1354034		transmembrane protein PVRIG measurement	Transmembrane protein PVRIG levels
rs1354034		tubulin-specific chaperone E measurement	Tubulin-specific chaperone E levels
rs1354034		tubulin--tyrosine ligase measurement	Tubulin--tyrosine ligase levels
rs1354034		twisted gastrulation protein homolog 1 measurement	Twisted gastrulation protein homolog 1 levels
rs1354034		type III endosome membrane protein TEMP measurement	Type III endosome membrane protein TEMP levels
rs1354034		tyrosine-protein kinase FER measurement	Tyrosine-protein kinase Fer levels
rs1354034		tyrosine-protein kinase LCK measurement	Tyrosine-protein kinase Lck levels
rs1354034		tyrosine-protein kinase lyn measurement	Tyrosine-protein kinase Lyn levels
rs1354034		tyrosine-protein kinase YES measurement	Tyrosine-protein kinase Yes levels
rs1354034		ubiquilin-4 measurement	Ubiquilin-4 levels
rs1354034		ubiquitin carboxyl-terminal hydrolase 21 measurement	Ubiquitin carboxyl-terminal hydrolase 21 levels
rs1354034		ubiquitin carboxyl-terminal hydrolase 25 measurement	Ubiquitin carboxyl-terminal hydrolase 25 levels
rs1354034		ubiquitin carboxyl-terminal hydrolase 8 measurement	Ubiquitin carboxyl-terminal hydrolase 8 levels
rs1354034		ubiquitin carboxyl-terminal hydrolase isozyme L1 measurement	Ubiquitin carboxyl-terminal hydrolase isozyme L1 levels
rs1354034		ubiquitin-conjugating enzyme E2 L3 measurement	Ubiquitin-conjugating enzyme E2 L3 levels
rs1354034		ubiquitin-conjugating enzyme E2 variant 1 measurement	Ubiquitin-conjugating enzyme E2 variant 1 levels
rs1354034		ubiquitin-fold modifier 1 measurement	Ubiquitin-fold modifier 1 levels
rs1354034		ubiquitin-fold modifier-conjugating enzyme 1 measurement	Ubiquitin-fold modifier-conjugating enzyme 1 levels
rs1354034		ubiquitin-like protein 4A measurement	Ubiquitin-like protein 4A levels
rs1354034		ubiquitin-like protein ISG15 measurement	Ubiquitin-like protein ISG15 levels
rs1354034		UBX domain-containing protein 4 measurement	UBX domain-containing protein 4 levels
rs1354034		uncharacterized protein C7orf69 measurement	Uncharacterized protein C7orf69 levels
rs1354034		uncharacterized protein KIAA0040 measurement	Uncharacterized protein KIAA0040 levels
rs1354034		UPF0696 protein C11orf68 measurement	UPF0696 protein C11orf68 levels
rs1354034		vacuolar protein sorting-associated protein VTA1 homolog measurement	Vacuolar protein sorting-associated protein VTA1 homolog levels
rs1354034		vasoactive intestinal peptide measurement	Vasoactive Intestinal Peptide levels
rs1354034		vesicle transport through interaction with t-SNAREs homolog 1A measurement	Vesicle transport through interaction with t-SNAREs homolog 1A levels
rs1354034		vesicle transport through interaction with t-SNAREs homolog 1B measurement	Vesicle transport through interaction with t-SNAREs homolog 1B levels
rs1354034		vesicle-fusing ATPase measurement	Vesicle-fusing ATPase levels
rs1354034		vesicle-trafficking protein SEC22a measurement	Vesicle-trafficking protein SEC22a levels
rs1354034		vigilin measurement	Vigilin levels
rs1354034		voltage-gated potassium channel subunit beta-2 measurement	Voltage-gated potassium channel subunit beta-2 levels
rs1354034		x-ray repair cross-complementing protein 6 measurement	X-ray repair cross-complementing protein 6 levels
rs1354034		y-box-binding protein 2 measurement	Y-box-binding protein 2 levels
rs1421085		abdominal fat ratio	Abdominal fat ratio
rs1421085		abdominal:gluteofemoral adipose tissue ratio measurement	Abdominal adipose tissue volumes to gluteofemoral adipose tissue volumes ratio
rs1421085		age at assessment,longitudinal BMI measurement	Age at adiposity rebound
rs1421085		alcohol consumption measurement	Alcohol consumption
rs1421085		alcohol consumption measurement	Drinks per week
rs1421085		alcohol consumption measurement,alcohol use disorder measurement	Problematic alcohol use (MTAG)
rs1421085		alcohol dependence,alcohol use disorder measurement	Alcohol use disorder
rs1421085		alcohol use disorder measurement	Alcohol use disorder
rs1421085		base metabolic rate measurement	Basal metabolic rate
rs1421085		base metabolic rate measurement	Basal metabolic rate variance
rs1421085		body fat percentage	Body fat percentage
rs1421085		body fat percentage	Body fat percentage
rs1421085		body fat percentage	Body fat percentage
rs1421085		body fat percentage	Body fat percentage
rs1421085		body fat percentage	Body fat percentage
rs1421085		body mass index	Body mass index
rs1421085		body mass index	Body mass index
rs1421085		body mass index	Body mass index
rs1421085		body mass index	Body mass index
rs1421085		body mass index	Body mass index
rs1421085		body mass index	Body mass index
rs1421085		body mass index	Body mass index
rs1421085		body mass index	Body mass index
rs1421085		body mass index	Body mass index
rs1421085		body mass index	Body mass index
rs1421085		body mass index	Childhood body mass index
rs1421085		body mass index	Childhood body mass index
rs1421085		body weight	Weight
rs1421085		body weight	Weight
rs1421085		bone density,lean body mass	Bone mineral density or leg lean mass (pleiotropy)
rs1421085		chronotype measurement	Chronotype
rs1421085		chronotype measurement	Morning person
rs1421085		chronotype measurement	Morning person
rs1421085		chronotype measurement	Morningness
rs1421085		cigarettes per day measurement	Cigarettes smoked per day (MTAG)
rs1421085		clinical and behavioural ideal cardiovascular health	Ideal cardiovascular health score (clinical and behavioral)
rs1421085		comparative body size at age 10, self-reported	Body size at age 10
rs1421085		c-reactive protein measurement	C-reactive protein levels (MTAG)
rs1421085		diet measurement	Principal component-derived dietary pattern 1
rs1421085		energy intake	Dietary macronutrient intake
rs1421085		energy intake	Dietary macronutrient intake
rs1421085		fasting blood insulin measurement	Fasting insulin
rs1421085		fasting blood insulin measurement	Fasting insulin
rs1421085		fat body mass	Body fat rate
rs1421085		fat body mass	Childhood body fatness
rs1421085		fat intake measurement	Relative fat intake
rs1421085		grip strength measurement	Hand grip strength
rs1421085		high density lipoprotein cholesterol measurement	High-density lipoprotein levels (MTAG)
rs1421085		hip circumference	Hip circumference
rs1421085		hip circumference	Hip circumference
rs1421085		hip circumference	Hip circumference
rs1421085		hip circumference	Hip circumference variance
rs1421085		HMG CoA reductase inhibitor use measurement	Medication use (HMG CoA reductase inhibitors)
rs1421085		lean body mass	Fat-free mass
rs1421085		lean body mass	Fat-free mass
rs1421085		lean body mass	Fat-free mass
rs1421085		lean body mass	Leg lean mass
rs1421085		left ventricular mass	Left ventricular mass
rs1421085		mean corpuscular hemoglobin	Mean corpuscular hemoglobin
rs1421085		obesity	Obesity
rs1421085		obesity	Obesity
rs1421085		obesity	Obesity
rs1421085		obesity	Obesity
rs1421085		obesity	Obesity
rs1421085		obesity	Obesity (early onset extreme)
rs1421085		osteoarthritis, hip	Surgical hip osteoarthritis
rs1421085		osteoarthritis, hip,body mass index	Body mass index or hip osteoarthritis (pleiotropy)
rs1421085		preeclampsia	Preeclampsia (maternal genotype effect)
rs1421085		preeclampsia	Preeclampsia or eclampsia
rs1421085		preeclampsia,parental genotype effect measurement	Preeclampsia (maternal genotype effect)
rs1421085		pulse pressure measurement	Pulse pressure
rs1421085		subcutaneous adipose tissue measurement	Abdominal subcutaneous adipose tissue
rs1421085		subcutaneous adipose tissue measurement	Abdominal subcutaneous adipose tissue normalized
rs1421085		subcutaneous adipose tissue measurement	Abdominal subcutaneous adipose tissue volume
rs1421085		testosterone measurement	Total testosterone levels
rs1421085		type 2 diabetes mellitus	Type 2 diabetes
rs1421085		type 2 diabetes mellitus	Type 2 diabetes
rs1421085		type 2 diabetes mellitus	Type 2 diabetes
rs1421085		type 2 diabetes mellitus	Type 2 diabetes
rs1421085		type 2 diabetes mellitus	Type 2 diabetes
rs1421085		type 2 diabetes mellitus	Type 2 diabetes
rs1421085		type 2 diabetes mellitus	Type 2 diabetes
rs1421085		type 2 diabetes mellitus	Type 2 diabetes
rs1421085		waist circumference	Waist circumference
rs1421085		waist circumference	Waist circumference
rs1421085		waist circumference	Waist circumference
rs1421085		waist circumference	Waist circumference
rs1421085		waist circumference	Waist circumference variance
rs1421085		weight-to-muscle ratio	Weight-to-muscle ratio
rs143875230		Free cholesterol:total lipids ratio,very low density lipoprotein cholesterol measurement	Free cholesterol to total lipids ratio in very large VLDL
rs143875230		gallstones	Gallstone disease
rs143875230		serum gamma-glutamyl transferase measurement	Liver enzyme levels (gamma-glutamyl transferase)
rs143875230		testosterone measurement	Low testosterone levels
rs149467613		basophil count	White blood cell count (basophil)
rs149467613		dental caries,dentures	Number of decayed, missing and filled tooth surfaces or use of dentures
rs149467613		dentures	Dentures
rs149467613		neutrophil measurement	Neutrophil forward scatter distribution width
rs1671152		platelet aggregation	Platelet aggregation
rs1671152		platelet aggregation	Platelet aggregation
rs1671152		platelet aggregation	Platelet aggregation
rs1671152		platelet aggregation	Platelet aggregation
rs1671152		platelet aggregation	Platelet aggregation
rs1671152		platelet count	Platelet count
rs1671152		platelet measurement	Platelet side scatter distribution width
rs1671152		reticulocyte count	Reticulocyte count
rs1671152		reticulocyte count	Reticulocyte fraction of red cells
rs1698237		urinary metabolite measurement	Urinary metabolite levels in chronic kidney disease
rs1793892		BMI-adjusted waist-hip ratio	Waist-hip index
rs1793892		BMI-adjusted waist-hip ratio	Waist-to-hip ratio adjusted for BMI
rs1873547		ceramide measurement	Dihexosylceramide (d16:1/16:0) levels
rs2125787		alpha fetoprotein measurement	AFP levels
rs2135232		cerebrospinal fluid biomarker measurement	Cerebrospinal fluid biomarker levels
rs2182760		platelet count	Platelet count
rs2182760		platelet count	Platelet count
rs2249581		self reported educational attainment	Noncognitive aspects of educational attainment
rs2376263		leukocyte count	White blood cell count
rs255056		alcohol drinking,high density lipoprotein cholesterol measurement	HDL cholesterol levels x alcohol consumption (drinkers vs non-drinkers) interaction (2df)
rs255056		alcohol drinking,high density lipoprotein cholesterol measurement	HDL cholesterol levels x alcohol consumption (drinkers vs non-drinkers) interaction (2df)
rs255056		alcohol drinking,high density lipoprotein cholesterol measurement	HDL cholesterol levels x alcohol consumption (drinkers vs non-drinkers) interaction (2df)
rs255056		alcohol drinking,high density lipoprotein cholesterol measurement	HDL cholesterol levels x alcohol consumption (drinkers vs non-drinkers) interaction (2df)
rs255056		alcohol drinking,high density lipoprotein cholesterol measurement	HDL cholesterol levels x alcohol consumption (drinkers vs non-drinkers) interaction (2df)
rs255056		high density lipoprotein cholesterol measurement	HDL cholesterol levels
rs255056		high density lipoprotein cholesterol measurement	HDL cholesterol levels
rs255056		high density lipoprotein cholesterol measurement	HDL cholesterol levels
rs255056		high density lipoprotein cholesterol measurement	HDL cholesterol levels
rs255056		high density lipoprotein cholesterol measurement	HDL cholesterol levels in current drinkers
rs255056		high density lipoprotein cholesterol measurement	HDL cholesterol levels in current drinkers
rs255056		high density lipoprotein cholesterol measurement	HDL cholesterol levels in current drinkers
rs255056		high density lipoprotein cholesterol measurement	HDL cholesterol levels in current drinkers
rs255056		high density lipoprotein cholesterol measurement	HDL cholesterol levels in current drinkers
rs255056		high density lipoprotein cholesterol measurement	High density lipoprotein cholesterol levels
rs255056		high density lipoprotein cholesterol measurement,alcohol consumption measurement	HDL cholesterol levels x alcohol consumption (regular vs non-regular drinkers) interaction (2df)
rs255056		high density lipoprotein cholesterol measurement,alcohol consumption measurement	HDL cholesterol levels x alcohol consumption (regular vs non-regular drinkers) interaction (2df)
rs255056		high density lipoprotein cholesterol measurement,alcohol consumption measurement	HDL cholesterol levels x alcohol consumption (regular vs non-regular drinkers) interaction (2df)
rs255056		high density lipoprotein cholesterol measurement,alcohol consumption measurement	HDL cholesterol levels x alcohol consumption (regular vs non-regular drinkers) interaction (2df)
rs255056		high density lipoprotein cholesterol measurement,alcohol consumption measurement	HDL cholesterol levels x alcohol consumption (regular vs non-regular drinkers) interaction (2df)
rs255056		triglyceride measurement	Triglyceride levels in current drinkers
rs2741441		FEV/FEC ratio	Lung function (FEV1/FVC)
rs2816648		platelet count	Platelet count
rs28382814		apolipoprotein a 1 measurement	Apolipoprotein A1 levels
rs28382814		Cholesterol:total lipids ratio,low density lipoprotein cholesterol measurement	Cholesterol to total lipids ratio in large LDL
rs28382814		cholesteryl ester measurement,high density lipoprotein cholesterol measurement	Cholesteryl ester levels in HDL
rs28382814		cholesteryl ester measurement,high density lipoprotein cholesterol measurement	Cholesteryl ester levels in large HDL
rs28382814		cholesteryl ester measurement,high density lipoprotein cholesterol measurement	Cholesteryl ester levels in medium HDL
rs28382814		Cholesteryl esters:total lipids ratio,high density lipoprotein cholesterol measurement	Cholesteryl esters to total lipids ratio in very large HDL
rs28382814		Cholesteryl esters:total lipids ratio,low density lipoprotein cholesterol measurement	Cholesteryl esters to total lipids ratio in large LDL
rs28382814		free cholesterol measurement,high density lipoprotein cholesterol measurement	Free cholesterol levels in HDL
rs28382814		free cholesterol measurement,high density lipoprotein cholesterol measurement	Free cholesterol levels in large HDL
rs28382814		free cholesterol measurement,high density lipoprotein cholesterol measurement	Free cholesterol levels in medium HDL
rs28382814		Free cholesterol:total lipids ratio,high density lipoprotein cholesterol measurement	Free cholesterol to total lipids ratio in medium HDL
rs28382814		Free cholesterol:total lipids ratio,high density lipoprotein cholesterol measurement	Free cholesterol to total lipids ratio in small HDL
rs28382814		Free cholesterol:total lipids ratio,high density lipoprotein cholesterol measurement	Free cholesterol to total lipids ratio in very large HDL
rs28382814		high density lipoprotein cholesterol measurement	Concentration of HDL particles
rs28382814		high density lipoprotein cholesterol measurement	Concentration of large HDL particles
rs28382814		high density lipoprotein cholesterol measurement	Concentration of very large HDL particles
rs28382814		high density lipoprotein cholesterol measurement	HDL cholesterol levels
rs28382814		high density lipoprotein particle size measurement	Average diameter for HDL particles
rs28382814		lipid measurement,high density lipoprotein cholesterol measurement	Total lipid levels in HDL
rs28382814		lipid measurement,high density lipoprotein cholesterol measurement	Total lipid levels in large HDL
rs28382814		lipoprotein measurement	Total concentration of lipoprotein particles
rs28382814		phospholipid measurement,high density lipoprotein cholesterol measurement	Phospholipid levels in large HDL
rs28382814		Phospholipids:total lipids ratio,low density lipoprotein cholesterol measurement	Phospholipids to total lipids ratio in large LDL
rs28382814		Phospholipids:total lipids ratio,very low density lipoprotein cholesterol measurement	Phospholipids to total lipids ratio in large VLDL
rs28382814		total cholesterol measurement,high density lipoprotein cholesterol measurement	Cholesterol levels in large HDL
rs28382814		total cholesterol measurement,high density lipoprotein cholesterol measurement	Cholesterol levels in medium HDL
rs28382814		Triglycerides:total lipids ratio,very low density lipoprotein cholesterol measurement	Triglycerides to total lipids ratio in large VLDL
rs28383314		BMI-adjusted hip circumference	Hip circumference adjusted for BMI
rs28383314		BMI-adjusted waist circumference	A body shape index
rs28383314		BMI-adjusted waist-hip ratio	Waist-hip index
rs28383314		BMI-adjusted waist-hip ratio	Waist-to-hip ratio adjusted for BMI
rs28383314		cholesterol in chylomicrons and extremely large VLDL measurement	Cholesterol in chylomicrons and extremely large VLDL (UKB data field 23484)
rs28383314		eosinophil count	Eosinophil counts
rs28383314		eosinophil count	Eosinophil counts
rs28383314		eosinophil count	Eosinophil counts
rs28383314		eosinophil count	Eosinophil counts
rs28383314		eosinophil count	Eosinophil counts
rs28383314		eosinophil count	Eosinophil counts
rs28383314		eosinophil count,basophil count	Sum eosinophil basophil counts
rs28383314		eosinophil percentage of leukocytes	Eosinophil percentage of white cells
rs28383314		fatty acid measurement	Saturated fatty acid levels
rs28383314		fatty acid measurement	Total fatty acid levels
rs28383314		fatty acid measurement	Total fatty acids levels (UKB data field 23442)
rs28383314		free cholesterol in chylomicrons and extremely large VLDL measurement	Free cholesterol in chylomicrons and extremely large VLDL (UKB data field 23486)
rs28383314		Free cholesterol:total lipids ratio,low density lipoprotein cholesterol measurement	Free cholesterol to total lipids ratio in small LDL
rs28383314		intraocular pressure measurement	Intraocular pressure
rs28383314		lipid measurement,high density lipoprotein cholesterol measurement	Total lipid levels in small HDL
rs28383314		monounsaturated fatty acids; 16:1, 18:1 measurement	Monounsaturated fatty acids levels (UKB data field 23447)
rs28383314		Nasal cavity polyp	Nasal polyps
rs28383314		phospholipid measurement,high density lipoprotein cholesterol measurement	Phospholipid levels in small HDL
rs28383314		Phospholipids:total lipids ratio	Phospholipids to total lipids in medium LDL percentage (UKB data field 23619)
rs28383314		Phospholipids:total lipids ratio,low density lipoprotein cholesterol measurement	Phospholipids to total lipids ratio in medium LDL
rs28383314		Phospholipids:total lipids ratio,low density lipoprotein cholesterol measurement	Phospholipids to total lipids ratio in small LDL
rs28383314		saturated fatty acids measurement	Saturated fatty acids levels (UKB data field 23448)
rs28383314		sclerosing cholangitis	Primary sclerosing cholangitis (MTAG)
rs28383314		triglyceride measurement	Total triglycerides levels
rs28383314		triglyceride measurement	Total triglycerides levels (UKB data field 23407)
rs28383314		triglyceride measurement	Triglyceride levels
rs28383314		triglyceride measurement	Triglyceride levels
rs28383314		triglyceride measurement	Triglycerides
rs28383314		triglyceride measurement,high density lipoprotein cholesterol measurement	Triglyceride levels in HDL
rs28383314		triglyceride measurement,high density lipoprotein cholesterol measurement	Triglyceride levels in large HDL
rs28383314		triglyceride measurement,high density lipoprotein cholesterol measurement	Triglyceride levels in medium HDL
rs28383314		triglyceride measurement,high density lipoprotein cholesterol measurement	Triglyceride levels in small HDL
rs28383314		triglyceride measurement,high density lipoprotein cholesterol measurement	Triglyceride levels in very large HDL
rs28383314		triglyceride measurement,very low density lipoprotein cholesterol measurement	Triglyceride levels in small VLDL
rs28383314		triglyceride measurement,very low density lipoprotein cholesterol measurement	Triglyceride levels in very small VLDL
rs28383314		triglyceride measurement,very low density lipoprotein cholesterol measurement	Triglyceride levels in VLDL
rs28383314		triglycerides in HDL measurement	Triglycerides in HDL (UKB data field 23410)
rs28383314		triglycerides in medium HDL measurement	Triglycerides in medium HDL (UKB data field 23571)
rs28383314		triglycerides in small HDL measurement	Triglycerides in small HDL (UKB data field 23578)
rs28383314		triglycerides in small LDL measurement	Triglycerides in small LDL (UKB data field 23550)
rs28383314		triglycerides in very small VLDL measurement	Triglycerides in very small VLDL (UKB data field 23522)
rs28383314		Triglycerides:total lipids ratio,high density lipoprotein cholesterol measurement	Triglycerides to total lipids ratio in large HDL
rs28383314		Triglycerides:total lipids ratio,high density lipoprotein cholesterol measurement	Triglycerides to total lipids ratio in very large HDL
rs28595399		BMI-adjusted hip circumference	Hip circumference adjusted for BMI
rs28595399		BMI-adjusted hip circumference	Hip index
rs28595399		BMI-adjusted waist-hip ratio	Waist-hip index
rs28595399		BMI-adjusted waist-hip ratio	Waist-to-hip ratio adjusted for BMI
rs302953		body height	Height
rs302953		body height	Height
rs302953		coronary artery disease	Coronary artery disease
rs302953		coronary artery disease	Coronary artery disease
rs3135338		multiple sclerosis	Multiple sclerosis
rs3184504		acetate measurement	Acetate levels
rs3184504		ACPA-positive rheumatoid arthritis,rheumatoid factor seropositivity measurement,rheumatoid arthritis	Rheumatoid arthritis (rheumatoid factor and/or anti-cyclic citrullinated peptide seropositive)
rs3184504		ankylosing spondylitis,crohn's disease,psoriasis,sclerosing cholangitis,ulcerative colitis	Chronic inflammatory diseases (ankylosing spondylitis, Crohn's disease, psoriasis, primary sclerosing cholangitis, ulcerative colitis) (pleiotropy)
rs3184504		apolipoprotein a 1 measurement	Apolipoprotein A1 levels
rs3184504		appendicular lean mass	Appendicular lean mass
rs3184504		appendicular lean mass	Appendicular lean mass
rs3184504		appendicular lean mass	Appendicular lean mass
rs3184504		aspartate aminotransferase measurement	Aspartate aminotransferase levels
rs3184504		autoantibody measurement,event free survival time,type 1 diabetes mellitus	Type 1 diabetes autoantibodies in high risk HLA genotype individuals (time to event)
rs3184504		Autoimmune Hepatitis	Autoimmune hepatitis type-1
rs3184504		autoimmune thyroid disease	Autoimmune thyroid disease
rs3184504		basophil count	Basophil count
rs3184504		basophil count	Basophil count
rs3184504		basophil count	Basophil count
rs3184504		basophil count	Basophil count
rs3184504		basophil count,neutrophil count	Sum basophil neutrophil counts
rs3184504		beta-2 microglobulin measurement	Beta-2 microglubulin plasma levels
rs3184504		birth weight	Birth weight
rs3184504		birth weight,parental genotype effect measurement	Offspring birth weight
rs3184504		blood protein measurement	Blood protein levels
rs3184504		blood protein measurement	CD4 on naive CD4+ T cell
rs3184504		BMI-adjusted hip circumference	Hip circumference adjusted for BMI
rs3184504		body height	Height
rs3184504		body mass index	Body mass index
rs3184504		body mass index	Body mass index
rs3184504		brain measurement	Whole brain restricted directional diffusion (multivariate analysis)
rs3184504		breast carcinoma,colorectal cancer,estrogen-receptor negative breast cancer,lung adenocarcinoma,lung carcinoma,ovarian carcinoma,ovarian endometrioid carcinoma,ovarian serous carcinoma,prostate carcinoma,squamous cell lung carcinoma	Cancer
rs3184504		Calcium channel blocker use measurement	Medication use (calcium channel blockers)
rs3184504		cardiovascular disease	Cardiovascular disease
rs3184504		celiac disease	Celiac disease
rs3184504		celiac disease	Celiac disease
rs3184504		colorectal cancer	Colorectal cancer
rs3184504		colorectal cancer	Colorectal cancer
rs3184504		colorectal cancer	Colorectal cancer
rs3184504		colorectal cancer,endometrial neoplasm	Colorectal or endometrial cancer
rs3184504		coronary artery disease	Coronary artery disease
rs3184504		coronary artery disease	Coronary artery disease
rs3184504		coronary artery disease	Coronary artery disease
rs3184504		coronary artery disease	Coronary heart disease
rs3184504		coronary artery disease,plasminogen activator inhibitor 1 measurement	Coronary artery disease or plasminogen activator inhibitor 1 levels (pleiotropy)
rs3184504		coronary artery disease,tissue plasminogen activator measurement	Coronary artery disease or tissue plasminogen activator levels (pleiotropy)
rs3184504		cryptic phenotype measurement	Cryptic phenotype that captures autosomal dominant polycystic kidney disease severity
rs3184504		cystatin c measurement	Cystatin C plasma levels
rs3184504		diastolic blood pressure	Diastolic blood pressure
rs3184504		diastolic blood pressure	Diastolic blood pressure
rs3184504		diastolic blood pressure	Diastolic blood pressure
rs3184504		diastolic blood pressure	Diastolic blood pressure
rs3184504		diastolic blood pressure	Diastolic blood pressure
[truncated: 1,840 more rows]
