# Supplementary material for: The genomic architecture of circulating cytokine levels points to drug targets for immune-related diseases
Source: Commun Biol. 2025 Jan 10;8:34. doi: 10.1038/s42003-025-07453-w (PMC11724035; doi:10.1038/s42003-025-07453-w)
Supplement: Supplementary file 9 — Supplementary Data S5 [file 42003_2025_7453_MOESM9_ESM.xlsx]

## Sheet: S5 TWAS-MR IVW
Supplementary Data S5: associations between gene expression and circulating cytokine levels from inverse-variance weighted TWAS-MR analysis
outcome	exposure	nsnp	b	se	pval	Pval_FDR	Sign
CTACK	AGMAT	2	-0.0960583	0.0790164	0.224109	0.95943	NA
CTACK	PADI2	12	0.0255581	0.0145373	0.0787282	0.858457	NA
CTACK	ZSWIM5	3	-0.0575194	0.0263127	0.0288162	0.735794	Sufficient
CTACK	CACNA1E	4	0.0117567	0.031702	0.710749	0.999914	NA
CTACK	COG2	3	0.0238999	0.0377896	0.527095	0.999914	NA
CTACK	NECAP2	10	0.00896301	0.0138615	0.517884	0.999914	NA
CTACK	BUD13	2	0.0149639	0.0460516	0.745228	0.999914	NA
CTACK	PADI6	7	-0.0043437	0.0119903	0.717153	0.999914	NA
CTACK	TRAFD1	3	0.126627	0.0875079	0.147887	0.925612	NA
CTACK	AP002954.4	11	0.0354638	0.0133086	0.00770476	0.548847	Sufficient
CTACK	RP11-46A10.5	2	0.152397	0.0655522	0.0200814	0.684624	Sufficient
CTACK	LTA4H	15	0.0196865	0.00984893	0.0456255	0.795159	Sufficient
CTACK	RP11-656D10.3	2	-0.0207405	0.0450416	0.645175	0.999914	NA
CTACK	CROCCP3	2	-0.0233275	0.0562314	0.678253	0.999914	NA
CTACK	TMEM116	11	0.00251801	0.0189443	0.894259	0.999914	NA
CTACK	RP11-452K12.4	2	-0.0072386	0.0298381	0.808319	0.999914	NA
CTACK	FMO5	3	0.00769585	0.0369782	0.835137	0.999914	NA
CTACK	FAM63A	2	-0.0195577	0.0515649	0.704477	0.999914	NA
CTACK	HARBI1	2	0.0303415	0.0627623	0.628787	0.999914	NA
CTACK	AMDHD1	16	-0.00463711	0.0143433	0.746472	0.999914	NA
CTACK	ZNF670	2	0.0469881	0.0471321	0.318792	0.981726	NA
CTACK	MOB3C	8	0.0103326	0.0198271	0.602271	0.999914	NA
CTACK	PRDX1	4	0.0628954	0.0428212	0.141889	0.922877	NA
CTACK	TRAF5	4	0.0477513	0.0494213	0.33394	0.984376	NA
CTACK	INADL	7	0.0222925	0.0212247	0.293578	0.977045	NA
CTACK	NPL	3	0.0194516	0.0478808	0.684559	0.999914	NA
CTACK	PER3	5	0.0285763	0.0187119	0.126718	0.911963	NA
CTACK	PTER	9	0.0345568	0.0114328	0.00250624	0.403594	Sufficient
CTACK	RP11-418J17.1	5	0.0271039	0.0219316	0.21652	0.95618	NA
CTACK	DOCK9-AS2	2	-0.00250902	0.0283161	0.929394	0.999914	NA
CTACK	TRPC6	3	-0.0907052	0.0339523	0.0075502	0.545301	Sufficient
CTACK	IRF2BP2	2	0.0871347	0.042542	0.0405401	0.779703	Sufficient
CTACK	MBNL2	3	-0.00423765	0.0694642	0.951355	0.999914	NA
CTACK	CDC14A	9	-0.0017702	0.0157737	0.910645	0.999914	NA
CTACK	MYBPC3	15	0.0213372	0.0125332	0.0886703	0.872253	NA
CTACK	BCL9	2	0.00410967	0.0268968	0.878561	0.999914	NA
CTACK	IFT46	2	-0.0159808	0.0421489	0.704576	0.999914	NA
CTACK	SLC7A7	4	-0.00414835	0.024071	0.863172	0.999914	NA
CTACK	PLEKHA5	6	-0.00971562	0.0422907	0.818298	0.999914	NA
CTACK	SDHC	5	-0.0173376	0.0308588	0.574229	0.999914	NA
CTACK	MRPL43	7	-0.021561	0.0147518	0.143855	0.923608	NA
CTACK	CYP2C8	2	-0.0417352	0.0762829	0.584302	0.999914	NA
CTACK	GAPDH	3	0.00531793	0.0282153	0.850503	0.999914	NA
CTACK	CCT3	6	-0.0048949	0.0163061	0.764033	0.999914	NA
CTACK	PAQR6	15	-0.00232156	0.00815638	0.775927	0.999914	NA
CTACK	CD4	3	0.000520927	0.0254242	0.983653	0.999914	NA
CTACK	C1orf145	2	0.0271188	0.0383784	0.479805	0.998544	NA
CTACK	RP11-1105G2.4	3	0.0391893	0.032236	0.2241	0.95943	NA
CTACK	PDE3B	4	-0.0650064	0.0331178	0.0496596	0.806352	Sufficient
CTACK	BORA	3	-0.00270558	0.0139092	0.845771	0.999914	NA
CTACK	CLEC2B	3	0.0232587	0.0576295	0.686514	0.999914	NA
CTACK	SPRYD4	11	0.0051778	0.0137176	0.705835	0.999914	NA
CTACK	CTPS1	8	0.0242047	0.0178232	0.174449	0.9407	NA
CTACK	ATP6V0A2	4	-0.0333957	0.0644384	0.604279	0.999914	NA
CTACK	AJAP1	2	0.0306764	0.0923515	0.739761	0.999914	NA
CTACK	ATP8A2	2	-0.0256434	0.0411496	0.53317	0.999914	NA
CTACK	BTBD11	17	-0.0137684	0.0100653	0.171344	0.939333	NA
CTACK	NANOS1	4	0.107013	0.100424	0.286602	0.975202	NA
CTACK	PRKAB1	15	-0.00156751	0.00861712	0.855656	0.999914	NA
CTACK	AK5	7	-0.00873132	0.0241412	0.717594	0.999914	NA
CTACK	CMPK1	2	0.0245086	0.0305958	0.423107	0.995419	NA
CTACK	RP11-815M8.1	6	3.53732e-06	0.0230549	0.999878	0.999993	NA
CTACK	RAB4A	3	0.0351322	0.0355509	0.323043	0.98259	NA
CTACK	KIF20B	3	0.016514	0.0275967	0.549568	0.999914	NA
CTACK	HES4	2	-0.00290319	0.0628411	0.963152	0.999914	NA
CTACK	DAB1	5	0.00823426	0.0159814	0.606385	0.999914	NA
CTACK	ZMYND11	2	-0.0305973	0.123831	0.804839	0.999914	NA
CTACK	SMYD3	7	0.0514368	0.0253142	0.0421601	0.785205	Sufficient
CTACK	ACP6	9	-9.71903e-05	0.0150858	0.99486	0.999914	NA
CTACK	NYNRIN	2	-0.00148649	0.0227378	0.947875	0.999914	NA
CTACK	GJB6	3	-0.03016	0.026972	0.263483	0.970451	NA
CTACK	MAN1A2	2	-0.0277936	0.0331523	0.401828	0.993309	NA
CTACK	ANTXRLP1	2	-0.0504756	0.0410386	0.218714	0.95708	NA
CTACK	ANO7L1	8	0.0461915	0.0174938	0.00827982	0.556636	Sufficient
CTACK	RP11-324E6.6	7	0.0110819	0.0195587	0.570988	0.999914	NA
CTACK	FAM21A	7	0.000711423	0.0151617	0.962575	0.999914	NA
CTACK	DDX12P	4	-0.10703	0.0339416	0.00161409	0.35231	Sufficient
CTACK	APOLD1	3	-0.0365311	0.0267456	0.171978	0.939836	NA
CTACK	CEP85	7	0.00102653	0.0201465	0.959363	0.999914	NA
CTACK	VAMP3	7	0.036201	0.0161352	0.0248579	0.716084	Sufficient
CTACK	RAB7L1	7	-0.00837836	0.0176446	0.634901	0.999914	NA
CTACK	RALGPS2	2	0.011509	0.0668574	0.863326	0.999914	NA
CTACK	GPR137B	10	0.0416014	0.0149737	0.00546436	0.501598	Sufficient
CTACK	KCTD12	4	0.0155496	0.0197181	0.430348	0.996135	NA
CTACK	ASAP3	2	0.170373	0.0490196	0.000509714	0.224259	Sufficient
CTACK	DDX50	2	0.0666307	0.06561	0.30984	0.98025	NA
CTACK	OXCT2	2	0.015494	0.0737702	0.833644	0.999914	NA
CTACK	KRT18	2	-0.0207457	0.0733779	0.777388	0.999914	NA
CTACK	GDI2	11	-0.0167799	0.0170542	0.325156	0.982665	NA
CTACK	RP11-660L16.2	7	-0.00126098	0.0161912	0.937923	0.999914	NA
CTACK	SLC2A5	5	-0.00964798	0.0219209	0.659845	0.999914	NA
CTACK	AAMDC	2	0.0625664	0.0437142	0.152355	0.927971	NA
CTACK	ABCC4	12	0.0123844	0.0167429	0.459492	0.998194	NA
CTACK	HRK	7	0.0229256	0.0267509	0.391443	0.992703	NA
CTACK	RAVER2	5	0.0642033	0.0441516	0.145903	0.92477	NA
CTACK	PIP4K2A	2	-0.0586607	0.0647269	0.364788	0.990145	NA
CTACK	RAD52	2	-0.036839	0.0319604	0.249057	0.967027	NA
CTACK	GORAB	7	0.0100171	0.0205765	0.626384	0.999914	NA
CTACK	PIGC	5	0.0239756	0.0331586	0.469645	0.998544	NA
CTACK	USF1	13	-0.0217181	0.0113685	0.0560849	0.821614	NA
CTACK	DUSP12	2	-0.00999309	0.0270409	0.711714	0.999914	NA
CTACK	ABCD2	2	-0.0379553	0.0486665	0.435446	0.996135	NA
CTACK	ERMAP	13	0.00765657	0.00944973	0.417801	0.994761	NA
CTACK	RP3-477M7.5	4	0.00884708	0.0354766	0.803069	0.999914	NA
CTACK	Metazoa_SRP	2	0.0445112	0.0724018	0.5387	0.999914	NA
CTACK	RP11-523O18.5	2	-0.0266651	0.0432139	0.537202	0.999914	NA
CTACK	RP11-69E11.4	7	0.00206231	0.0149965	0.890621	0.999914	NA
CTACK	BEST1	10	0.00764525	0.0118544	0.518972	0.999914	NA
CTACK	ARHGAP22	8	-0.00969916	0.0177538	0.58485	0.999914	NA
CTACK	RP11-57H12.5	2	0.0377907	0.0571848	0.508707	0.999662	NA
CTACK	LRRC7	5	-0.0185353	0.0198484	0.350384	0.987157	NA
CTACK	CTSC	11	-0.0131823	0.0168834	0.43493	0.996135	NA
CTACK	RNF10	8	0.0184369	0.0235634	0.433957	0.996135	NA
CTACK	PHF13	2	-0.00026432	0.0280403	0.992479	0.999914	NA
CTACK	DDX23	3	-0.033931	0.0330008	0.303862	0.979158	NA
CTACK	AL137145.1	5	-0.00988366	0.0211023	0.639521	0.999914	NA
CTACK	MORN1	2	0.0173984	0.0373915	0.641714	0.999914	NA
CTACK	MSRB2	13	-0.00375362	0.0167549	0.822733	0.999914	NA
CTACK	KLHL12	7	0.00889059	0.016617	0.592629	0.999914	NA
CTACK	CD1B	3	0.0233334	0.0313772	0.457093	0.997888	NA
CTACK	LRP6	2	0.000472608	0.0398591	0.99054	0.999914	NA
CTACK	CCDC81	2	-0.0183121	0.11748	0.876132	0.999914	NA
CTACK	CNIH4	4	-0.00539593	0.0171717	0.753343	0.999914	NA
CTACK	TMBIM6	3	0.0371191	0.0498914	0.456878	0.997888	NA
CTACK	CTD-2292M16.8	3	-0.0452408	0.0345063	0.189827	0.946667	NA
CTACK	PLXDC2	4	-0.0621724	0.0401133	0.12116	0.908193	NA
CTACK	JAM3	4	-0.0559786	0.0435191	0.198339	0.949125	NA
CTACK	EMC1	5	-0.0412417	0.0219746	0.0605469	0.830595	NA
CTACK	KRT86	5	0.0330335	0.0261894	0.207189	0.952391	NA
CTACK	CTSG	4	1.16003e-05	0.0128383	0.999279	0.999962	NA
CTACK	RP11-253D19.1	2	-0.0330566	0.0438625	0.451064	0.997376	NA
CTACK	RP11-256L6.2	4	0.0133946	0.0212249	0.527988	0.999914	NA
CTACK	ENO1	2	-0.00274735	0.029917	0.926831	0.999914	NA
CTACK	DUSP6	2	-0.00527013	0.0373306	0.887732	0.999914	NA
CTACK	HIST3H2A	4	-0.0154031	0.0265189	0.561352	0.999914	NA
CTACK	H2AFX	2	-0.0162436	0.0656322	0.804526	0.999914	NA
CTACK	NUP160	2	0.0684848	0.0496357	0.167664	0.936784	NA
CTACK	TBC1D30	4	-0.0325232	0.0392192	0.406953	0.994114	NA
CTACK	TCTN3	5	0.00297686	0.0160231	0.852613	0.999914	NA
CTACK	ALG5	2	0.0102505	0.0437506	0.814757	0.999914	NA
CTACK	RP11-452K12.3	2	-0.0941404	0.0625083	0.132055	0.916327	NA
CTACK	GNG12-AS1	3	0.035249	0.0893352	0.69316	0.999914	NA
CTACK	ZNF438	5	-0.0683299	0.0774385	0.377574	0.99179	NA
CTACK	TEX30	2	-0.057661	0.0550339	0.29476	0.977088	NA
CTACK	TMEM106C	6	-0.00216928	0.0272246	0.936491	0.999914	NA
CTACK	AC069547.1	2	0.0342047	0.0889249	0.700499	0.999914	NA
CTACK	CLCC1	2	-0.0601915	0.0651841	0.355795	0.988011	NA
CTACK	AKR7A3	2	-0.0241091	0.0482473	0.617288	0.999914	NA
CTACK	ZDHHC24	3	-0.0300552	0.0288845	0.298093	0.978091	NA
CTACK	GTSF1	2	-0.0104334	0.0468965	0.823942	0.999914	NA
CTACK	SLC25A34	10	0.0335364	0.0133821	0.0122083	0.614177	Sufficient
CTACK	AC084018.1	7	0.0173125	0.0177535	0.32948	0.983533	NA
CTACK	ARNTL	9	0.0219979	0.0189142	0.244815	0.965436	NA
CTACK	MLEC	3	0.0301507	0.0305349	0.323438	0.98259	NA
CTACK	TPR	2	0.0219101	0.0287984	0.446771	0.996597	NA
CTACK	2015-09-01	2	0.0293083	0.0810715	0.717717	0.999914	NA
CTACK	UBASH3B	2	-0.00758346	0.051803	0.883613	0.999914	NA
CTACK	TRAV3	3	0.0854022	0.0710167	0.229145	0.961586	NA
CTACK	UPF3A	6	0.0435631	0.0316173	0.168258	0.937118	NA
CTACK	POLD4	2	0.00576541	0.0532946	0.913853	0.999914	NA
CTACK	RP3-395M20.7	4	0.00101576	0.0746198	0.989139	0.999914	NA
CTACK	VIM	2	-0.0621363	0.035648	0.081325	0.862724	NA
CTACK	CLCF1	2	0.0210836	0.0617229	0.732663	0.999914	NA
CTACK	NPM3	6	0.0167558	0.0249884	0.502511	0.99964	NA
CTACK	CRYZ	16	0.00503544	0.00932101	0.589042	0.999914	NA
CTACK	PRICKLE1	4	-0.049571	0.0821349	0.546155	0.999914	NA
CTACK	RDX	2	0.0124856	0.0550668	0.82063	0.999914	NA
CTACK	ZMYM5	3	-0.081897	0.053762	0.127677	0.912906	NA
CTACK	CCDC41	5	-0.0111869	0.0332678	0.736668	0.999914	NA
CTACK	SMARCC2	4	-0.00602007	0.0311991	0.846993	0.999914	NA
CTACK	GTF3A	7	0.00811276	0.0176589	0.645936	0.999914	NA
CTACK	SIPA1	3	-0.000377684	0.0326976	0.990784	0.999914	NA
CTACK	CTH	4	0.064413	0.0666142	0.333566	0.984368	NA
CTACK	FKSG48	3	-0.00854098	0.0322385	0.791062	0.999914	NA
CTACK	TCHP	2	0.00262225	0.0576347	0.963711	0.999914	NA
CTACK	RP11-511H9.3	2	0.0992543	0.0533055	0.0626044	0.834278	NA
CTACK	RP11-295P9.3	7	-0.0264879	0.0170086	0.119393	0.906281	NA
CTACK	RP4-728D4.2	3	0.0814005	0.0761094	0.284836	0.974905	NA
CTACK	DIABLO	2	0.136943	0.0437421	0.00174396	0.363869	Sufficient
CTACK	BIVM	3	0.0184977	0.0303592	0.542329	0.999914	NA
CTACK	PFKFB3	7	0.0135074	0.038681	0.726938	0.999914	NA
CTACK	TP53I11	2	-0.0675896	0.0367481	0.065876	0.839231	NA
CTACK	SMIM12	8	-0.0179184	0.0147178	0.223427	0.95943	NA
CTACK	C11orf92	2	-0.0260518	0.029669	0.3799	0.992124	NA
CTACK	LINC00339	18	-0.0104252	0.0124358	0.40185	0.993309	NA
CTACK	FGD6	2	-0.00344232	0.023847	0.885224	0.999914	NA
CTACK	MORN4	3	-0.0273654	0.0232648	0.239491	0.963677	NA
CTACK	TTC4	3	-0.0280287	0.0353639	0.428023	0.996099	NA
CTACK	GVINP1	3	0.0451551	0.0337447	0.180852	0.943501	NA
CTACK	PIGCP1	6	-0.0130478	0.0230044	0.570587	0.999914	NA
CTACK	EIF4B	4	0.0221523	0.0302295	0.463677	0.998446	NA
CTACK	DNAJB12	6	0.0103959	0.0158027	0.51063	0.999662	NA
CTACK	CHI3L1	9	0.00071316	0.0156193	0.963582	0.999914	NA
CTACK	SMYD2	3	-0.0115634	0.0543148	0.831408	0.999914	NA
CTACK	OR52K2	6	-0.00243298	0.0190453	0.898349	0.999914	NA
CTACK	INPP5B	13	-0.00211927	0.0128146	0.868645	0.999914	NA
CTACK	PPP1R32	2	0.023652	0.055682	0.671005	0.999914	NA
CTACK	RP11-430C7.5	4	-0.007444	0.0375754	0.84296	0.999914	NA
CTACK	RP11-465B22.3	3	0.00519219	0.0159293	0.74446	0.999914	NA
CTACK	ZNF365	7	-0.0377488	0.0188026	0.0446818	0.79289	Sufficient
CTACK	PDS5B	2	0.0426195	0.0698555	0.541789	0.999914	NA
CTACK	BATF3	7	0.0196459	0.0195484	0.314901	0.980905	NA
CTACK	TRDMT1	2	0.0308706	0.0412447	0.454173	0.997791	NA
CTACK	DHTKD1	5	0.01484	0.023642	0.530201	0.999914	NA
CTACK	TMEM194A	4	-0.0142062	0.00979643	0.147018	0.92477	NA
CTACK	HPS1	7	0.0102556	0.0193773	0.596626	0.999914	NA
CTACK	IFI16	2	-0.011491	0.0558955	0.837118	0.999914	NA
CTACK	IFITM3	10	-0.00749353	0.0167981	0.65553	0.999914	NA
CTACK	DDX51	3	0.0704544	0.0498292	0.157386	0.930714	NA
CTACK	FAM21FP	4	0.0438573	0.0260242	0.0919402	0.877708	NA
CTACK	ITLN1	3	0.0256739	0.0292565	0.38019	0.992265	NA
CTACK	PLAU	4	-0.0896163	0.0319993	0.00510117	0.49057	Sufficient
CTACK	YEATS4	20	0.00583524	0.0082836	0.481163	0.998544	NA
CTACK	ADK	16	-0.016408	0.00689358	0.0173037	0.665932	Sufficient
CTACK	PTPRO	2	0.00651358	0.027854	0.815104	0.999914	NA
CTACK	C1orf115	13	-0.00561738	0.00982432	0.567469	0.999914	NA
CTACK	KLHL35	5	0.00725795	0.0164499	0.659057	0.999914	NA
CTACK	ANO9	5	-0.0245956	0.0238601	0.302622	0.978884	NA
CTACK	PIK3C2B	2	-0.0245397	0.0554939	0.658341	0.999914	NA
CTACK	AP4B1	2	-0.0374526	0.0337789	0.267534	0.971334	NA
CTACK	RP11-169K16.9	5	0.0260435	0.0313674	0.406385	0.994054	NA
CTACK	C1orf86	7	0.0214304	0.0140016	0.125875	0.911273	NA
CTACK	RP11-585P4.5	8	0.00396816	0.0145399	0.784918	0.999914	NA
CTACK	EYA3	2	-0.00631193	0.0252585	0.80267	0.999914	NA
CTACK	PABPC4	2	0.0119097	0.030789	0.698893	0.999914	NA
CTACK	CCDC122	2	-0.0770119	0.067488	0.25382	0.968461	NA
CTACK	PRDM4	3	0.0127627	0.0243671	0.60044	0.999914	NA
CTACK	SIGIRR	4	-0.0196279	0.0232832	0.399225	0.992999	NA
CTACK	RP11-283I3.6	4	-0.030898	0.0271327	0.254797	0.968733	NA
CTACK	SIDT2	22	0.00739022	0.00897653	0.410347	0.994215	NA
CTACK	PLCB3	2	0.0150373	0.0641388	0.814636	0.999914	NA
CTACK	LSP1	2	0.00954836	0.0573411	0.867749	0.999914	NA
CTACK	RNF121	2	0.034965	0.0536646	0.514694	0.999914	NA
CTACK	ITGB3BP	7	0.00796788	0.0149926	0.595103	0.999914	NA
CTACK	RP11-218M22.1	9	-0.016561	0.014021	0.237541	0.963401	NA
CTACK	SLC6A12	4	0.0192344	0.0529367	0.716346	0.999914	NA
CTACK	RECQL	2	-0.0246904	0.032734	0.450685	0.997347	NA
CTACK	RP11-712B9.2	2	0.0876788	0.0912751	0.336754	0.984675	NA
CTACK	NAA16	3	0.0147217	0.037554	0.695049	0.999914	NA
CTACK	RP11-807H22.5	3	0.00606417	0.0404031	0.880692	0.999914	NA
CTACK	CD44	3	0.0192139	0.0312725	0.538949	0.999914	NA
CTACK	RP5-1154L15.2	4	-0.00673143	0.0155443	0.66498	0.999914	NA
CTACK	MMS19	2	-0.00750857	0.050706	0.882279	0.999914	NA
CTACK	RCC1	6	0.0212812	0.023511	0.365381	0.990145	NA
CTACK	TAS2R20	3	-0.0313534	0.0365858	0.391455	0.992703	NA
CTACK	NRBF2	3	0.0181035	0.0190999	0.343216	0.985637	NA
CTACK	BIN2	2	-0.0389626	0.0366969	0.288352	0.975614	NA
CTACK	RP11-430C7.4	2	0.0269074	0.0535722	0.615482	0.999914	NA
CTACK	KIF26B	3	0.0253443	0.0711281	0.721602	0.999914	NA
CTACK	CHST15	4	0.0656769	0.0753988	0.383721	0.992422	NA
CTACK	RPP38	2	-0.00263191	0.0497655	0.957823	0.999914	NA
CTACK	KLRC3	13	0.014369	0.0127006	0.257902	0.969206	NA
CTACK	KLRAP1	3	-0.00270612	0.0232088	0.907178	0.999914	NA
CTACK	TRAV6	2	-0.0235348	0.0818909	0.773812	0.999914	NA
CTACK	RASA3	3	0.0276467	0.034787	0.426762	0.995834	NA
CTACK	RP5-1042I8.7	2	0.072067	0.0871207	0.408119	0.994114	NA
CTACK	TUBA1C	3	-0.012322	0.0242907	0.611965	0.999914	NA
CTACK	ADCY4	3	0.0158193	0.135799	0.907264	0.999914	NA
CTACK	NOS1AP	2	-0.0135514	0.0581572	0.815751	0.999914	NA
CTACK	SLC22A17	3	0.0335313	0.0262111	0.2008	0.949901	NA
CTACK	HENMT1	5	0.020833	0.0408838	0.610356	0.999914	NA
CTACK	USP35	4	-0.00594852	0.0306587	0.846157	0.999914	NA
CTACK	EVA1B	3	0.000229345	0.0193695	0.990553	0.999914	NA
CTACK	PPTC7	2	-0.00513703	0.0391362	0.895569	0.999914	NA
CTACK	NEAT1	2	-0.0700679	0.0407926	0.0858583	0.868401	NA
CTACK	RP11-120K24.3	2	0.0113932	0.0544579	0.834284	0.999914	NA
CTACK	RP3-340N1.2	2	0.0130746	0.0445855	0.769332	0.999914	NA
CTACK	OR52B3P	3	0.0339884	0.0265165	0.199919	0.949901	NA
CTACK	TRAV8-1	3	0.0573492	0.0649891	0.377537	0.99179	NA
CTACK	RP11-127L20.6	5	0.0165636	0.0203173	0.414931	0.994354	NA
CTACK	FAM159A	13	0.00906879	0.01424	0.524219	0.999914	NA
CTACK	CCDC3	5	0.0180602	0.0196232	0.357389	0.988376	NA
CTACK	ANO2	2	0.0647629	0.223945	0.772435	0.999914	NA
CTACK	GSTM4	12	0.010389	0.0143105	0.467859	0.998544	NA
CTACK	SLC48A1	9	0.0398801	0.015199	0.00869369	0.563077	Sufficient
CTACK	SNORA16	10	0.0233435	0.0182504	0.200873	0.949901	NA
CTACK	FMO4	4	0.0079814	0.0254698	0.754002	0.999914	NA
CTACK	GAS6	3	-0.0422294	0.0340563	0.214979	0.955872	NA
CTACK	TNFRSF4	3	0.0165531	0.0300192	0.581349	0.999914	NA
CTACK	ATP2B4	2	0.00244985	0.0815719	0.976041	0.999914	NA
CTACK	IL23R	2	0.0250992	0.0433906	0.562961	0.999914	NA
CTACK	CCDC88B	14	0.00820425	0.0110981	0.459756	0.998194	NA
CTACK	MDM2	5	-0.0141811	0.022556	0.529541	0.999914	NA
CTACK	PPIF	2	0.058268	0.103809	0.574591	0.999914	NA
CTACK	PDGFD	6	-0.0273059	0.0220017	0.214576	0.955872	NA
CTACK	ODF2L	12	0.00732908	0.014291	0.608059	0.999914	NA
CTACK	FAM21C	6	-0.0339783	0.0397079	0.392159	0.992703	NA
CTACK	GGPS1	3	-0.0497553	0.0326715	0.127784	0.912906	NA
CTACK	USPL1	3	-0.029514	0.0222092	0.183877	0.944432	NA
CTACK	ASCC1	7	-0.00918367	0.0192361	0.633065	0.999914	NA
CTACK	PGAM1	3	-0.0624727	0.0249572	0.0123077	0.615894	Sufficient
CTACK	RP11-476D10.1	19	0.0105466	0.0089632	0.239332	0.963677	NA
CTACK	RP11-513G19.1	2	-0.00422764	0.0586845	0.94257	0.999914	NA
CTACK	PARP1	7	0.0239519	0.0203987	0.240318	0.963772	NA
CTACK	CASP5	9	0.000418861	0.0185967	0.98203	0.999914	NA
CTACK	ATP7B	6	-0.0173416	0.0168571	0.303602	0.979071	NA
CTACK	TLR5	4	-0.0201339	0.0277139	0.467538	0.998544	NA
CTACK	SLC4A8	4	-0.00511532	0.0365221	0.888612	0.999914	NA
CTACK	RP11-325P15.3	10	-0.0305866	0.0142975	0.0324114	0.751827	Sufficient
CTACK	EIF4EBP2	5	0.0232753	0.0348566	0.504296	0.999662	NA
CTACK	ARHGEF11	4	-0.0139987	0.0275308	0.611122	0.999914	NA
CTACK	RP11-326C3.12	6	0.0277244	0.0237416	0.242905	0.964851	NA
CTACK	XCL1	9	-0.00339966	0.0135841	0.80238	0.999914	NA
CTACK	CTSS	7	0.0101694	0.0186518	0.585598	0.999914	NA
CTACK	PKP2	4	0.013351	0.0404714	0.741484	0.999914	NA
CTACK	RARRES3	2	-0.0138282	0.0621869	0.82403	0.999914	NA
CTACK	AP001189.4	6	-0.00540392	0.012867	0.674497	0.999914	NA
CTACK	DKK3	11	-0.00478433	0.0159838	0.764693	0.999914	NA
CTACK	CD81	3	-0.00624403	0.0440951	0.887393	0.999914	NA
CTACK	WLS	14	-0.00542219	0.00895384	0.544799	0.999914	NA
CTACK	ZNF641	19	-0.00801129	0.00911476	0.379436	0.992088	NA
CTACK	ARPC5	11	0.00556023	0.0109294	0.610934	0.999914	NA
CTACK	SCYL3	3	0.0482741	0.0279832	0.0845077	0.866584	NA
CTACK	AL357673.1	3	0.0386531	0.0420656	0.35816	0.988471	NA
CTACK	FCRLA	4	0.0460147	0.0467168	0.324638	0.982616	NA
CTACK	AP006621.6	7	0.0401373	0.0459444	0.382333	0.992362	NA
CTACK	CEP170	3	0.0341925	0.030557	0.263151	0.970334	NA
CTACK	PELI3	3	-0.00158676	0.0264456	0.952155	0.999914	NA
CTACK	FAM21D	2	0.0185224	0.0418779	0.658276	0.999914	NA
CTACK	RNPEP	16	0.00591906	0.0107923	0.58338	0.999914	NA
CTACK	KIAA0226L	4	-0.030078	0.0201513	0.13554	0.918444	NA
CTACK	NPPA-AS1	4	0.0382281	0.0212084	0.0714677	0.851187	NA
CTACK	NR1H3	8	0.00106529	0.00937973	0.909576	0.999914	NA
CTACK	KLHDC7A	2	0.0256083	0.070683	0.717129	0.999914	NA
CTACK	ANXA9	2	0.025044	0.0519876	0.629997	0.999914	NA
CTACK	ZDHHC18	3	0.0572054	0.0652398	0.380569	0.992315	NA
CTACK	ARL2	2	0.0570517	0.0644089	0.37574	0.991639	NA
CTACK	RP5-1180C10.2	2	-0.00246081	0.0337129	0.941812	0.999914	NA
CTACK	CYP2E1	6	0.031849	0.0579117	0.582348	0.999914	NA
CTACK	CTD-2003C8.1	2	0.00256813	0.0564711	0.963727	0.999914	NA
CTACK	NOC3L	6	-0.0370078	0.0193212	0.0554418	0.82127	NA
CTACK	RP11-81H14.2	10	0.00373654	0.0149109	0.80213	0.999914	NA
CTACK	SPRYD3	2	0.0255682	0.0445034	0.565615	0.999914	NA
CTACK	RP11-439E19.3	3	0.0233846	0.0356623	0.512001	0.999662	NA
CTACK	ZNF503	10	-0.0143437	0.0123142	0.244096	0.965215	NA
CTACK	NEK3	4	0.0104992	0.025044	0.675049	0.999914	NA
CTACK	FLT1	4	0.0183263	0.0347898	0.598353	0.999914	NA
CTACK	RP3-395M20.8	5	0.0375225	0.031117	0.227874	0.961003	NA
CTACK	IDI1	3	-0.0187068	0.0511757	0.714707	0.999914	NA
CTACK	IFIT3	2	0.112098	0.0454571	0.0136626	0.632115	Sufficient
CTACK	KIRREL3	3	0.0307858	0.0413806	0.456896	0.997888	NA
CTACK	HTR6	2	0.0293909	0.022366	0.188816	0.946249	NA
CTACK	UBE2D1	9	-0.0251412	0.014298	0.0786835	0.858457	NA
CTACK	CR2	2	0.0100978	0.0522831	0.846852	0.999914	NA
CTACK	USP1	2	-0.0306959	0.0480171	0.522647	0.999914	NA
CTACK	SHISA2	3	-0.0126269	0.0303647	0.677527	0.999914	NA
CTACK	CITED4	10	-0.0237716	0.0128258	0.0638211	0.83521	NA
CTACK	AS3MT	11	-0.0195279	0.0171164	0.253916	0.968461	NA
CTACK	ARHGEF7	9	-0.00536289	0.017095	0.753741	0.999914	NA
CTACK	DEGS1	10	8.47687e-05	0.0108702	0.993778	0.999914	NA
CTACK	SFXN4	16	-0.0182122	0.00990986	0.0660944	0.839887	NA
CTACK	LINC00422	5	0.0160627	0.02503	0.521044	0.999914	NA
CTACK	RP11-422J8.1	17	0.0108024	0.0114864	0.346985	0.98651	NA
CTACK	LRRIQ3	2	0.00518846	0.0249204	0.835072	0.999914	NA
CTACK	LGR6	5	0.0482992	0.0207841	0.0201329	0.684624	Sufficient
CTACK	LEPROT	17	-0.0089382	0.00888015	0.314157	0.980691	NA
CTACK	MIR4482-1	2	0.00814619	0.0249826	0.744368	0.999914	NA
CTACK	AP000783.1	2	-0.0227457	0.0295355	0.441231	0.996135	NA
CTACK	ACCS	15	-0.0103458	0.00791501	0.191176	0.947146	NA
CTACK	MTR	2	0.0277969	0.0494488	0.574025	0.999914	NA
CTACK	MAP3K12	3	0.0154998	0.0368361	0.673918	0.999914	NA
CTACK	WDR63	4	-0.0167992	0.0194882	0.388677	0.992457	NA
CTACK	TUB	2	-0.0403781	0.066803	0.545554	0.999914	NA
CTACK	CAMSAP2	5	0.00698401	0.0246398	0.776837	0.999914	NA
CTACK	RP11-256L6.3	5	0.0081467	0.0166383	0.624391	0.999914	NA
CTACK	FAM118B	8	-0.00882725	0.017921	0.62232	0.999914	NA
CTACK	FCRL6	5	-0.0171523	0.0112829	0.128461	0.91338	NA
CTACK	RRAGC	3	0.0267708	0.0329021	0.415845	0.9944	NA
CTACK	LDHC	8	0.0137326	0.0217683	0.528136	0.999914	NA
CTACK	RAB3IL1	5	-0.00250938	0.0176478	0.886928	0.999914	NA
CTACK	FCRL2	3	0.0661523	0.0603431	0.272961	0.972332	NA
CTACK	DRAM1	9	0.0287532	0.0135625	0.0340019	0.757363	Sufficient
CTACK	GLTP	4	0.0347439	0.0251336	0.166858	0.936557	NA
CTACK	FAM213B	6	0.0182019	0.0190986	0.340565	0.985534	NA
CTACK	GBP4	6	0.00251494	0.0242696	0.917467	0.999914	NA
CTACK	FAM149B1	3	0.0298325	0.027878	0.28457	0.974905	NA
CTACK	PSAP	2	-0.0215595	0.072332	0.765655	0.999914	NA
CTACK	IL2RA	2	0.0202355	0.0330613	0.540497	0.999914	NA
CTACK	UNC5B	3	0.00854862	0.0258729	0.741091	0.999914	NA
CTACK	MUTYH	3	0.00113664	0.0515333	0.982403	0.999914	NA
CTACK	KCTD10	13	-0.00395529	0.0104142	0.704095	0.999914	NA
CTACK	RP11-456P18.2	2	0.0726474	0.0630044	0.248889	0.967027	NA
CTACK	DCLRE1B	3	-0.00397217	0.0208056	0.84859	0.999914	NA
CTACK	C10orf11	9	0.00996475	0.0119372	0.403852	0.993574	NA
CTACK	CDH23	13	-0.014031	0.0106838	0.189081	0.946416	NA
CTACK	CEP57	4	0.00796117	0.0270517	0.768533	0.999914	NA
CTACK	BTRC	2	0.00863838	0.0793614	0.913323	0.999914	NA
CTACK	ERCC5	2	0.0491075	0.031298	0.116641	0.904608	NA
CTACK	TCF7L2	3	-0.0426731	0.0512077	0.404656	0.993574	NA
CTACK	TMEM80	9	-0.00850311	0.0150574	0.572268	0.999914	NA
CTACK	ECHDC2	13	-0.00774319	0.0192749	0.687888	0.999914	NA
CTACK	TNFRSF9	3	0.00463937	0.0452532	0.918344	0.999914	NA
CTACK	IFITM1	5	0.039837	0.0280382	0.155371	0.929791	NA
CTACK	RGCC	4	0.0275921	0.0249478	0.268729	0.971473	NA
CTACK	CD244	6	-0.00230046	0.0231895	0.920977	0.999914	NA
CTACK	SMAP2	3	-0.0133119	0.0443646	0.764134	0.999914	NA
CTACK	PKD2L1	2	-0.0143162	0.0249627	0.566303	0.999914	NA
CTACK	TBK1	3	0.0298326	0.0252055	0.236581	0.963297	NA
CTACK	HSPA6	3	-0.0151969	0.0394568	0.700123	0.999914	NA
CTACK	GPR133	4	0.0149504	0.0269616	0.579232	0.999914	NA
CTACK	RTKN2	10	0.00190174	0.0160427	0.905638	0.999914	NA
CTACK	UCP2	12	-0.0346336	0.0137014	0.01148	0.605236	Sufficient
CTACK	RILPL1	4	0.0329836	0.0368992	0.371385	0.990967	NA
CTACK	TNFRSF1B	3	-0.0327522	0.0449295	0.466021	0.998544	NA
CTACK	ITGA7	2	-0.0253514	0.0975991	0.795057	0.999914	NA
CTACK	DNAJB4	2	-0.0255423	0.0717097	0.721698	0.999914	NA
CTACK	NME7	7	-0.00573838	0.0196248	0.769977	0.999914	NA
CTACK	SGPL1	3	-0.00175708	0.016739	0.9164	0.999914	NA
CTACK	DEAF1	4	0.00502814	0.0189426	0.79067	0.999914	NA
CTACK	THEM4	13	0.0177302	0.0101394	0.0803515	0.861471	NA
CTACK	USP24	2	0.00900656	0.0608955	0.88242	0.999914	NA
CTACK	IRF6	8	0.00538608	0.0140628	0.701719	0.999914	NA
CTACK	FLVCR1-AS1	21	0.00603034	0.00685787	0.379222	0.992088	NA
CTACK	AP003774.1	11	-0.00441193	0.0102309	0.666298	0.999914	NA
CTACK	PLEKHA7	4	-0.0324471	0.0279716	0.246049	0.965791	NA
CTACK	MARVELD1	2	-0.0750357	0.067149	0.263802	0.970451	NA
CTACK	SCNN1A	2	0.0238534	0.0594586	0.68829	0.999914	NA
CTACK	RP11-356N1.2	3	0.016887	0.0216659	0.435728	0.996135	NA
CTACK	MLK4	2	-0.00968248	0.020772	0.641122	0.999914	NA
CTACK	HCAR3	8	0.000592228	0.0237254	0.980085	0.999914	NA
CTACK	GLUL	3	-0.0160929	0.0308236	0.601604	0.999914	NA
CTACK	SLC16A4	3	0.103201	0.0680529	0.129398	0.914336	NA
CTACK	CNPY2	2	-0.0170734	0.0259569	0.510693	0.999662	NA
CTACK	TIMM10B	2	0.0374959	0.0367892	0.308104	0.979808	NA
CTACK	RSG1	3	-0.00982305	0.0302061	0.745029	0.999914	NA
CTACK	MOB2	3	-0.0726883	0.0869407	0.403117	0.993409	NA
CTACK	TRAPPC4	19	-0.00513047	0.00738311	0.487123	0.998544	NA
CTACK	PTGS2	3	0.0144876	0.0291713	0.619443	0.999914	NA
CTACK	ZNF32	3	-0.0189863	0.0379063	0.61646	0.999914	NA
CTACK	IL12RB2	3	0.00503707	0.0295729	0.864753	0.999914	NA
CTACK	LSM10	3	-0.0497419	0.045628	0.275641	0.972985	NA
CTACK	TSPAN9	3	-0.0432723	0.0541873	0.42454	0.995481	NA
CTACK	H2AFJ	2	0.0348307	0.0420035	0.406972	0.994114	NA
CTACK	RNF34	2	0.0147789	0.0276257	0.592671	0.999914	NA
CTACK	CATSPER1	2	0.0754739	0.103478	0.465777	0.998544	NA
CTACK	RP1-68D18.4	2	0.0418212	0.026634	0.116364	0.904483	NA
CTACK	HMBS	8	0.0155577	0.0137378	0.257434	0.969029	NA
CTACK	RFWD2	2	0.0177109	0.0457403	0.698604	0.999914	NA
CTACK	NOC4L	7	0.0243795	0.0197868	0.217909	0.956752	NA
CTACK	HELB	2	0.051755	0.063019	0.411498	0.994221	NA
CTACK	PPOX	4	0.0455079	0.0328881	0.166444	0.93632	NA
CTACK	TRIM8	5	0.0283103	0.0343977	0.410491	0.994215	NA
CTACK	IPO8	22	0.00428129	0.00817736	0.600589	0.999914	NA
CTACK	HPS5	3	-0.0246245	0.0591724	0.677301	0.999914	NA
CTACK	LRRC47	2	-0.0416793	0.10055	0.678498	0.999914	NA
CTACK	RC3H1	2	0.115788	0.106716	0.277917	0.973474	NA
CTACK	ZNF215	3	-0.00804952	0.0171798	0.639395	0.999914	NA
CTACK	SLC25A3	3	0.0325157	0.0324879	0.316896	0.981228	NA
CTACK	DNTTIP2	2	-0.00598413	0.0767327	0.937839	0.999914	NA
CTACK	ZDHHC20	3	0.0129145	0.0298526	0.665299	0.999914	NA
CTACK	TCTN1	2	-0.110952	0.152536	0.466992	0.998544	NA
CTACK	SARS	3	-0.00668601	0.0403664	0.868446	0.999914	NA
CTACK	PRR4	9	-0.00446881	0.0158769	0.778353	0.999914	NA
CTACK	SCMH1	3	0.0656057	0.0432056	0.128899	0.913941	NA
CTACK	SLC15A3	6	0.0197432	0.0274905	0.472644	0.998544	NA
CTACK	RP11-181G12.2	2	-0.0547044	0.0391703	0.162541	0.933969	NA
CTACK	PCED1B	9	-0.00679587	0.0145469	0.640379	0.999914	NA
CTACK	ABHD4	3	-0.0100563	0.0548837	0.854618	0.999914	NA
CTACK	AP003774.6	9	0.00434836	0.0137691	0.75215	0.999914	NA
CTACK	DPYD	5	0.0322276	0.0214929	0.133757	0.917347	NA
CTACK	CCSER2	12	0.0139845	0.0121335	0.249092	0.967027	NA
CTACK	RAB3IP	11	0.0257783	0.0249034	0.300608	0.978689	NA
CTACK	CD1C	2	0.0707872	0.0477435	0.138166	0.920302	NA
CTACK	CADM1	4	-0.0446278	0.0378703	0.238622	0.96344	NA
CTACK	GMPR2	4	0.038101	0.0436736	0.382989	0.992422	NA
CTACK	RP11-499P20.2	7	-0.0168447	0.0135138	0.212585	0.954721	NA
CTACK	PICALM	3	0.00293562	0.0537396	0.956436	0.999914	NA
CTACK	FAM22E	3	-0.0307083	0.0443966	0.489137	0.998544	NA
CTACK	PI4K2A	2	0.0115578	0.066263	0.861533	0.999914	NA
CTACK	CKAP2	15	0.00293134	0.0115756	0.800086	0.999914	NA
CTACK	STK38L	2	-0.0263383	0.0570028	0.644044	0.999914	NA
CTACK	TNFRSF14	5	-0.0235378	0.0302843	0.437025	0.996135	NA
CTACK	IRF7	3	0.0203077	0.0361709	0.574499	0.999914	NA
CTACK	PHLDA2	2	-0.0661814	0.0506572	0.191397	0.947149	NA
CTACK	RRP12	15	0.0119493	0.00895825	0.182239	0.943543	NA
CTACK	MYO16-AS1	8	0.0102397	0.0185734	0.58142	0.999914	NA
CTACK	DUTP6	4	0.00605393	0.0199495	0.761537	0.999914	NA
CTACK	RP3-473L9.4	2	0.007212	0.0546148	0.894943	0.999914	NA
CTACK	HBG2	4	-0.00709803	0.0169708	0.675764	0.999914	NA
CTACK	EFCAB14	2	0.0478087	0.0345572	0.166521	0.936417	NA
CTACK	KCNQ4	2	0.0416147	0.0909907	0.647419	0.999914	NA
CTACK	SFT2D2	2	-0.0692678	0.0476335	0.145896	0.92477	NA
CTACK	GXYLT1	7	-0.00478882	0.0234722	0.838337	0.999914	NA
CTACK	TSPAN4	8	-0.00901489	0.0255687	0.724407	0.999914	NA
CTACK	FRAT2	11	0.00221563	0.014704	0.880226	0.999914	NA
CTACK	RP13-977J11.8	2	0.125842	0.135511	0.353073	0.987604	NA
CTACK	LRRC56	6	0.0155257	0.0167247	0.353245	0.987604	NA
CTACK	FCER1A	6	0.0108752	0.0158199	0.491806	0.998681	NA
CTACK	ACBD3	2	0.0156421	0.0329884	0.635379	0.999914	NA
CTACK	TRIT1	6	0.0158508	0.0137115	0.247673	0.966483	NA
CTACK	SUOX	10	0.0222864	0.0149028	0.134797	0.917733	NA
CTACK	TCP11L2	7	-0.0110568	0.0184737	0.549498	0.999914	NA
CTACK	POMGNT1	5	0.00458948	0.0324712	0.887601	0.999914	NA
CTACK	TCTN2	5	0.0149712	0.032267	0.642664	0.999914	NA
CTACK	ITGA5	2	0.00848005	0.0696374	0.903078	0.999914	NA
CTACK	USP15	10	-0.0227404	0.0171058	0.183716	0.944303	NA
CTACK	SLC38A1	13	0.00198575	0.0140745	0.8878	0.999914	NA
CTACK	PLXNC1	4	0.0166548	0.130511	0.898456	0.999914	NA
CTACK	STAT6	15	-0.0262012	0.0148018	0.0767041	0.85704	NA
CTACK	MTMR6	2	-0.0355618	0.0443752	0.422907	0.995419	NA
CTACK	VPS37B	3	0.0112765	0.059859	0.850576	0.999914	NA
CTACK	AKAP11	2	0.0367582	0.0461571	0.425817	0.995772	NA
CTACK	PDE1B	10	0.00423966	0.0324547	0.896065	0.999914	NA
CTACK	SLAMF1	2	0.00602632	0.0346836	0.862061	0.999914	NA
CTACK	TSPAN15	2	0.00187242	0.0378546	0.96055	0.999914	NA
CTACK	RP11-186N15.3	3	-0.014718	0.0384019	0.701526	0.999914	NA
CTACK	FBXO2	7	0.00139786	0.0238981	0.953356	0.999914	NA
CTACK	SPI1	2	-0.0251026	0.0126453	0.0471287	0.799024	Sufficient
CTACK	DRAXIN	3	-0.0345267	0.0340709	0.31088	0.980392	NA
CTACK	PHLDA1	3	-0.0829538	0.145322	0.568116	0.999914	NA
CTACK	NAT10	2	0.00115882	0.0359061	0.974254	0.999914	NA
CTACK	SPOCK2	3	0.0184227	0.0513145	0.719584	0.999914	NA
CTACK	FRY	3	-0.0517405	0.0266008	0.0517663	0.811887	NA
CTACK	TIMM10	15	0.0417443	0.0123062	0.000693501	0.258014	Sufficient
CTACK	EML3	12	-0.0111159	0.00983725	0.258486	0.969326	NA
CTACK	RBMS2	16	-0.00536727	0.0138261	0.697868	0.999914	NA
CTACK	DENND5B	5	0.00702085	0.0289739	0.808535	0.999914	NA
CTACK	INPP5A	2	0.0193999	0.0361193	0.591195	0.999914	NA
CTACK	MICU1	5	-0.0286647	0.0341974	0.401912	0.993309	NA
CTACK	C11orf48	3	-0.0130433	0.0299331	0.66302	0.999914	NA
CTACK	KLRK1	4	-0.0416702	0.0391278	0.286886	0.975202	NA
CTACK	FOXD2-AS1	2	-0.02244	0.0699633	0.748408	0.999914	NA
CTACK	RP5-827C21.4	6	-0.0176286	0.0188218	0.348962	0.986925	NA
CTACK	SHISA4	2	0.0317004	0.0617173	0.607505	0.999914	NA
CTACK	NINJ2	7	-0.0210037	0.0246635	0.39443	0.992703	NA
CTACK	PHTF1	5	-0.0107552	0.0261152	0.680459	0.999914	NA
CTACK	WIBG	2	0.0981794	0.0513208	0.0557414	0.82127	NA
CTACK	CREG1	3	0.00175515	0.0212569	0.934194	0.999914	NA
CTACK	INTS4	12	-0.0245526	0.0143755	0.0876459	0.870924	NA
CTACK	NDST2	6	0.0412027	0.0290421	0.15598	0.92993	NA
CTACK	ATHL1	6	-0.00698784	0.0286415	0.807249	0.999914	NA
CTACK	ZNF664	2	-0.0449718	0.0387364	0.245654	0.965654	NA
CTACK	MCF2L	5	-0.00403405	0.026872	0.880669	0.999914	NA
CTACK	RP11-556E13.1	2	-0.0664915	0.0999195	0.505763	0.999662	NA
CTACK	CD151	16	0.012586	0.0128878	0.328779	0.983481	NA
CTACK	RP11-474I16.1	2	0.0842679	0.111817	0.451075	0.997376	NA
CTACK	RP3-340N1.5	2	-0.0538964	0.0743023	0.468227	0.998544	NA
CTACK	INTS6	5	0.0491222	0.0282176	0.0817122	0.863304	NA
CTACK	MRGPRE	2	-0.0165846	0.0396518	0.67576	0.999914	NA
CTACK	AGTRAP	4	-0.039917	0.0372522	0.283929	0.974905	NA
CTACK	SCNN1D	2	0.00236671	0.0701601	0.97309	0.999914	NA
CTACK	ARHGAP1	3	-0.0396947	0.050388	0.430825	0.996135	NA
CTACK	CCDC18	2	-0.0373256	0.05032	0.45823	0.99809	NA
CTACK	FAM160B1	3	0.0259737	0.0420032	0.536329	0.999914	NA
CTACK	PARK7	3	-0.00861333	0.0204607	0.673777	0.999914	NA
CTACK	HCAR1	2	0.00366839	0.0297317	0.901804	0.999914	NA
CTACK	CLEC12B	12	-0.015963	0.0157459	0.310684	0.980308	NA
CTACK	DDX59	11	-0.000469723	0.0129363	0.971035	0.999914	NA
CTACK	C11orf54	9	0.0186292	0.020427	0.361776	0.989869	NA
CTACK	NFYC	2	-0.0140008	0.0459287	0.76049	0.999914	NA
CTACK	AMICA1	3	-0.0310364	0.0237551	0.191377	0.947149	NA
CTACK	OSBPL5	10	0.0067316	0.0144868	0.642167	0.999914	NA
CTACK	SNX32	6	-0.0325664	0.0216322	0.132205	0.916327	NA
CTACK	PBX1	3	0.0639502	0.059169	0.279783	0.974037	NA
CTACK	B3GNT1	2	0.035911	0.0426291	0.399561	0.993092	NA
CTACK	WRAP73	4	-0.00581956	0.0194888	0.765237	0.999914	NA
CTACK	CD9	10	0.0220926	0.0151405	0.144519	0.924109	NA
CTACK	ARHGAP21	4	0.0127645	0.0358088	0.721494	0.999914	NA
CTACK	CDC7	14	-0.0173708	0.0118462	0.142551	0.923263	NA
CTACK	MR1	5	0.0400097	0.0218286	0.0668166	0.841265	NA
CTACK	TPH1	2	0.022306	0.0499648	0.655283	0.999914	NA
CTACK	TGFBR3	2	-0.0449839	0.0580027	0.438015	0.996135	NA
CTACK	HSPA7	8	0.00667864	0.0359813	0.852748	0.999914	NA
CTACK	GPR25	2	0.0300088	0.0475866	0.528293	0.999914	NA
CTACK	CDK11B	2	-0.0811397	0.0461535	0.078741	0.858457	NA
CTACK	PTPN7	6	-0.0125094	0.0243839	0.607939	0.999914	NA
CTACK	KLRD1	6	0.00114725	0.0159444	0.942639	0.999914	NA
CTACK	UCK2	2	-0.111008	0.0748598	0.138105	0.920163	NA
CTACK	MAP10	3	-0.00355869	0.055243	0.948637	0.999914	NA
CTACK	ACP2	20	0.00771912	0.0105628	0.464909	0.998486	NA
CTACK	SWAP70	7	-0.0358351	0.026346	0.173775	0.940629	NA
CTACK	TRAV14DV4	2	0.0408987	0.030918	0.185898	0.945537	NA
CTACK	LGALS12	4	-0.00499667	0.019462	0.79738	0.999914	NA
CTACK	CCDC6	2	0.0672727	0.0510383	0.187477	0.946122	NA
CTACK	SLC41A1	3	-0.038176	0.0286111	0.182104	0.943543	NA
CTACK	AP003068.23	13	0.0176255	0.0132329	0.182877	0.943818	NA
CTACK	RP11-108M9.4	5	0.018452	0.0218371	0.39812	0.992865	NA
CTACK	MTERFD3	2	0.215755	0.0640602	0.000757148	0.264962	Sufficient
CTACK	CCDC23	15	0.000696727	0.00852708	0.934879	0.999914	NA
CTACK	EXO5	3	0.00228829	0.0445533	0.959038	0.999914	NA
CTACK	RP11-285F7.2	2	-0.0476223	0.0474607	0.315665	0.981012	NA
CTACK	RET	3	0.00682681	0.0432315	0.874526	0.999914	NA
CTACK	RP11-834C11.3	5	0.0149774	0.0200957	0.45609	0.997888	NA
CTACK	ZNF195	2	-0.0160839	0.0225708	0.476094	0.998544	NA
CTACK	IRAK3	2	0.0126382	0.0211035	0.549262	0.999914	NA
CTACK	SAC3D1	3	-0.00548099	0.0307376	0.858475	0.999914	NA
CTACK	RP1-239B22.5	2	-0.0112743	0.0772242	0.883926	0.999914	NA
CTACK	DNM3	2	0.0445565	0.0858161	0.603615	0.999914	NA
CTACK	VENTX	9	-0.0212728	0.0205458	0.30049	0.978689	NA
CTACK	ENSA	2	-0.0573109	0.0887892	0.518622	0.999914	NA
CTACK	MRVI1	11	-0.00539288	0.0124375	0.66458	0.999914	NA
CTACK	MXI1	4	0.0095455	0.021594	0.658458	0.999914	NA
CTACK	PPIE	13	0.0070326	0.0134286	0.600485	0.999914	NA
CTACK	NXF1	2	-0.00581721	0.032593	0.858346	0.999914	NA
CTACK	R3HCC1L	6	-0.00308885	0.0200127	0.877338	0.999914	NA
CTACK	TTC40	2	-0.0892015	0.0542862	0.100348	0.886838	NA
CTACK	RNF41	2	0.0803577	0.0546801	0.141671	0.922877	NA
CTACK	USP44	4	0.00510111	0.0310956	0.869695	0.999914	NA
CTACK	OAS1	13	-0.0202177	0.00896424	0.0241102	0.713464	Sufficient
CTACK	GBAP1	11	0.00457195	0.013872	0.741716	0.999914	NA
CTACK	CASZ1	2	-0.0698647	0.0779465	0.370084	0.990795	NA
CTACK	CD101	15	-0.00214243	0.0114615	0.85172	0.999914	NA
CTACK	RP11-551L14.1	3	0.00223436	0.053342	0.966589	0.999914	NA
CTACK	RP5-997D24.5	6	0.0231572	0.0218008	0.288136	0.975551	NA
CTACK	RPAP3	7	-0.0040463	0.0147139	0.783317	0.999914	NA
CTACK	ZNHIT6	3	0.0089764	0.0259176	0.729084	0.999914	NA
CTACK	SH3BP5L	2	0.0320266	0.0484305	0.508426	0.999662	NA
CTACK	SLC35F2	6	0.0276033	0.027733	0.319579	0.981826	NA
CTACK	NBPF14	2	-0.0722749	0.0883368	0.413258	0.994221	NA
CTACK	LHPP	16	0.00954993	0.0103731	0.357236	0.988367	NA
CTACK	MCOLN2	6	-0.0121869	0.0178087	0.49377	0.998872	NA
CTACK	RP11-672A2.4	5	0.0114639	0.0201176	0.568784	0.999914	NA
CTACK	TRAV36DV7	2	0.0193035	0.0773719	0.802982	0.999914	NA
CTACK	SLC22A15	13	0.0207819	0.0166636	0.212344	0.954546	NA
CTACK	RSU1	12	-0.00866226	0.0150936	0.566034	0.999914	NA
CTACK	BANF1	10	0.0403967	0.0147336	0.00611003	0.517399	Sufficient
CTACK	ARID1A	6	-0.011209	0.0124343	0.367343	0.990435	NA
CTACK	TNNT3	6	0.00645565	0.0181961	0.722753	0.999914	NA
CTACK	CTD-2531D15.4	5	-0.00765301	0.0172344	0.657004	0.999914	NA
CTACK	TSTD1	3	-0.00733602	0.0323526	0.820616	0.999914	NA
CTACK	RP11-981P6.1	3	0.0175065	0.0290326	0.546512	0.999914	NA
CTACK	SLAMF6	5	-0.0143039	0.0322593	0.657474	0.999914	NA
CTACK	CTD-2516F10.2	4	0.0310956	0.0233039	0.182089	0.943543	NA
CTACK	AGAP4	8	0.000216527	0.028281	0.993891	0.999914	NA
CTACK	PCBD1	3	0.0666496	0.0421902	0.114166	0.901916	NA
CTACK	INTS3	2	0.043524	0.0670492	0.516251	0.999914	NA
CTACK	RP11-109L13.1	5	0.0196298	0.0214331	0.359737	0.988997	NA
CTACK	IKZF5	2	0.0648098	0.0673457	0.335876	0.984383	NA
CTACK	ZNF124	5	0.023131	0.0178994	0.196262	0.948031	NA
CTACK	UBQLNL	11	-0.0153033	0.0142807	0.283897	0.974905	NA
CTACK	WDR37	5	-0.0282877	0.0418035	0.498608	0.999268	NA
CTACK	CHIT1	4	0.00502723	0.063002	0.9364	0.999914	NA
CTACK	PRR5L	5	-0.0188944	0.0242253	0.435424	0.996135	NA
CTACK	S100A11	3	0.0209835	0.0458216	0.646997	0.999914	NA
CTACK	PGAP2	3	-0.0650862	0.0545494	0.232806	0.962732	NA
CTACK	ALDH3B1	3	-0.0273508	0.0302024	0.365157	0.990145	NA
CTACK	UBE3B	8	-0.00569224	0.0144095	0.692818	0.999914	NA
CTACK	CCDC86	2	-0.116594	0.0535113	0.0293419	0.738269	Sufficient
CTACK	FFAR4	2	-0.011386	0.0633757	0.85742	0.999914	NA
CTACK	BTG2	4	-0.0201152	0.0173762	0.247016	0.966161	NA
CTACK	CLCN6	5	-0.00441173	0.0268511	0.869492	0.999914	NA
CTACK	BCL10	5	0.0553897	0.020596	0.00715923	0.537182	Sufficient
CTACK	PCNXL2	2	-0.0926981	0.0836259	0.267652	0.971334	NA
CTACK	TMEM51	12	-0.0172154	0.0106299	0.105334	0.892275	NA
CTACK	HAL	7	-0.0163482	0.018379	0.37373	0.991278	NA
CTACK	NAP1L4	3	-0.0145668	0.0227811	0.522545	0.999914	NA
CTACK	RP11-705C15.3	3	0.0272192	0.0681178	0.689459	0.999914	NA
CTACK	RP11-392P7.6	2	0.0526211	0.0546876	0.335943	0.984391	NA
CTACK	GALE	2	0.0337627	0.0611798	0.581045	0.999914	NA
CTACK	APPL2	11	-0.0257361	0.0208895	0.217945	0.956755	NA
CTACK	RP11-34F20.5	4	0.00166284	0.0270918	0.951058	0.999914	NA
CTACK	GSTO1	6	0.00252005	0.015335	0.869468	0.999914	NA
CTACK	TIGD3	2	0.00718471	0.0500346	0.88582	0.999914	NA
CTACK	NSL1	3	0.00399956	0.0303066	0.895008	0.999914	NA
CTACK	METTL18	7	0.00937512	0.0161738	0.562151	0.999914	NA
CTACK	RP11-644F5.10	15	0.00675153	0.00891077	0.448641	0.996948	NA
CTACK	KLRC1	8	0.00526065	0.0158501	0.739965	0.999914	NA
CTACK	MYO16	6	0.00742942	0.0172621	0.666913	0.999914	NA
CTACK	ADORA3	4	-0.0170262	0.018475	0.356747	0.988236	NA
CTACK	ZNF362	4	-0.018477	0.019752	0.349556	0.987121	NA
CTACK	CPM	2	-0.0163734	0.0484332	0.735318	0.999914	NA
CTACK	MTX1P1	2	0.076784	0.0429234	0.0736376	0.85407	NA
CTACK	RNASE3	7	-0.00329542	0.0163917	0.840665	0.999914	NA
CTACK	RP11-324O2.3	2	-0.0859945	0.0476017	0.0708334	0.849753	NA
CTACK	AACS	5	0.00597229	0.0317732	0.850903	0.999914	NA
CTACK	TSPAN14	5	0.0363139	0.0239504	0.129466	0.914336	NA
CTACK	GTF2F2	9	0.00615805	0.0119518	0.606384	0.999914	NA
CTACK	PDE6H	2	-0.00028576	0.0268185	0.991498	0.999914	NA
CTACK	LINC00402	5	-0.0111642	0.0254883	0.661378	0.999914	NA
CTACK	TRAV8-4	2	0.0915538	0.0466794	0.0498405	0.806963	Sufficient
CTACK	DPF2	4	-0.020738	0.0266712	0.436838	0.996135	NA
CTACK	C11orf89	2	-0.0355447	0.0528456	0.501192	0.99954	NA
CTACK	ST7L	10	0.00848013	0.0175001	0.627978	0.999914	NA
CTACK	ITM2B	3	-0.0191892	0.0260931	0.462087	0.998396	NA
CTACK	TNFSF4	5	0.00561738	0.0166509	0.735844	0.999914	NA
CTACK	RP11-119D9.1	3	0.0324915	0.0416315	0.435124	0.996135	NA
CTACK	MMAB	3	-0.0243602	0.0614362	0.691727	0.999914	NA
CTACK	AC004824.2	7	0.0159279	0.0164308	0.332349	0.983937	NA
CTACK	RP11-685N10.1	6	0.00988599	0.018486	0.592801	0.999914	NA
CTACK	BTG1	3	0.0766781	0.0508942	0.131909	0.916327	NA
CTACK	DNM1L	3	0.00702606	0.0403449	0.861748	0.999914	NA
CTACK	IFI44	2	0.0331886	0.0566637	0.558069	0.999914	NA
CTACK	RIC3	6	0.0573701	0.0320517	0.0734658	0.85407	NA
CTACK	UBL3	5	-0.00306526	0.0380379	0.935772	0.999914	NA
CTACK	PTGFR	3	0.000939594	0.0801549	0.990647	0.999914	NA
CTACK	FCGR2C	9	-0.0123327	0.0208373	0.553948	0.999914	NA
CTACK	KL	7	0.025496	0.0251685	0.311054	0.980401	NA
CTACK	ARHGAP12	4	0.0202783	0.0214732	0.34499	0.98591	NA
CTACK	RP11-383B4.4	3	0.0237206	0.0293202	0.418505	0.994772	NA
CTACK	PTDSS2	4	0.0567226	0.0621981	0.361786	0.989869	NA
CTACK	TRIM6	13	-0.00267218	0.0226994	0.906289	0.999914	NA
CTACK	RNY3P8	4	0.0429962	0.0336063	0.200754	0.949901	NA
CTACK	CHPT1	11	-0.00806333	0.00876772	0.35775	0.988441	NA
CTACK	RPS4XP16	2	0.0723078	0.0840606	0.389686	0.992691	NA
CTACK	ACOT11	2	-0.0387003	0.038662	0.316831	0.981207	NA
CTACK	RASSF7	3	-0.0236973	0.0510903	0.642768	0.999914	NA
CTACK	MARCH5	2	0.0501795	0.0411232	0.22238	0.95906	NA
CTACK	RP11-142C4.6	2	-0.0310038	0.0359311	0.388211	0.992457	NA
CTACK	S100A9	3	0.0345934	0.0232248	0.136355	0.918824	NA
CTACK	SUPV3L1	10	0.0139347	0.0167237	0.404712	0.993574	NA
CTACK	SF3B2	4	-0.00883905	0.0239275	0.711822	0.999914	NA
CTACK	GOLGA7B	2	-0.0248555	0.037175	0.503745	0.999662	NA
CTACK	MBD6	2	-0.0852202	0.0683359	0.212369	0.954557	NA
CTACK	WNT11	2	-0.0068717	0.0325255	0.832676	0.999914	NA
CTACK	AKR1CL1	3	0.032343	0.0395835	0.41388	0.994221	NA
CTACK	PYROXD2	4	-0.0163301	0.0294697	0.579489	0.999914	NA
CTACK	TSPAN31	5	-0.0185658	0.0130245	0.154028	0.929403	NA
CTACK	ALOX5AP	13	0.00181019	0.0152075	0.90525	0.999914	NA
CTACK	ACAD8	6	-0.00578485	0.0207985	0.780907	0.999914	NA
CTACK	SSX2IP	2	0.00208043	0.0334117	0.950351	0.999914	NA
CTACK	TMEM119	8	-0.00648533	0.0175513	0.71175	0.999914	NA
CTACK	RUNX3	2	-0.0545467	0.0508873	0.28376	0.974905	NA
CTACK	SPON1	9	0.0085407	0.0181495	0.637944	0.999914	NA
CTACK	ZNF697	3	0.0132394	0.0239438	0.580307	0.999914	NA
CTACK	TMEM179B	2	0.00428584	0.0498334	0.931464	0.999914	NA
CTACK	C1orf194	2	0.0191727	0.0387029	0.620331	0.999914	NA
CTACK	SETD8	6	0.00802738	0.020202	0.691105	0.999914	NA
CTACK	SVIP	2	0.0655694	0.0429084	0.126481	0.91163	NA
CTACK	RP11-486O12.2	4	-0.0266002	0.0250081	0.28748	0.975398	NA
CTACK	KIAA1107	2	-0.0112978	0.0606412	0.852205	0.999914	NA
CTACK	VWA5A	10	-0.00995171	0.0204443	0.626419	0.999914	NA
CTACK	UNG	10	-0.0281997	0.0133182	0.0342277	0.75813	Sufficient
CTACK	SUSD4	5	-0.0135425	0.0239068	0.571073	0.999914	NA
CTACK	MADD	5	0.0152588	0.0124137	0.219	0.95708	NA
CTACK	ANGEL2	2	0.0289542	0.0340403	0.394999	0.99276	NA
CTACK	ATP1B1	13	0.0149078	0.011842	0.20807	0.952653	NA
CTACK	CELSR2	3	0.0221237	0.0276218	0.423161	0.995419	NA
CTACK	CD27	4	-0.0595439	0.0495325	0.229318	0.961737	NA
CTACK	TGM1	2	-0.0648597	0.0428023	0.129688	0.914637	NA
CTACK	CSF3R	2	0.0915239	0.0889481	0.303499	0.978988	NA
CTACK	FXYD2	3	0.0441877	0.0642007	0.49128	0.998681	NA
CTACK	DHRS1	14	0.0221377	0.00888958	0.0127635	0.622467	Sufficient
CTACK	TIPRL	2	-0.0085678	0.0451679	0.849554	0.999914	NA
CTACK	ST3GAL4	3	-0.000448009	0.0492379	0.99274	0.999914	NA
CTACK	CDK2AP2	2	0.0176985	0.0626148	0.77744	0.999914	NA
CTACK	CCND2	2	0.0782638	0.0562705	0.164271	0.935002	NA
CTACK	RP4-798A10.2	4	0.00883173	0.0215399	0.681793	0.999914	NA
CTACK	CTSW	18	0.0104674	0.00809937	0.196226	0.948031	NA
CTACK	RP1-228P16.1	6	0.0120315	0.0264182	0.648805	0.999914	NA
CTACK	SAP18	2	-0.0930349	0.0605445	0.124382	0.91075	NA
CTACK	OR2W3	6	-0.00305461	0.0168292	0.85597	0.999914	NA
CTACK	SRGAP2	2	0.0153516	0.0447243	0.731411	0.999914	NA
CTACK	HTR3A	2	0.0137727	0.0517791	0.790247	0.999914	NA
CTACK	GTF2H1	6	0.0130409	0.0198602	0.511416	0.999662	NA
CTACK	RYR2	2	0.0230303	0.0284199	0.417736	0.994761	NA
CTACK	SMG5	19	-0.00195833	0.00901315	0.827994	0.999914	NA
CTACK	ITPR2	4	0.00350554	0.0198254	0.859649	0.999914	NA
CTACK	SLC22A18	5	0.0206342	0.020643	0.317515	0.981338	NA
CTACK	RP11-226L15.5	2	-0.0399134	0.0393115	0.309959	0.98028	NA
CTACK	TNFRSF25	2	-0.00133339	0.0600885	0.982296	0.999914	NA
CTACK	MEGF6	3	-0.0128189	0.0449014	0.77527	0.999914	NA
CTACK	RP11-434C1.1	8	-0.0135695	0.0188025	0.47049	0.998544	NA
CTACK	TRMT112	4	-0.000155938	0.0166984	0.992549	0.999914	NA
CTACK	COL4A1	2	0.0637894	0.0334467	0.0564955	0.822884	NA
CTACK	RP11-423G4.9	2	0.171317	0.183296	0.34997	0.987157	NA
CTACK	RNLS	3	0.0566325	0.0354446	0.110093	0.897851	NA
CTACK	TBC1D12	2	0.0131536	0.0418161	0.753097	0.999914	NA
CTACK	ERGIC2	2	0.0875553	0.0398348	0.0279519	0.731016	Sufficient
CTACK	FCRL3	13	0.0144061	0.0113662	0.204996	0.951405	NA
CTACK	SCP2	15	-0.00289648	0.00957176	0.762189	0.999914	NA
CTACK	METTL21B	22	0.00446049	0.00812418	0.582979	0.999914	NA
CTACK	PLBD2	2	-0.0282086	0.0481182	0.557718	0.999914	NA
CTACK	DENR	3	0.0135999	0.0372033	0.714696	0.999914	NA
CTACK	RBM23	6	0.0029742	0.0117558	0.80027	0.999914	NA
CTACK	HPS6	3	-0.0269736	0.028606	0.345714	0.986165	NA
CTACK	TRAV27	2	0.00947659	0.0559407	0.865479	0.999914	NA
CTACK	C11orf35	8	0.0026114	0.0250688	0.917035	0.999914	NA
CTACK	GPR19	5	0.00305564	0.0164345	0.8525	0.999914	NA
CTACK	EMG1	2	-0.027399	0.0689039	0.690895	0.999914	NA
CTACK	NUAK1	5	-0.00337694	0.0260491	0.896853	0.999914	NA
CTACK	USP12-AS2	3	-0.0978403	0.0679234	0.14974	0.926407	NA
CTACK	TMEM258	4	-0.0251522	0.0207105	0.224569	0.959605	NA
CTACK	CUBN	12	-0.0193028	0.0142711	0.176189	0.941676	NA
CTACK	GS1-410F4.3	2	-0.0184512	0.0250165	0.460781	0.998204	NA
CTACK	KCNMB4	7	-0.00253565	0.0212292	0.904925	0.999914	NA
CTACK	GYLTL1B	2	0.125912	0.0693464	0.0694178	0.846058	NA
CTACK	TPRG1L	2	-0.0382043	0.0383597	0.319275	0.981826	NA
CTACK	SLC18A2	3	0.00294746	0.0454271	0.948267	0.999914	NA
CTACK	CD84	4	0.016442	0.0241231	0.4955	0.999004	NA
CTACK	VIM-AS1	2	-0.0236335	0.0453759	0.60248	0.999914	NA
CTACK	GALNT4	9	0.0128278	0.0114582	0.262916	0.970334	NA
CTACK	VPS26B	2	0.0832922	0.0640172	0.193227	0.947342	NA
CTACK	LPAR5	6	-0.000312349	0.0187525	0.986711	0.999914	NA
CTACK	VPS26A	2	0.00703514	0.0930035	0.939702	0.999914	NA
CTACK	PRMT6	17	0.0225876	0.0102545	0.0276167	0.729616	Sufficient
CTACK	FBXL15	2	0.137233	0.0749671	0.0671628	0.841951	NA
CTACK	NFRKB	6	0.00768082	0.0328759	0.815272	0.999914	NA
CTACK	RGS18	3	0.00534309	0.0593419	0.928256	0.999914	NA
CTACK	GPR153	2	-0.0366437	0.0623279	0.556587	0.999914	NA
CTACK	GOLGA3	2	0.0158169	0.049422	0.74894	0.999914	NA
CTACK	FUCA1	12	0.0172658	0.0153052	0.259278	0.969623	NA
CTACK	CD1E	6	0.032064	0.0326925	0.326705	0.982973	NA
CTACK	C10orf68	3	-0.00556234	0.0525967	0.915777	0.999914	NA
CTACK	CCDC163P	16	0.0124492	0.0110112	0.258224	0.969326	NA
CTACK	IL10RA	3	0.00767117	0.0388637	0.843525	0.999914	NA
CTACK	GDAP2	4	0.0257858	0.0382906	0.500678	0.999466	NA
CTACK	AMY2B	6	-0.00800515	0.0201058	0.690519	0.999914	NA
CTACK	UEVLD	2	-0.0187397	0.0476958	0.694392	0.999914	NA
CTACK	CDC16	15	0.00744173	0.00943824	0.430424	0.996135	NA
CTACK	XRRA1	17	-0.01546	0.0126333	0.221045	0.958281	NA
CTACK	CD1D	2	0.0100707	0.0770211	0.895971	0.999914	NA
CTACK	SERGEF	2	-0.00121187	0.0360025	0.973148	0.999914	NA
CTACK	MKNK1	7	0.00141426	0.0224408	0.949749	0.999914	NA
CTACK	UROD	9	-0.00454904	0.0159285	0.775191	0.999914	NA
CTACK	COG6	10	-0.0106543	0.0152547	0.484909	0.998544	NA
CTACK	ATE1	2	0.104159	0.067229	0.121307	0.908308	NA
CTACK	CAPRIN2	7	0.0453731	0.023145	0.0499509	0.807212	Sufficient
CTACK	LINC00200	2	-0.0173823	0.094231	0.853649	0.999914	NA
CTACK	SLC25A44	3	-0.0295322	0.0520458	0.570424	0.999914	NA
CTACK	MAD2L2	4	-0.064236	0.0232955	0.00582558	0.510274	Sufficient
CTACK	PAK1	5	-0.0222763	0.019634	0.256554	0.968969	NA
CTACK	CDC42SE1	18	0.00184004	0.01469	0.900319	0.999914	NA
CTACK	FAIM2	2	-0.0017169	0.042885	0.968065	0.999914	NA
CTACK	SELPLG	4	-0.0232973	0.0322901	0.470602	0.998544	NA
CTACK	IGHMBP2	15	0.00551893	0.00864933	0.523424	0.999914	NA
CTACK	C14orf119	2	0.0274611	0.0878328	0.754545	0.999914	NA
CTACK	SNORD83	2	-0.0133055	0.0353882	0.706926	0.999914	NA
CTACK	SLC27A3	2	-0.0624934	0.0437008	0.15271	0.928238	NA
CTACK	ADSS	10	0.0166681	0.0130387	0.201126	0.949901	NA
CTACK	METTL25	4	0.0533435	0.027603	0.0532947	0.816613	NA
CTACK	METTL13	13	0.0210324	0.0120568	0.081083	0.862226	NA
CTACK	CD1A	8	-0.000490138	0.0130724	0.970091	0.999914	NA
CTACK	AC068580.6	2	0.00295206	0.0594703	0.96041	0.999914	NA
CTACK	ADO	2	0.0175288	0.0271787	0.518961	0.999914	NA
CTACK	TAF1D	6	-0.0130756	0.0272404	0.631222	0.999914	NA
CTACK	RP11-531H8.2	9	0.0384203	0.0182898	0.0356724	0.764439	Sufficient
CTACK	KIAA1324	19	0.0124135	0.00975394	0.203137	0.950445	NA
CTACK	RP11-248C1.2	2	0.0314829	0.0200547	0.116449	0.904483	NA
CTACK	MRPL42	5	0.0249991	0.0189453	0.186989	0.945879	NA
CTACK	PINK1	2	-0.0172727	0.0237431	0.466929	0.998544	NA
CTACK	NTNG1	2	0.00634167	0.0168348	0.706396	0.999914	NA
CTACK	APAF1	3	-0.0358506	0.0237448	0.131087	0.915641	NA
CTACK	C12orf39	5	0.00400661	0.0214649	0.851928	0.999914	NA
CTACK	RP11-728F11.1	2	0.112511	0.0425725	0.00822195	0.556605	Sufficient
CTACK	RP11-18I14.7	7	-0.0260015	0.0185774	0.161624	0.933567	NA
CTACK	FNBP4	2	-0.0389843	0.0412507	0.344629	0.985732	NA
CTACK	ACY3	3	0.01745	0.0484898	0.718944	0.999914	NA
CTACK	MUL1	4	0.0120224	0.012009	0.31677	0.981194	NA
CTACK	RP11-122G18.5	5	-0.0531592	0.0291196	0.0679184	0.843823	NA
CTACK	AC108448.2	3	-0.0569391	0.0460101	0.215889	0.955995	NA
CTACK	C10orf105	5	0.0148303	0.0221636	0.503412	0.999662	NA
CTACK	METTL17	3	0.0232145	0.0193977	0.231399	0.962417	NA
CTACK	TMTC4	5	-0.0224222	0.0238153	0.346445	0.986322	NA
CTACK	CKAP4	2	-0.0228722	0.033409	0.493589	0.998872	NA
CTACK	FHL3	16	-0.000682243	0.00834965	0.934878	0.999914	NA
CTACK	KPNA3	5	-0.0109332	0.0343819	0.75049	0.999914	NA
CTACK	ACACB	14	0.00535474	0.0122563	0.662187	0.999914	NA
CTACK	FGFR2	2	-0.00577363	0.0421952	0.891164	0.999914	NA
CTACK	RP11-439E19.10	2	-0.00722674	0.0440647	0.869729	0.999914	NA
CTACK	STT3A	2	-0.00768773	0.0403397	0.848859	0.999914	NA
CTACK	STAT2	2	0.0167421	0.023094	0.46848	0.998544	NA
CTACK	RXFP2	2	0.00019898	0.0414014	0.996165	0.999914	NA
CTACK	SF3A3	9	-0.00896013	0.0210016	0.669641	0.999914	NA
CTACK	ULK1	2	-0.0470611	0.0894235	0.598699	0.999914	NA
CTACK	FAM76B	8	-0.00963844	0.0173937	0.579488	0.999914	NA
CTACK	FIBP	3	-0.0420757	0.0410618	0.305508	0.979461	NA
CTACK	B3GALNT2	11	-0.00527535	0.0159206	0.740377	0.999914	NA
CTACK	UCP3	2	0.0475716	0.0360795	0.18733	0.946122	NA
CTACK	TPCN2	13	0.0038419	0.0152285	0.800821	0.999914	NA
CTACK	TMEM132D	2	-0.0252125	0.0581054	0.664354	0.999914	NA
CTACK	SMIM1	8	0.0177566	0.0110811	0.109063	0.896544	NA
CTACK	FGGY	9	0.0143965	0.0205306	0.483166	0.998544	NA
CTACK	KLRF1	2	-0.0189602	0.170256	0.911329	0.999914	NA
CTACK	CISD1	15	-0.0169445	0.0097017	0.0807155	0.861621	NA
CTACK	B3GAT1	6	0.0038576	0.0166364	0.816633	0.999914	NA
CTACK	DSCAML1	2	0.0486991	0.0449435	0.278558	0.9736	NA
CTACK	HSD17B7P2	6	0.00238316	0.0193457	0.901958	0.999914	NA
CTACK	SPRY2	2	-0.0612754	0.0434742	0.158698	0.931593	NA
CTACK	TMEM41B	10	0.0138174	0.0151436	0.361543	0.989849	NA
CTACK	SH3GLB1	3	-0.0535409	0.0462007	0.246507	0.96585	NA
CTACK	KIAA2013	6	0.00393172	0.0172976	0.820192	0.999914	NA
CTACK	DFFB	2	-0.0410747	0.0883036	0.641822	0.999914	NA
CTACK	NAALADL1	4	0.0203275	0.0294486	0.490025	0.998654	NA
CTACK	SNX27	2	-0.0385251	0.0375511	0.30492	0.979457	NA
CTACK	BRI3BP	2	0.0919184	0.0641373	0.151815	0.927903	NA
CTACK	SBF2	2	0.049365	0.0490303	0.314018	0.980665	NA
CTACK	RP13-977J11.2	5	-0.0373834	0.0243948	0.125416	0.911029	NA
CTACK	LRCH1	2	-0.0125249	0.0583175	0.829946	0.999914	NA
CTACK	LRCOL1	2	-0.0718418	0.0944012	0.446642	0.996597	NA
CTACK	LY9	2	0.00143458	0.0278778	0.958959	0.999914	NA
CTACK	ANKRD22	2	-0.079109	0.0482442	0.101055	0.886838	NA
CTACK	MAB21L3	2	-0.00617576	0.040123	0.877672	0.999914	NA
CTACK	RP11-705C15.2	3	-0.0450102	0.0550377	0.413467	0.994221	NA
CTACK	ZYG11B	11	0.00127519	0.0118403	0.914234	0.999914	NA
CTACK	ADAM8	3	-0.0133569	0.0376066	0.722458	0.999914	NA
CTACK	RP11-923I11.1	3	0.0716281	0.0510887	0.160905	0.933021	NA
CTACK	SFTPD	6	-0.0426937	0.0249561	0.0871266	0.869869	NA
CTACK	ZNF37A	2	-0.0347179	0.0530157	0.512557	0.999662	NA
CTACK	OAS2	2	0.0476647	0.0576622	0.408453	0.994114	NA
CTACK	NAP1L1	2	-0.0591658	0.05324	0.266437	0.970925	NA
CTACK	RP11-291B21.2	4	0.0361789	0.0365001	0.321588	0.981931	NA
CTACK	BET1L	3	0.0689647	0.0182824	0.000161823	0.134479	Sufficient
CTACK	RP11-75L1.1	2	0.0568898	0.0839972	0.498227	0.999236	NA
CTACK	FAM20B	3	-0.0380299	0.0362545	0.294192	0.977088	NA
CTACK	TRIM11	2	-0.0397955	0.0678883	0.557747	0.999914	NA
CTACK	BMS1	2	-0.077289	0.0752684	0.304493	0.979394	NA
CTACK	TRAV8-2	3	0.0355892	0.0713044	0.617697	0.999914	NA
CTACK	LRRC8D	4	0.00598363	0.0213637	0.779413	0.999914	NA
CTACK	ANAPC15	2	0.0234961	0.0728598	0.747086	0.999914	NA
CTACK	PHC2	2	0.0380664	0.0366599	0.299099	0.978644	NA
CTACK	TMEM5	2	0.0724311	0.0356292	0.0420608	0.785128	Sufficient
CTACK	RTCA	7	-0.00247697	0.0193656	0.898224	0.999914	NA
CTACK	GNS	3	-0.0231463	0.0410748	0.573083	0.999914	NA
CTACK	IL10	2	-0.0156975	0.0440929	0.721834	0.999914	NA
CTACK	ZDHHC16	2	-0.146096	0.0751048	0.0517468	0.811778	NA
CTACK	GLB1L2	3	-0.0592084	0.0422636	0.161235	0.933386	NA
CTACK	TBX19	3	-0.0110055	0.0281348	0.695671	0.999914	NA
CTACK	MSTO1	2	0.0199953	0.0374221	0.593122	0.999914	NA
CTACK	C12orf43	5	0.00129461	0.0187566	0.944973	0.999914	NA
CTACK	LRMP	2	-0.0434988	0.0404266	0.28193	0.974309	NA
CTACK	UBXN11	3	-0.0332465	0.0429136	0.438498	0.996135	NA
CTACK	PUSL1	2	-0.0457262	0.0631279	0.468856	0.998544	NA
CTACK	LIN7A	4	0.0463078	0.0352342	0.18875	0.946224	NA
CTACK	RFC3	2	0.0208097	0.077877	0.789306	0.999914	NA
CTACK	VSIG10	8	0.0129285	0.013944	0.353837	0.98775	NA
CTACK	HHLA3	4	0.0240363	0.0203579	0.237727	0.963401	NA
CTACK	PTPLA	4	0.0816937	0.03909	0.0366279	0.766068	Sufficient
CTACK	DDX20	3	-0.0315539	0.0365503	0.387972	0.992457	NA
CTACK	RP3-395M20.2	2	-0.0843466	0.0555696	0.129051	0.914102	NA
CTACK	MEAF6	8	-0.00341548	0.0079436	0.66722	0.999914	NA
CTACK	HMGN2	2	-0.0648878	0.0417878	0.120473	0.907158	NA
CTACK	PTPN22	3	0.00766082	0.0538149	0.8868	0.999914	NA
CTACK	RP11-552M11.8	3	-0.0456516	0.0278243	0.100858	0.886838	NA
CTACK	SYTL2	15	0.00916615	0.0138874	0.509234	0.999662	NA
CTACK	C1orf226	2	-0.0363373	0.0474196	0.443502	0.996223	NA
CTACK	PRRG4	5	0.0138726	0.0210578	0.510032	0.999662	NA
CTACK	TUBGCP2	4	0.0220399	0.0217252	0.310351	0.980308	NA
CTACK	LAX1	8	0.00737056	0.0149571	0.622169	0.999914	NA
CTACK	NBPF1	6	-0.00606209	0.0245781	0.805183	0.999914	NA
CTACK	DENND4B	4	-0.000492235	0.0188721	0.979191	0.999914	NA
CTACK	ETS1	2	0.113975	0.0708353	0.107613	0.895077	NA
CTACK	CNR2	2	0.0239015	0.0629305	0.704088	0.999914	NA
CTACK	CLEC7A	11	-0.00906258	0.0144542	0.530669	0.999914	NA
CTACK	TPP2	8	0.0026831	0.0162933	0.8692	0.999914	NA
CTACK	RCBTB1	14	-0.0245537	0.0120938	0.0423289	0.785869	Sufficient
CTACK	ACAT1	5	-0.00236366	0.0196688	0.904346	0.999914	NA
CTACK	CCDC84	2	-0.0363449	0.0859296	0.672323	0.999914	NA
CTACK	ADRB1	2	0.00415808	0.0347462	0.904745	0.999914	NA
CTACK	MDS2	3	-0.103483	0.0639101	0.105404	0.89231	NA
CTACK	XPNPEP1	10	0.00269597	0.0187513	0.885678	0.999914	NA
CTACK	UNC119B	4	0.0240521	0.033253	0.469492	0.998544	NA
CTACK	TPP1	7	-0.0324375	0.0149583	0.030118	0.741707	Sufficient
CTACK	TAPBPL	15	0.0110756	0.00979557	0.258191	0.969326	NA
CTACK	ITPKB-IT1	5	-0.0583848	0.0343971	0.0896256	0.873819	NA
CTACK	TMEM135	2	0.043669	0.0649978	0.501676	0.999568	NA
CTACK	EI24	3	-0.0484571	0.0568687	0.394166	0.992703	NA
CTACK	SLC37A4	3	-0.011813	0.0327417	0.718254	0.999914	NA
CTACK	OXA1L	3	-0.0462699	0.109414	0.672377	0.999914	NA
CTACK	MICALCL	6	-0.0102328	0.0166718	0.539361	0.999914	NA
CTACK	WDR11	16	0.00837594	0.0112708	0.457388	0.99792	NA
CTACK	ABCD3	4	-0.0238408	0.0246915	0.334271	0.984376	NA
CTACK	CTBS	7	0.0359174	0.0212875	0.0915545	0.876856	NA
CTACK	ACVRL1	4	-0.00414612	0.0195918	0.832399	0.999914	NA
CTACK	PSPC1	2	-0.101753	0.0728379	0.162422	0.93384	NA
CTACK	RP11-370I10.4	8	0.00926516	0.0140576	0.509841	0.999662	NA
CTACK	ANXA11	6	0.0300524	0.0170277	0.0775786	0.857703	NA
CTACK	EEF1DP3	3	0.0121195	0.0247211	0.623959	0.999914	NA
CTACK	METTL7B	2	-0.0415245	0.0338063	0.219331	0.95711	NA
CTACK	PINK1-AS	2	-0.0344523	0.0357005	0.334526	0.984376	NA
CTACK	LRRC27	5	-0.0198313	0.028055	0.479645	0.998544	NA
CTACK	CORO1B	2	0.0499355	0.126762	0.693631	0.999914	NA
CTACK	HAUS4	15	0.0044287	0.0100992	0.661008	0.999914	NA
CTACK	AP006621.1	13	-0.0249873	0.016809	0.137137	0.919449	NA
CTACK	CRTAM	4	0.0257412	0.0234265	0.271851	0.972307	NA
CTACK	EIF2B1	8	0.00696209	0.0136458	0.609911	0.999914	NA
CTACK	KIAA1522	2	-0.028001	0.0234052	0.231558	0.962481	NA
CTACK	RP11-429G19.2	2	-0.00169139	0.0643849	0.979042	0.999914	NA
CTACK	CHST11	4	-0.0196595	0.0479336	0.681703	0.999914	NA
CTACK	CLEC12A	23	0.00353605	0.00620173	0.568561	0.999914	NA
CTACK	LRP10	3	0.0140508	0.0358151	0.694826	0.999914	NA
CTACK	DLEU1	9	-0.00896014	0.0305892	0.769585	0.999914	NA
CTACK	AE000661.37	3	0.0328751	0.0342554	0.337204	0.984772	NA
CTACK	SLITRK5	3	0.0106173	0.0492263	0.829234	0.999914	NA
CTACK	ANK3	13	0.0129606	0.014717	0.378504	0.991933	NA
CTACK	C1orf134	4	-0.0196408	0.0333445	0.555844	0.999914	NA
CTACK	SEC61A2	7	-0.00251417	0.0242237	0.917336	0.999914	NA
CTACK	TMEM218	6	0.00299993	0.0202042	0.881964	0.999914	NA
CTACK	LDLRAD3	3	-0.0405655	0.0528905	0.443099	0.996135	NA
CTACK	SNRNP40	3	0.00451616	0.0417459	0.913851	0.999914	NA
CTACK	CCNB1IP1	4	-0.0259503	0.0203449	0.202125	0.950015	NA
CTACK	MUC1	5	0.00920352	0.0231063	0.6904	0.999914	NA
CTACK	MTRF1	3	0.0346023	0.0341504	0.31095	0.980401	NA
CTACK	RP11-541N10.3	2	0.0831145	0.0443129	0.0607067	0.830834	NA
CTACK	FAM160A2	8	-0.0140481	0.0167323	0.401146	0.993199	NA
CTACK	RP1-127C7.6	2	-0.00527249	0.0659791	0.936308	0.999914	NA
CTACK	NDUFS2	3	0.0775294	0.0329287	0.0185495	0.675894	Sufficient
CTACK	EP400NL	3	0.0123475	0.025126	0.623127	0.999914	NA
CTACK	TRAV26-2	5	-0.0122056	0.0255181	0.632428	0.999914	NA
CTACK	LAMC1	14	-0.00360446	0.0112265	0.748159	0.999914	NA
CTACK	ARFGAP2	3	0.039988	0.0313247	0.201756	0.949931	NA
CTACK	PCSK7	5	-0.0347501	0.0184295	0.0593521	0.829141	NA
CTACK	BEND5	2	-0.054156	0.074324	0.466217	0.998544	NA
CTACK	FAM168A	2	-0.0695666	0.0419939	0.0976027	0.883003	NA
CTACK	SAAL1	2	0.00838439	0.0292805	0.774612	0.999914	NA
CTACK	RNASEH2B	10	0.0277904	0.0182836	0.12852	0.913437	NA
CTACK	NDUFC2	4	0.0264156	0.0288859	0.360464	0.989128	NA
CTACK	OR52K3P	10	0.0138015	0.0148399	0.352355	0.987486	NA
CTACK	SLC36A4	3	0.0253123	0.0253413	0.317863	0.981478	NA
CTACK	FAM109A	2	0.0518337	0.0577451	0.369383	0.990782	NA
CTACK	Y_RNA	4	0.0239914	0.0890354	0.787576	0.999914	NA
CTACK	PDSS1	9	-0.0520314	0.0187201	0.00544535	0.500812	Sufficient
CTACK	AL022344.7	2	-0.0505939	0.0363507	0.163975	0.934945	NA
CTACK	ZDHHC6	2	-0.00247923	0.0752923	0.973732	0.999914	NA
CTACK	FOXRED1	21	0.00249853	0.00832251	0.764014	0.999914	NA
CTACK	RNF141	4	0.0217923	0.0251797	0.386781	0.992457	NA
CTACK	GLYATL2	3	0.0122352	0.0269879	0.650291	0.999914	NA
CTACK	TMCO3	9	-0.00605064	0.0136595	0.657793	0.999914	NA
CTACK	ISCU	5	0.00818802	0.0277745	0.768144	0.999914	NA
CTACK	SLC7A1	8	-0.0304496	0.0208622	0.144411	0.924109	NA
CTACK	SLK	3	0.0227435	0.0304178	0.45464	0.997791	NA
CTACK	GPN2	2	0.0451085	0.0511946	0.378253	0.99185	NA
CTACK	DAD1	7	0.0226334	0.0196897	0.25035	0.96738	NA
CTACK	RBM26-AS1	4	0.00557882	0.0192431	0.771882	0.999914	NA
CTACK	EXT2	10	-0.00349945	0.0146823	0.811613	0.999914	NA
CTACK	VWCE	4	-0.0114546	0.030553	0.707729	0.999914	NA
CTACK	SSH1	2	-0.017553	0.0413475	0.671184	0.999914	NA
CTACK	TRIM68	3	-0.0507446	0.0385527	0.188094	0.946224	NA
CTACK	RP11-202P11.1	3	-0.00288745	0.0330286	0.930336	0.999914	NA
CTACK	LRRC32	2	0.0455325	0.0442977	0.304009	0.979195	NA
CTACK	TAS2R15	2	-0.0992905	0.0758409	0.190468	0.946825	NA
CTACK	PCNXL3	3	0.00378096	0.0439791	0.931489	0.999914	NA
CTACK	SLC35C1	4	0.0250662	0.0227225	0.269964	0.97207	NA
CTACK	JUN	6	0.0405766	0.0416924	0.330435	0.98365	NA
CTACK	CALCOCO1	2	0.0168206	0.0679896	0.804599	0.999914	NA
CTACK	P2RX7	6	-0.0111158	0.0248325	0.65442	0.999914	NA
CTACK	VPS36	4	-0.00613607	0.0366251	0.866947	0.999914	NA
CTACK	IRS2	3	0.0660311	0.0537937	0.219639	0.957141	NA
CTACK	RP11-563N6.6	3	0.00440451	0.0415891	0.915657	0.999914	NA
CTACK	KAZN	9	0.0159767	0.0149533	0.285322	0.975038	NA
CTACK	STYK1	3	-0.0521361	0.0451898	0.248617	0.967027	NA
CTACK	DDB2	3	0.00974204	0.0366841	0.790573	0.999914	NA
CTACK	MPPED2	2	0.0371328	0.0661139	0.574355	0.999914	NA
CTACK	ANKRD35	3	-0.0211348	0.0204577	0.301556	0.978689	NA
CTACK	PRDX6	10	-0.0319241	0.0241528	0.18625	0.945692	NA
CTACK	B4GALNT4	3	0.0270478	0.0325593	0.406129	0.993967	NA
CTACK	SLC1A7	9	-0.0160841	0.0185076	0.384818	0.992457	NA
CTACK	AKIP1	12	-0.0243431	0.0109243	0.0258569	0.721148	Sufficient
CTACK	GPR162	10	-0.00146639	0.0195815	0.940305	0.999914	NA
CTACK	ZNF25	9	0.0253842	0.0181815	0.162667	0.934151	NA
CTACK	CTSK	11	5.1647e-05	0.0108074	0.996187	0.999914	NA
CTACK	FCER1G	8	0.0355092	0.0231271	0.124688	0.910863	NA
CTACK	DDX11	26	0.0126076	0.00911859	0.166779	0.936465	NA
CTACK	FAM212B	4	0.0135841	0.0236439	0.56561	0.999914	NA
CTACK	DSTYK	13	-0.00390149	0.0127598	0.759784	0.999914	NA
CTACK	PSMB5	3	-0.0137329	0.0439301	0.754578	0.999914	NA
CTACK	LINC00467	3	0.0309154	0.0620127	0.618108	0.999914	NA
CTACK	PRIM1	3	-0.161462	0.0419387	0.000118146	0.114165	Sufficient
CTACK	KLF5	3	-0.00180404	0.0352885	0.959228	0.999914	NA
CTACK	C12orf45	3	0.0538891	0.0489023	0.270473	0.972151	NA
CTACK	RP4-803A2.1	3	0.00897625	0.0544288	0.869009	0.999914	NA
CTACK	SPATA6	3	0.0190579	0.0399067	0.632962	0.999914	NA
CTACK	CD82	3	0.0114426	0.0512489	0.823322	0.999914	NA
CTACK	THEMIS2	5	-0.000807628	0.0211823	0.969586	0.999914	NA
CTACK	CAPN2	3	0.0531454	0.0540703	0.325659	0.98274	NA
CTACK	IL15RA	6	0.0010573	0.0177274	0.952441	0.999914	NA
CTACK	RP11-354E11.2	2	-0.0736104	0.115365	0.523433	0.999914	NA
CTACK	LEMD3	6	-0.000368427	0.0165631	0.982253	0.999914	NA
CTACK	PRDX3	2	-0.00292918	0.0345558	0.932447	0.999914	NA
CTACK	C12orf49	4	0.0222011	0.0421451	0.598348	0.999914	NA
CTACK	TSSC4	2	-0.110506	0.0794929	0.164486	0.935002	NA
CTACK	ADD3	3	0.0154072	0.0478736	0.74758	0.999914	NA
CTACK	PSMD13	2	-0.0844896	0.0536011	0.114965	0.903487	NA
CTACK	DENND2D	9	0.0101823	0.0228192	0.655439	0.999914	NA
CTACK	HOMEZ	2	-0.0384102	0.0352817	0.276298	0.973183	NA
CTACK	C11orf21	6	0.0055509	0.020541	0.78698	0.999914	NA
CTACK	RP11-203M5.6	2	0.0258725	0.064618	0.688868	0.999914	NA
CTACK	SLC6A13	2	-0.0284089	0.0873976	0.74514	0.999914	NA
CTACK	CCNA1	2	0.0243859	0.0315472	0.439525	0.996135	NA
CTACK	HELLS	5	-0.0175225	0.0241702	0.468474	0.998544	NA
CTACK	AGL	2	-0.0523573	0.0521904	0.315766	0.981039	NA
CTACK	POP5	3	0.0493165	0.050643	0.330152	0.98365	NA
CTACK	NENF	4	0.0270268	0.0258866	0.296464	0.977554	NA
CTACK	PIDD	3	-0.0416584	0.0303055	0.169252	0.938215	NA
CTACK	PROSER1	2	0.118763	0.0536457	0.0268402	0.726019	Sufficient
CTACK	WBP1L	2	-0.0759718	0.0473663	0.108732	0.896377	NA
CTACK	MTIF3	2	-0.00336411	0.0406766	0.934087	0.999914	NA
CTACK	RP11-59H1.3	3	-0.0710623	0.0515941	0.168409	0.937159	NA
CTACK	FRAT1	4	0.00398625	0.0136024	0.769481	0.999914	NA
CTACK	WBP4	3	0.0218815	0.022662	0.334266	0.984376	NA
CTACK	CDK2AP1	3	0.0659487	0.0659399	0.317245	0.981304	NA
CTACK	RP11-322M19.2	5	-0.031192	0.0418958	0.456565	0.997888	NA
CTACK	LRRK2	11	0.0277775	0.0166513	0.0952786	0.880939	NA
CTACK	OAF	3	-0.00115599	0.0199586	0.953813	0.999914	NA
CTACK	AP000807.1	2	-0.00648379	0.0373003	0.862002	0.999914	NA
CTACK	COMTD1	2	0.014425	0.021819	0.508533	0.999662	NA
CTACK	RP5-1007M22.2	2	-0.0288704	0.0583584	0.620806	0.999914	NA
CTACK	AKR1C2	12	0.0133368	0.0133617	0.318215	0.981517	NA
CTACK	KDM5B	4	-0.0220326	0.0507263	0.664039	0.999914	NA
CTACK	RHOU	12	0.00917451	0.0166686	0.58204	0.999914	NA
CTACK	MGST3	19	-0.0120713	0.00993731	0.224464	0.959605	NA
CTACK	CPNE8	5	0.02673	0.0357541	0.454698	0.997791	NA
CTACK	CASP1	2	0.0122957	0.0412297	0.765532	0.999914	NA
CTACK	GGACT	6	0.0500938	0.0385267	0.19352	0.947511	NA
CTACK	RP11-341G23.4	6	-0.000894325	0.0320058	0.977708	0.999914	NA
CTACK	ATP11A	2	-0.0649181	0.161267	0.687279	0.999914	NA
CTACK	CALHM2	6	0.00631283	0.0158148	0.689767	0.999914	NA
CTACK	FAS	4	0.0228781	0.0200359	0.253514	0.968435	NA
CTACK	CAT	11	0.000899291	0.0130281	0.944968	0.999914	NA
CTACK	CEP104	6	-0.0218872	0.0115233	0.0575142	0.82531	NA
CTACK	ASB13	6	0.00336759	0.0201399	0.867205	0.999914	NA
CTACK	KLHL21	2	-0.0627083	0.0731133	0.391065	0.992703	NA
CTACK	RP11-5K23.3	3	0.0412514	0.018326	0.0243869	0.714501	Sufficient
CTACK	CD48	3	0.00134964	0.0422232	0.9745	0.999914	NA
CTACK	ABI1	3	-0.0203806	0.0283132	0.471633	0.998544	NA
CTACK	TAS2R14	5	-0.0174218	0.0293054	0.552184	0.999914	NA
CTACK	ALG10B	2	-0.0396409	0.12937	0.759288	0.999914	NA
CTACK	PAOX	6	0.0181816	0.0189234	0.336654	0.984573	NA
CTACK	EMC9	2	0.0141058	0.0337083	0.675607	0.999914	NA
CTACK	ZNF605	8	-0.0239035	0.0150098	0.111266	0.898738	NA
CTACK	MRPS35	2	0.0182733	0.030546	0.549691	0.999914	NA
CTACK	TMEM9B	5	-0.0404273	0.0181813	0.0261781	0.721855	Sufficient
CTACK	IKBIP	8	-0.0138752	0.0185847	0.455308	0.99785	NA
CTACK	NBPF12	3	-0.0443773	0.0404798	0.272956	0.972332	NA
CTACK	TRAV4	5	0.00254762	0.0144741	0.860285	0.999914	NA
CTACK	RP5-994D16.9	2	-0.0112936	0.0343904	0.742613	0.999914	NA
CTACK	RIMBP2	7	-0.0184802	0.0272864	0.498236	0.999236	NA
CTACK	C1QC	3	0.02411	0.0367278	0.511533	0.999662	NA
CTACK	SDSL	2	0.0195197	0.0340123	0.566034	0.999914	NA
CTACK	PIGK	4	0.0132104	0.0258537	0.609372	0.999914	NA
CTACK	RPS6KB2	5	-0.00945162	0.0363625	0.79492	0.999914	NA
CTACK	GREM2	3	-0.00727815	0.0426207	0.864408	0.999914	NA
CTACK	TRNP1	2	0.0699312	0.0554308	0.207095	0.952328	NA
CTACK	KLF6	2	-0.00959987	0.0754656	0.898775	0.999914	NA
CTACK	RP11-326C3.13	7	-0.00350915	0.0143383	0.806658	0.999914	NA
CTACK	USP48	7	-0.0310866	0.0164632	0.0589921	0.828625	NA
CTACK	RP11-554I8.1	6	0.000123525	0.0272951	0.996389	0.999914	NA
CTACK	EIF3M	2	-0.0291548	0.0493011	0.554278	0.999914	NA
CTACK	SPATA13	4	-0.0332287	0.0302839	0.272536	0.972332	NA
CTACK	TBC1D15	7	0.0214653	0.0129077	0.0963165	0.88187	NA
CTACK	FAM216A	4	0.0610931	0.0321798	0.0576315	0.825618	NA
CTACK	ZNF84	3	-0.0284167	0.0240446	0.237272	0.96331	NA
CTACK	ACBD6	2	0.0203824	0.0300057	0.496957	0.999169	NA
CTACK	PRUNE	2	0.014514	0.0284995	0.61056	0.999914	NA
CTACK	TESPA1	12	-0.025868	0.0142794	0.0700546	0.848048	NA
CTACK	QSOX1	9	0.00814373	0.0168433	0.62874	0.999914	NA
CTACK	TIRAP	2	0.063723	0.0594832	0.284045	0.974905	NA
CTACK	STX6	5	0.0529882	0.0330427	0.108796	0.896377	NA
CTACK	MED4	11	0.00503831	0.00984908	0.608965	0.999914	NA
CTACK	ARID5B	5	-0.0245297	0.0168429	0.145289	0.924555	NA
CTACK	SDCCAG8	7	0.0219675	0.0237484	0.354963	0.987947	NA
CTACK	RP11-326C3.2	2	-0.0610589	0.0523002	0.24302	0.964851	NA
CTACK	TRAV9-2	2	0.0940293	0.0399505	0.0185903	0.675959	Sufficient
CTACK	RP11-439E19.9	4	-0.00325966	0.035572	0.926988	0.999914	NA
CTACK	F5	8	0.00230899	0.0175432	0.895287	0.999914	NA
CTACK	OR52N4	4	-0.0329222	0.0321217	0.305401	0.979461	NA
CTACK	AMOTL1	2	0.0735083	0.0817241	0.368403	0.990782	NA
CTACK	WSB2	5	-0.00226271	0.0185859	0.903102	0.999914	NA
CTACK	RP11-380L11.4	2	0.151561	0.0621472	0.0147387	0.64342	Sufficient
CTACK	PIBF1	2	0.0058404	0.0339044	0.863232	0.999914	NA
CTACK	AKR1E2	4	0.0287165	0.0328626	0.382207	0.992362	NA
CTACK	IARS2	2	-0.00998697	0.0743495	0.893146	0.999914	NA
CTACK	ELK4	2	0.00580954	0.0745647	0.937897	0.999914	NA
CTACK	CSAD	2	0.0824551	0.0468192	0.0782149	0.857703	NA
CTACK	KRT73	13	-0.0228853	0.0117183	0.0508258	0.80898	NA
CTACK	FAM69A	3	0.011395	0.0110618	0.30295	0.978884	NA
CTACK	CHD4	2	-0.030226	0.068679	0.659861	0.999914	NA
CTACK	RP11-800A3.4	2	-0.0023626	0.0312228	0.939682	0.999914	NA
CTACK	ATPIF1	2	0.0153723	0.0462224	0.739456	0.999914	NA
CTACK	MARC1	11	-0.024878	0.0137853	0.0711249	0.850722	NA
CTACK	EGLN1	2	-0.00388486	0.0334185	0.907455	0.999914	NA
CTACK	H3F3C	2	0.0096195	0.0320827	0.764303	0.999914	NA
CTACK	RP4-612B15.3	2	0.0125892	0.0623292	0.839934	0.999914	NA
CTACK	OAS3	4	0.0259602	0.019375	0.180284	0.943211	NA
CTACK	AGAP9	2	0.0516214	0.0757845	0.49577	0.999004	NA
CTACK	RPS8	2	-0.017077	0.0120845	0.157615	0.930832	NA
CTACK	H3F3A	4	-0.00184454	0.0203573	0.927804	0.999914	NA
CTACK	RP11-445P17.8	6	0.0150575	0.0144366	0.296946	0.977677	NA
CTACK	PPM1H	3	-0.0441611	0.0251807	0.0794708	0.859622	NA
CTACK	MIR4697	2	-0.00465742	0.0730668	0.949176	0.999914	NA
CTACK	PTBP2	8	0.036747	0.0164627	0.0256054	0.71975	Sufficient
CTACK	TTF2	8	-0.00238212	0.0182156	0.895955	0.999914	NA
CTACK	MAPK8	3	-0.0212772	0.0246438	0.387924	0.992457	NA
CTACK	PLA2G2C	2	0.00652943	0.0790966	0.934209	0.999914	NA
CTACK	RP11-5N23.3	4	-0.0496364	0.0377781	0.188881	0.94629	NA
CTACK	NRP1	8	0.00950834	0.0157673	0.546481	0.999914	NA
CTACK	ARHGAP42	2	-0.163079	0.082861	0.0490562	0.804564	Sufficient
CTACK	TNFRSF18	4	0.0121238	0.0331632	0.714678	0.999914	NA
CTACK	TADA1	2	0.0457138	0.046489	0.325448	0.982665	NA
CTACK	JAKMIP3	4	0.0149683	0.0301083	0.619084	0.999914	NA
CTACK	ANKRD13D	2	-0.0102438	0.0226139	0.650558	0.999914	NA
CTACK	C12orf52	6	0.0166598	0.0245661	0.497668	0.999172	NA
CTACK	SSU72	6	-0.0043217	0.0128034	0.735708	0.999914	NA
CTACK	CCDC77	8	-0.00851617	0.0157976	0.589831	0.999914	NA
CTACK	CD59	6	-0.00813531	0.0192931	0.673266	0.999914	NA
CTACK	RP11-534L20.5	5	-0.00667271	0.0154144	0.665096	0.999914	NA
CTACK	CARKD	7	0.0125128	0.0153871	0.4161	0.994442	NA
CTACK	PAPSS2	6	-0.00603513	0.0164867	0.71432	0.999914	NA
CTACK	ITPRIP	3	0.069909	0.0465803	0.1334	0.917288	NA
CTACK	COQ10A	2	0.0794224	0.0706702	0.261079	0.970061	NA
CTACK	CSDA	5	0.0127239	0.0211992	0.548369	0.999914	NA
CTACK	NT5DC3	17	0.00610089	0.00736019	0.407159	0.994114	NA
CTACK	AGAP7	2	0.0124843	0.0270472	0.644385	0.999914	NA
CTACK	CR1	3	-0.00769356	0.026422	0.770913	0.999914	NA
CTACK	GRK5	6	0.0317228	0.0313363	0.311379	0.98046	NA
CTACK	SGIP1	2	0.0987228	0.0525137	0.0601157	0.830012	NA
CTACK	GDPD5	11	-0.00036311	0.0131229	0.977925	0.999914	NA
CTACK	MRPL37	3	-0.0559467	0.0322621	0.0828953	0.865012	NA
CTACK	ELF1	2	-0.0165134	0.0623612	0.791162	0.999914	NA
CTACK	FADD	3	0.0166423	0.0227396	0.464252	0.998446	NA
CTACK	PFKM	2	0.0010558	0.0583071	0.985553	0.999914	NA
CTACK	LATS2	4	0.00727952	0.0263392	0.78226	0.999914	NA
CTACK	RP1-197B17.3	6	0.0125798	0.0262697	0.63203	0.999914	NA
CTACK	PYHIN1	9	0.0113339	0.0204618	0.579643	0.999914	NA
CTACK	ZMYM6	2	0.0892373	0.111922	0.425269	0.995664	NA
CTACK	ATF1	4	-0.0342481	0.0153985	0.02614	0.721855	Sufficient
CTACK	RP11-488L18.4	5	-0.00520266	0.0335411	0.876732	0.999914	NA
CTACK	SELL	12	0.00220644	0.0101827	0.828453	0.999914	NA
CTACK	RP13-942N8.1	6	-0.0126545	0.0152522	0.406719	0.994114	NA
CTACK	TRAV8-6	3	-0.0675336	0.0293377	0.0213386	0.695467	Sufficient
CTACK	USMG5	15	-0.00544549	0.0132853	0.681888	0.999914	NA
CTACK	RP11-611E13.2	2	0.0412614	0.0267021	0.122286	0.908626	NA
CTACK	BIRC3	2	-0.00816839	0.0339742	0.809998	0.999914	NA
CTACK	PDZD7	2	0.0373149	0.0669784	0.577446	0.999914	NA
CTACK	DDX55	8	0.00453456	0.0199998	0.820634	0.999914	NA
CTACK	MPP7	8	-0.041434	0.0161652	0.0103721	0.591687	Sufficient
CTACK	TRIM64B	4	-0.0292959	0.0240897	0.223941	0.95943	NA
CTACK	LTBR	5	-0.015041	0.0179838	0.402951	0.993396	NA
CTACK	FAM22D	7	-0.0265666	0.0239168	0.266657	0.970973	NA
CTACK	VDR	5	-0.0084722	0.0283871	0.765358	0.999914	NA
CTACK	RAB20	9	-0.0201966	0.0185006	0.274978	0.972808	NA
CTACK	KLRC2	7	-0.00289254	0.0135424	0.830866	0.999914	NA
CTACK	MRVI1-AS1	4	0.0106944	0.0164484	0.515577	0.999914	NA
CTACK	NHLRC3	2	0.0943334	0.0432229	0.0290737	0.73684	Sufficient
CTACK	MRPS21	6	0.0354009	0.0348035	0.309076	0.979979	NA
CTACK	DDAH1	3	-0.1425	0.10119	0.159062	0.931834	NA
CTACK	RP11-496I9.1	3	-0.0212673	0.0480252	0.657884	0.999914	NA
CTACK	MNDA	9	-0.0338316	0.0207979	0.103804	0.890133	NA
CTACK	ZFAND4	2	-0.00156618	0.0376928	0.966856	0.999914	NA
CTACK	STX3	3	0.0128783	0.031888	0.686315	0.999914	NA
CTACK	ASRGL1	9	0.00562907	0.0128818	0.662127	0.999914	NA
CTACK	SLC35F3	11	-0.00446941	0.015776	0.776944	0.999914	NA
CTACK	CUL5	4	0.00330894	0.0150366	0.825825	0.999914	NA
CTACK	LYST	3	-0.0725388	0.0887346	0.413654	0.994221	NA
CTACK	DHX37	2	0.0840682	0.0641244	0.189852	0.946667	NA
CTACK	DHCR24	3	-0.00452449	0.0226976	0.841999	0.999914	NA
CTACK	TIAL1	2	-0.0879407	0.0870825	0.312565	0.980665	NA
CTACK	CTSF	16	0.000297996	0.0105467	0.977459	0.999914	NA
CTACK	IFT88	3	0.0263314	0.0221325	0.234158	0.96309	NA
CTACK	PPP2R2D	2	-0.0470063	0.0395102	0.234154	0.96309	NA
CTACK	ESPNP	2	-0.0947783	0.0787018	0.228485	0.961301	NA
CTACK	AMIGO2	2	-0.021339	0.0541047	0.693285	0.999914	NA
CTACK	WAC-AS1	6	-0.0262466	0.0145242	0.0707477	0.849501	NA
CTACK	ANAPC5	2	-0.0123606	0.0374823	0.741572	0.999914	NA
CTACK	USP30	3	0.0383134	0.0597887	0.521644	0.999914	NA
CTACK	CDA	15	-0.00339735	0.00886216	0.701457	0.999914	NA
CTACK	RGS2	2	-0.0379158	0.0409879	0.354941	0.987947	NA
CTACK	MDM4	2	0.0883759	0.0649201	0.173418	0.940536	NA
CTACK	WDR47	2	-0.0149031	0.102976	0.884929	0.999914	NA
CTACK	NUP37	2	0.0525141	0.0740376	0.478145	0.998544	NA
CTACK	RP3-395M20.9	4	-0.015951	0.0392805	0.684684	0.999914	NA
CTACK	CAMTA1	5	0.0151044	0.0216667	0.485726	0.998544	NA
CTACK	TMEM254	9	-0.0117363	0.0176449	0.505961	0.999662	NA
CTACK	RP11-439L8.4	4	0.0312411	0.0213402	0.143206	0.923608	NA
CTACK	UBXN10	2	-0.00397745	0.0528289	0.939985	0.999914	NA
CTACK	IFFO1	4	-0.0102424	0.0214656	0.633253	0.999914	NA
CTACK	GSTM5	2	0.014611	0.0305619	0.632594	0.999914	NA
CTACK	FAM24B	2	-0.0110926	0.0521346	0.831507	0.999914	NA
CTACK	TTC17	3	-0.0525747	0.0478063	0.271443	0.972292	NA
CTACK	GHITM	6	-0.0017278	0.0308793	0.955379	0.999914	NA
CTACK	XRCC6BP1	12	-0.0110682	0.0177047	0.531868	0.999914	NA
CTACK	MRPL52	8	0.000158781	0.0206216	0.993857	0.999914	NA
CTACK	ZNF683	4	-0.0136258	0.0306154	0.656274	0.999914	NA
CTACK	AIM2	3	0.0138401	0.062284	0.824151	0.999914	NA
CTACK	VPS11	4	0.000758362	0.0204411	0.970405	0.999914	NA
CTACK	DLEU7	3	0.0453947	0.0552402	0.411209	0.994221	NA
CTACK	C11orf73	3	0.0525701	0.042814	0.219495	0.957141	NA
CTACK	YIPF1	2	-0.0237457	0.049788	0.633407	0.999914	NA
CTACK	TMCO4	3	0.075923	0.0389964	0.051544	0.810948	NA
CTACK	TDRKH	8	-0.0238487	0.0175013	0.172983	0.940264	NA
CTACK	LRRC8C	15	0.003044	0.0100755	0.762561	0.999914	NA
CTACK	ZDHHC17	7	-0.0201913	0.0190452	0.289063	0.975748	NA
CTACK	AMIGO1	2	0.0151028	0.025675	0.556378	0.999914	NA
CTACK	OTUD3	6	0.0342734	0.0258353	0.184637	0.944988	NA
CTACK	PPT1	20	0.00282238	0.0138374	0.838379	0.999914	NA
CTACK	CDKN1B	2	-0.0373494	0.0505339	0.459849	0.998198	NA
CTACK	CCS	17	0.00515611	0.0102993	0.616634	0.999914	NA
CTACK	ITGB7	7	-0.00941739	0.0222781	0.6725	0.999914	NA
CTACK	PDE2A	3	-0.121161	0.0402565	0.00261477	0.407557	Sufficient
CTACK	SLC25A16	9	-0.00627407	0.0154941	0.685527	0.999914	NA
CTACK	TMEM183A	2	-0.0146237	0.0332972	0.660526	0.999914	NA
CTACK	RP3-395M20.3	2	-0.104205	0.0681311	0.126145	0.911273	NA
CTACK	CD55	24	0.00543797	0.0110065	0.621257	0.999914	NA
CTACK	CRY2	7	-0.0286334	0.0208774	0.170218	0.938801	NA
CTACK	SPSB1	4	-0.0221193	0.0220372	0.315511	0.980985	NA
CTACK	PPHLN1	5	0.00283156	0.0237363	0.905044	0.999914	NA
CTACK	ZC3H12C	5	-0.0280749	0.0159466	0.0783134	0.857874	NA
CTACK	SNX19	11	-0.00495689	0.0141877	0.726805	0.999914	NA
CTACK	MDM1	7	-0.0525044	0.0280408	0.0611469	0.831716	NA
CTACK	ADAR	3	-0.0351793	0.0571866	0.538445	0.999914	NA
CTACK	CTNNBIP1	3	-0.00507976	0.020305	0.802454	0.999914	NA
CTACK	DHRS4	4	-0.0548724	0.0366995	0.134867	0.917801	NA
CTACK	NUCKS1	6	0.0137815	0.0251375	0.583523	0.999914	NA
CTACK	IFIT5	5	0.0261442	0.0244399	0.28474	0.974905	NA
CTACK	RP11-404F10.2	2	-0.052571	0.05918	0.374367	0.991596	NA
CTACK	ADORA1	7	0.019529	0.0118595	0.0996188	0.885979	NA
CTACK	SCARB1	7	-0.00250958	0.0153307	0.869971	0.999914	NA
CTACK	RP11-564C4.6	14	0.00572038	0.0119134	0.631111	0.999914	NA
CTACK	CAND1	2	-0.027039	0.065164	0.678187	0.999914	NA
CTACK	IFNLR1	3	-0.00180077	0.0377113	0.961914	0.999914	NA
CTACK	CMKLR1	9	0.00100813	0.0119203	0.932601	0.999914	NA
CTACK	AVPI1	3	-0.0175959	0.0603104	0.770474	0.999914	NA
CTACK	GSTO2	4	0.0102083	0.0260139	0.694751	0.999914	NA
CTACK	VCAM1	2	-0.0286981	0.024329	0.238166	0.963401	NA
CTACK	PTPN11	2	-0.0928872	0.0493367	0.0597384	0.829676	NA
CTACK	TTC5	5	-0.0444811	0.0239552	0.0633333	0.83521	NA
CTACK	GSTM3	15	0.0111612	0.0128977	0.386841	0.992457	NA
CTACK	PLA2G16	16	-0.00724397	0.0125568	0.56401	0.999914	NA
CTACK	HHAT	2	0.0305607	0.0422207	0.469168	0.998544	NA
CTACK	TM9SF2	3	-0.048789	0.0424089	0.249962	0.967348	NA
CTACK	COL9A2	3	0.0485137	0.0434731	0.264445	0.970475	NA
CTACK	TM2D1	6	-0.00253878	0.0181605	0.888821	0.999914	NA
CTACK	CD52	5	0.00148053	0.0251799	0.953113	0.999914	NA
CTACK	RP11-627G23.1	2	0.0134575	0.0224204	0.54835	0.999914	NA
CTACK	RGL1	5	0.00651863	0.0184148	0.723348	0.999914	NA
CTACK	RP4-657D16.3	2	-0.000458111	0.0486358	0.992485	0.999914	NA
CTACK	SNHG3	3	-0.02994	0.0603757	0.619968	0.999914	NA
CTACK	EPS15	4	-0.0664372	0.0274162	0.0153808	0.650567	Sufficient
CTACK	LRIF1	2	-0.00665735	0.0554065	0.904361	0.999914	NA
CTACK	RP11-641A6.2	8	-0.0428669	0.025601	0.0940476	0.880081	NA
CTACK	DIEXF	10	-0.0130785	0.014424	0.364554	0.990145	NA
CTACK	SNX7	3	-0.0532342	0.0772729	0.490879	0.998681	NA
CTACK	RP11-421F16.3	5	8.14551e-05	0.0211108	0.996921	0.999914	NA
CTACK	ECHDC3	8	-0.00066548	0.0144497	0.963267	0.999914	NA
CTACK	NBPF3	8	0.0358986	0.0167128	0.031716	0.74937	Sufficient
CTACK	GNG5	3	-0.0410242	0.0319989	0.199824	0.949901	NA
CTACK	RP11-664D1.1	8	0.0151207	0.0117008	0.19626	0.948031	NA
CTACK	TMEM206	5	0.0289999	0.0237486	0.22204	0.958863	NA
CTACK	LGALS8	3	0.0555063	0.0216575	0.0103799	0.591761	Sufficient
CTACK	S100A8	2	0.0325812	0.0389931	0.403402	0.993529	NA
CTACK	MCMBP	7	-0.00392296	0.0151768	0.796033	0.999914	NA
CTACK	OASL	11	-0.00126292	0.0145736	0.930943	0.999914	NA
CTACK	SNHG1	3	0.030432	0.0432677	0.481843	0.998544	NA
CTACK	RP11-443B7.1	2	0.0118578	0.0382095	0.756306	0.999914	NA
CTACK	APBB1IP	4	0.0169592	0.0259157	0.512855	0.999739	NA
CTACK	MFSD5	4	0.00571884	0.0211452	0.78681	0.999914	NA
CTACK	SDC3	2	-0.0955216	0.101021	0.344371	0.985637	NA
CTACK	FAM213A	7	-0.00389006	0.0166396	0.815153	0.999914	NA
CTACK	RHOBTB1	3	0.0171084	0.0459653	0.709743	0.999914	NA
CTACK	RNF219	5	0.0233532	0.0243903	0.338325	0.984879	NA
CTACK	SPPL3	3	-0.0126405	0.0276684	0.647772	0.999914	NA
CTACK	GLT1D1	3	-0.100735	0.0545843	0.0649658	0.837574	NA
CTACK	MLLT10	2	0.0326329	0.0637762	0.608876	0.999914	NA
CTACK	TARBP1	5	0.000369395	0.0235755	0.987499	0.999914	NA
CTACK	TTC9C	3	-0.00875937	0.023078	0.704276	0.999914	NA
CTACK	ACSL5	7	-0.00663019	0.0157875	0.674512	0.999914	NA
CTACK	COMMD9	2	0.00244671	0.0711088	0.972552	0.999914	NA
CTACK	WDFY2	10	0.0334839	0.0136903	0.0144526	0.6402	Sufficient
CTACK	DHRS4L2	4	0.0115095	0.0300059	0.701294	0.999914	NA
CTACK	PLBD1	4	-0.0162806	0.0227326	0.473881	0.998544	NA
CTACK	TMEM222	3	-0.0731759	0.05311	0.16826	0.937118	NA
CTACK	ADM	5	0.016597	0.0183179	0.364907	0.990145	NA
CTACK	ZNF37BP	3	-0.0134102	0.0437032	0.75896	0.999914	NA
CTACK	UVRAG	5	0.0271605	0.0224679	0.226716	0.9604	NA
CTACK	REEP3	3	0.0398255	0.0523599	0.44689	0.996597	NA
CTACK	ATP6V0B	3	0.0136836	0.028644	0.632854	0.999914	NA
CTACK	TMEM59	2	-0.0996161	0.112714	0.376805	0.99179	NA
CTACK	METTL7A	3	-0.0240003	0.024976	0.336584	0.98453	NA
CTACK	OLFML2B	2	-0.0484014	0.0640317	0.44971	0.997142	NA
CTACK	GDF10	2	-0.0481045	0.0730114	0.509984	0.999662	NA
CTACK	ZNF202	2	-0.0338924	0.0651779	0.603065	0.999914	NA
CTACK	LPXN	4	0.0382311	0.0322139	0.235311	0.963258	NA
CTACK	C1orf101	3	0.00152611	0.0768219	0.984151	0.999914	NA
CTACK	FADS3	2	0.0837786	0.0665364	0.20798	0.952644	NA
CTACK	NMT2	7	0.0055658	0.0145927	0.702898	0.999914	NA
CTACK	AP003068.18	7	-0.0139107	0.0224354	0.535234	0.999914	NA
CTACK	C10orf116	2	0.0269326	0.0420396	0.521751	0.999914	NA
CTACK	LOH12CR1	3	-0.0319309	0.0334039	0.339121	0.985129	NA
CTACK	SLC29A3	6	0.013687	0.0211063	0.516673	0.999914	NA
CTACK	PUS7L	4	-0.0418615	0.0466774	0.369812	0.990782	NA
CTACK	BCAR3	2	-0.0359046	0.0563694	0.524156	0.999914	NA
CTACK	RCC2	4	-0.0281944	0.0220215	0.200434	0.949901	NA
CTACK	C4BPB	2	-0.0352763	0.0263855	0.181236	0.943543	NA
CTACK	RAPGEF3	4	0.00834214	0.0211	0.692576	0.999914	NA
CTACK	MARK2	2	0.0221042	0.0538224	0.681302	0.999914	NA
CTACK	LYVE1	3	0.0706275	0.0466273	0.129842	0.914866	NA
CTACK	MARCH8	2	0.0308188	0.0283537	0.277063	0.973264	NA
CTACK	KTI12	2	0.0117031	0.0462809	0.800367	0.999914	NA
CTACK	SLC25A30	2	-0.0307304	0.0289948	0.289209	0.975748	NA
CTACK	LPGAT1	4	-0.0212706	0.0239877	0.375224	0.991616	NA
CTACK	SBNO1	2	0.010271	0.0376548	0.785031	0.999914	NA
CTACK	MMEL1	7	0.00644404	0.0235056	0.78397	0.999914	NA
CTACK	POLR3B	4	-0.00596748	0.0129576	0.645129	0.999914	NA
CTACK	FAM19A2	8	-0.01522	0.0163237	0.351137	0.987285	NA
CTACK	IPP	7	0.0198855	0.0187677	0.289346	0.975748	NA
CTACK	TPTE2P5	2	0.0411271	0.0550446	0.454967	0.99785	NA
CTACK	SCCPDH	7	-0.00194411	0.0237228	0.934686	0.999914	NA
CTACK	DACH1	2	0.0112075	0.0591825	0.849802	0.999914	NA
CTACK	TEP1	2	-0.00161939	0.0404705	0.968082	0.999914	NA
CTACK	EVI5	2	-0.0195023	0.0519297	0.70725	0.999914	NA
CTACK	PAFAH1B2	4	-0.00139489	0.0312806	0.964432	0.999914	NA
CTACK	RP11-219E7.1	5	-0.0130382	0.0375939	0.728728	0.999914	NA
CTACK	RAD9A	3	-0.027846	0.0247611	0.260764	0.970016	NA
CTACK	AGAP6	2	-0.024506	0.0185102	0.18553	0.945319	NA
CTACK	RP11-1038A11.3	4	0.0215357	0.0461919	0.641057	0.999914	NA
CTACK	CASP4	3	-0.0317074	0.0518344	0.540732	0.999914	NA
CTACK	TRAV1-1	6	-0.0344933	0.031823	0.278404	0.973517	NA
CTACK	DUSP16	7	-0.013273	0.0179162	0.458794	0.998138	NA
CTACK	ANKLE2	5	0.00190907	0.0200503	0.924145	0.999914	NA
CTACK	NCR3LG1	2	0.00410991	0.0579222	0.943433	0.999914	NA
CTACK	TESC	5	0.0339579	0.0194884	0.0814264	0.862914	NA
CTACK	RP11-340F14.5	2	-0.0199306	0.0548203	0.716185	0.999914	NA
CTACK	RP11-809C9.2	2	0.0762772	0.0938235	0.416226	0.994487	NA
CTACK	PNP	7	0.0215187	0.0458249	0.638652	0.999914	NA
CTACK	FBXO28	16	-0.0120122	0.0117264	0.305659	0.979461	NA
CTACK	ALDH2	7	-0.0178098	0.0242804	0.463252	0.998446	NA
CTACK	TMCC3	4	-0.00820378	0.0236743	0.728947	0.999914	NA
CTACK	TOMM40L	11	-0.0106559	0.0134467	0.428095	0.996099	NA
CTACK	GNPTAB	3	-0.0491759	0.065836	0.455097	0.99785	NA
CTACK	LRRC16B	3	0.0105473	0.0312034	0.73535	0.999914	NA
CTACK	DHRS4-AS1	4	0.0498968	0.0228389	0.028909	0.73609	Sufficient
CTACK	POLR1D	10	0.0268136	0.0170739	0.116312	0.904449	NA
CTACK	TMTC1	18	-0.0172541	0.00741313	0.0199383	0.684262	Sufficient
CTACK	ZNF239	11	0.00315214	0.012984	0.808183	0.999914	NA
CTACK	CCDC24	13	0.0117573	0.0127962	0.358194	0.988471	NA
CTACK	POLD3	2	0.0565841	0.0824987	0.49279	0.99877	NA
CTACK	CNST	2	-0.00200013	0.0480587	0.966803	0.999914	NA
CTACK	NCOR2	6	0.0281211	0.038801	0.468604	0.998544	NA
CTACK	DIXDC1	4	0.00351064	0.0378554	0.926111	0.999914	NA
CTACK	PTCHD3P1	5	-0.0695766	0.0291452	0.0169754	0.662863	Sufficient
CTACK	PLEKHA1	7	-0.0329637	0.0165302	0.0461348	0.796827	Sufficient
CTACK	ATPAF1	3	-0.0310209	0.0412659	0.452213	0.997686	NA
CTACK	CERS2	2	0.0189498	0.0548158	0.729568	0.999914	NA
CTACK	CARD16	11	0.0135422	0.0119005	0.255141	0.968733	NA
CTACK	AC090804.1	2	0.0165009	0.0427547	0.699539	0.999914	NA
CTACK	TMEM50A	8	-0.0051981	0.0103527	0.615596	0.999914	NA
CTACK	MTMR11	2	0.00893511	0.0354573	0.801044	0.999914	NA
CTACK	TRPV4	2	0.0772311	0.0347113	0.0260843	0.721816	Sufficient
CTACK	KIF1B	14	0.00287235	0.00890559	0.747048	0.999914	NA
CTACK	KNDC1	4	-0.00432849	0.0322333	0.893176	0.999914	NA
CTACK	SUCLA2	4	0.0374067	0.042564	0.379492	0.992088	NA
CTACK	ISG20L2	2	0.0834591	0.0476806	0.0800527	0.860803	NA
CTACK	RP3-465N24.5	6	-0.0122813	0.0130062	0.345035	0.985937	NA
CTACK	LCP1	3	-0.00121244	0.0335462	0.971169	0.999914	NA
CTACK	PKP3	2	0.0143671	0.0443149	0.745783	0.999914	NA
CTACK	RERE	13	0.0144051	0.0145143	0.320968	0.981861	NA
CTACK	ZRANB1	6	-0.012914	0.0118062	0.27403	0.972427	NA
CTACK	AC091814.2	9	-0.0065438	0.0101232	0.518011	0.999914	NA
CTACK	S100A12	11	0.00323763	0.0104302	0.756249	0.999914	NA
CTACK	RP11-807H22.6	6	0.00233154	0.0152731	0.878669	0.999914	NA
CTACK	ABL2	2	-0.0475261	0.0619196	0.442757	0.996135	NA
CTACK	NOTCH2	3	0.0143858	0.0370819	0.698055	0.999914	NA
CTACK	EMBP1	3	0.0287511	0.0473777	0.543951	0.999914	NA
CTACK	SAR1A	4	-0.00237522	0.0222545	0.915003	0.999914	NA
CTACK	CYP2J2	2	-0.0435883	0.0433908	0.315112	0.980985	NA
CTACK	RP11-693N9.2	5	0.0225661	0.0270747	0.404577	0.993574	NA
CTACK	NCOA4	2	0.00944923	0.0172535	0.583918	0.999914	NA
CTACK	PCCA	5	0.00160287	0.0298454	0.95717	0.999914	NA
CTACK	CARD17	2	-0.086439	0.0731832	0.237551	0.963401	NA
CTACK	RNASE1	3	-0.0369478	0.0252771	0.14382	0.923608	NA
CTACK	EFEMP2	6	-0.0435559	0.0213697	0.0415295	0.783467	Sufficient
CTACK	SELP	2	-0.0232456	0.0528988	0.660346	0.999914	NA
CTACK	REG4	2	-0.0127675	0.0485825	0.792704	0.999914	NA
CTACK	LRP8	3	-0.0570824	0.0502341	0.255819	0.968969	NA
CTACK	CARNS1	2	0.0885362	0.0915478	0.333492	0.984366	NA
CTACK	RAP1GAP	16	-0.00889721	0.00878506	0.311172	0.980455	NA
CTACK	IQCD	2	0.0517982	0.0626708	0.408513	0.994114	NA
CTACK	DARS2	4	0.000741749	0.0345461	0.98287	0.999914	NA
CTACK	ADAM15	14	-0.0037326	0.0109505	0.733209	0.999914	NA
CTACK	EPHX4	3	0.023564	0.0253271	0.35217	0.987486	NA
CTACK	RP11-140A10.3	3	0.00083685	0.0281019	0.976243	0.999914	NA
CTACK	ACADM	9	-0.0477703	0.0151161	0.0015765	0.349897	Sufficient
CTACK	UBE2L6	2	-0.0213967	0.0411511	0.603095	0.999914	NA
CTACK	ADC	2	-0.0538587	0.131699	0.682573	0.999914	NA
CTACK	CDHR5	2	-0.134111	0.110062	0.223031	0.959309	NA
CTACK	RP11-493L12.4	5	0.00872824	0.0151629	0.564863	0.999914	NA
CTACK	EPHX1	3	-0.0742574	0.0460435	0.106795	0.893814	NA
CTACK	SART3	2	0.172252	0.0891031	0.0532145	0.816347	NA
CTACK	ARPC3	3	-0.0051661	0.0697228	0.940935	0.999914	NA
CTACK	EDEM3	2	0.0267318	0.0337057	0.427722	0.99608	NA
CTACK	IBA57	2	-0.0527347	0.0416259	0.205201	0.951454	NA
CTACK	ARHGAP19	9	-0.00202471	0.0126706	0.873042	0.999914	NA
CTACK	RP13-25N22.1	5	-0.00164423	0.0189101	0.930711	0.999914	NA
CTACK	AQP10	7	-0.000516413	0.0135509	0.969601	0.999914	NA
CTACK	NRD1	4	-0.0270082	0.019199	0.159502	0.932107	NA
CTACK	SIRT4	2	0.00257625	0.035112	0.94151	0.999914	NA
CTACK	C1orf122	2	-0.00595973	0.0304323	0.844739	0.999914	NA
CTACK	HNRNPF	6	-0.000804195	0.0248837	0.974218	0.999914	NA
CTACK	PTPMT1	2	0.0206608	0.18664	0.911855	0.999914	NA
CTACK	DFFA	5	-0.00117489	0.0223003	0.957983	0.999914	NA
CTACK	RP11-91P24.5	2	-0.0147734	0.0550792	0.788529	0.999914	NA
CTACK	TBC1D4	10	0.0373177	0.0126563	0.00319284	0.431116	Sufficient
CTACK	C10orf88	6	0.0190649	0.0172374	0.268718	0.971473	NA
CTACK	GPR180	13	0.0271248	0.0122314	0.0265795	0.724195	Sufficient
CTACK	PLOD1	9	-0.0153943	0.0121068	0.203534	0.950481	NA
CTACK	ARMC3	2	-0.0178364	0.0845685	0.832957	0.999914	NA
CTACK	SLC35E3	11	0.00170095	0.018499	0.926739	0.999914	NA
CTACK	AL135998.1	2	-0.0431491	0.048757	0.376166	0.991754	NA
CTACK	HOXC4	3	0.0493162	0.0420566	0.24095	0.964011	NA
CTACK	PIP4K2C	3	-0.023326	0.0537364	0.664228	0.999914	NA
CTACK	H2AFY2	4	-0.0312171	0.025172	0.214919	0.955872	NA
CTACK	RP11-66D17.5	2	0.0258734	0.0294026	0.378874	0.991997	NA
CTACK	POU2F3	2	-0.0648811	0.0540465	0.229958	0.962089	NA
CTACK	IQSEC3	10	-0.0151544	0.014651	0.300967	0.978689	NA
CTACK	MTX1	2	0.0674191	0.0404581	0.0956352	0.881456	NA
CTACK	CAMK2N1	3	-0.00799153	0.0235293	0.734126	0.999914	NA
CTACK	PIGM	5	-0.00772288	0.0194064	0.690664	0.999914	NA
CTACK	TCIRG1	9	0.0111289	0.015638	0.476676	0.998544	NA
CTACK	KIAA0040	10	0.0159181	0.0132946	0.231177	0.962397	NA
CTACK	KRT74	4	-0.0318468	0.0291958	0.275361	0.972822	NA
CTACK	LINGO4	5	-0.039094	0.0302154	0.195719	0.948031	NA
CTACK	RP11-159N11.4	4	0.00114747	0.0267582	0.965795	0.999914	NA
CTACK	TRIM22	3	-0.0022492	0.0454386	0.960521	0.999914	NA
CTACK	ITIH2	3	-0.00617932	0.0287978	0.830098	0.999914	NA
CTACK	PGM1	12	-0.00821858	0.0110705	0.457853	0.997998	NA
CTACK	MPZL2	17	0.000584584	0.0105939	0.955994	0.999914	NA
CTACK	UTS2	6	0.0172557	0.0263064	0.511855	0.999662	NA
CTACK	PHGDH	11	0.00526018	0.014577	0.718207	0.999914	NA
CTACK	KRT77	7	-0.000791112	0.0146391	0.956902	0.999914	NA
CTACK	CTR9	2	0.0427548	0.0668794	0.52264	0.999914	NA
CTACK	CDC42BPA	4	0.0722521	0.0387562	0.0622834	0.83389	NA
CTACK	MRPL23-AS1	3	0.00711932	0.0263253	0.786824	0.999914	NA
CTACK	PDLIM1	5	0.00147715	0.0299189	0.960623	0.999914	NA
CTACK	RPH3A	10	-0.0373546	0.0227254	0.100231	0.886838	NA
CTACK	INCENP	4	-0.00387787	0.0240012	0.871645	0.999914	NA
CTACK	ERP27	14	0.016007	0.00998066	0.108758	0.896377	NA
CTACK	UTF1	3	-0.0528151	0.0431176	0.22061	0.958051	NA
CTACK	WDFY4	7	0.00171574	0.0176598	0.922603	0.999914	NA
CTACK	WEE1	3	-0.0249228	0.0298798	0.404224	0.993574	NA
CTACK	EMP1	3	-0.0536883	0.0641463	0.402612	0.993396	NA
CTACK	RP11-773D16.1	5	-0.0741449	0.0347195	0.032717	0.752436	Sufficient
CTACK	HSD17B7	2	-0.0322174	0.045568	0.479556	0.998544	NA
CTACK	RP11-503G7.2	7	0.00818985	0.0157271	0.602542	0.999914	NA
CTACK	CLIC4	3	-0.0140539	0.0271804	0.605113	0.999914	NA
CTACK	FBXO6	4	-0.0594585	0.0284786	0.0368132	0.766451	Sufficient
CTACK	TMED5	12	0.00833309	0.0143702	0.561992	0.999914	NA
CTACK	CD63	4	-0.0534068	0.0419349	0.202818	0.950106	NA
CTACK	CYB5R1	6	0.0146237	0.022428	0.514382	0.999914	NA
CTACK	C12orf76	3	0.0508721	0.0374751	0.174625	0.940906	NA
CTACK	HTRA1	9	-0.0094701	0.0188505	0.615401	0.999914	NA
CTACK	RFC5	4	0.00256384	0.0278723	0.92671	0.999914	NA
CTACK	TATDN3	7	0.00596275	0.0241251	0.804785	0.999914	NA
CTACK	AL513344.1	2	0.139371	0.0548583	0.0110672	0.600404	Sufficient
CTACK	TRAV20	3	-0.0338551	0.0527186	0.520753	0.999914	NA
CTACK	MCOLN3	3	0.00680272	0.0462697	0.883114	0.999914	NA
CTACK	MTOR	2	-0.029567	0.0379178	0.435529	0.996135	NA
CTACK	NDUFS5	18	-0.0195499	0.00908653	0.0314346	0.747878	Sufficient
CTACK	RPS6KA4	11	0.00543196	0.0120049	0.650925	0.999914	NA
CTACK	HPCAL4	18	-0.00284396	0.00895219	0.750725	0.999914	NA
CTACK	C1QB	11	0.00157566	0.0128789	0.902626	0.999914	NA
CTACK	ELL2P1	2	0.0366025	0.0629288	0.560803	0.999914	NA
CTACK	SNRNP35	2	-0.0357632	0.040085	0.372294	0.991025	NA
CTACK	RAB2B	4	0.0217234	0.0422457	0.607101	0.999914	NA
CTACK	WARS2	16	-0.00469983	0.011356	0.678974	0.999914	NA
CTACK	EFHA1	5	-0.0320622	0.0263945	0.224468	0.959605	NA
CTACK	ING1	4	-0.00368911	0.0253646	0.884361	0.999914	NA
CTACK	ARHGAP32	8	0.028564	0.0237962	0.229999	0.962102	NA
CTACK	RBM26	2	0.00900766	0.0618752	0.884255	0.999914	NA
CTACK	TMEM39B	2	0.0368573	0.0462351	0.425352	0.995675	NA
CTACK	RNASEL	4	0.0235201	0.0228189	0.302669	0.978884	NA
CTACK	SNHG12	2	-0.0167714	0.0383996	0.662286	0.999914	NA
CTACK	HYI	2	0.0214736	0.0320402	0.502726	0.999662	NA
CTACK	SDR39U1	3	0.000616397	0.0446487	0.988985	0.999914	NA
CTACK	FADS2	10	0.00784312	0.0133472	0.556785	0.999914	NA
CTACK	RP11-134P9.1	3	-0.0574502	0.0356766	0.107331	0.894765	NA
CTACK	NSUN6	6	-0.00535448	0.0251483	0.831392	0.999914	NA
CTACK	MED8	3	0.0121307	0.0199622	0.543399	0.999914	NA
CTACK	PTGDR2	2	-0.0953645	0.0594721	0.108821	0.896386	NA
CTACK	IL24	2	0.0325639	0.0464037	0.482834	0.998544	NA
CTACK	C1orf228	6	0.0102548	0.0275605	0.709832	0.999914	NA
CTACK	KLHL20	3	-0.0521396	0.0361193	0.148869	0.926092	NA
CTACK	EFCAB4B	4	0.00125366	0.0388539	0.97426	0.999914	NA
CTACK	C1orf147	2	-0.0394232	0.0423789	0.352239	0.987486	NA
CTACK	RP11-351I24.1	2	0.00926378	0.0520108	0.858635	0.999914	NA
CTACK	PAAF1	15	0.0020918	0.00946266	0.825047	0.999914	NA
CTACK	DHRS12	7	0.0207949	0.026895	0.43941	0.996135	NA
CTACK	ZNF33B	7	-0.0146333	0.0222816	0.511346	0.999662	NA
CTACK	VAV3-AS1	3	-0.0254895	0.0523427	0.626278	0.999914	NA
CTACK	NUDT15	2	0.00688237	0.0688635	0.92039	0.999914	NA
CTACK	TYW3	2	0.0248443	0.0323628	0.442677	0.996135	NA
CTACK	TTC13	3	0.0166989	0.0323611	0.605842	0.999914	NA
CTACK	BEND7	4	-0.0474774	0.0301498	0.115322	0.903692	NA
CTACK	NR2C1	2	-0.00957251	0.0333289	0.773949	0.999914	NA
CTACK	MAP3K6	12	0.00602693	0.0115044	0.600362	0.999914	NA
CTACK	DNAJC3-AS1	2	0.0160984	0.0376259	0.668758	0.999914	NA
CTACK	WNK1	2	-0.00264341	0.0604175	0.965102	0.999914	NA
CTACK	TNKS2	2	0.0123046	0.0533174	0.817486	0.999914	NA
CTACK	CACUL1	4	-0.0037324	0.0284531	0.895635	0.999914	NA
CTACK	ARL11	4	-0.0264548	0.0426177	0.534766	0.999914	NA
CTACK	ARL3	2	0.0344848	0.0379436	0.363432	0.990145	NA
CTACK	AK2	2	-0.0190865	0.0848318	0.821985	0.999914	NA
CTACK	RP1-28O10.1	2	-0.0203754	0.0286206	0.476518	0.998544	NA
CTACK	C10orf128	17	-0.000629776	0.00843002	0.940448	0.999914	NA
CTACK	RNFT2	4	-0.0605362	0.0364488	0.0967417	0.88251	NA
CTACK	NLRP6	3	-0.109836	0.0403755	0.00652107	0.524697	Sufficient
CTACK	BCAT1	15	0.0129315	0.00915376	0.157743	0.931041	NA
CTACK	MPHOSPH8	2	0.0516235	0.0482018	0.284175	0.974905	NA
CTACK	SOAT1	12	-0.00772702	0.012175	0.525648	0.999914	NA
CTACK	RHOC	3	0.00908565	0.0243933	0.709546	0.999914	NA
CTACK	C10orf76	4	-0.017785	0.031271	0.569534	0.999914	NA
CTACK	PALD1	2	0.152101	0.0750687	0.0427492	0.787403	Sufficient
CTACK	SFMBT2	4	0.00781948	0.0242014	0.746619	0.999914	NA
CTACK	CASP7	14	-0.00093665	0.0115992	0.93564	0.999914	NA
CTACK	TSPAN18	3	0.0255642	0.1526	0.866958	0.999914	NA
CTACK	CBLN3	11	0.00975774	0.0113134	0.388414	0.992457	NA
CTACK	RP11-421L21.3	2	0.00466233	0.0205812	0.820786	0.999914	NA
CTACK	SLC43A3	2	0.061719	0.0537411	0.250782	0.967528	NA
CTACK	PPIEL	3	-0.00573743	0.0238298	0.809736	0.999914	NA
CTACK	RP11-196G18.22	2	0.0464141	0.0452361	0.304872	0.979457	NA
CTACK	DENND5A	2	0.0120453	0.0429288	0.779026	0.999914	NA
CTACK	FANCF	2	0.0464851	0.0497051	0.349676	0.987127	NA
CTACK	OSGEP	10	0.000328888	0.0132202	0.980152	0.999914	NA
CTACK	ARHGDIB	2	0.03091	0.0609918	0.612302	0.999914	NA
CTACK	WDR11-AS1	2	0.00455802	0.0781143	0.953469	0.999914	NA
CTACK	RHNO1	6	0.00394029	0.0149271	0.791803	0.999914	NA
CTACK	ILK	2	0.0462521	0.082176	0.573543	0.999914	NA
CTACK	AKR7A2	9	-0.0242207	0.0203601	0.234196	0.96309	NA
CTACK	IGSF9B	3	-0.00850768	0.0293714	0.772078	0.999914	NA
CTACK	RP11-745O10.2	9	-0.0132122	0.0185345	0.475942	0.998544	NA
CTACK	SRSF8	4	-0.051287	0.0399455	0.199168	0.949543	NA
CTACK	EXTL2	3	-0.0130719	0.0178327	0.463538	0.998446	NA
CTACK	ME3	12	0.0260426	0.0152249	0.0871686	0.869883	NA
CTACK	DNHD1	5	-0.0192826	0.0222036	0.38515	0.992457	NA
CTACK	MST1L	9	-0.00884541	0.0252256	0.725849	0.999914	NA
CTACK	LYSMD1	4	0.0656217	0.039891	0.0999647	0.886502	NA
CTACK	RIPK3	2	-0.00300283	0.11482	0.979136	0.999914	NA
CTACK	RNASEH2C	5	0.00464458	0.0181322	0.797834	0.999914	NA
CTACK	TP53BP2	2	-0.00538217	0.0623805	0.931244	0.999914	NA
CTACK	TNKS1BP1	2	-0.024868	0.0408546	0.542725	0.999914	NA
CTACK	GLIPR1	2	0.0612174	0.0865978	0.479619	0.998544	NA
CTACK	MORN3	6	0.00549082	0.0190339	0.772982	0.999914	NA
CTACK	P2RX4	11	0.0034483	0.0102875	0.737479	0.999914	NA
CTACK	ZMYND12	3	0.014307	0.0226575	0.527748	0.999914	NA
CTACK	CA6	5	0.00443517	0.0203905	0.827809	0.999914	NA
CTACK	C11orf80	6	-0.0211853	0.0147521	0.150978	0.927866	NA
CTACK	RP11-18I14.10	3	-0.0206791	0.0274121	0.45062	0.997343	NA
CTACK	SNORD14A	10	-0.00674079	0.00947224	0.47669	0.998544	NA
CTACK	TMEM255B	3	0.0341954	0.0296296	0.248461	0.967027	NA
CTACK	UNC93B1	3	-0.0114627	0.0399819	0.774344	0.999914	NA
CTACK	USP6NL	4	0.0219711	0.0319563	0.491745	0.998681	NA
CTACK	HKDC1	11	0.00538717	0.0117485	0.646564	0.999914	NA
CTACK	CTGLF12P	3	0.0689042	0.0402614	0.0870032	0.869768	NA
CTACK	ST6GALNAC3	6	-0.023778	0.0206163	0.248763	0.967027	NA
CTACK	LINC00264	2	0.0110282	0.0481765	0.818937	0.999914	NA
CTACK	HDAC7	3	0.0690035	0.0439378	0.116303	0.904435	NA
CTACK	TMEM63A	10	0.00239383	0.0140604	0.864811	0.999914	NA
CTACK	TMED2	2	0.00746628	0.0368264	0.839336	0.999914	NA
CTACK	GSTM1	17	0.00944234	0.00843304	0.262849	0.970334	NA
CTACK	DKFZP667F0711	4	-0.0837258	0.054547	0.124801	0.91095	NA
CTACK	PEAR1	2	0.078299	0.0514122	0.127767	0.912906	NA
CTACK	GNB3	2	0.0306125	0.040087	0.445074	0.996273	NA
CTACK	ICMT	4	0.0332708	0.0313456	0.288499	0.975661	NA
CTACK	TRAV8-5	5	0.0354154	0.0152085	0.0198771	0.683747	Sufficient
CTACK	RDH5	5	0.0138504	0.0171493	0.419302	0.994919	NA
CTACK	DHX32	15	0.000375001	0.0117539	0.974548	0.999914	NA
CTACK	DPY19L2	5	0.00505104	0.0210742	0.810579	0.999914	NA
CTACK	VCL	8	-0.00377453	0.0213364	0.859583	0.999914	NA
CTACK	AHCTF1	6	-0.0060307	0.0205761	0.769451	0.999914	NA
CTACK	CLEC1A	4	0.0138612	0.0284233	0.625783	0.999914	NA
CTACK	RHD	15	0.0105265	0.0112548	0.349643	0.987127	NA
CTACK	FBXW8	4	-0.00821784	0.0224751	0.714632	0.999914	NA
CTACK	SETDB2	3	0.00521195	0.0215389	0.808797	0.999914	NA
CTACK	PCID2	5	0.0529205	0.0302594	0.0803096	0.861471	NA
CTACK	RP11-267N12.3	2	0.00190727	0.0236454	0.935711	0.999914	NA
CTACK	RP11-430H10.1	2	0.0422426	0.0450569	0.348482	0.986907	NA
CTACK	SERINC2	10	-0.00635349	0.0148791	0.669373	0.999914	NA
CTACK	CCDC15	5	-0.00441062	0.0230611	0.848324	0.999914	NA
CTACK	CWF19L1	12	-0.0177054	0.014818	0.232143	0.962708	NA
CTACK	RIN1	7	-0.00310763	0.0158235	0.844303	0.999914	NA
CTACK	NVL	6	-0.0277647	0.0213594	0.193642	0.947511	NA
CTACK	ELK3	2	-0.000894163	0.0721329	0.99011	0.999914	NA
CTACK	RP11-802E16.3	2	-0.0057253	0.0361307	0.874094	0.999914	NA
CTACK	FLI1	2	-0.0726742	0.0782291	0.352894	0.987604	NA
CTACK	RP11-134P9.3	2	-0.115984	0.0595562	0.0514782	0.810948	NA
CTACK	ZCCHC24	4	0.0151228	0.0479201	0.752319	0.999914	NA
CTACK	C1orf162	5	-0.0648147	0.0253565	0.0105843	0.593262	Sufficient
CTACK	ALOX5	6	-0.0189365	0.0228809	0.40789	0.994114	NA
CTACK	PTPRVP	2	-0.0671602	0.0686656	0.328037	0.983244	NA
CTACK	PQLC2	2	-0.0459695	0.0447811	0.304638	0.979439	NA
CTACK	ARF3	7	-0.0236748	0.0156155	0.129493	0.914336	NA
CTACK	PWP1	8	-0.00237147	0.0234608	0.919485	0.999914	NA
CTACK	STK32C	13	0.0100066	0.0107826	0.353391	0.987668	NA
CTACK	TTC12	14	-0.014395	0.0134377	0.284059	0.974905	NA
CTACK	IGSF22	2	0.00480971	0.0465837	0.917766	0.999914	NA
CTACK	ATG16L2	2	0.02009	0.0621352	0.746447	0.999914	NA
CTACK	DPP3	2	0.00923044	0.022474	0.68128	0.999914	NA
CTACK	GPX7	25	0.00750916	0.00853013	0.378691	0.991997	NA
CTACK	BBS10	5	0.0165196	0.0185343	0.372768	0.991072	NA
CTACK	FANK1	3	0.0410825	0.0344923	0.233629	0.962732	NA
CTACK	RBP7	2	-0.0280316	0.0350676	0.424082	0.995481	NA
CTACK	GPN3	17	0.0203044	0.00981652	0.0386035	0.772814	Sufficient
CTACK	LYRM5	3	0.0219827	0.0206233	0.286462	0.975202	NA
CTACK	RP11-288L9.4	2	-0.0305765	0.0606327	0.614057	0.999914	NA
CTACK	PRDM11	3	-0.0933297	0.0479284	0.0515018	0.810948	NA
CTACK	ABTB2	3	-0.011129	0.0227094	0.624093	0.999914	NA
CTACK	UBE4B	2	-0.0369442	0.0668386	0.580443	0.999914	NA
CTACK	KMO	4	-0.0484627	0.0260864	0.0632011	0.83521	NA
CTACK	GALNT2	3	0.00106618	0.0418878	0.979693	0.999914	NA
CTACK	KDELC2	8	0.00619926	0.0145164	0.669341	0.999914	NA
CTACK	MMRN2	2	0.0471654	0.0757128	0.533317	0.999914	NA
CTACK	SLC7A8	11	0.00432201	0.00993151	0.66343	0.999914	NA
CTACK	LRRC8B	15	0.00199831	0.0146609	0.891582	0.999914	NA
CTACK	PIK3C2A	10	-0.00240978	0.0140824	0.86413	0.999914	NA
CTACK	TP73-AS1	3	0.0221922	0.0320871	0.489174	0.998544	NA
CTACK	RP11-757G1.6	3	0.0160942	0.0206793	0.436408	0.996135	NA
CTACK	RP11-750H9.5	4	-0.0287205	0.0416706	0.49068	0.998681	NA
CTACK	RABGAP1L	3	0.0899744	0.0489784	0.066207	0.839969	NA
CTACK	TCEANC2	4	0.032963	0.0521436	0.527284	0.999914	NA
CTACK	TRAV35	4	0.0091287	0.0252602	0.717811	0.999914	NA
CTACK	MAPKAPK5-AS1	3	-0.0133862	0.0478054	0.779466	0.999914	NA
CTACK	PTPRB	3	0.0871518	0.050556	0.0847319	0.867086	NA
CTACK	RP3-455J7.4	4	0.0143547	0.0258754	0.579056	0.999914	NA
CTACK	IER5	2	-0.00645549	0.01785	0.717612	0.999914	NA
CTACK	COPA	2	-0.0348378	0.0287534	0.225664	0.960126	NA
CTACK	LPAR3	2	0.0178544	0.0304723	0.557927	0.999914	NA
CTACK	TUBGCP3	2	0.0059642	0.0570348	0.916716	0.999914	NA
CTACK	NET1	7	0.000731581	0.0279096	0.979088	0.999914	NA
CTACK	GBA	2	0.0977887	0.0704918	0.16537	0.935979	NA
CTACK	PTPRC	2	0.00126761	0.0858331	0.988217	0.999914	NA
CTACK	COA6	7	-0.012231	0.01803	0.497538	0.999172	NA
CTACK	REM2	5	-0.0146187	0.0242976	0.547406	0.999914	NA
CTACK	LGR4	2	-0.0635155	0.0714233	0.373851	0.991301	NA
CTACK	SVIL	2	0.0349167	0.0481018	0.467906	0.998544	NA
CTACK	MAP3K8	5	0.067049	0.0356192	0.0597842	0.829676	NA
CTACK	RAB6A	3	-0.00167474	0.0266739	0.949937	0.999914	NA
CTACK	ZNF385A	2	0.0457597	0.109791	0.676832	0.999914	NA
CTACK	ABHD13	2	0.134679	0.0787386	0.0871809	0.869918	NA
CTACK	PHACTR4	2	-0.0166996	0.0260911	0.522141	0.999914	NA
CTACK	NCAM1	2	-0.0236381	0.035623	0.506971	0.999662	NA
CTACK	PLXNA2	4	-0.00744767	0.0421314	0.859687	0.999914	NA
CTACK	RP11-295M18.2	4	0.020769	0.0281151	0.460081	0.998204	NA
CTACK	RP3-467K16.4	3	0.00801075	0.0252529	0.751076	0.999914	NA
CTACK	AKR1C3	8	0.0296613	0.0209904	0.157629	0.930832	NA
CTACK	USP28	2	0.0619638	0.0588532	0.292409	0.97665	NA
CTACK	RP11-108K14.4	3	-0.0200366	0.0317058	0.527418	0.999914	NA
CTACK	CASP1P2	2	-0.00443466	0.0333511	0.894218	0.999914	NA
CTACK	CAPN1	10	0.0325956	0.0140462	0.0203088	0.686371	Sufficient
CTACK	FCGR2B	21	-0.00972747	0.00855686	0.25562	0.968911	NA
CTACK	NLRP9P	5	-0.0209111	0.0395813	0.597286	0.999914	NA
CTACK	MSANTD4	3	0.0400316	0.0406783	0.325066	0.982665	NA
CTACK	CROCCP2	17	-0.00583105	0.0123242	0.636116	0.999914	NA
CTACK	TRAV41	3	-0.00884107	0.0478769	0.853494	0.999914	NA
CTACK	TRAV26-1	2	0.044513	0.143194	0.755909	0.999914	NA
CTACK	C2CD2L	9	-0.0226307	0.0154918	0.144064	0.923768	NA
CTACK	ZMYM2	2	0.120388	0.0845256	0.154365	0.929403	NA
CTACK	RP11-57H14.2	2	-0.0582194	0.0326685	0.0747286	0.855207	NA
CTACK	C1orf21	3	0.0457357	0.0553623	0.408738	0.994114	NA
CTACK	FAIM3	2	0.0256683	0.037115	0.489196	0.998544	NA
CTACK	PANX1	9	0.0241521	0.0157424	0.124978	0.91095	NA
CTACK	BICC1	2	0.00474091	0.0413284	0.908673	0.999914	NA
CTACK	ZZZ3	2	0.144666	0.0513938	0.00487993	0.48442	Sufficient
CTACK	RP4-717I23.3	5	0.0243359	0.0165743	0.142024	0.922877	NA
CTACK	ADCK3	22	-0.00404124	0.00929743	0.663808	0.999914	NA
CTACK	GOT1	2	0.064083	0.104508	0.539751	0.999914	NA
CTACK	GUCY1B2	10	-0.00660959	0.0141473	0.640359	0.999914	NA
CTACK	MTG1	5	-0.00491262	0.0199841	0.805817	0.999914	NA
CTACK	CLEC2D	2	0.0577372	0.0474571	0.223749	0.95943	NA
CTACK	VAV3	15	-0.00636701	0.0105614	0.546606	0.999914	NA
CTACK	C11orf75	11	-0.0171304	0.0124803	0.169878	0.938602	NA
CTACK	NID1	3	0.018796	0.0512078	0.71358	0.999914	NA
CTACK	UBE2Q1	4	-0.00357693	0.0357272	0.920251	0.999914	NA
CTACK	RP11-767N6.2	2	-0.0208029	0.0354393	0.557203	0.999914	NA
CTACK	FAM22A	11	0.0314351	0.0166755	0.059415	0.829201	NA
CTACK	RP5-1068B5.3	2	-0.0490422	0.0825894	0.552641	0.999914	NA
CTACK	RNF187	4	0.00506775	0.0179766	0.778014	0.999914	NA
CTACK	UGGT2	8	0.0292738	0.0232273	0.207554	0.952527	NA
CTACK	DNMBP	2	-0.0168439	0.0421268	0.689276	0.999914	NA
CTACK	PRG4	5	0.0163911	0.0281038	0.559735	0.999914	NA
CTACK	TRAV19	2	0.00840126	0.026373	0.750064	0.999914	NA
CTACK	RP11-137H2.4	8	0.00119712	0.0222835	0.957156	0.999914	NA
CTACK	SIK3	2	-0.0223551	0.0529545	0.67291	0.999914	NA
CTACK	GABPB2	2	0.0305224	0.0251175	0.224295	0.959536	NA
CTACK	CDC42	9	-0.00904023	0.0204766	0.658858	0.999914	NA
CTACK	ZFP69B	2	0.053974	0.0953794	0.571471	0.999914	NA
CTACK	TUFT1	3	-0.00508596	0.052641	0.923031	0.999914	NA
CTACK	FDX1	5	-0.00499605	0.0246373	0.839304	0.999914	NA
CTACK	FAM107B	6	-0.0148697	0.0146874	0.311342	0.98046	NA
CTACK	NPHP4	6	-0.0134645	0.0177603	0.448378	0.996821	NA
CTACK	FAM86C1	9	0.000557358	0.0211825	0.979008	0.999914	NA
CTACK	CASP9	6	0.0308558	0.0153452	0.0443485	0.791733	Sufficient
CTACK	CSRNP2	2	0.0221773	0.0734906	0.762827	0.999914	NA
CTACK	IFFO2	4	0.0319676	0.0227662	0.160268	0.932474	NA
CTACK	LARP4B	3	0.0543144	0.0336202	0.106196	0.893147	NA
CTACK	VWA8	3	0.0869361	0.0523747	0.0969371	0.88251	NA
CTACK	RP11-78B10.2	2	0.00921348	0.0410389	0.822364	0.999914	NA
CTACK	SUPT20H	4	-0.0105111	0.0223131	0.63759	0.999914	NA
CTACK	ATG4C	2	0.0119343	0.0273476	0.662552	0.999914	NA
CTACK	OVGP1	7	-0.00983413	0.0148662	0.508285	0.999662	NA
CTACK	CROCC	7	-0.0111641	0.0250695	0.656084	0.999914	NA
CTACK	AL513477.1	2	-0.0249494	0.0420589	0.553046	0.999914	NA
CTACK	HIP1R	2	-0.0988441	0.0647728	0.127007	0.912253	NA
CTACK	RAB3GAP2	2	-0.00479794	0.0376307	0.898544	0.999914	NA
CTACK	RP11-493L12.5	3	-0.0651945	0.0306095	0.0331818	0.754204	Sufficient
CTACK	RP4-773A18.4	2	0.00189911	0.067934	0.977698	0.999914	NA
CTACK	ESPN	5	0.0134611	0.0257364	0.600949	0.999914	NA
CTACK	ST14	9	-0.00504296	0.0194598	0.795521	0.999914	NA
CTACK	PSMD9	2	0.00836805	0.0394792	0.832137	0.999914	NA
CTACK	SLC44A5	6	0.0313847	0.0174546	0.0721655	0.851866	NA
CTACK	MGMT	9	0.00517119	0.00820541	0.528552	0.999914	NA
CTACK	PRKCZ	3	0.00640833	0.0457567	0.888619	0.999914	NA
CTACK	IFIT1	2	0.0551874	0.0657728	0.401435	0.993246	NA
CTACK	ATL3	3	-0.0713391	0.0241461	0.00313196	0.42882	Sufficient
CTACK	ARNT	2	0.0772837	0.0513504	0.132318	0.916328	NA
CTACK	SLC46A3	3	-0.000254784	0.0198577	0.989763	0.999914	NA
CTACK	TM7SF2	3	-0.0128122	0.0238953	0.591832	0.999914	NA
CTACK	ALDH9A1	7	-0.0054885	0.0144762	0.704584	0.999914	NA
CTACK	PHYH	8	0.0203158	0.0129516	0.116743	0.904751	NA
CTACK	VAMP1	10	-0.00466559	0.0121527	0.701043	0.999914	NA
CTACK	STOX1	13	-0.00913644	0.0113606	0.421269	0.995079	NA
CTACK	RNASE6	13	-0.0117302	0.010522	0.264923	0.970475	NA
CTACK	RP11-728F11.4	4	-0.0292722	0.0273061	0.283719	0.974905	NA
CTACK	LINC00562	2	0.0407806	0.0718512	0.570327	0.999914	NA
CTACK	RP11-113K21.5	3	0.0373952	0.0414952	0.367486	0.990447	NA
CTACK	ATP1A4	4	0.00403999	0.0192843	0.834061	0.999914	NA
CTACK	AP001007.1	9	0.00844817	0.0167399	0.61379	0.999914	NA
CTACK	KLRC4	2	-0.00161909	0.0339929	0.962011	0.999914	NA
CTACK	ZNF143	5	-0.012603	0.0141434	0.37288	0.991072	NA
CTACK	UROS	16	-0.000646703	0.0146486	0.964787	0.999914	NA
CTACK	KCNMA1	8	0.00268632	0.0144397	0.852416	0.999914	NA
CTACK	TM7SF3	5	0.0237196	0.027749	0.392667	0.992703	NA
CTACK	SLC22A18AS	5	0.0249452	0.0165929	0.132744	0.916953	NA
CTACK	HK1	6	0.006255	0.0236065	0.791033	0.999914	NA
CTACK	TENM4	12	0.00219819	0.0108875	0.839995	0.999914	NA
CTACK	C10orf32	21	-0.020429	0.00921558	0.0266372	0.724814	Sufficient
CTACK	RHOF	2	0.0448916	0.0387595	0.246779	0.966049	NA
CTACK	ATXN7L3B	3	-0.00681877	0.0611546	0.911219	0.999914	NA
CTACK	GPA33	2	0.0334013	0.034617	0.334605	0.984376	NA
CTACK	DLG5	8	0.0302174	0.0149833	0.0437227	0.789959	Sufficient
CTACK	RPS26	2	-0.0475449	0.019161	0.0130892	0.627744	Sufficient
CTACK	RP11-380G5.2	2	-0.0439892	0.0565762	0.436852	0.996135	NA
CTACK	NCSTN	10	-0.0195733	0.0135309	0.148021	0.925807	NA
CTACK	CORO1C	6	-0.00750083	0.0186212	0.687087	0.999914	NA
CTACK	WAC	4	0.026944	0.0267757	0.314278	0.980691	NA
CTACK	IPMK	5	-0.0431359	0.0263791	0.102001	0.888109	NA
CTACK	HBG1	4	0.0296447	0.0273825	0.278978	0.973807	NA
CTACK	ABCC2	2	0.0181843	0.0402394	0.65134	0.999914	NA
CTACK	HTATIP2	11	0.0189318	0.0164243	0.249047	0.967027	NA
CTACK	MLLT11	4	0.0162906	0.0350665	0.642245	0.999914	NA
CTACK	BAMBI	3	-0.045599	0.0529666	0.389293	0.992691	NA
CTACK	PLEKHB1	6	-0.0159588	0.0196183	0.415953	0.994408	NA
CTACK	MYBPH	6	-0.0124619	0.0176326	0.479722	0.998544	NA
CTACK	PYCR2	7	-0.0172114	0.0133328	0.196737	0.948179	NA
CTACK	MRPS15	2	-0.0729402	0.0502242	0.146421	0.92477	NA
CTACK	ATP1A1OS	2	-0.0178949	0.026624	0.501499	0.999568	NA
CTACK	SNAP47	4	-0.0106533	0.0363442	0.76943	0.999914	NA
CTACK	RP11-322M19.1	7	-0.0135242	0.0264102	0.608592	0.999914	NA
CTACK	RPA2	13	-0.00902964	0.0131048	0.490803	0.998681	NA
CTACK	BNIPL	6	-0.0180565	0.0187158	0.33466	0.984376	NA
CTACK	CCDC53	4	-0.0111951	0.0190764	0.557302	0.999914	NA
CTACK	C1QL3	2	0.0551896	0.0186389	0.00306654	0.425409	Sufficient
CTACK	IFNG-AS1	9	0.0107542	0.013759	0.434443	0.996135	NA
CTACK	TMEM45B	8	-0.00739144	0.0150358	0.62301	0.999914	NA
CTACK	PIGV	3	-0.00881328	0.0152256	0.562694	0.999914	NA
CTACK	PACS1	3	-0.0169706	0.0305402	0.578428	0.999914	NA
CTACK	BTAF1	2	-0.0984651	0.0557622	0.0774287	0.857691	NA
CTACK	RP11-108M9.3	3	0.00789314	0.0304142	0.795233	0.999914	NA
CTACK	IRAK4	2	-0.0543996	0.0493981	0.270789	0.97222	NA
CTACK	ATP8B2	2	-0.00201004	0.0388835	0.958773	0.999914	NA
CTACK	LDLRAP1	14	0.00361012	0.0144709	0.802994	0.999914	NA
CTACK	CWC15	2	-0.0088069	0.0278579	0.751898	0.999914	NA
CTACK	UQCRH	2	0.022784	0.0379295	0.548044	0.999914	NA
CTACK	QSER1	3	-0.0167149	0.0515041	0.745533	0.999914	NA
CTACK	RP11-832A4.5	2	-0.0735935	0.0389227	0.0586563	0.827649	NA
CTACK	STX2	12	0.00846456	0.0088387	0.338229	0.984871	NA
CTACK	PPP2R5A	17	0.0205563	0.0114305	0.0721184	0.851743	NA
CTACK	TRIM51BP	2	-0.086997	0.0755476	0.249505	0.967136	NA
CTACK	SLC16A7	2	0.0401875	0.0413728	0.331374	0.983739	NA
CTACK	HSPH1	2	-0.0799202	0.0413451	0.053236	0.816469	NA
CTACK	SASS6	2	-0.0121591	0.0289041	0.673995	0.999914	NA
CTACK	WASF3	2	0.0225059	0.03336	0.499907	0.999326	NA
CTACK	RGS10	3	0.0271759	0.0297924	0.361676	0.989866	NA
CTACK	EEA1	2	-0.0954702	0.0675603	0.157623	0.930832	NA
CTACK	DCLRE1A	2	-0.0806866	0.0605979	0.183022	0.943966	NA
CTACK	GLT25D2	18	-0.00335113	0.00996124	0.736557	0.999914	NA
CTACK	MRPL21	17	0.00431653	0.00883508	0.625148	0.999914	NA
CTACK	NAV2	2	0.0197685	0.0391356	0.613468	0.999914	NA
CTACK	UAP1	2	0.00389057	0.0371123	0.916509	0.999914	NA
CTACK	GFI1	4	-0.0446895	0.0277484	0.107283	0.894701	NA
CTACK	KCNE3	2	0.0464634	0.0531776	0.38226	0.992362	NA
CTACK	KRT2	2	-0.096933	0.0456358	0.0336656	0.756103	Sufficient
CTACK	CABP1	2	-0.0112607	0.0372261	0.762276	0.999914	NA
CTACK	RP11-598F7.3	4	-4.16562e-05	0.039652	0.999162	0.999962	NA
CTACK	TTC24	2	-0.0464402	0.0514366	0.366598	0.990368	NA
CTACK	HHEX	5	0.0202635	0.0182541	0.266963	0.971178	NA
CTACK	ZNF669	4	0.0118688	0.0310234	0.702034	0.999914	NA
CTACK	CALML6	2	0.0178727	0.0613273	0.770721	0.999914	NA
CTACK	RCE1	2	0.0341675	0.0254855	0.180029	0.943099	NA
CTACK	MLF2	4	0.0436868	0.0372037	0.240292	0.963769	NA
CTACK	LIPA	22	-0.00612682	0.00769693	0.426027	0.995795	NA
CTACK	LIPN	19	0.00317107	0.0103507	0.759328	0.999914	NA
CTACK	SFXN2	3	0.0618439	0.0474766	0.192705	0.947317	NA
CTACK	ROBO3	9	-0.00477239	0.0200327	0.811703	0.999914	NA
CTACK	GTPBP4	8	0.000601167	0.0146409	0.967247	0.999914	NA
CTACK	PADI4	10	-0.00184101	0.0148412	0.901278	0.999914	NA
CTACK	CAMKK2	19	-0.0101225	0.0114461	0.376502	0.99179	NA
CTACK	ARHGAP9	3	0.0442217	0.0480687	0.357589	0.988441	NA
CTACK	RP11-57H14.4	3	0.00122248	0.0601881	0.983795	0.999914	NA
CTACK	TSPAN2	2	-0.0174054	0.0303106	0.565809	0.999914	NA
CTACK	C1orf112	6	-0.0239904	0.0186317	0.197881	0.948712	NA
CTACK	B3GALT6	3	-0.0066105	0.019529	0.734989	0.999914	NA
CTACK	RP11-119F19.2	5	0.00587414	0.0259381	0.820838	0.999914	NA
CTACK	KRT5	4	-0.0361551	0.0354789	0.308174	0.979808	NA
CTACK	ID3	2	0.068668	0.0420598	0.102547	0.888355	NA
CTACK	MGST1	4	-0.00743923	0.0323175	0.817943	0.999914	NA
CTACK	MS4A4A	2	0.035056	0.0309641	0.25757	0.969084	NA
CTACK	KLF12	3	-0.0381398	0.0269536	0.157063	0.930529	NA
CTACK	RNF169	2	-0.00935007	0.0309119	0.76229	0.999914	NA
CTACK	TRPT1	4	-0.0133474	0.0163501	0.414299	0.994221	NA
CTACK	COX14	4	0.00434149	0.0211246	0.837168	0.999914	NA
CTACK	ENTPD1	10	-0.00665191	0.013734	0.628146	0.999914	NA
CTACK	RP11-536K7.3	4	-0.0349041	0.031704	0.270924	0.97223	NA
CTACK	VPS29	5	-0.0219859	0.0383182	0.566122	0.999914	NA
CTACK	GLRX3	2	0.0561407	0.0442435	0.204475	0.950775	NA
CTACK	ZBTB40	3	0.00722884	0.0241448	0.764639	0.999914	NA
CTACK	USP12	2	-0.0897177	0.25105	0.720815	0.999914	NA
CTACK	U6	6	0.0102969	0.0383932	0.788547	0.999914	NA
CTACK	LACC1	2	-0.199912	0.11559	0.0837207	0.865745	NA
CTACK	FAM89A	7	0.0333595	0.0143441	0.0200369	0.684548	Sufficient
CTACK	SLC15A4	2	0.0574176	0.0381423	0.132234	0.916327	NA
CTACK	KIN	2	0.0107919	0.0742074	0.884372	0.999914	NA
CTACK	S100A13	8	0.0280437	0.0194	0.148304	0.925916	NA
CTACK	EPRS	3	0.00885815	0.0736979	0.904328	0.999914	NA
CTACK	DHRS3	3	-0.0253374	0.034017	0.456366	0.997888	NA
CTACK	CTSD	4	0.0148274	0.0380039	0.696422	0.999914	NA
CTACK	FAM129A	3	-0.0103228	0.0349599	0.767785	0.999914	NA
CTACK	AC131971.1	2	0.00121426	0.0336044	0.971176	0.999914	NA
CTACK	RIC8A	2	-0.0897658	0.0592252	0.129603	0.914455	NA
CTACK	AP006621.5	7	0.0468507	0.0494615	0.343529	0.985637	NA
CTACK	AL591845.1	2	0.015574	0.022031	0.479621	0.998544	NA
CTACK	INTS6-AS1	4	0.0387808	0.0425427	0.361993	0.989921	NA
CTACK	ALDH18A1	2	0.00824093	0.0377262	0.827086	0.999914	NA
CTACK	TYSND1	7	-0.0345189	0.0191649	0.0716791	0.851568	NA
CTACK	POU6F1	4	-0.0154975	0.0201219	0.441195	0.996135	NA
CTACK	ITFG2	4	-0.0211197	0.025148	0.401012	0.993199	NA
CTACK	RP11-96C23.8	2	0.0576373	0.0493684	0.243011	0.964851	NA
CTACK	PRKCQ-AS1	13	-0.000802847	0.0160012	0.959984	0.999914	NA
CTACK	PFKP	13	-0.00886229	0.0132693	0.504212	0.999662	NA
CTACK	EFHD2	5	-0.00223641	0.0127479	0.860739	0.999914	NA
CTACK	LETMD1	2	0.0409038	0.0399705	0.306142	0.979553	NA
CTACK	CLSTN1	3	-0.0177816	0.0204049	0.383515	0.992422	NA
CTACK	NDRG2	2	0.0366273	0.0317987	0.249383	0.967033	NA
CTACK	PANK1	2	0.00994854	0.0368817	0.787359	0.999914	NA
CTACK	LINC00853	4	0.0371086	0.030075	0.217252	0.956432	NA
CTACK	DUSP10	2	0.0484504	0.0567738	0.393441	0.992703	NA
CTACK	RCAN3	2	0.059986	0.0554641	0.279462	0.974037	NA
CTACK	PRKAB2	3	-0.0356106	0.0265582	0.179968	0.943099	NA
CTACK	C10orf35	4	0.0208425	0.0249982	0.404417	0.993574	NA
CTACK	LMO4	3	-0.0856331	0.0479601	0.0741792	0.854338	NA
CTACK	KIAA1598	18	-0.00256713	0.00691437	0.710433	0.999914	NA
CTACK	PTGES3P1	2	-0.0659121	0.0826562	0.425204	0.995605	NA
CTACK	GALNT6	5	-0.00439608	0.0161672	0.785689	0.999914	NA
CTACK	DDOST	4	0.0379178	0.0262483	0.148576	0.926092	NA
CTACK	L1TD1	5	0.000182782	0.0209263	0.993031	0.999914	NA
CTACK	ASIC1	3	-0.003658	0.060148	0.951505	0.999914	NA
CTACK	TRIM5	9	0.0207608	0.014575	0.154328	0.929403	NA
CTACK	ADAM1A	7	0.0358664	0.0174444	0.0397783	0.776749	Sufficient
CTACK	EIF2S2P3	2	-0.00992383	0.0389872	0.799078	0.999914	NA
CTACK	GLRX2	2	0.119283	0.0780645	0.12651	0.911654	NA
CTACK	ACER3	7	-0.0280992	0.01751	0.108549	0.89622	NA
CTACK	ATP13A2	2	-0.0141647	0.07349	0.84716	0.999914	NA
CTACK	OSBPL8	6	-0.0162979	0.0252141	0.518033	0.999914	NA
CTACK	ECE1	3	-0.00901152	0.0289401	0.755508	0.999914	NA
CTACK	LMNA	3	0.0210975	0.0320604	0.510504	0.999662	NA
CTACK	SLC24A6	5	0.00775653	0.0253408	0.759537	0.999914	NA
CTACK	NSUN4	17	-0.0060616	0.0128905	0.638184	0.999914	NA
CTACK	COQ5	19	0.00433145	0.00845773	0.608561	0.999914	NA
CTACK	AMPD3	5	-0.0109084	0.0247601	0.65953	0.999914	NA
CTACK	INPPL1	4	0.00411677	0.0739653	0.955614	0.999914	NA
CTACK	TESK2	4	-0.0282438	0.0214529	0.18799	0.946224	NA
CTACK	OPN3	6	0.00202206	0.0173467	0.907203	0.999914	NA
CTACK	FCRL5	9	0.00637073	0.0254918	0.802655	0.999914	NA
CTACK	RRP15	2	0.0189807	0.0240923	0.430795	0.996135	NA
CTACK	PPFIBP2	12	0.0061023	0.0105925	0.56455	0.999914	NA
CTACK	CLECL1	8	0.0200859	0.0339354	0.553927	0.999914	NA
CTACK	TMEM123	3	-0.013877	0.0289296	0.631454	0.999914	NA
CTACK	PYROXD1	2	0.0794371	0.0671767	0.237004	0.963297	NA
CTACK	RP11-75L1.2	3	-0.0281865	0.0541941	0.602992	0.999914	NA
CTACK	PLAC9	3	-0.0229963	0.0470771	0.625208	0.999914	NA
CTACK	RPL27A	3	-0.0150132	0.033917	0.658023	0.999914	NA
CTACK	NARS2	6	-0.0268443	0.022325	0.229195	0.961654	NA
CTACK	RBM20	2	-0.0496255	0.0567852	0.382164	0.992362	NA
CTACK	CLEC2A	2	0.0344685	0.0575873	0.549477	0.999914	NA
CTACK	SESN3	9	0.00957372	0.0183623	0.602103	0.999914	NA
CTACK	TNFAIP8L2	3	0.0149935	0.0638516	0.81435	0.999914	NA
CTACK	CUZD1	2	-0.0203088	0.0672862	0.762784	0.999914	NA
CTACK	NBL1	12	-0.00725326	0.0124451	0.560014	0.999914	NA
CTACK	SFSWAP	3	0.045873	0.0572981	0.423362	0.995419	NA
CTACK	NEGR1	5	0.0186592	0.0274812	0.497151	0.999172	NA
CTACK	DARC	2	0.00761575	0.0259366	0.769041	0.999914	NA
CTACK	PAFAH2	3	0.0143395	0.0232037	0.536586	0.999914	NA
CTACK	ZBTB48	6	-0.0225916	0.0219604	0.303602	0.979071	NA
CTACK	STARD10	7	-0.0225047	0.018543	0.224881	0.95978	NA
CTACK	SDHDP6	7	-0.0105214	0.0105852	0.320235	0.981826	NA
CTACK	PATL1	2	0.086412	0.0649774	0.183559	0.944303	NA
CTACK	C12orf5	2	0.00304125	0.0343542	0.929458	0.999914	NA
CTACK	PSTK	2	-0.020653	0.0302941	0.495398	0.999004	NA
CTACK	SPDYC	11	0.0391002	0.0127477	0.00216049	0.385811	Sufficient
CTACK	RNF26	2	0.0515796	0.138221	0.709024	0.999914	NA
CTACK	FOLR2	2	0.105659	0.0944294	0.263173	0.970334	NA
CTACK	AC051649.16	4	0.00614673	0.0275908	0.823705	0.999914	NA
CTACK	TCEB3	3	0.0149735	0.0187622	0.424832	0.99553	NA
CTACK	SESN2	3	0.00244816	0.0537366	0.963662	0.999914	NA
CTACK	XKR8	2	0.0138249	0.0432603	0.749292	0.999914	NA
CTACK	TFB2M	2	-0.0225249	0.064226	0.725803	0.999914	NA
CTACK	PEA15	5	0.0143423	0.0197975	0.468789	0.998544	NA
CTACK	RP11-726G1.1	3	-0.0576868	0.0517106	0.264606	0.970475	NA
CTACK	RPF1	2	0.00410501	0.0505048	0.93522	0.999914	NA
CTACK	THRAP3	2	-0.0791154	0.0387842	0.0413618	0.782952	Sufficient
CTACK	ARL14EP	6	-0.0128033	0.0273569	0.639778	0.999914	NA
[truncated: 362,298+ more rows]

## Sheet: S5 TWAS-MR MED
Supplementary Data S5: associations between gene expression and circulating cytokine levels from weighted median TWAS-MR analysis
outcome	exposure	nsnp	b	se	pval
CTACK	MAPK8IP1	7	0.003388	0.0117391	0.772881
CTACK	C10orf88	6	0.0164821	0.0188866	0.382833
CTACK	PLXNC1	4	-0.0851702	0.0966039	0.37797
CTACK	RPA2	13	-0.00781855	0.0157344	0.619253
CTACK	SCYL3	3	0.0443053	0.0290488	0.127209
CTACK	ACADM	9	-0.0376786	0.0191263	0.04884
CTACK	GALNT4	9	0.0109202	0.012485	0.381756
CTACK	COA6	7	-0.018075	0.0193635	0.350583
CTACK	CCDC3	5	0.0186594	0.0205115	0.36298
CTACK	RNASEL	4	0.0114352	0.0229391	0.618129
CTACK	EFHA1	5	-0.0345111	0.0291093	0.235793
CTACK	MYO7A	3	0.0210703	0.0317354	0.506731
CTACK	COPB1	13	0.0022365	0.0204637	0.912972
CTACK	RP11-563N6.6	3	0.0163083	0.0466875	0.726858
CTACK	RP3-455J7.4	4	0.0158363	0.0216993	0.465508
CTACK	LOH12CR1	3	-0.0364916	0.0377688	0.333952
CTACK	HDAC7	3	0.0764963	0.0454805	0.0925773
CTACK	PM20D1	8	0.0110657	0.0140842	0.432054
CTACK	GALNT6	5	-0.00588791	0.0167217	0.724754
CTACK	RP1-197B17.3	6	0.0308837	0.0306189	0.313143
CTACK	RP11-291B21.2	4	0.0434142	0.0422355	0.303993
CTACK	MAP10	3	-0.0252304	0.0281411	0.369949
CTACK	TRIM58	6	-0.0460251	0.0241477	0.0566523
CTACK	SFXN2	3	0.0568393	0.0240204	0.0179671
CTACK	LGR6	5	0.0484661	0.021879	0.0267468
CTACK	CTGLF10P	3	-0.0251873	0.0482728	0.601831
CTACK	NARS2	6	-0.0138637	0.0255617	0.587569
CTACK	CDC42BPA	4	0.0800483	0.0490903	0.102968
CTACK	BBIP1	4	0.12006	0.0513705	0.0194324
CTACK	ARNTL	9	0.0354244	0.0207881	0.0883678
CTACK	TRAF3IP3	9	0.00540837	0.0171001	0.751792
CTACK	LRP8	3	-0.0528133	0.0552266	0.33892
CTACK	RP11-554A11.9	4	0.0151499	0.018772	0.41964
CTACK	ST8SIA1	4	0.0117677	0.0353094	0.738926
CTACK	CDC42	9	-0.00517262	0.0188659	0.783947
CTACK	CROCC	7	0.00208027	0.0296969	0.944154
CTACK	FOLR3	17	-0.0082873	0.00875613	0.343916
CTACK	R3HCC1L	6	-0.0125839	0.0171758	0.46377
CTACK	CHST15	4	0.0527733	0.0564056	0.349477
CTACK	RPGRIP1	4	0.00976137	0.027696	0.724503
CTACK	SETDB2	3	0.00224817	0.0219681	0.918488
CTACK	DHRS12	7	0.0189068	0.0244141	0.438682
CTACK	SCNM1	3	-0.0923649	0.0514885	0.0728303
CTACK	ATP1A4	4	0.00583878	0.0202288	0.772859
CTACK	SLC35F2	6	0.0267575	0.0293284	0.361589
CTACK	KAZN	9	0.0098416	0.0189749	0.603995
CTACK	TNFRSF14	5	-0.014843	0.0196468	0.449953
CTACK	MORN4	3	-0.0252657	0.0239757	0.291972
CTACK	RSG1	3	-0.0195271	0.0258978	0.450846
CTACK	RP11-664D1.1	8	0.00575481	0.0141961	0.685199
CTACK	SPOCK2	3	0.00147735	0.0342902	0.965635
CTACK	RP11-341G23.4	6	-0.0192622	0.0306149	0.529233
CTACK	ALOX5	6	-0.0338046	0.0240574	0.159972
CTACK	OAS3	4	0.0313725	0.0220363	0.154541
CTACK	RNF220	3	0.0470444	0.0333516	0.158375
CTACK	PLAC9	3	-0.0329809	0.0351691	0.348358
CTACK	PDE1B	10	0.0274494	0.0369251	0.457251
CTACK	CTSD	4	0.0155462	0.0437659	0.722431
CTACK	AMDHD1	16	-0.004851	0.0153105	0.751364
CTACK	EP400NL	3	-0.00617267	0.0263151	0.814545
CTACK	TRAV8-6	3	-0.066765	0.0305118	0.0286573
CTACK	ARPC5	11	0.00311885	0.0125216	0.803302
CTACK	SUSD4	5	-0.012862	0.0276605	0.641935
CTACK	ZNF84	3	-0.0293338	0.0249637	0.239971
CTACK	PLXNA2	4	-0.0135107	0.0508255	0.790374
CTACK	MPP7	8	-0.0330292	0.0166526	0.0473203
CTACK	TACSTD2	16	-0.00328332	0.0095622	0.731324
CTACK	PODN	6	-0.00586326	0.0331946	0.859797
CTACK	TM7SF3	5	0.021409	0.030731	0.486018
CTACK	ABI1	3	-0.0235024	0.0293224	0.422834
CTACK	RP11-660L16.2	7	-0.000402448	0.017006	0.98112
CTACK	RP11-467L13.5	4	-0.00561024	0.0379101	0.882352
CTACK	UROS	16	-0.0151173	0.0157527	0.337226
CTACK	SAR1A	4	-0.00294109	0.0222869	0.895012
CTACK	ZNF438	5	-0.0315961	0.0477323	0.508008
CTACK	RNY3P8	4	0.0433234	0.0371087	0.243019
CTACK	DKFZP667F0711	4	-0.115202	0.0698116	0.0989047
CTACK	RP11-34F20.5	4	0.00801962	0.0323871	0.80443
CTACK	SIGIRR	4	-0.027384	0.0251797	0.276798
CTACK	WEE1	3	-0.012953	0.0317254	0.683065
CTACK	RP11-705O3.1	10	-0.0347013	0.0184061	0.0593874
CTACK	EML3	12	-0.00842856	0.0106993	0.430831
CTACK	FAM19A2	8	-0.0248179	0.0196499	0.206588
CTACK	ZNF32	3	-0.0144344	0.02952	0.624862
CTACK	RP11-705C15.3	3	0.0149364	0.067863	0.825796
CTACK	PRKCZ	3	0.00460377	0.0382445	0.904184
CTACK	CAPN8	3	-0.0253099	0.0442994	0.567771
CTACK	STOX1	13	-0.0027929	0.0129033	0.828638
CTACK	CAPN2	3	0.0422438	0.0355119	0.234215
CTACK	KLHL35	5	0.00385604	0.0169325	0.819857
CTACK	TMBIM4	6	0.00591919	0.0197019	0.763844
CTACK	NLRP6	3	-0.118641	0.0332204	0.000355167
CTACK	GATC	3	0.0148427	0.0216715	0.493412
CTACK	DENND4B	4	-0.00361591	0.0200864	0.857139
CTACK	UBQLNL	11	-0.00356397	0.0162394	0.826289
CTACK	ACAT1	5	-0.00353721	0.0221787	0.873285
CTACK	RP11-298I3.1	3	0.0106166	0.0233154	0.648858
CTACK	LINC00422	5	0.0134443	0.0283204	0.634986
CTACK	OASL	11	0.015026	0.0185439	0.41777
CTACK	ANKRD10	8	0.00396552	0.0341297	0.907502
CTACK	ZDHHC17	7	-0.0142022	0.0226564	0.530757
CTACK	ABCB9	4	0.00347351	0.023507	0.882528
CTACK	METTL13	13	0.0236807	0.0163284	0.146981
CTACK	CHRM3-AS2	5	-0.0114388	0.025605	0.655063
CTACK	MIER1	6	0.0161541	0.0187106	0.387938
CTACK	NEBL	9	0.0377592	0.0288414	0.190466
CTACK	WDR37	5	-0.0213676	0.0486654	0.66061
CTACK	C2CD5	4	0.0190267	0.0257236	0.459507
CTACK	CASP9	6	0.0346782	0.0184444	0.0600878
CTACK	RIMS3	8	0.00178041	0.0182148	0.922135
CTACK	FAM160A2	8	-0.0121166	0.0128382	0.345278
CTACK	SFXN3	3	0.0394786	0.0276639	0.153557
CTACK	HSD17B7P2	6	-0.00121502	0.018815	0.94851
CTACK	KIAA1324	19	0.0181179	0.0138199	0.189858
CTACK	CHIT1	4	0.0444487	0.0482465	0.356902
CTACK	RASSF4	11	-0.0118753	0.0165737	0.473671
CTACK	CD4	3	0.00950433	0.0271069	0.72587
CTACK	LINC00426	8	-0.0128812	0.0155182	0.406501
CTACK	PAFAH1B2	4	-0.00599191	0.0305695	0.844603
CTACK	SPPL3	3	-0.0160335	0.0281927	0.569552
CTACK	ARHGAP1	3	-0.0500345	0.0550753	0.363628
CTACK	TMEM222	3	-0.068335	0.0587058	0.244414
CTACK	RAB3IP	11	0.00427062	0.0225025	0.849478
CTACK	REM2	5	-0.0205621	0.0238461	0.388532
CTACK	MKNK1	7	0.00999306	0.0245522	0.683998
CTACK	PLA2G4A	3	0.00773634	0.0478669	0.871604
CTACK	PTPLA	4	0.0881373	0.0467935	0.0596278
CTACK	RFC5	4	-0.00635395	0.0282043	0.821759
CTACK	AK5	7	-0.0138824	0.0178854	0.437639
CTACK	JMJD4	6	0.0255415	0.0224841	0.255966
CTACK	MASTL	19	-0.00672372	0.0166387	0.686139
CTACK	RNASEH2C	5	0.00498526	0.019151	0.794622
CTACK	RP5-943J3.1	9	-0.0056929	0.017369	0.743092
CTACK	CADM1	4	-0.0429556	0.0404953	0.288801
CTACK	SELPLG	4	-0.03066	0.0321383	0.340082
CTACK	CDA	15	0.00145887	0.0104692	0.889174
CTACK	ANG	12	0.0016464	0.0106665	0.877332
CTACK	ABTB2	3	-0.0120717	0.0224832	0.591322
CTACK	AP003068.18	7	-0.012883	0.0211012	0.541508
CTACK	SLC7A7	4	-0.00572626	0.0257742	0.824181
CTACK	SLC35C1	4	0.028335	0.0228564	0.215087
CTACK	CCDC24	13	0.0217897	0.0160927	0.175733
CTACK	BET1L	3	0.0698031	0.0186768	0.000185916
CTACK	FKBP11	4	0.0279188	0.0200903	0.164631
CTACK	SLITRK5	3	0.0172879	0.0514692	0.736955
CTACK	LIPA	22	-0.000949594	0.0103372	0.926808
CTACK	LAMC1	14	0.00559641	0.0121151	0.644125
CTACK	ATF6	6	0.0238961	0.018679	0.200791
CTACK	LINC00853	4	0.045359	0.0315361	0.150343
CTACK	SCCPDH	7	-0.00960316	0.0217928	0.659462
CTACK	PLEKHM2	3	0.00266155	0.0316784	0.933042
CTACK	MUL1	4	0.0119295	0.0124202	0.336806
CTACK	SPATA13	4	-0.0392431	0.0328323	0.231986
CTACK	FAM107B	6	-0.00870285	0.016619	0.60051
CTACK	SDR39U1	3	-0.00640243	0.0331101	0.846671
CTACK	TRAV8-1	3	0.0311249	0.0430986	0.470184
CTACK	MRVI1-AS1	4	0.0111553	0.0179359	0.533972
CTACK	METTL21B	22	0.00452663	0.0116208	0.696885
CTACK	FGGY	9	0.00447337	0.0242711	0.853771
CTACK	AKR1E2	4	0.0207521	0.0368494	0.573326
CTACK	RP11-134P9.1	3	-0.0601882	0.0375273	0.108747
CTACK	NCOR2	6	0.0014138	0.0456309	0.975283
CTACK	MRPL48	6	0.0315499	0.0193948	0.103797
CTACK	NBPF3	8	0.0262488	0.0172205	0.127439
CTACK	JUN	6	0.0130982	0.0271705	0.629753
CTACK	C12orf23	3	0.0387782	0.0209238	0.0638387
CTACK	UNC119B	4	0.0358036	0.0237506	0.131687
CTACK	MMEL1	7	0.013613	0.0241708	0.5733
CTACK	ITPR2	4	0.00548491	0.019203	0.775163
CTACK	DUSP5	3	0.0850174	0.0414676	0.0403438
CTACK	DHRS4-AS1	4	0.058087	0.0252392	0.0213655
CTACK	RCSD1	7	0.0189612	0.0174737	0.277864
CTACK	CLSTN1	3	-0.0173597	0.0215463	0.42042
CTACK	AIFM2	6	-0.00471297	0.0249436	0.850136
CTACK	UBE4A	3	-0.0247461	0.0292082	0.396865
CTACK	SIPA1	3	0.00147305	0.0338183	0.965257
CTACK	TMEM167B	3	-0.00263723	0.0321106	0.934544
CTACK	INSC	4	-0.00477636	0.0343562	0.889431
CTACK	AP006621.6	7	0.054852	0.043066	0.202779
CTACK	PTPRB	3	0.0918187	0.0512213	0.0730389
CTACK	NME7	7	-0.0202213	0.0181581	0.265441
CTACK	PPOX	4	0.0712584	0.0278765	0.0105817
CTACK	MKNK1-AS1	4	0.0277977	0.0381129	0.465786
CTACK	HKDC1	11	-0.000316921	0.0137418	0.9816
CTACK	CARS2	3	0.0566457	0.0405465	0.162397
CTACK	RASA3	3	0.0299077	0.0354891	0.39938
CTACK	NBPF12	3	-0.0483985	0.04641	0.29702
CTACK	XPNPEP1	10	0.00775019	0.0184342	0.674175
CTACK	KCTD21	4	0.021219	0.0385691	0.582214
CTACK	FCER1A	6	0.0128863	0.0190752	0.499326
CTACK	NBPF2P	6	0.00193639	0.0183287	0.915862
CTACK	USMG5	15	-0.0133732	0.0164672	0.416725
CTACK	HHLA3	4	0.0148754	0.0209622	0.477934
CTACK	PBX1	3	0.0800625	0.0566744	0.157751
CTACK	C1orf228	6	-0.00401824	0.0267406	0.880553
CTACK	PAOX	6	0.0138151	0.0212915	0.516432
CTACK	VSIG10	8	0.0166933	0.0154117	0.278738
CTACK	HHEX	5	0.0176542	0.0199934	0.377233
CTACK	ASB13	6	0.00306238	0.0233404	0.895613
CTACK	TPP1	7	-0.0322193	0.01619	0.0465822
CTACK	TESC	5	0.0193451	0.0215996	0.370455
CTACK	EI24	3	-0.0372074	0.0474695	0.433147
CTACK	RNF187	4	-0.00170983	0.0182812	0.925483
CTACK	RP11-554I8.1	6	0.0149421	0.0327039	0.647751
CTACK	APOLD1	3	-0.0372503	0.0195463	0.056683
CTACK	RGS18	3	0.0121471	0.0461835	0.792537
CTACK	COG2	3	0.0188753	0.0387169	0.625889
CTACK	PAPSS2	6	-0.0212548	0.0199846	0.287529
CTACK	C1orf112	6	-0.0343767	0.0203561	0.0912633
CTACK	WRAP73	4	-0.00370381	0.0205025	0.856641
CTACK	TBK1	3	0.0285835	0.025838	0.268614
CTACK	CKAP2	15	0.0127483	0.0152774	0.404026
CTACK	CTH	4	0.0736347	0.0729118	0.312536
CTACK	DUSP16	7	-0.00933271	0.0170007	0.583032
CTACK	TAPBPL	15	-0.00163971	0.011922	0.890607
CTACK	RNFT2	4	-0.0395068	0.0419285	0.346069
CTACK	ARHGEF17	5	-0.00704603	0.00878949	0.42276
CTACK	HPS1	7	0.0226572	0.0193295	0.241134
CTACK	KLRC1	8	0.01354	0.0190495	0.477222
CTACK	INPP5B	13	-0.00956931	0.0129711	0.460672
CTACK	C1orf174	3	-0.0170124	0.0247411	0.491693
CTACK	MTG1	5	0.000381577	0.0185911	0.983625
CTACK	KIAA2013	6	0.00229724	0.0186324	0.901876
CTACK	C1orf86	7	0.0169525	0.0155783	0.2765
CTACK	MEGF6	3	-0.00327417	0.0308188	0.915393
CTACK	TMEM119	8	-0.0183991	0.0185756	0.321929
CTACK	DDOST	4	0.0349127	0.0270066	0.196098
CTACK	CLEC7A	11	-0.00310631	0.0150686	0.836679
CTACK	SNIP1	8	-0.00468478	0.0139679	0.737326
CTACK	CTC-774J1.2	3	-0.0574922	0.0299285	0.054734
CTACK	EPS8L2	4	-0.0414072	0.0297026	0.1633
CTACK	INTS4	12	-0.0310714	0.0181125	0.0862609
CTACK	RP3-462E2.3	3	0.0300721	0.0403615	0.45623
CTACK	LIMA1	7	0.0211361	0.0192247	0.271583
CTACK	ITPRIP	3	0.0664191	0.0334729	0.0472267
CTACK	MUC1	5	0.0116751	0.0283025	0.679963
CTACK	SFTPD	6	-0.027494	0.0209012	0.188367
CTACK	MAN1C1	3	0.0371474	0.0516384	0.471909
CTACK	FAM22D	7	-0.0288843	0.0262622	0.271401
CTACK	RP11-726G1.1	3	-0.0592514	0.050316	0.238962
CTACK	RBMS2	16	0.0128408	0.017422	0.461096
CTACK	HIST3H2A	4	-0.0066933	0.0280521	0.811414
CTACK	S100A12	11	0.00898072	0.0127075	0.479737
CTACK	RAB2B	4	0.0227506	0.0320948	0.478413
CTACK	IFIT5	5	0.0442897	0.0242923	0.0682726
CTACK	SYT1	3	-0.0977788	0.0451296	0.0302635
CTACK	GPR133	4	0.0138147	0.0295183	0.639781
CTACK	RP11-488L18.4	5	0.00211796	0.0295863	0.942931
CTACK	NLRP9P	5	-0.0031642	0.0454293	0.944471
CTACK	CD1B	3	0.0207337	0.0287079	0.470153
CTACK	RP11-84C10.2	5	-0.00873318	0.0169725	0.606868
CTACK	RP11-1038A11.3	4	-0.00953713	0.0445166	0.830362
CTACK	RP11-325P15.1	10	-0.00861313	0.0189886	0.65012
CTACK	DEAF1	4	0.00679174	0.0190958	0.72209
CTACK	LTA4H	15	0.0203614	0.0146827	0.165514
CTACK	PPAP2B	3	0.00992401	0.0490834	0.839771
CTACK	CHI3L2	14	-0.0037044	0.0109871	0.735998
CTACK	NLRP3	9	0.0160327	0.0212127	0.449765
CTACK	UVRAG	5	0.0211265	0.0268129	0.430741
CTACK	TMBIM6	3	0.039221	0.0508228	0.44028
CTACK	CD82	3	0.0151049	0.0339528	0.656407
CTACK	MICU1	5	-0.0169289	0.0311491	0.586799
CTACK	LEPR	13	-0.0037505	0.0149872	0.802396
CTACK	RP11-551L14.1	3	0.00634098	0.0299144	0.83213
CTACK	CTGLF11P	3	0.0758558	0.0926656	0.413016
CTACK	BORA	3	-0.00114029	0.012683	0.928361
CTACK	MPZL1	10	-0.0106451	0.014762	0.47084
CTACK	DAB1	5	0.00251654	0.0175347	0.885881
CTACK	MCOLN3	3	0.00564454	0.0470343	0.904476
CTACK	SFMBT2	4	0.0106302	0.0246809	0.666682
CTACK	USP30	3	0.026158	0.0490012	0.593464
CTACK	TAS2R14	5	-0.0370734	0.0251054	0.139752
CTACK	CNKSR1	3	-0.0811922	0.037364	0.0297799
CTACK	STAMBPL1	6	0.0112291	0.0313213	0.719959
CTACK	LSM10	3	-0.0443838	0.0480977	0.35612
CTACK	LPAR5	6	-0.000579832	0.0204927	0.977427
CTACK	ADAM1A	7	0.0265298	0.016768	0.113613
CTACK	NUCB2	3	0.000899803	0.0199626	0.964048
CTACK	TMEM9B	5	-0.0438078	0.0190968	0.0217915
CTACK	GSTM2	8	0.0088221	0.0182755	0.629288
CTACK	AHCTF1	6	0.00329295	0.0181252	0.855836
CTACK	SGPL1	3	-0.00259066	0.0169489	0.878515
CTACK	LHPP	16	0.00224135	0.0128672	0.861715
CTACK	TRIM5	9	0.0237292	0.0146984	0.106438
CTACK	SIPA1L2	10	0.00026241	0.0165212	0.987328
CTACK	PRKCQ-AS1	13	-0.0092945	0.017963	0.60486
CTACK	RNASEH2B	10	0.0328483	0.0202861	0.105394
CTACK	AP001372.2	6	0.0313727	0.0201068	0.118687
CTACK	CRYL1	7	0.0340994	0.0244341	0.162845
CTACK	WSB2	5	0.00336316	0.0165972	0.839421
CTACK	ALDH3B1	3	-0.0355228	0.0319074	0.265576
CTACK	PTGFRN	4	-0.0305456	0.0251063	0.223736
CTACK	OR52K3P	10	0.0105021	0.0163177	0.519836
CTACK	SOAT1	12	-0.000980202	0.0150288	0.947997
CTACK	PAK1	5	-0.023695	0.0239105	0.321693
CTACK	MDS2	3	-0.0788138	0.0500155	0.115075
CTACK	ESPN	5	0.0126597	0.0300943	0.673998
CTACK	TENM4	12	0.00703579	0.0152094	0.643655
CTACK	GPR19	5	0.00366238	0.0160496	0.819498
CTACK	PNP	7	0.00820657	0.0495525	0.868461
CTACK	LEPROT	17	-0.0137743	0.0112627	0.221331
CTACK	PARP1	7	0.0178879	0.0220324	0.416856
CTACK	TLR5	4	-0.0195492	0.0293948	0.506014
CTACK	RASSF7	3	0.002174	0.0585065	0.970359
CTACK	UGGT2	8	0.0301972	0.0199827	0.130746
CTACK	PICALM	3	0.0098055	0.0369563	0.790758
CTACK	RP4-740C4.6	3	0.00527333	0.032775	0.872176
CTACK	RP11-685N10.1	6	0.0041245	0.0188807	0.827079
CTACK	RP11-202P11.1	3	0.0074238	0.0358053	0.835746
CTACK	NRBF2	3	0.0195169	0.0224952	0.385612
CTACK	NCF2	3	0.0419711	0.0440344	0.340517
CTACK	SAC3D1	3	-0.00855799	0.0326078	0.792973
CTACK	IFITM1	5	0.0282157	0.0251293	0.261514
CTACK	MNDA	9	-0.0195275	0.0178721	0.274558
CTACK	ZNF503	10	-0.0222112	0.0135779	0.101876
CTACK	SPATA6	3	0.022177	0.0426108	0.602745
CTACK	MXI1	4	0.00538094	0.0236336	0.819894
CTACK	KRT73	13	-0.0291788	0.0140675	0.0380615
CTACK	GRK5	6	0.0335868	0.0352694	0.340948
CTACK	NVL	6	-0.0439933	0.0224059	0.0495919
CTACK	POMGNT1	5	-0.00593155	0.0276855	0.830354
CTACK	PDGFD	6	-0.0191734	0.0247242	0.43805
CTACK	TUFT1	3	0.0129204	0.0557226	0.816639
CTACK	TNFRSF1B	3	-0.0576721	0.0412884	0.162471
CTACK	TNFRSF4	3	0.0127996	0.0311107	0.680763
CTACK	RNASE3	7	-0.0101732	0.0192997	0.598111
CTACK	HAX1	3	0.0022345	0.0211927	0.916029
CTACK	LPXN	4	0.0324729	0.0362291	0.370081
CTACK	AASDHPPT	3	-0.0424285	0.0417923	0.31
CTACK	FCRL6	5	-0.0175676	0.0110219	0.110962
CTACK	C12orf43	5	-0.00525746	0.0197539	0.790125
CTACK	SLC44A5	6	0.0339485	0.0213295	0.11147
CTACK	PGAP2	3	-0.0748013	0.0594959	0.208663
CTACK	INPPL1	4	-0.0053223	0.0370507	0.885778
CTACK	LRP10	3	0.0252771	0.0281563	0.369322
CTACK	SLAMF6	5	-0.0429924	0.0401699	0.2845
CTACK	DCLRE1B	3	-0.0114145	0.0194006	0.55629
CTACK	C10orf35	4	0.0167781	0.0262961	0.523444
CTACK	FAM89B	4	-0.0137	0.022627	0.544867
CTACK	LINC00402	5	-0.0140784	0.027513	0.608862
CTACK	PARP4	5	0.0147961	0.0328917	0.652824
CTACK	SPON1	9	-0.000322915	0.0214209	0.987973
CTACK	CEP164	3	0.0175727	0.0362426	0.627773
CTACK	AP001007.1	9	0.00740922	0.0185897	0.690214
CTACK	SUCLA2	4	0.0387689	0.0328711	0.238231
CTACK	MRPL42	5	0.0203896	0.0199256	0.306173
CTACK	KIF26B	3	0.0777359	0.0767996	0.311446
CTACK	CRY2	7	-0.0204483	0.024069	0.395564
CTACK	CD1A	8	0.00538457	0.0149704	0.719087
CTACK	VPS37B	3	0.00519516	0.0277973	0.851744
CTACK	ZNF384	4	-0.0306875	0.0236207	0.193881
CTACK	DDX55	8	-0.00289859	0.0236968	0.902646
CTACK	B3GALTL	8	-0.0022906	0.0142905	0.872654
CTACK	SLC2A1-AS1	5	0.0140288	0.0183092	0.443549
CTACK	TRPT1	4	-0.00810367	0.0183834	0.659347
CTACK	AFAP1L2	4	0.0201076	0.0386625	0.603008
CTACK	NMT2	7	-0.00283587	0.016151	0.86062
CTACK	SLC2A5	5	-0.00723098	0.0234876	0.758186
CTACK	MAPKAPK5-AS1	3	-0.0117993	0.0211486	0.576895
CTACK	PGM2L1	5	-0.027071	0.0288865	0.348681
CTACK	PFKP	13	-0.0115089	0.0128527	0.370548
CTACK	LRRC56	6	0.0160046	0.0176844	0.365458
CTACK	DKK3	11	-0.0142878	0.0130404	0.273231
CTACK	RP11-534L20.5	5	-0.0110458	0.0161078	0.492875
CTACK	NBPF1	6	-0.0161109	0.0300766	0.592193
CTACK	C1orf85	21	0.00246159	0.0091209	0.787249
CTACK	RP3-465N24.5	6	-0.0102806	0.0115316	0.372653
CTACK	PRICKLE1	4	-0.123695	0.0587177	0.0351514
CTACK	TCIRG1	9	-0.000582228	0.0182723	0.974581
CTACK	RP11-324E6.6	7	0.00383788	0.0178989	0.83022
CTACK	FAM212B	4	0.0160961	0.0249672	0.519128
CTACK	LTBP3	8	-0.032641	0.0206758	0.114403
CTACK	CD55	24	0.00226248	0.0147503	0.878095
CTACK	RET	3	0.00801289	0.0484359	0.868603
CTACK	GSTM3	15	-0.000864323	0.0125417	0.945056
CTACK	CWF19L2	12	0.00661267	0.0163872	0.68656
CTACK	AMICA1	3	-0.0371068	0.0240559	0.122946
CTACK	TCF7L2	3	-0.0552015	0.0361494	0.126751
CTACK	NFRKB	6	0.0296269	0.0302596	0.327535
CTACK	AC109309.4	5	-0.0123598	0.0214171	0.563872
CTACK	NID1	3	0.00195578	0.0527908	0.970447
CTACK	RELT	4	0.00566557	0.0200828	0.777859
CTACK	RP11-256L6.3	5	0.00788418	0.0172981	0.648547
CTACK	RP11-693N9.2	5	0.0249235	0.0321938	0.438828
CTACK	VWCE	4	-0.0208961	0.0263279	0.427378
CTACK	C12orf76	3	0.0530902	0.0389431	0.172795
CTACK	PLAU	4	-0.0721048	0.0258372	0.00525886
CTACK	PIDD	3	-0.0458349	0.0306171	0.134384
CTACK	RNASE6	13	-0.017756	0.0133739	0.184293
CTACK	DHX32	15	-0.00242345	0.0131039	0.853275
CTACK	LRRC7	5	-0.017546	0.0212114	0.408124
CTACK	VPS29	5	-0.0169473	0.0198502	0.393237
CTACK	ADAMTSL4	4	0.0113207	0.0188151	0.547385
CTACK	ANKRD35	3	-0.0173536	0.017446	0.31988
CTACK	SF3A3	9	-0.00485626	0.015186	0.749131
CTACK	XCL1	9	0.00110175	0.0140357	0.937433
CTACK	FCGR2C	9	-0.0221721	0.0220167	0.313906
CTACK	MPZL2	17	-0.000341498	0.0142892	0.980933
CTACK	RP11-486O12.2	4	-0.0259364	0.0262542	0.323204
CTACK	AP3M1	4	-0.00783059	0.0231015	0.734636
CTACK	ACER3	7	-0.0352685	0.0205695	0.0864186
CTACK	DHTKD1	5	0.0226355	0.0262543	0.388597
CTACK	TCEB3	3	0.0138273	0.0187815	0.461597
CTACK	CD5	4	0.0179399	0.0273167	0.511351
CTACK	TTC9C	3	-0.00932121	0.0237023	0.694125
CTACK	SCP2	15	-0.00899524	0.0116221	0.438945
CTACK	UBL3	5	0.020576	0.0429101	0.631574
CTACK	TNNI2	7	-0.0165293	0.0313786	0.598354
CTACK	TMEM45B	8	-0.00323867	0.0185146	0.861139
CTACK	FHAD1	3	-0.00759602	0.0343134	0.824803
CTACK	GGPS1	3	-0.0462338	0.0348945	0.185184
CTACK	POU6F1	4	-0.0262018	0.0221462	0.236758
CTACK	ZDHHC13	3	0.021521	0.086533	0.803591
CTACK	HRAS	5	0.000549397	0.0275517	0.984091
CTACK	UTP11L	4	-0.0252884	0.0241775	0.295586
CTACK	PARG	3	-0.0277686	0.0472354	0.556615
CTACK	FAAH	10	-0.00497806	0.0153457	0.74564
CTACK	IFFO2	4	0.0339493	0.0232947	0.14501
CTACK	RIC3	6	0.0484294	0.0363166	0.182357
CTACK	TRIM64B	4	-0.0315853	0.025782	0.220542
CTACK	DRAM1	9	0.0250287	0.0188454	0.184143
CTACK	NOC3L	6	-0.0337965	0.0180431	0.0610553
CTACK	RP5-1154L15.2	4	-0.0112809	0.0159846	0.480351
CTACK	FCER1G	8	0.0322576	0.0149021	0.0304152
CTACK	NPM3	6	0.0199387	0.0273203	0.465506
CTACK	UNG	10	-0.0287444	0.0159936	0.0722963
CTACK	ZNF239	11	-0.003486	0.0158527	0.825949
CTACK	RP11-113K21.5	3	0.0445162	0.0362069	0.218887
CTACK	USF1	13	-0.0272003	0.0145677	0.0618785
CTACK	IVNS1ABP	5	-0.0169476	0.0255047	0.506378
CTACK	TMEM51	12	-0.0150721	0.0139083	0.278509
CTACK	TBC1D15	7	0.0193792	0.0140013	0.166328
CTACK	TRAPPC4	19	-0.0042053	0.0095875	0.660935
CTACK	CLEC2B	3	0.0468705	0.0390861	0.230466
CTACK	ZNF143	5	-0.00985941	0.0147101	0.502699
CTACK	ZNF683	4	-0.0179517	0.0253288	0.478483
CTACK	VDR	5	-0.0193038	0.0331372	0.560202
CTACK	SFXN4	16	-0.0123847	0.0121975	0.30994
CTACK	CD151	16	0.0119496	0.0142489	0.401675
CTACK	NTPCR	20	-0.0110663	0.00810845	0.17232
CTACK	IL10RA	3	0.00441725	0.0407839	0.913751
CTACK	CCDC41	5	-0.00865765	0.0376897	0.818318
CTACK	C12orf45	3	0.0589398	0.053523	0.270807
CTACK	FAM149B1	3	0.0311857	0.0353011	0.37701
CTACK	RP11-834C11.3	5	0.00264147	0.0210431	0.900107
CTACK	FAM213A	7	-0.00877417	0.018107	0.627979
CTACK	FBXO18	7	-0.00191026	0.0240469	0.936683
CTACK	UROD	9	-0.00728099	0.0180543	0.68674
CTACK	TAGLN	21	0.0113061	0.00993484	0.25511
CTACK	CLEC12B	12	-0.0146212	0.0185628	0.430896
CTACK	DUTP6	4	0.00627554	0.0199975	0.753661
CTACK	SNX19	11	-0.00653856	0.0133442	0.624138
CTACK	GSTO1	6	-0.00348086	0.0169089	0.8369
CTACK	Y_RNA	4	0.018161	0.0693134	0.793312
CTACK	SHC1	4	-0.0259226	0.026905	0.335303
CTACK	TARBP1	5	-0.00448444	0.0280373	0.872924
CTACK	TPCN2	13	0.00177852	0.0147119	0.903778
CTACK	LAX1	8	0.0183133	0.0187123	0.327741
CTACK	RABGAP1L	3	0.0998338	0.0502028	0.0467442
CTACK	CC2D2B	3	-0.00743505	0.033626	0.825007
CTACK	SLK	3	0.0173425	0.0332461	0.601922
CTACK	BANF1	10	0.0441416	0.0167591	0.00844124
CTACK	ATHL1	6	0.00722896	0.0216761	0.738758
CTACK	RP3-395M20.7	4	-0.0157228	0.0408633	0.700411
CTACK	FOXRED1	21	-0.00175361	0.0106574	0.869302
CTACK	RP4-717I23.3	5	0.0210955	0.0179005	0.238603
CTACK	RP11-119F19.2	5	0.00238499	0.0267215	0.92888
CTACK	ARHGAP21	4	0.0167907	0.039849	0.673493
CTACK	TCP11L1	5	-0.00748208	0.0209331	0.720771
CTACK	DENR	3	0.0207463	0.0364434	0.569169
CTACK	RAPGEF3	4	0.0107374	0.0220249	0.625898
CTACK	DRAM2	15	-0.029517	0.0151717	0.0517121
CTACK	RP11-536K7.3	4	-0.0349375	0.0356939	0.327675
CTACK	SERINC2	10	-0.00398099	0.0181688	0.826563
CTACK	GBP3	18	0.000189482	0.0158305	0.99045
CTACK	LGALS8	3	0.052485	0.022244	0.0182989
CTACK	CASP4	3	-0.0363565	0.0589276	0.537255
CTACK	ALOX5AP	13	-0.00176452	0.0184607	0.923852
CTACK	TMEM79	10	-0.00641081	0.0154035	0.67727
CTACK	NDUFS8	7	0.0216338	0.0196078	0.269887
CTACK	TRAF5	4	0.0438422	0.0400187	0.273279
CTACK	DAD1	7	0.0196354	0.0231788	0.396924
CTACK	TFAM	14	-0.0126384	0.0149333	0.397373
CTACK	ZNF669	4	0.00334394	0.0225068	0.881889
CTACK	DNAJC15	5	-0.0272416	0.0200554	0.174363
CTACK	CAMK2N1	3	-0.00954924	0.0241949	0.693079
CTACK	SOCS2	6	-0.019072	0.0229993	0.406967
CTACK	MAP3K12	3	0.0224201	0.0401388	0.576459
CTACK	CD59	6	-0.00705764	0.0200692	0.725089
CTACK	RBM17	3	-0.015462	0.0394203	0.694885
CTACK	RPH3A	10	-0.0501413	0.0210486	0.0172112
CTACK	PRDX5	7	-0.0188188	0.0218847	0.38984
CTACK	TDRKH	8	-0.0173131	0.0206984	0.402902
CTACK	USP44	4	-0.000891398	0.0309242	0.977004
CTACK	IRF6	8	0.00530421	0.0161668	0.742841
CTACK	RDH5	5	0.0207191	0.0177889	0.244132
CTACK	STK33	4	0.0171684	0.0321529	0.593369
CTACK	HTRA1	9	0.00140861	0.0237787	0.952762
CTACK	FAM20B	3	-0.0205531	0.029404	0.484559
CTACK	FAM21FP	4	0.0509246	0.02787	0.0676672
CTACK	ACACB	14	0.0130168	0.0155039	0.401141
CTACK	RAB6A	3	0.0056502	0.0283788	0.842185
CTACK	WBP4	3	0.0204219	0.0238805	0.392457
CTACK	ARHGAP12	4	0.0197286	0.0222557	0.375374
CTACK	SDCCAG8	7	0.0249032	0.026163	0.341175
CTACK	DNM1L	3	0.0388072	0.0311498	0.212829
CTACK	TPP2	8	0.00331743	0.0181078	0.854638
CTACK	NEDD1	8	-0.0147961	0.0192735	0.44267
CTACK	ADCY4	3	-0.0389133	0.0798035	0.625824
CTACK	PHLDA1	3	0.00731794	0.118839	0.950898
CTACK	CELSR2	3	0.0235692	0.0285385	0.408877
CTACK	IFFO1	4	-0.00982792	0.0212466	0.643677
CTACK	BCL10	5	0.0413502	0.0224402	0.065375
CTACK	SLC29A3	6	0.023559	0.0257337	0.359933
CTACK	CCDC53	4	-0.0147019	0.0203438	0.469882
CTACK	DR1	10	0.00344453	0.0215426	0.872965
CTACK	TMEM9B-AS1	8	0.03324	0.0226646	0.142483
CTACK	PUS3	6	-0.00955731	0.0197634	0.628679
CTACK	RP11-383B4.4	3	0.0261254	0.0303107	0.388731
CTACK	S100A11	3	0.0133653	0.0513665	0.794714
CTACK	PADI6	7	-0.0031304	0.0128288	0.807221
CTACK	TOMM40L	11	-0.0269745	0.0164565	0.101185
CTACK	PAFAH2	3	0.0122613	0.0246763	0.619269
CTACK	SH3GLB1	3	-0.0792843	0.0519349	0.126858
CTACK	PCK2	8	-0.00697986	0.0153459	0.649227
CTACK	PTPN22	3	0.0200343	0.0374382	0.592559
CTACK	SLC7A1	8	-0.0461798	0.0257401	0.0728007
CTACK	SEC61A2	7	0.00145576	0.0187289	0.938045
CTACK	ARF3	7	-0.0242668	0.0176519	0.169211
CTACK	STX2	12	4.98328e-05	0.0121486	0.996727
CTACK	SLC22A18AS	5	0.0211399	0.0162412	0.193046
CTACK	RP11-109L13.1	5	0.0250756	0.0217825	0.249658
CTACK	MFSD5	4	0.00840807	0.0213796	0.694117
CTACK	RP11-815M8.1	6	0.0135989	0.0256318	0.595733
CTACK	SLC15A3	6	-0.00297339	0.0316333	0.925113
CTACK	MCMBP	7	-0.0109963	0.0187198	0.556925
CTACK	RP11-564C4.6	14	0.00552716	0.0135533	0.683413
CTACK	RAD9A	3	-0.033145	0.0252104	0.188599
CTACK	RP11-750H9.5	4	-0.0452923	0.0463691	0.32868
CTACK	IGSF9B	3	-0.0111232	0.0321677	0.729502
CTACK	TMEM106C	6	-0.0142542	0.0182423	0.434576
CTACK	ATPAF1	3	-0.0305624	0.0400006	0.444838
CTACK	HMBS	8	0.0106666	0.0153652	0.487555
CTACK	DDX23	3	-0.0313868	0.0325969	0.335609
CTACK	AP006621.5	7	0.110947	0.0408866	0.00665705
CTACK	FAM22B	3	-0.00228147	0.0233867	0.922286
CTACK	RAVER2	5	0.0626857	0.0472503	0.184617
CTACK	FCRL5	9	0.0169044	0.0210738	0.422466
CTACK	SMAP2	3	-0.00799963	0.0455284	0.860525
CTACK	ADCK3	22	0.00923997	0.0131019	0.480661
CTACK	LDLRAP1	14	0.00708072	0.0190702	0.710416
CTACK	CD44	3	0.00776009	0.035813	0.828455
CTACK	ATP6V0B	3	0.0147042	0.0297973	0.621677
CTACK	ASCC1	7	-0.00840493	0.0154633	0.586759
CTACK	ADORA3	4	-0.0181168	0.0187629	0.33426
CTACK	DLEU1	9	-0.00486875	0.0342563	0.88698
CTACK	MOB3C	8	0.00837696	0.0220615	0.704161
CTACK	RP11-468E2.5	3	-0.017514	0.0363616	0.630046
CTACK	RP11-81H14.2	10	0.00951024	0.0172178	0.580709
CTACK	CD63	4	-0.0628118	0.0458433	0.170642
CTACK	PPP2R5A	17	0.0133513	0.0149573	0.372058
CTACK	CD84	4	-0.000313179	0.0287208	0.9913
CTACK	NAV1	5	-0.019635	0.0220629	0.373489
CTACK	SWAP70	7	-0.0436085	0.0216533	0.0440154
CTACK	NDUFC2	4	0.0168128	0.0306845	0.583744
CTACK	C11orf35	8	0.0122929	0.031715	0.698308
CTACK	RCBTB1	14	-0.014451	0.0149161	0.332635
CTACK	SPDYC	11	0.0328357	0.0155326	0.0345157
CTACK	CTSW	18	0.010961	0.00995237	0.270747
CTACK	SNAP47	4	-0.00889064	0.040903	0.827929
CTACK	PIK3C2A	10	-0.00726776	0.0170174	0.669322
CTACK	CACHD1	3	0.00354809	0.036713	0.923009
CTACK	MRPL43	7	-0.0218497	0.0163597	0.181685
CTACK	SMG7	15	-0.00360895	0.0133008	0.786135
CTACK	TFCP2	6	0.00698204	0.0179469	0.697248
CTACK	TSPAN9	3	-0.053245	0.0445895	0.232433
CTACK	CD48	3	0.0072447	0.0351662	0.836781
CTACK	RP11-256L6.2	4	0.0103783	0.018015	0.564552
CTACK	USP6NL	4	0.00403761	0.034742	0.907481
CTACK	NCSTN	10	-0.0209136	0.0163965	0.202136
CTACK	SLC16A4	3	0.128661	0.0507013	0.0111611
CTACK	SLC25A44	3	-0.0338163	0.0574011	0.555778
CTACK	SHISA2	3	-0.0212564	0.0325694	0.513983
CTACK	NANOS1	4	0.0635047	0.0755586	0.400645
CTACK	NPPA-AS1	4	0.0358461	0.0159047	0.0242085
CTACK	NSUN4	17	-0.0197698	0.0160154	0.217043
CTACK	RAB20	9	-0.0160788	0.0212686	0.449655
CTACK	RP11-326C3.13	7	-0.0077827	0.0148738	0.600802
CTACK	PPFIBP2	12	0.00629842	0.0135386	0.641773
CTACK	TCTEX1D1	6	-0.0183826	0.021962	0.402582
CTACK	TATDN3	7	-0.00551241	0.027758	0.842585
CTACK	RAB38	11	0.0234772	0.0143088	0.100849
CTACK	CAPN1	10	0.0265593	0.016557	0.10869
CTACK	KLRK1	4	-0.0386912	0.0454628	0.394741
CTACK	LDHA	3	-0.0892409	0.037672	0.0178415
CTACK	ARL11	4	-0.0423203	0.047097	0.368878
CTACK	FBXW8	4	-0.00206105	0.0257683	0.93625
CTACK	POLA2	4	-0.0131541	0.0232376	0.571345
CTACK	KLHL42	3	0.0364155	0.0284893	0.201172
CTACK	ADD3	3	0.0114017	0.0351591	0.74572
CTACK	DHRS3	3	-0.0226467	0.0367876	0.538154
CTACK	CEP85	7	-0.00300132	0.0233025	0.897517
CTACK	SDHC	5	-0.025172	0.0353608	0.476551
CTACK	TCN1	3	0.0369225	0.05036	0.463454
CTACK	FCRL3	13	0.017234	0.0152847	0.259517
CTACK	INCENP	4	-0.00730367	0.0258203	0.77728
CTACK	FLVCR1-AS1	21	0.00488194	0.00961965	0.611807
CTACK	TM2D1	6	-0.00169597	0.0138043	0.90222
CTACK	RGL1	5	0.00149438	0.0208008	0.942727
CTACK	CTSS	7	0.0119454	0.0172946	0.489753
CTACK	L1TD1	5	0.00312981	0.0192899	0.871108
CTACK	VWA5A	10	-0.00735144	0.027078	0.786013
CTACK	RP11-322M19.2	5	-0.0340777	0.0516317	0.509244
CTACK	GREM2	3	-0.00354558	0.0446622	0.936725
CTACK	IL12RB2	3	0.00917974	0.01768	0.60361
CTACK	ZDHHC5	5	-0.0209147	0.0211465	0.322646
CTACK	TNFRSF18	4	0.008265	0.0292904	0.77781
CTACK	TMTC1	18	-0.0139098	0.00896717	0.120857
CTACK	RNA5SP39	3	-0.0423393	0.0431026	0.325956
CTACK	VSIG8	3	0.0138106	0.0623938	0.824823
CTACK	COX14	4	-0.00282824	0.0215528	0.895598
CTACK	FBXO28	16	-0.0190134	0.0148579	0.200658
CTACK	USP47	3	-0.0275321	0.032889	0.402525
CTACK	IPO8	22	-0.00222368	0.0103099	0.829234
CTACK	SUPT20H	4	-0.00899733	0.0223363	0.687087
CTACK	TRIM68	3	-0.0624436	0.0377887	0.0984447
CTACK	ST3GAL4	3	-0.0056419	0.0522991	0.914093
CTACK	RNLS	3	0.0553219	0.0359976	0.124336
CTACK	DOC2GP	13	0.00308917	0.0155354	0.842383
CTACK	POP5	3	0.0407401	0.0276894	0.141203
CTACK	OPTN	8	0.00394586	0.0121136	0.744623
CTACK	TMEM218	6	0.00313238	0.0211678	0.88236
CTACK	EVA1B	3	-0.00134146	0.018791	0.943088
CTACK	MDM2	5	-0.00448866	0.024372	0.853878
CTACK	UCP2	12	-0.0335026	0.0162829	0.039635
CTACK	NDUFS5	18	-0.0235473	0.0125699	0.0610259
CTACK	SLC35E3	11	0.00418094	0.02184	0.848185
CTACK	ADSS	10	0.0227453	0.0150978	0.13193
CTACK	CPNE8	5	0.0232454	0.0416769	0.577013
CTACK	NET1	7	-0.00375135	0.0337335	0.911453
CTACK	ICMT	4	0.0250143	0.0252421	0.321698
CTACK	ZYG11B	11	0.00213082	0.0137321	0.876687
CTACK	PTDSS2	4	0.0406029	0.0396301	0.305577
CTACK	HSPA6	3	-0.0243061	0.0443884	0.583982
CTACK	ITPKB-IT1	5	-0.0579867	0.0379311	0.126329
CTACK	RP11-219E7.1	5	-0.0107749	0.0262921	0.681943
CTACK	OSBPL8	6	-0.00314354	0.0276334	0.909429
CTACK	PWP1	8	0.0103823	0.0187879	0.580534
CTACK	PLEKHA1	7	-0.0276889	0.0186349	0.137315
CTACK	OMA1	6	-0.0202594	0.015601	0.194082
CTACK	PGAM1	3	-0.0594375	0.0248128	0.0166006
CTACK	APEX1	3	-0.00269752	0.0590504	0.963564
CTACK	TAS2R20	3	-0.0320682	0.0371744	0.388334
CTACK	CASP5	9	-7.96399e-05	0.0237422	0.997324
CTACK	ADK	16	-0.00972102	0.00908452	0.284591
CTACK	RAP1GAP	16	-0.00615656	0.0108267	0.569596
CTACK	RP11-108M9.4	5	0.0206449	0.0245296	0.399994
CTACK	LYRM5	3	0.0227546	0.021707	0.294517
CTACK	HRK	7	0.0303205	0.0325171	0.351105
CTACK	KRT1	17	0.005327	0.0096215	0.579814
CTACK	AC091814.2	9	-0.00594239	0.0112522	0.597424
CTACK	PTPRJ	3	-0.00434304	0.0300123	0.884941
CTACK	LTBR	5	-0.0164705	0.0187834	0.380561
CTACK	RP11-428G5.5	5	0.0683207	0.0244807	0.0052578
CTACK	DDX10P1	5	0.0226889	0.0268125	0.397436
CTACK	PADI2	12	0.0276894	0.0197725	0.161395
CTACK	HIVEP3	4	-0.0434089	0.0218837	0.0472986
CTACK	ARHGEF11	4	-0.0227289	0.030359	0.454056
CTACK	TSEN15	4	-0.00925311	0.0241405	0.701496
CTACK	ASRGL1	9	-0.00631158	0.0143528	0.660121
CTACK	TMEM206	5	0.0269541	0.0224652	0.230212
CTACK	SRSF8	4	-0.0502845	0.042739	0.239376
CTACK	CTD-2516F10.2	4	0.0234481	0.0257179	0.361904
CTACK	GADD45A	3	-0.153263	0.0812831	0.0593555
CTACK	LINC00339	18	-0.00120859	0.016273	0.940796
CTACK	ITLN1	3	0.0225867	0.0293201	0.441093
CTACK	FAS	4	0.0242624	0.0219461	0.268923
CTACK	MLF2	4	0.0473662	0.0431775	0.272637
CTACK	ZC3H12C	5	-0.0318399	0.0160806	0.0477013
CTACK	MCOLN2	6	-0.0136655	0.0193153	0.479256
CTACK	PDZD8	5	-0.00298638	0.0157605	0.849713
CTACK	B3GALT6	3	-0.00707501	0.0197419	0.720063
CTACK	GPX7	25	0.00869183	0.0118557	0.463477
CTACK	RP11-356N1.2	3	0.0168027	0.0220281	0.445591
CTACK	SC5DL	5	-0.0509893	0.0286562	0.0751836
CTACK	PRDM4	3	0.00727519	0.0248453	0.76966
CTACK	C12orf49	4	0.00439694	0.0413695	0.915357
CTACK	SLC25A3	3	0.0408469	0.0355094	0.250016
CTACK	GZMB	3	-0.0499151	0.0843816	0.554159
CTACK	TAF1D	6	0.00885991	0.0325715	0.785611
CTACK	BEST1	10	0.00543211	0.0123143	0.659126
CTACK	GNG12-AS1	3	0.0456404	0.0509361	0.370236
CTACK	PIP4K2C	3	-0.0334955	0.0424674	0.430267
CTACK	REEP3	3	0.0534511	0.0348657	0.125261
CTACK	IL18BP	3	-0.0346571	0.0536735	0.518472
CTACK	ZNF25	9	0.0357817	0.0206132	0.0825881
CTACK	RP11-418J17.1	5	0.0261128	0.0166702	0.117247
CTACK	ANKK1	7	0.0017646	0.0215641	0.934781
CTACK	FCRL2	3	0.0404527	0.0517972	0.434814
CTACK	DDAH1	3	-0.16001	0.109159	0.142692
CTACK	RP11-807H22.5	3	0.019072	0.0390653	0.625402
CTACK	PPT1	20	-0.0201015	0.0162587	0.216327
CTACK	FBXO6	4	-0.0519277	0.023475	0.0269636
CTACK	MCF2L	5	0.000852273	0.0323461	0.978979
CTACK	SERPINC1	3	0.0254462	0.0327228	0.436787
CTACK	EMC1	5	-0.0225041	0.0241829	0.352071
CTACK	TMEM255B	3	0.0424214	0.0307502	0.167726
CTACK	CCDC77	8	-0.0117748	0.0192696	0.541162
CTACK	TMEM254-AS1	5	0.00940696	0.0334291	0.778404
CTACK	UBE2D1	9	-0.0376685	0.018423	0.0408903
CTACK	ADAR	3	-0.0511276	0.0473906	0.280652
CTACK	ZNF362	4	-0.0178474	0.0199295	0.370505
CTACK	AP003774.6	9	0.00704343	0.015856	0.656889
CTACK	JAM3	4	-0.0476248	0.0469315	0.310214
CTACK	TTC12	14	-0.00324461	0.0160266	0.839564
CTACK	RP11-439L8.4	4	0.0152347	0.0228651	0.505228
CTACK	PTBP2	8	0.0387086	0.0176226	0.028054
CTACK	FMO5	3	0.00640332	0.0406259	0.874759
CTACK	FADS2	10	0.0176163	0.0173655	0.310372
CTACK	C11orf21	6	0.00104972	0.0252018	0.966776
CTACK	NCAPD3	6	-0.0019188	0.024713	0.938112
CTACK	CD27	4	-0.0650892	0.0564352	0.248769
CTACK	CSRP1	3	-0.0555691	0.0434797	0.201233
CTACK	OVGP1	7	-0.0164702	0.0163016	0.312331
CTACK	DDX59	11	0.000487858	0.015966	0.975624
CTACK	NOC4L	7	0.0239751	0.0237995	0.313752
CTACK	WARS2	16	-0.00370223	0.014966	0.804617
CTACK	BTG1	3	0.0836077	0.0598019	0.16209
CTACK	TM9SF2	3	-0.0493431	0.0456491	0.279732
CTACK	TESK2	4	-0.0217023	0.0219745	0.323342
CTACK	XCL2	6	-0.00416415	0.0134421	0.756724
CTACK	CBLN3	11	0.0113939	0.0119705	0.341182
CTACK	MUTYH	3	0.0122281	0.0224635	0.5862
CTACK	DRD4	3	-0.0107717	0.0379444	0.776501
CTACK	TRPC2	4	-0.00745649	0.0280948	0.790698
CTACK	CTD-2292M16.8	3	-0.0350741	0.0291372	0.228683
CTACK	AP002954.4	11	0.0345987	0.0169388	0.0410954
CTACK	GNS	3	-0.0278087	0.0463742	0.548734
CTACK	ACSL5	7	-0.00931367	0.0176784	0.598305
CTACK	GAPDH	3	-0.00141607	0.0257088	0.956074
CTACK	VWF	10	0.02713	0.0173486	0.117862
CTACK	PROSER2	3	0.0416186	0.0296944	0.161046
CTACK	ARPC3	3	-0.00269158	0.0450127	0.952318
CTACK	RP11-421F16.3	5	0.00068793	0.0175907	0.968805
CTACK	ATL3	3	-0.0702642	0.0257002	0.00625716
CTACK	RP3-395M20.9	4	-0.0196679	0.0208789	0.346193
CTACK	DCPS	11	-0.00150968	0.0193446	0.937795
CTACK	BNIPL	6	0.00329887	0.0214544	0.877797
CTACK	ALDH2	7	-0.0277145	0.0179001	0.121553
CTACK	UPF3A	6	0.0521679	0.0396819	0.188627
CTACK	MED21	4	0.01963	0.0381487	0.606856
CTACK	FAM118B	8	-0.00738177	0.0138639	0.594418
CTACK	TSPAN14	5	0.0348819	0.0265662	0.189178
CTACK	ARID5B	5	-0.0212899	0.0180175	0.237355
CTACK	ZNHIT6	3	0.00414681	0.0207843	0.841858
CTACK	RPAP3	7	0.00287574	0.0138433	0.835436
CTACK	RP1-102E24.8	3	0.0262877	0.024201	0.27738
CTACK	PDCD4	3	-0.0208091	0.0285913	0.466729
CTACK	TYSND1	7	-0.0325484	0.0190928	0.0882422
CTACK	LYST	3	-0.0634996	0.0774948	0.412555
CTACK	RP11-422J8.1	17	0.0055496	0.0124614	0.656072
CTACK	PRDX1	4	0.0710613	0.0342199	0.037838
CTACK	PKP2	4	0.0016133	0.0387488	0.96679
CTACK	AP003774.1	11	-0.00988053	0.0107869	0.359681
CTACK	INADL	7	0.033444	0.0252105	0.184644
CTACK	ME3	12	0.0276068	0.0184977	0.135582
CTACK	KLRC2	7	-0.00315927	0.0145955	0.828633
CTACK	FHL3	16	-0.00413982	0.00951274	0.663427
CTACK	SLC41A1	3	-0.0251899	0.0245228	0.304325
CTACK	USP35	4	-0.00772313	0.0321522	0.810171
CTACK	ANKRD26	3	-0.000375294	0.0237123	0.987372
CTACK	AC004824.2	7	0.0128371	0.0184298	0.486092
CTACK	PLXDC2	4	-0.0553431	0.0445348	0.213981
CTACK	EIF4EBP2	5	0.0444218	0.0435814	0.308068
CTACK	THBS3	13	-0.002069	0.0166416	0.901056
CTACK	HTATIP2	11	0.0140154	0.0197562	0.478063
CTACK	MFN2	9	0.00226722	0.0149736	0.879649
CTACK	SLC22A15	13	0.0324924	0.023497	0.166716
CTACK	LAPTM5	4	0.0103633	0.0204022	0.61149
CTACK	N4BP2L2	3	-0.148302	0.0897531	0.0984674
CTACK	TRAV1-1	6	-0.0377829	0.0277138	0.172781
CTACK	PFKFB3	7	0.0450302	0.0430267	0.295301
CTACK	LDHC	8	0.00843632	0.0220337	0.701807
CTACK	RRP8	7	-0.00499751	0.0208686	0.810737
CTACK	MRPS21	6	0.0276251	0.0193112	0.152567
CTACK	RPL27A	3	-0.0150734	0.0397645	0.704639
CTACK	PRKCDBP	14	-0.0112599	0.0158185	0.476577
CTACK	SLC39A1	6	-0.00236706	0.0229878	0.917986
CTACK	GTF2F2	9	0.00703529	0.0123983	0.570414
CTACK	TTC17	3	-0.0460659	0.0531883	0.38644
CTACK	ODF2L	12	0.0116843	0.0140069	0.404178
CTACK	MAP3K8	5	0.0958354	0.0364964	0.00864244
CTACK	STARD10	7	-0.0231563	0.0170774	0.175111
CTACK	MRPL52	8	0.00978547	0.0135593	0.47049
CTACK	PUS7L	4	-0.0440568	0.0524376	0.40081
CTACK	NECAP2	10	0.0145791	0.0171832	0.396188
CTACK	SMYD2	3	-0.00187446	0.0536363	0.972122
CTACK	KCTD10	13	-0.00663185	0.0116211	0.568222
CTACK	TMEM116	11	0.00581733	0.0183464	0.75118
CTACK	RP11-834C11.4	5	-0.00139772	0.0240073	0.953573
CTACK	TCTN3	5	-0.00230732	0.0172149	0.893379
CTACK	C12orf52	6	-0.00494077	0.0274829	0.857328
CTACK	CMKLR1	9	-0.000225334	0.0129644	0.986133
CTACK	OR52N4	4	-0.0282054	0.0350384	0.420828
CTACK	DLEU7	3	0.0264826	0.0652345	0.684772
CTACK	ANO9	5	-0.0274621	0.0250991	0.273891
CTACK	XRCC6BP1	12	0.00163768	0.0197833	0.934026
CTACK	IGHMBP2	15	0.00472738	0.00971757	0.626629
CTACK	TRAV26-2	5	-0.0122305	0.0211839	0.563705
CTACK	APPL2	11	-0.0463385	0.0281177	0.099349
CTACK	ZRANB1	6	-0.0118366	0.0123564	0.338096
CTACK	ZDHHC20	3	0.00736936	0.0309147	0.811589
CTACK	PIGM	5	-0.0104991	0.022029	0.633646
CTACK	CHST11	4	-0.0473837	0.0559781	0.397291
CTACK	MYO16-AS1	8	0.000257452	0.0200931	0.989777
CTACK	RP11-326C3.12	6	0.0145825	0.0176907	0.409767
CTACK	NUAK2	5	-0.010062	0.0193967	0.603936
CTACK	NUP107	17	-0.00341935	0.0205346	0.867751
CTACK	MGST1	4	-0.0110079	0.0381327	0.772832
CTACK	RP11-284N8.3	3	0.00284273	0.0445617	0.949135
CTACK	ENTPD1	10	-0.00796025	0.0141326	0.573261
CTACK	ASIC1	3	0.0171809	0.0539049	0.749934
CTACK	FADD	3	0.0169261	0.0230351	0.462464
CTACK	WAC	4	0.0479504	0.0302686	0.113156
CTACK	DEGS1	10	-0.00373791	0.0127159	0.768793
CTACK	EXO5	3	0.0101765	0.0468732	0.828125
CTACK	EFEMP2	6	-0.0338369	0.0214937	0.115426
CTACK	C1orf162	5	-0.0658078	0.0304115	0.030471
CTACK	EEF1DP3	3	0.0086315	0.0258856	0.738796
CTACK	TUBA1C	3	-0.0107568	0.0249671	0.666586
CTACK	ZNF365	7	-0.0442953	0.0207017	0.0323799
CTACK	H6PD	9	-0.0133238	0.013242	0.314332
CTACK	AKR7A2	9	-0.0170734	0.0221445	0.440707
CTACK	AVPI1	3	0.0308002	0.0510717	0.546457
CTACK	CRYZ	16	0.00981088	0.0129376	0.448257
CTACK	CDC14A	9	-0.00709701	0.0180868	0.694772
CTACK	ERMAP	13	0.00642722	0.0102258	0.529656
CTACK	RP11-493L12.5	3	-0.0689534	0.0321599	0.0320261
CTACK	KLF5	3	-0.00503484	0.0387979	0.896748
CTACK	TRAFD1	3	0.130917	0.0422906	0.00196379
CTACK	RP11-552M11.8	3	-0.0439439	0.0288199	0.127315
CTACK	ARHGAP22	8	0.000783902	0.0142765	0.956211
CTACK	ARRB1	3	0.0203086	0.02018	0.314237
CTACK	AL357673.1	3	0.0537411	0.0433911	0.215521
CTACK	PPM1H	3	-0.0453916	0.0251636	0.0712527
CTACK	PAQR6	15	-0.00359486	0.00912366	0.69357
CTACK	CCSER2	12	0.0108917	0.0160127	0.496383
CTACK	WLS	14	-0.0180372	0.0105525	0.0873989
CTACK	ABCD3	4	-0.0228697	0.025471	0.369254
CTACK	TUBGCP2	4	0.00965371	0.0235795	0.682239
CTACK	RSU1	12	-0.0109707	0.0171288	0.521859
CTACK	AIM2	3	-0.0179103	0.0439637	0.683722
CTACK	TBX19	3	-0.0130103	0.0284733	0.64772
CTACK	PWWP2B	6	-0.0303414	0.037955	0.424056
CTACK	S100A13	8	0.0116437	0.0203449	0.567107
CTACK	CASP7	14	0.00162523	0.013385	0.903357
CTACK	KIAA1033	4	-0.0181476	0.0231894	0.433874
CTACK	CLEC9A	6	-0.00636039	0.0289074	0.825851
CTACK	MTL5	4	-0.00559563	0.019036	0.768797
CTACK	ANO7L1	8	0.0444198	0.0201873	0.0277797
CTACK	PDSS1	9	-0.0603718	0.0218511	0.00572953
CTACK	ITGB7	7	-0.0142044	0.026387	0.590362
CTACK	THEM4	13	0.0134954	0.0132516	0.308489
CTACK	IFT88	3	0.0323784	0.0229282	0.157903
CTACK	FXYD6	6	-0.014245	0.0173886	0.412666
CTACK	PPIE	13	0.0112251	0.0156128	0.472161
CTACK	TRPC6	3	-0.0922354	0.0352012	0.00878691
CTACK	RP3-477M7.5	4	0.01101	0.0270165	0.683621
CTACK	SMIM12	8	-0.0274361	0.0178216	0.123685
CTACK	ESD	5	0.0100556	0.0245112	0.681626
CTACK	ALG6	3	-0.0261225	0.0313241	0.404314
CTACK	AP001189.4	6	0.00197757	0.0139281	0.887093
CTACK	TNFAIP8L2	3	-0.00708034	0.0499156	0.887201
CTACK	FAM213B	6	0.0111321	0.0182213	0.541241
CTACK	GRIK4	4	-0.0147443	0.0186552	0.429319
CTACK	LINC00467	3	0.073817	0.0788144	0.348968
CTACK	RTCA	7	-0.0108678	0.022805	0.633679
CTACK	OLFM4	12	0.0351573	0.0130461	0.00704222
CTACK	LGALS12	4	-0.00856865	0.0201676	0.67093
CTACK	NUAK1	5	-0.011375	0.0314255	0.717377
CTACK	RP11-465B22.3	3	0.00622396	0.0164578	0.705299
CTACK	SCARB1	7	-0.00439326	0.0167084	0.7926
CTACK	LYVE1	3	0.0816039	0.0513659	0.112133
CTACK	MSRB2	13	-0.000162587	0.0139497	0.990701
CTACK	FXYD2	3	0.0509071	0.0539165	0.345075
CTACK	SPRYD4	11	0.00215286	0.0111987	0.847553
CTACK	NAP1L4	3	-0.0163164	0.0239929	0.496473
CTACK	AKR1C1	5	0.0393154	0.0330264	0.233879
CTACK	MGMT	9	0.00472706	0.0111901	0.67271
CTACK	ENDOD1	3	0.00465592	0.0261592	0.858735
CTACK	WDR63	4	-0.0111903	0.0198912	0.573722
CTACK	RP11-261C10.7	6	-0.033461	0.0170805	0.0501115
CTACK	TMEM258	4	-0.0277601	0.0210169	0.186552
CTACK	CTPS1	8	0.0228728	0.0198639	0.249537
CTACK	ASCL2	4	0.000160864	0.016843	0.99238
CTACK	RP11-108K14.4	3	-0.00751234	0.0332359	0.821177
CTACK	RP3-467K16.4	3	0.0114814	0.0259342	0.657972
CTACK	ZDHHC24	3	-0.0302874	0.0307117	0.324042
CTACK	HBG1	4	0.0408412	0.028678	0.154408
CTACK	EFCAB4B	4	0.0108767	0.0299835	0.716788
CTACK	NRD1	4	-0.0235151	0.0223865	0.293527
CTACK	S100A9	3	0.0341218	0.0247391	0.167813
CTACK	EPHX1	3	-0.0823547	0.0495065	0.0962098
CTACK	RP11-807H22.6	6	-0.0101761	0.0151929	0.502988
CTACK	RPS6KA4	11	0.0149095	0.014704	0.310596
CTACK	RP11-283I3.6	4	-0.0349137	0.0294529	0.235856
CTACK	RP11-370I10.4	8	0.0165157	0.0153863	0.283093
CTACK	PPHLN1	5	0.00343913	0.0212296	0.871308
CTACK	ACTA2	24	0.00209158	0.0112946	0.853084
CTACK	CCS	17	-0.00430567	0.0142838	0.763081
CTACK	LINC00398	3	0.0747491	0.046238	0.105961
CTACK	GMPR2	4	0.0302482	0.0490892	0.53777
CTACK	KRT86	5	0.0193246	0.0284889	0.497569
CTACK	ACCS	15	-0.00778742	0.00956323	0.415468
CTACK	SLC37A4	3	-0.0166749	0.034422	0.628083
CTACK	RRP12	15	0.0115879	0.0106775	0.277808
CTACK	ALDH9A1	7	-0.00368636	0.018379	0.841031
CTACK	WDR11	16	0.0109945	0.0146903	0.454208
CTACK	CSDA	5	-0.000319218	0.0240387	0.989405
CTACK	UTF1	3	-0.0490498	0.0463758	0.290211
CTACK	ZCCHC24	4	0.0486895	0.0524626	0.353366
CTACK	LPGAT1	4	-0.0218665	0.0262648	0.405103
CTACK	CUL5	4	0.00160276	0.0155545	0.91793
CTACK	CTSF	16	0.00234849	0.0138187	0.865049
CTACK	FIBP	3	-0.044671	0.0263108	0.0895424
CTACK	DDX11	26	0.0130725	0.0117574	0.266201
CTACK	THEMIS2	5	0.00731474	0.0199755	0.714227
CTACK	VPS11	4	-7.34184e-05	0.0215533	0.997282
CTACK	CDC123	3	-0.0140312	0.0271858	0.605769
CTACK	TIMM10	15	0.0369079	0.0155441	0.0175771
CTACK	SFSWAP	3	0.0618668	0.0608151	0.309013
CTACK	LRRK2	11	0.03079	0.0198063	0.120051
CTACK	CCDC163P	16	0.0130448	0.014903	0.381402
CTACK	PDZK1IP1	11	0.00602498	0.0137599	0.661484
CTACK	TMTC2	3	-0.0373579	0.039889	0.348992
CTACK	C12orf39	5	0.00212104	0.0249149	0.932157
CTACK	UHRF1BP1L	5	0.0195869	0.0257715	0.447243
CTACK	GBAP1	11	0.0122711	0.0180943	0.49766
CTACK	TRAV8-2	3	0.050816	0.0827104	0.538961
CTACK	RP11-326C3.7	4	-0.0190448	0.0244419	0.43587
CTACK	DSTYK	13	-0.00132983	0.0141003	0.924861
CTACK	PTPN7	6	-0.0180853	0.0231357	0.434387
CTACK	OAS1	13	-0.021976	0.0122252	0.0722411
CTACK	TMEM80	9	-0.0123788	0.018619	0.506148
CTACK	HNRNPF	6	0.000134823	0.0252752	0.995744
CTACK	MRPL21	17	0.00647875	0.011907	0.586365
CTACK	COG6	10	-0.017862	0.014532	0.219014
CTACK	ZBTB40	3	0.00655083	0.0247061	0.790894
CTACK	EIF4B	4	0.0353908	0.0326464	0.278335
CTACK	MTRF1	3	0.0342152	0.0350087	0.328404
CTACK	MOB2	3	-0.0460523	0.0628187	0.463498
CTACK	PLBD1	4	-0.0161866	0.026434	0.540312
CTACK	RP11-96H19.1	7	0.0690353	0.0456603	0.130551
CTACK	RP13-942N8.1	6	-0.0149383	0.0192316	0.437301
CTACK	RCC1	6	0.0113138	0.0259484	0.662828
CTACK	CEP57	4	0.00326912	0.0217646	0.880604
CTACK	CTSC	11	-0.0313048	0.0150185	0.0371229
CTACK	EIF2B1	8	0.00598901	0.0152864	0.695216
CTACK	TMEM254	9	-0.0155916	0.0219129	0.476759
CTACK	C1orf21	3	0.046289	0.0559399	0.407966
CTACK	IFNG-AS1	9	0.0178631	0.015239	0.241119
CTACK	TTC4	3	-0.0277026	0.0379318	0.46519
CTACK	RP11-169K16.9	5	0.0352943	0.0257396	0.17031
CTACK	SNHG3	3	-0.0411479	0.0690833	0.551424
CTACK	SEC31B	11	-0.00155447	0.0124293	0.900472
CTACK	FUCA1	12	0.0156169	0.0153814	0.309957
CTACK	GABARAPL1	7	-0.00471104	0.0345338	0.891491
CTACK	LYZ	23	0.00953872	0.00997763	0.339067
CTACK	RP11-69E11.4	7	-0.00885523	0.01765	0.61587
CTACK	IKBKE	7	0.0192234	0.0190985	0.314155
CTACK	VAMP3	7	0.033827	0.0181137	0.0618348
CTACK	FAM22A	11	0.0311513	0.0217147	0.151409
CTACK	CCT3	6	-0.00576536	0.0173735	0.740004
CTACK	CLEC12A	23	0.00246772	0.00840096	0.768954
CTACK	GAS6	3	-0.0381978	0.0369547	0.301305
CTACK	KLRAP1	3	-0.00467775	0.0237035	0.843558
CTACK	NUCKS1	6	0.00505109	0.0170646	0.767231
CTACK	CD52	5	-0.00702195	0.0264901	0.790949
CTACK	AC108448.2	3	-0.0550938	0.0508435	0.278544
CTACK	AL137145.1	5	-0.00460067	0.02392	0.847479
CTACK	BBS10	5	0.0170596	0.0191671	0.373439
CTACK	ARHGEF19	15	0.0185671	0.0149155	0.213198
CTACK	LCP1	3	0.00173179	0.0351924	0.960752
CTACK	NUDT5	5	-0.0370688	0.0304877	0.224037
CTACK	SEMA4A	20	-0.0080364	0.0106669	0.451211
CTACK	VANGL1	3	0.00146169	0.0343307	0.966039
CTACK	RP11-108M9.3	3	0.0110742	0.0331398	0.738254
CTACK	CREG1	3	0.00282719	0.0224692	0.89987
CTACK	OSGEP	10	-0.00415959	0.0140173	0.766659
CTACK	ARCN1	4	-0.0209376	0.0265966	0.431148
CTACK	PRKAB2	3	-0.0312097	0.0280534	0.265918
CTACK	FANK1	3	0.0344888	0.0355017	0.331314
CTACK	TMEM50A	8	-0.0017794	0.0112296	0.874097
CTACK	ZNF605	8	-0.0309259	0.0164085	0.059464
CTACK	CCNB1IP1	4	-0.0276384	0.0217995	0.204854
CTACK	UNC93B1	3	-0.0230725	0.0456959	0.61362
CTACK	LINGO4	5	-0.045357	0.0324062	0.161621
CTACK	UBE2Q1	4	0.00381206	0.0252791	0.880134
CTACK	RP11-439E19.3	3	0.0191428	0.037243	0.607253
CTACK	CACNB3	7	-0.00170679	0.0124917	0.89132
CTACK	CCSAP	5	0.00909762	0.0181444	0.61609
CTACK	C11orf75	11	-0.0212578	0.0163774	0.194289
CTACK	DENND2D	9	0.0248448	0.0325599	0.445433
CTACK	TMEM63A	10	0.0010035	0.0169741	0.952857
CTACK	PACS1	3	-0.0285115	0.0325192	0.380617
CTACK	SH3PXD2A	9	-0.00348536	0.0239771	0.884425
CTACK	DDX51	3	0.0425784	0.0547373	0.436647
CTACK	WNT5B	3	0.0265335	0.0273511	0.331993
CTACK	ACP6	9	-0.00892165	0.0186641	0.632643
CTACK	BEND7	4	-0.0440714	0.0322473	0.171729
CTACK	OR52B3P	3	0.035722	0.0268066	0.182669
CTACK	S100PBP	5	0.0258224	0.0235508	0.272879
CTACK	MST1P2	11	-0.0066129	0.0225772	0.769597
CTACK	PDE3B	4	-0.0839236	0.0355242	0.0181553
CTACK	RNH1	4	0.0192123	0.0222924	0.388781
CTACK	RP11-705C15.2	3	-0.0519193	0.042075	0.217215
CTACK	APAF1	3	-0.0330276	0.0246585	0.18044
CTACK	PRDM11	3	-0.0822452	0.0533985	0.123508
CTACK	USP15	10	-0.0287826	0.0204549	0.15939
CTACK	HSPA7	8	-0.0221999	0.0239311	0.353585
CTACK	C1QA	5	0.0179014	0.0190106	0.346369
CTACK	ACVRL1	4	-0.00556072	0.0203842	0.785011
CTACK	CAB39L	3	0.0372496	0.0249859	0.136008
CTACK	TBC1D4	10	0.0364265	0.0149154	0.0145974
CTACK	TRAV8-5	5	0.0360757	0.0156571	0.0212168
CTACK	KDELC2	8	0.00143124	0.0180892	0.936936
CTACK	RP11-496I9.1	3	-0.0250421	0.0534935	0.639689
CTACK	CTSG	4	-3.52361e-05	0.0126954	0.997785
CTACK	DCHS1	6	0.0156906	0.0193114	0.416501
CTACK	RHNO1	6	0.0114359	0.0166037	0.490978
CTACK	SLC25A34	10	0.0393949	0.0146404	0.00712731
CTACK	PTGFR	3	-0.0118852	0.0394367	0.763129
CTACK	DISC1	4	-0.012489	0.0265918	0.6386
CTACK	GPR137B	10	0.0405257	0.0179964	0.0243299
CTACK	C10orf32	21	-0.0244164	0.0116644	0.0363274
CTACK	RIMBP2	7	-0.0458531	0.0313366	0.143401
CTACK	IRF7	3	0.0264842	0.0370956	0.475261
CTACK	RHD	15	0.026303	0.0134099	0.0498261
CTACK	RP11-430C7.5	4	8.86924e-05	0.0414314	0.998292
CTACK	PTER	9	0.0341204	0.0130859	0.00912309
CTACK	GNPTAB	3	-0.116302	0.0474424	0.0142291
CTACK	TP73-AS1	3	0.022597	0.0320073	0.480191
CTACK	GRAMD1B	6	0.0131621	0.0260817	0.613805
CTACK	RP11-773D16.1	5	-0.0636647	0.042688	0.135857
CTACK	LRRC8B	15	0.0074709	0.0168501	0.657496
CTACK	CLECL1	8	0.00629569	0.0387581	0.870963
CTACK	FAM22E	3	-0.0350408	0.0454193	0.440412
CTACK	RSBN1	3	-0.00791992	0.0323139	0.806384
CTACK	AACS	5	0.0426544	0.0407521	0.295247
CTACK	FCRLB	8	-0.0223889	0.0176665	0.205044
CTACK	SLC38A1	13	0.0100602	0.0172476	0.559706
CTACK	HIF1AN	7	0.0155216	0.0207827	0.455152
CTACK	CLN5	8	-0.0143096	0.0232765	0.538709
CTACK	RRM1	7	-0.0110215	0.0182415	0.54571
CTACK	LAMTOR1	4	0.0794534	0.035686	0.0259834
CTACK	PLEKHB1	6	-0.0177785	0.0235794	0.450858
CTACK	RP11-728F11.4	4	-0.0271215	0.0243177	0.264722
CTACK	TCP11L2	7	-0.0187321	0.020741	0.366449
CTACK	SCMH1	3	0.101151	0.0373926	0.00682842
CTACK	LARP4B	3	0.0563607	0.0355253	0.112628
CTACK	QSOX1	9	0.0115198	0.0189324	0.542874
CTACK	C1orf198	6	0.0290912	0.0304696	0.339699
CTACK	SLC25A16	9	-0.0136828	0.0210373	0.51543
CTACK	FAM21C	6	-0.0491092	0.0355361	0.166987
CTACK	PCBD1	3	0.0664358	0.0407901	0.103371
CTACK	MED19	14	0.0125728	0.016174	0.436955
CTACK	FRAT1	4	0.00214118	0.0142549	0.880601
CTACK	C10orf128	17	-0.00504841	0.0101847	0.620117
CTACK	TRAV38-1	4	-0.00605486	0.0291895	0.835672
CTACK	DHRS4L2	4	0.0164588	0.0335939	0.62418
CTACK	RP11-18I14.7	7	-0.021031	0.0192092	0.273587
CTACK	ACOT7	4	-0.00544515	0.0322015	0.865721
CTACK	AC051649.16	4	0.00963683	0.0289009	0.738799
CTACK	STX3	3	0.0127163	0.0326439	0.696873
CTACK	SLC35F3	11	-0.00418799	0.0151142	0.781711
CTACK	TMEM223	4	-0.0114456	0.0232952	0.623194
CTACK	LINC00565	9	0.0275426	0.0176623	0.118903
CTACK	DARS2	4	-0.0314929	0.0343278	0.358925
CTACK	PRR5L	5	-0.0099309	0.0284709	0.727232
CTACK	TRAV20	3	-0.0253306	0.0390593	0.516651
CTACK	METTL17	3	0.0210777	0.0199074	0.289696
CTACK	PLEKHA5	6	-0.0129768	0.0338169	0.701173
CTACK	ADARB2	12	0.0203709	0.0145263	0.160812
CTACK	RWDD3	7	-0.0241374	0.0233747	0.301778
CTACK	TRIM22	3	-0.0137787	0.0321194	0.667935
CTACK	KCNMA1	8	-0.00204515	0.0166451	0.902212
CTACK	GTF3A	7	0.00611314	0.0141592	0.665929
CTACK	AP003068.23	13	0.0302622	0.0173019	0.0802792
CTACK	MAP3K11	17	0.0239941	0.0149348	0.108144
CTACK	PRCP	5	-0.00110366	0.0270282	0.967429
CTACK	TNFSF13B	3	0.0253303	0.0389355	0.515323
CTACK	ANKLE2	5	-0.00535344	0.0210838	0.799563
CTACK	ARL14EP	6	-0.0286306	0.0299764	0.339525
CTACK	EPHX4	3	0.0244365	0.0270758	0.366779
CTACK	RP5-827C21.4	6	-0.0142034	0.01791	0.427754
CTACK	PTPRE	7	-0.00772646	0.0219557	0.724905
CTACK	KRT5	4	-0.0320806	0.0323117	0.320784
CTACK	MR1	5	0.0359324	0.0230592	0.11917
CTACK	HPS6	3	-0.0270701	0.0253844	0.286239
CTACK	GALNT2	3	0.0010118	0.0481235	0.983226
CTACK	TRAV4	5	6.42909e-05	0.0151419	0.996612
CTACK	DNHD1	5	-0.0245611	0.0245364	0.316824
CTACK	HELLS	5	-0.0190937	0.0265428	0.471922
CTACK	MRPL23-AS1	3	0.00656294	0.0275045	0.811405
CTACK	KIRREL3	3	0.0331399	0.0440802	0.452166
CTACK	RP11-598F7.3	4	0.00466438	0.046658	0.920368
CTACK	CA6	5	0.000789484	0.0223581	0.971832
CTACK	AC084018.1	7	0.0143887	0.020048	0.472935
CTACK	SF3B2	4	-0.00909657	0.0254619	0.720896
CTACK	IPP	7	0.00902317	0.0208513	0.665204
CTACK	LRRC16B	3	0.0144182	0.0321029	0.653341
CTACK	CITED4	10	-0.0237538	0.016151	0.141362
CTACK	TNFRSF9	3	-0.03733	0.0509938	0.464137
CTACK	IQSEC3	10	-0.024261	0.0166635	0.145409
CTACK	CDHR1	5	0.0440333	0.0294303	0.134605
CTACK	GSTO2	4	0.0349391	0.0287876	0.224869
CTACK	RP4-798A10.2	4	0.00559093	0.0233787	0.810992
CTACK	METTL18	7	0.0111681	0.0161995	0.490564
CTACK	RP11-119D9.1	3	0.021028	0.042605	0.621618
CTACK	CTSK	11	-0.00141883	0.0135558	0.916641
CTACK	SIDT2	22	0.0106848	0.0124323	0.390099
CTACK	AL161915.1	4	0.0160524	0.0323934	0.620216
CTACK	GPR180	13	0.0337679	0.0156906	0.0313892
CTACK	BTBD11	17	-0.00706121	0.0126675	0.577236
CTACK	POLR1D	10	0.0388631	0.0181005	0.0317873
CTACK	CAMTA1	5	0.0193523	0.0222996	0.385485
CTACK	CACNB2	3	-0.0367233	0.0450745	0.41523
CTACK	CDH23	13	-0.0133929	0.0128837	0.298561
CTACK	RNASE2	11	-0.00728708	0.0139228	0.600701
CTACK	POLR3B	4	-0.00544925	0.0130896	0.677189
CTACK	GDPD5	11	-0.00782574	0.0160732	0.626342
CTACK	RP11-326C3.11	5	-0.0507261	0.0598348	0.396567
CTACK	SSH3	5	-2.91364e-05	0.0257355	0.999097
CTACK	EIF4G3	3	-0.0141255	0.0471881	0.764678
CTACK	PSRC1	10	-0.0177779	0.0168605	0.291694
CTACK	TSPAN18	3	-0.101735	0.113266	0.369082
CTACK	MED4	11	0.00285755	0.0109601	0.794305
CTACK	MICAL2	3	-0.0873128	0.0592518	0.140593
CTACK	PYCR2	7	-0.013352	0.01452	0.357802
CTACK	IGSF8	3	-0.0464114	0.0379255	0.221047
CTACK	GPR162	10	0.0133059	0.0197887	0.501332
CTACK	TSPAN31	5	-0.0128655	0.0131637	0.328396
CTACK	ZSWIM5	3	-0.052568	0.0277293	0.0579922
CTACK	RP11-981P6.1	3	0.0164464	0.0269416	0.541566
CTACK	SESN3	9	0.00666499	0.0177913	0.707943
CTACK	ZBTB48	6	-0.0187782	0.0264795	0.478226
CTACK	PLOD1	9	-0.0214991	0.0156829	0.170417
CTACK	GSTM1	17	0.00581259	0.0108976	0.593768
CTACK	TRIM6	13	0.00521976	0.0296067	0.860056
CTACK	WAC-AS1	6	-0.0250941	0.0153873	0.102926
CTACK	RP11-23J18.1	6	-0.0140651	0.0213007	0.509053
CTACK	GLTP	4	0.0404752	0.0280108	0.148462
CTACK	SUPV3L1	10	0.00216025	0.0209448	0.917852
CTACK	PDE2A	3	-0.116987	0.0456279	0.0103496
CTACK	STK32C	13	0.0120747	0.011657	0.30028
CTACK	TNFSF4	5	0.00780165	0.0169517	0.645352
CTACK	CARD16	11	0.0166196	0.0129602	0.199718
CTACK	ECM1	3	-0.00216593	0.0261144	0.933899
CTACK	PIGK	4	0.0265373	0.0283909	0.349937
CTACK	CTC-497E21.4	16	-0.0210432	0.0170751	0.217805
CTACK	PDLIM1	5	0.0021169	0.0363038	0.953501
CTACK	WDFY4	7	-0.0121093	0.0193722	0.531912
CTACK	TRIM8	5	0.0368792	0.0267897	0.168629
CTACK	C11orf54	9	0.0315577	0.0229596	0.16929
CTACK	NOTCH2	3	0.0106405	0.040676	0.793636
CTACK	MADD	5	0.0107906	0.0142098	0.447625
CTACK	RP11-137H2.4	8	0.00297343	0.0190212	0.87578
CTACK	FBXO2	7	0.00408017	0.0173447	0.814022
CTACK	LRRC27	5	-0.0346587	0.0307836	0.260216
CTACK	EPRS	3	-0.0285151	0.0798036	0.720855
CTACK	CROCCP2	17	-0.0136765	0.0151579	0.366917
CTACK	CAMK1D	11	-0.0124447	0.0262607	0.635579
CTACK	CACNA1E	4	0.011202	0.0370288	0.762255
CTACK	CTNNBIP1	3	-0.00500796	0.0197098	0.79943
CTACK	DENND5B	5	0.0165873	0.0227785	0.46649
CTACK	ZDHHC18	3	0.113779	0.066796	0.0884961
CTACK	MORN3	6	0.00261655	0.0233996	0.910966
CTACK	SERPING1	5	0.0042569	0.022529	0.850131
CTACK	CCDC92	5	0.00984021	0.0254527	0.699047
CTACK	NFE2	9	0.0272989	0.00908002	0.00264292
CTACK	PARP11	3	0.0533859	0.0621347	0.390232
CTACK	C10orf11	9	0.00425303	0.0128886	0.741413
CTACK	CAMKK2	19	0.000868718	0.0153339	0.954821
CTACK	CCDC91	3	-0.0731315	0.0422658	0.083581
CTACK	FAM216A	4	0.0486413	0.0187854	0.00961683
CTACK	HPD	6	-0.0144884	0.0174409	0.406136
CTACK	PGM1	12	-0.0090354	0.0134468	0.501625
CTACK	GLT25D2	18	-0.00536474	0.0140624	0.702835
CTACK	PHGDH	11	0.00668218	0.0163938	0.683564
CTACK	ECE1	3	-0.0117108	0.0244515	0.631981
CTACK	FAM86C1	9	0.00949702	0.0192226	0.621267
CTACK	STYK1	3	-0.0495332	0.0483348	0.30546
CTACK	SLC18A2	3	0.00875836	0.0331817	0.791817
CTACK	LRRC8C	15	-0.00414372	0.0130363	0.750592
CTACK	ZNF641	19	-0.00939259	0.0128973	0.466455
CTACK	RP11-757G1.6	3	0.0176954	0.0209868	0.399136
CTACK	CSTF2T	5	-0.00256915	0.0372614	0.94503
CTACK	CRTAM	4	0.0220385	0.0223599	0.324317
CTACK	HBG2	4	-0.000974674	0.0179548	0.956708
CTACK	SMYD3	7	0.0406021	0.0303011	0.18026
CTACK	PYHIN1	9	-0.00999576	0.0264681	0.705688
CTACK	AE000661.37	3	0.03317	0.0363689	0.361746
CTACK	ZNF124	5	0.0213169	0.0203273	0.294326
CTACK	BTG2	4	-0.0196946	0.0182281	0.279939
CTACK	C11orf73	3	0.0518965	0.0258741	0.0448847
CTACK	NBPF4	3	-0.0477086	0.0867084	0.58217
CTACK	KIAA0226L	4	-0.0258467	0.0200599	0.197581
CTACK	BCAT1	15	0.0140569	0.0119501	0.239478
CTACK	HEBP1	5	0.00872347	0.0335095	0.79461
CTACK	LIPN	19	0.00529756	0.0134275	0.693189
CTACK	F5	8	-0.00243636	0.0136583	0.858425
CTACK	GORAB	7	0.00308544	0.0166374	0.852874
CTACK	ZNF215	3	-0.0107988	0.0176001	0.539503
CTACK	CASQ1	5	0.00722534	0.017818	0.685103
CTACK	PAAF1	15	0.00199524	0.00992556	0.840682
CTACK	HSPG2	6	0.000925415	0.0342164	0.978423
CTACK	RP11-169D4.2	4	-0.00111656	0.0234652	0.962048
CTACK	BSCL2	6	-0.00245171	0.0110181	0.823912
CTACK	ZNF248	3	0.0118287	0.0329843	0.719883
CTACK	CNIH4	4	-0.00749399	0.0179483	0.67629
CTACK	TMCO3	9	0.00333409	0.0135332	0.805401
CTACK	C1orf87	11	0.00196906	0.00950758	0.835929
CTACK	STAT6	15	-0.020805	0.015259	0.172738
CTACK	MAP3K6	12	0.01378	0.0141166	0.328989
CTACK	CHD1L	9	-0.0204028	0.0229298	0.373576
CTACK	MGST3	19	0.000374471	0.0113815	0.973753
CTACK	GXYLT1	7	-0.00179636	0.0255522	0.943954
CTACK	C10orf76	4	-0.0159038	0.0358685	0.657482
CTACK	PANX1	9	0.0180639	0.0179304	0.31372
CTACK	TRIT1	6	0.0109296	0.013616	0.422146
CTACK	RHOBTB1	3	0.0208993	0.0340298	0.539117
CTACK	RP11-499P20.2	7	-0.012433	0.0142378	0.382535
CTACK	RP11-140A10.3	3	0.00520653	0.0257771	0.83993
CTACK	HAL	7	-0.0236749	0.0206113	0.250704
CTACK	CHI3L1	9	0.00628889	0.0174962	0.719263
CTACK	TCEANC2	4	0.0345237	0.0605219	0.568383
CTACK	ZMYND12	3	0.0141328	0.0235492	0.548413
CTACK	RNF219	5	0.0279948	0.0217347	0.197737
CTACK	USPL1	3	-0.0310053	0.0224463	0.167183
CTACK	UNC5B	3	0.0117342	0.0166835	0.481841
CTACK	RP11-493L12.6	4	-0.0295371	0.0301573	0.327366
CTACK	RP4-761J14.10	4	-0.0438208	0.0258456	0.0899832
CTACK	VAMP1	10	0.0015533	0.0131532	0.905994
CTACK	NPL	3	0.0488585	0.0518982	0.346484
CTACK	RP11-295P9.3	7	-0.0304419	0.0201046	0.129981
CTACK	CAT	11	0.00241712	0.0156732	0.877436
CTACK	CDK2AP1	3	0.0338905	0.0285008	0.234398
CTACK	NSL1	3	-0.001078	0.0276036	0.968848
CTACK	RP11-325P15.3	10	-0.0151163	0.0165887	0.36217
CTACK	CLYBL	11	-0.00601063	0.0117645	0.609412
CTACK	SLC24A6	5	0.00583809	0.0292264	0.841673
CTACK	PCID2	5	0.046772	0.0358423	0.191913
CTACK	FAM76B	8	0.00887302	0.021033	0.673126
CTACK	REC8	4	0.0512074	0.0428327	0.231884
CTACK	UBAP2L	6	-0.0073913	0.0207393	0.721548
CTACK	ALKBH3	3	-0.00218262	0.0357013	0.951251
CTACK	RP11-18I14.10	3	-0.0243331	0.0235215	0.3009
CTACK	TM7SF2	3	-0.00879617	0.0230819	0.70314
CTACK	KL	7	0.0151538	0.0276994	0.584323
CTACK	KANSL2	6	-0.0658411	0.0233827	0.00486549
CTACK	RP1-228P16.1	6	-0.00240186	0.0235237	0.918674
CTACK	AS3MT	11	-0.026545	0.0216654	0.22049
CTACK	CEP104	6	-0.0239737	0.010496	0.0223663
CTACK	BIVM	3	0.0141671	0.0234695	0.546085
CTACK	SLC36A4	3	0.0223753	0.0267779	0.403386
CTACK	COPS7A	4	-0.0109306	0.0198451	0.581775
CTACK	KMO	4	-0.050676	0.0270756	0.0612557
CTACK	QSER1	3	-0.027031	0.0489923	0.581128
CTACK	MS4A7	6	0.0219036	0.023943	0.360285
CTACK	C1QC	3	0.0149733	0.0382215	0.695242
CTACK	RP4-803A2.1	3	0.00803122	0.0397318	0.839811
CTACK	ING1	4	-0.007912	0.0264144	0.764533
CTACK	RP11-57H14.4	3	-0.0206076	0.0444047	0.642585
CTACK	LEMD3	6	-0.00298298	0.0186138	0.872679
CTACK	DNAJB12	6	0.00617196	0.0166629	0.711084
CTACK	FCGR2B	21	0.000511144	0.0110257	0.963024
CTACK	KIF1B	14	0.000201247	0.0108371	0.985184
CTACK	USP48	7	-0.0306481	0.0178352	0.085724
CTACK	ACY3	3	0.0213992	0.0316286	0.498673
CTACK	SPSB2	5	0.0577518	0.0489528	0.238102
CTACK	CERS5	18	0.00444766	0.0120243	0.711465
CTACK	ACAD8	6	-0.0146507	0.0201351	0.466847
CTACK	SLC6A12	4	0.0399366	0.0614809	0.515966
CTACK	ORAI1	4	0.0171434	0.018222	0.346804
CTACK	MRPL37	3	-0.0550397	0.0338955	0.104417
CTACK	SARS	3	-0.0107161	0.0420458	0.798826
CTACK	METTL7A	3	-0.0242715	0.0242333	0.316549
CTACK	GLT1D1	3	-0.0814972	0.0568385	0.151619
CTACK	RBMXL1	4	-0.0204349	0.0335226	0.542137
CTACK	CTBS	7	0.0408803	0.0234408	0.0811628
CTACK	OBSCN	4	-0.0229372	0.0262505	0.382237
CTACK	RNF141	4	0.0121718	0.0278875	0.662503
CTACK	RP11-218M22.1	9	-0.0128318	0.0169282	0.448445
CTACK	GBP4	6	-0.00345692	0.0277071	0.900708
CTACK	IDI1	3	-0.0149713	0.0525884	0.775883
CTACK	ATF1	4	-0.030774	0.0160402	0.0550402
CTACK	ATP7B	6	-0.0116683	0.0198369	0.55639
CTACK	JAKMIP3	4	0.0114087	0.0326861	0.727061
CTACK	OR7E14P	8	0.00247839	0.0160026	0.87692
CTACK	FAM69A	3	0.0129232	0.0117555	0.271621
CTACK	ADAM15	14	-0.00356614	0.0132997	0.788595
CTACK	GCN1L1	11	0.0109137	0.0189546	0.564761
CTACK	MICALCL	6	-0.0130029	0.0168071	0.439134
CTACK	SLC25A24	10	-0.0277555	0.0167892	0.0982965
CTACK	TMCO4	3	0.0499109	0.0406866	0.219929
CTACK	KIF20B	3	0.0115647	0.0291107	0.69117
CTACK	SMIM1	8	0.0212335	0.0125717	0.0912202
CTACK	CCDC82	3	0.0247318	0.0192587	0.199077
CTACK	PHTF1	5	-0.0102328	0.0301138	0.734004
CTACK	GNG5	3	-0.0418054	0.0340404	0.219405
CTACK	CAMSAP2	5	0.00419215	0.0281746	0.881718
CTACK	C12orf73	3	0.00260948	0.0427758	0.951356
CTACK	FKSG48	3	-0.0195661	0.0330033	0.55328
CTACK	MMAB	3	-0.0244682	0.0355949	0.491825
CTACK	FADS1	10	-0.0058325	0.0239377	0.807499
CTACK	TMEM109	3	-0.0153515	0.0239986	0.522378
CTACK	RCC2	4	-0.0168182	0.0246679	0.495375
CTACK	LEPRE1	3	0.0318089	0.0269717	0.238261
CTACK	ATP6V0A2	4	-0.00993366	0.047318	0.833719
CTACK	INTS5	12	-0.0102805	0.0169961	0.545266
CTACK	NDST2	6	0.046414	0.0238613	0.0517558
CTACK	RP11-531H8.2	9	0.0319419	0.0211118	0.130283
CTACK	RP11-503G7.2	7	0.0184283	0.015576	0.236763
CTACK	CWF19L1	12	-0.0153478	0.0189868	0.418894
CTACK	FAM171A1	9	0.00274255	0.0176648	0.87662
CTACK	IFNLR1	3	0.00973425	0.0289397	0.736597
CTACK	HOXC4	3	0.0473049	0.0460988	0.304815
CTACK	DYRK4	5	-0.0380041	0.0293083	0.194734
CTACK	RHOC	3	0.016371	0.015977	0.305524
CTACK	PYROXD2	4	-0.00791432	0.0329632	0.810256
CTACK	NIPAL3	3	-0.00626141	0.025652	0.807161
CTACK	TMEM123	3	-0.0198305	0.0286956	0.489525
CTACK	RRAGC	3	0.0408106	0.0296951	0.169342
CTACK	CTD-2562J17.7	4	-0.0843498	0.0460529	0.0670135
CTACK	RP11-445P17.8	6	0.0108949	0.0155274	0.482894
CTACK	C2CD2L	9	-0.0145273	0.018065	0.4213
CTACK	C1QTNF4	9	0.0111916	0.0176332	0.525631
CTACK	HPCAL4	18	-0.00371225	0.0122496	0.761851
CTACK	OXA1L	3	0.0439615	0.0710173	0.5359
CTACK	OAT	5	-0.0136708	0.0263644	0.604087
CTACK	COL9A2	3	0.0526029	0.0452006	0.244518
CTACK	RP11-641A6.2	8	-0.0447572	0.027229	0.100232
CTACK	RNASE1	3	-0.0378714	0.0268718	0.158735
CTACK	NINJ2	7	-0.0315757	0.0183043	0.0845197
CTACK	SESN2	3	0.00468367	0.059566	0.937327
CTACK	KLHL20	3	-0.0580832	0.0389894	0.136298
CTACK	ATXN7L3B	3	-0.00116336	0.0437251	0.978774
CTACK	C10orf105	5	0.0090832	0.0239405	0.704386
CTACK	PIGCP1	6	-0.00723974	0.0193962	0.708958
CTACK	INTS6	5	0.0668402	0.0228128	0.0033903
CTACK	HSD17B12	14	0.00587936	0.0118324	0.619269
CTACK	FBXO44	4	-0.0547443	0.041109	0.182963
CTACK	VCL	8	0.00383829	0.0177664	0.828955
CTACK	PER3	5	0.0271268	0.0203223	0.181933
CTACK	NRP1	8	0.0152254	0.0188375	0.418946
CTACK	TTC13	3	0.0196317	0.0335298	0.558211
CTACK	ANXA11	6	0.0346414	0.0185603	0.0619819
CTACK	RGCC	4	0.0249172	0.027821	0.370453
CTACK	GTPBP4	8	-0.00295058	0.0176818	0.867472
CTACK	RERE	13	0.0190149	0.0184633	0.303066
CTACK	ATP1B1	13	0.00879219	0.0142604	0.537535
CTACK	SDHDP6	7	-0.00966089	0.0106639	0.364968
CTACK	MSANTD4	3	0.0314637	0.0431407	0.4658
CTACK	GLUL	3	-0.016573	0.0331282	0.616885
CTACK	LYSMD1	4	0.0706835	0.0464298	0.127916
CTACK	C1QB	11	0.0013296	0.0161011	0.934187
CTACK	CDC16	15	0.00746921	0.0131453	0.569895
CTACK	RP11-59H1.3	3	-0.0457131	0.0592781	0.44061
CTACK	PPA1	9	-0.00495522	0.0166985	0.766661
CTACK	PEA15	5	0.00968188	0.0207857	0.641362
CTACK	NT5C2	8	-0.0332702	0.0226055	0.141082
CTACK	IPMK	5	-0.0336441	0.0256507	0.189646
CTACK	PTCHD3P1	5	-0.0701457	0.0314218	0.0255891
CTACK	RILPL2	9	-0.00290509	0.0169241	0.86371
CTACK	TCTN2	5	0.0240765	0.0352731	0.494876
CTACK	P2RX7	6	-0.00885988	0.0292523	0.761982
CTACK	TESPA1	12	-0.0175213	0.016505	0.288429
CTACK	FAM160B1	3	0.0254066	0.0286529	0.375238
CTACK	HENMT1	5	0.0139036	0.0350412	0.69153
CTACK	C1orf134	4	-0.0262579	0.0262768	0.317659
CTACK	DLG5	8	0.0350219	0.016558	0.0344216
CTACK	KLRD1	6	-0.00173071	0.011778	0.883176
CTACK	CD81	3	-0.0114761	0.0241819	0.63509
CTACK	ISCU	5	0.00246843	0.0241571	0.918612
CTACK	snoU13	4	0.0277873	0.0407425	0.495226
CTACK	DPYSL4	12	0.00594682	0.0146001	0.683777
CTACK	TRMT112	4	0.00173284	0.0177288	0.922137
CTACK	SNORA16	10	0.0270243	0.0186339	0.146982
CTACK	ERP27	14	0.0164521	0.0114228	0.149785
CTACK	C12orf75	10	0.0107513	0.0115106	0.350283
CTACK	P2RX4	11	0.00683732	0.0118503	0.563956
CTACK	ADAM8	3	-0.0151562	0.0447269	0.734715
CTACK	NAALADL1	4	0.017288	0.0267989	0.51886
CTACK	C10orf68	3	0.00893267	0.0459868	0.845985
CTACK	FCGR3A	3	-0.0321239	0.0812223	0.69247
CTACK	CTD-2245O6.1	5	0.0083767	0.0311657	0.7881
CTACK	ST6GALNAC3	6	-0.00729115	0.0175261	0.677397
CTACK	PLEKHA7	4	-0.0315688	0.0299021	0.291087
CTACK	ABHD4	3	0.0230334	0.0498392	0.643972
CTACK	MDM1	7	-0.0500904	0.0331878	0.131221
CTACK	SMG5	19	-0.00126631	0.0125735	0.919779
CTACK	MACF1	8	-0.0123031	0.0154523	0.425917
CTACK	SMUG1	9	-0.0105625	0.0165605	0.523595
CTACK	PLA2G16	16	-0.00294684	0.0151957	0.846234
CTACK	KIAA1551	11	0.028163	0.026744	0.292315
CTACK	RP11-923I11.1	3	0.0846953	0.0557327	0.128594
CTACK	SLC4A8	4	0.00307567	0.041977	0.941591
CTACK	SIRT1	6	-0.000962289	0.0222165	0.965451
CTACK	NDUFA12	16	-0.00307057	0.0140025	0.826426
CTACK	SNORD14A	10	0.000703031	0.0125453	0.95531
CTACK	SNHG1	3	0.0322923	0.0465033	0.487426
CTACK	VAV3-AS1	3	-0.0282195	0.035749	0.429892
CTACK	PCNXL3	3	-0.00392361	0.0461107	0.932189
CTACK	KLF12	3	-0.0384218	0.028803	0.18222
CTACK	SMARCC2	4	0.00123535	0.0349996	0.971844
CTACK	OR13A1	3	-0.0379365	0.0255136	0.137038
CTACK	RGS10	3	0.0282327	0.0318067	0.374738
CTACK	EBPL	13	-0.0145403	0.0140396	0.300358
CTACK	VAV3	15	-0.0104002	0.0119636	0.384676
CTACK	TRAV35	4	0.00144522	0.0167816	0.931372
CTACK	RP11-1105G2.4	3	0.0396364	0.0344896	0.250463
CTACK	GGACT	6	0.0525779	0.0466619	0.259834
CTACK	CD247	3	0.00171366	0.0189861	0.928081
CTACK	MST1L	9	-0.0261802	0.0222727	0.239817
CTACK	RPUSD4	9	0.0062485	0.0176102	0.722723
CTACK	TRAV38-2DV8	3	-0.029774	0.0616914	0.62936
CTACK	RAB7L1	7	-0.011899	0.019842	0.548714
CTACK	KNDC1	4	-0.00600777	0.0375351	0.872836
CTACK	FMO4	4	0.00974943	0.027219	0.720205
CTACK	FAM159A	13	0.00586433	0.0157262	0.709221
CTACK	IFITM3	10	-0.00741156	0.0125265	0.554072
CTACK	CPT1A	4	-0.00753369	0.0154071	0.624858
CTACK	RP11-585P4.5	8	0.00426326	0.0172158	0.804416
CTACK	DAZAP2	5	0.00535063	0.0415909	0.897635
CTACK	DIEXF	10	-0.00948261	0.0175712	0.589427
CTACK	YEATS4	20	0.0107627	0.010494	0.305075
CTACK	LDLRAD3	3	-0.0442914	0.0580454	0.445435
CTACK	CEP170	3	0.0323698	0.0322211	0.315083
CTACK	LMNA	3	0.023492	0.0346366	0.497618
CTACK	DDX20	3	-0.0523207	0.0407318	0.198961
CTACK	GTF2H1	6	0.0130336	0.0211855	0.538415
CTACK	KCTD12	4	0.0254024	0.0232759	0.275116
CTACK	EXT2	10	-0.0137955	0.019254	0.473682
CTACK	PCSK7	5	-0.0366215	0.0187179	0.0504072
CTACK	TRIM66	19	-0.0073828	0.0139082	0.595542
CTACK	PITRM1	9	0.00342651	0.0147083	0.815789
CTACK	TRAV3	3	0.0525915	0.0719889	0.465054
CTACK	RBM26-AS1	4	0.00668115	0.0205833	0.745491
CTACK	RP11-439E19.9	4	-0.00207796	0.0372448	0.955507
CTACK	HPS5	3	-0.0295749	0.0469306	0.528575
CTACK	RP11-127L20.6	5	0.0149614	0.0217506	0.491539
CTACK	MS4A14	20	-0.00975355	0.012976	0.452256
CTACK	DUSP23	5	-0.0115184	0.0223085	0.605628
CTACK	LMO4	3	-0.0825977	0.0428885	0.0541205
CTACK	GVINP1	3	0.0407926	0.0359025	0.255871
CTACK	RP11-159N11.4	4	0.0107724	0.0284504	0.704957
CTACK	STX6	5	0.0546785	0.0221643	0.0136265
CTACK	IL15RA	6	3.25365e-05	0.0192564	0.998652
CTACK	FNDC3A	3	-0.0300185	0.0417916	0.472578
CTACK	NEGR1	5	0.0155971	0.023951	0.514913
CTACK	B3GALNT2	11	-0.0117454	0.019846	0.553968
CTACK	KDM5A	7	-0.0287177	0.021779	0.187303
CTACK	CACUL1	4	-0.00417747	0.0300653	0.889492
CTACK	CLEC1B	8	-0.00117544	0.0234385	0.960003
CTACK	PRRG4	5	0.0156307	0.0227837	0.492683
CTACK	IKBIP	8	-0.0153194	0.02006	0.445057
CTACK	AQP10	7	0.00803545	0.0126302	0.524641
CTACK	SLC7A8	11	0.00346593	0.0111099	0.755065
CTACK	PIGV	3	-0.00884439	0.0151695	0.559868
CTACK	RP11-598F7.4	4	-0.0185457	0.0348317	0.594422
CTACK	RP11-186N15.3	3	-0.0223592	0.0389362	0.565797
CTACK	BAMBI	3	-0.0457425	0.0479848	0.340452
CTACK	MLEC	3	0.0217317	0.0324937	0.503625
CTACK	DPYD	5	0.025169	0.0225585	0.264542
CTACK	APBB1IP	4	0.0220284	0.027284	0.419451
CTACK	CD101	15	0.00632845	0.0145391	0.663365
CTACK	RAB3IL1	5	-0.00598986	0.0190121	0.75272
CTACK	KDM5B	4	-0.0313408	0.0468123	0.503177
CTACK	SNRNP40	3	-0.00387686	0.0418969	0.926274
CTACK	VPS36	4	-0.0260112	0.0402655	0.518284
CTACK	INTS6-AS1	4	0.0117921	0.0343759	0.731573
CTACK	OAF	3	-0.00102482	0.0204868	0.960104
CTACK	PARP2	3	0.0509785	0.021731	0.0189817
CTACK	GOLT1B	6	0.0375117	0.0239046	0.116595
CTACK	ZNF697	3	0.0131038	0.0235761	0.57834
CTACK	CYP2E1	6	0.00783966	0.0483988	0.871321
CTACK	OR52K2	6	0.0143764	0.0223348	0.519785
CTACK	EFCAB2	4	0.0101835	0.0239855	0.671153
CTACK	MRVI1	11	-0.00900199	0.0150771	0.550464
CTACK	AK4	3	-0.00124259	0.047262	0.979025
CTACK	GNAI3	7	0.00892825	0.011496	0.437371
CTACK	PCED1B	9	-0.0168831	0.018382	0.358377
CTACK	TSTD1	3	-0.00469979	0.0279434	0.866434
CTACK	KCNMB4	7	-0.00200507	0.025182	0.936537
CTACK	C1orf101	3	-0.04214	0.0757005	0.577754
CTACK	UTS2	6	0.0142206	0.0316206	0.652908
CTACK	RP4-728D4.2	3	0.0735605	0.0815604	0.367103
CTACK	ARID1A	6	-0.00777567	0.0116255	0.503594
CTACK	PLCH2	8	-0.0152288	0.0129738	0.240469
CTACK	RNF10	8	0.0252971	0.0204871	0.216912
CTACK	HCAR3	8	-0.0213912	0.0317974	0.501116
CTACK	PHYH	8	0.0133074	0.0139029	0.338481
CTACK	RHOU	12	0.00958185	0.0218259	0.660652
CTACK	RP11-122G18.5	5	-0.0504355	0.0363094	0.164818
CTACK	DIXDC1	4	0.00783717	0.0283934	0.782532
CTACK	DIP2C	6	0.0645559	0.0335361	0.0542333
CTACK	ROBO3	9	-0.0101125	0.0142373	0.477527
CTACK	DHRS1	14	0.0281473	0.0112365	0.0122455
CTACK	HAUS4	15	0.0118391	0.0148877	0.426478
CTACK	CYB5R2	9	-0.00367285	0.0161828	0.820455
CTACK	RP11-713P17.3	4	-0.0287125	0.0355939	0.419857
CTACK	CTGLF12P	3	0.0748269	0.0351094	0.0330684
CTACK	RILPL1	4	0.0296825	0.0417832	0.477461
CTACK	ITGB3BP	7	0.0107728	0.0150331	0.473617
CTACK	MTHFR	13	-0.00674037	0.00983952	0.493325
CTACK	PRDX6	10	-0.0103663	0.027866	0.70989
CTACK	RP11-517P14.2	3	-0.00556204	0.0478851	0.907531
CTACK	NDUFS2	3	0.0762603	0.0277229	0.00594487
CTACK	MAPK8	3	-0.0232117	0.0260099	0.372169
CTACK	FAM89A	7	0.0417241	0.0157477	0.00806001
CTACK	CCDC88B	14	0.0138046	0.012922	0.285385
CTACK	IFITM2	3	0.0122106	0.0356637	0.732065
CTACK	DPY19L2	5	0.0169975	0.0267442	0.525064
CTACK	USP12-AS2	3	-0.122381	0.0462236	0.00810704
CTACK	RP11-476D10.1	19	0.00751494	0.0118101	0.52457
CTACK	AP006621.1	13	-0.0346192	0.0166413	0.0374958
CTACK	MRPS16	3	0.0018327	0.0374824	0.961003
CTACK	CORO1C	6	-0.0178236	0.0185531	0.336714
CTACK	GHITM	6	-0.00573754	0.035508	0.871633
CTACK	GPN3	17	0.0333636	0.0136277	0.0143566
CTACK	SNX7	3	-0.0694757	0.0424109	0.101388
CTACK	NBL1	12	-0.0153454	0.0160202	0.338123
CTACK	ARHGAP32	8	0.0280905	0.0264716	0.28862
CTACK	DEPDC7	3	0.000606727	0.0277131	0.982533
CTACK	TCEA3	3	0.0953458	0.0292926	0.00113416
CTACK	NCAPD2	10	-0.0101609	0.0134382	0.449578
CTACK	FBRSL1	4	-0.0412747	0.026247	0.115823
CTACK	PELI3	3	-0.000392445	0.0269408	0.988378
CTACK	SLC22A17	3	0.0347629	0.0267996	0.194582
CTACK	RP11-745O10.2	9	-0.0156982	0.0173388	0.365265
CTACK	BMP8A	4	-0.013657	0.0246761	0.579956
CTACK	RP11-399O19.8	4	0.0253418	0.0294946	0.39023
CTACK	ECHDC3	8	-0.00491698	0.0154453	0.750222
CTACK	SLC22A18	5	0.0229147	0.022135	0.300563
CTACK	CCDC15	5	-0.00405527	0.0253636	0.872971
CTACK	RP3-395M20.8	5	0.0518593	0.0372754	0.16415
CTACK	EXTL2	3	-0.0128176	0.0179347	0.474806
CTACK	ITIH2	3	-0.00909259	0.030117	0.762721
CTACK	KRT72	18	-0.0209735	0.0121626	0.084631
CTACK	CD27-AS1	15	0.00904758	0.0115321	0.432714
CTACK	FUOM	6	0.0202466	0.0311991	0.516372
CTACK	DFFA	5	-0.000458778	0.025985	0.985914
CTACK	KIAA1467	3	-0.00327899	0.0369582	0.929303
CTACK	CELA1	8	0.0104621	0.0184497	0.570672
CTACK	CD1E	6	0.0203108	0.0237946	0.393333
CTACK	RP13-25N22.1	5	0.000597878	0.0211704	0.97747
CTACK	CHPT1	11	-0.00990047	0.0108284	0.360554
CTACK	CISD1	15	-0.0163585	0.0131072	0.21201
CTACK	OPN3	6	0.00936538	0.0182812	0.608445
CTACK	MBNL2	3	-0.0254375	0.0664786	0.701985
CTACK	KLRC3	13	0.0240994	0.0138214	0.0812225
CTACK	AKR1C2	12	0.0112089	0.0162072	0.48919
CTACK	KPNA3	5	-0.0187734	0.0410415	0.647366
CTACK	DHRS4	4	-0.0586579	0.0377928	0.12064
CTACK	LAMTOR5	3	0.0257707	0.0295178	0.382633
CTACK	RP11-5K23.3	3	0.0349598	0.0197832	0.0772039
CTACK	PRKAB1	15	0.00785168	0.0115496	0.496615
CTACK	RAB4A	3	0.0348008	0.0365558	0.341101
CTACK	FCRLA	4	0.0432781	0.0507424	0.393715
CTACK	PHF11	9	-0.0103843	0.0222448	0.64063
CTACK	AGAP4	8	-0.00032419	0.0185997	0.986094
CTACK	ARHGAP19	9	-0.0107639	0.0144018	0.454823
CTACK	HINFP	4	-0.00468536	0.0179124	0.793652
CTACK	PRSS23	3	0.101828	0.0565738	0.0718741
CTACK	TMEM180	14	-0.0141187	0.0176289	0.423199
CTACK	ARFGAP2	3	0.0361367	0.0339738	0.28748
CTACK	RP11-672A2.4	5	0.0159416	0.0152292	0.295201
CTACK	ADM	5	0.0149181	0.0198671	0.452717
CTACK	ACP2	20	0.0199002	0.0145915	0.172623
CTACK	GLYATL2	3	0.00726921	0.0281233	0.796039
CTACK	ZNF37BP	3	-0.00891087	0.0448023	0.842346
CTACK	PSMB5	3	0.00436983	0.0215893	0.839598
CTACK	DPF2	4	-0.0250689	0.0232645	0.28123
CTACK	KHNYN	4	-0.00497083	0.0186201	0.7895
CTACK	GAS6-AS1	5	-0.00197572	0.025312	0.937785
CTACK	SETD8	6	0.0110058	0.0224309	0.623672
CTACK	CUBN	12	-0.0178301	0.0156547	0.254719
CTACK	PPIEL	3	-0.0138301	0.0249367	0.579162
CTACK	EPS15	4	-0.045191	0.0330042	0.170921
CTACK	OTUD3	6	0.0355001	0.0310766	0.253311
CTACK	SSU72	6	-0.000271842	0.0131018	0.983446
CTACK	GSTM4	12	0.0117756	0.0147465	0.424561
CTACK	ZMYM5	3	-0.0760205	0.0560258	0.174818
CTACK	TMCC3	4	-0.00518897	0.0212005	0.806645
CTACK	UBXN11	3	-0.0399337	0.0305337	0.190921
CTACK	GJB6	3	-0.0297854	0.0208415	0.152965
CTACK	AGTRAP	4	-0.0366438	0.0257296	0.154392
CTACK	FRY	3	-0.0554546	0.0267711	0.0383182
CTACK	AKR1C7P	3	0.0277473	0.0222094	0.211538
CTACK	LIN7A	4	0.0474926	0.0379839	0.211178
CTACK	MEAF6	8	-0.00305448	0.00884039	0.729708
CTACK	EFHD2	5	-0.00638338	0.0138629	0.645183
CTACK	RNPEP	16	0.00353596	0.0145785	0.808357
CTACK	SPSB1	4	-0.029771	0.0235023	0.205254
CTACK	DDX12P	4	-0.101307	0.038023	0.00771322
CTACK	ZNF33B	7	-0.0179697	0.023732	0.448935
CTACK	EHBP1L1	3	0.0489646	0.0547773	0.371384
CTACK	PRG4	5	0.0240797	0.0300647	0.423172
CTACK	CDC42SE1	18	-0.0129498	0.0173514	0.455469
CTACK	RP11-434C1.1	8	-0.0149187	0.0206514	0.470044
CTACK	H3F3A	4	-0.00993264	0.0201933	0.622806
CTACK	NEK3	4	0.0177881	0.0259184	0.492516
CTACK	B3GAT1	6	0.00295004	0.0175219	0.866298
CTACK	BICD1	3	0.0524054	0.0455802	0.250251
CTACK	CD9	10	0.00468459	0.0181395	0.796212
CTACK	GDI2	11	-0.0210376	0.0182753	0.249672
CTACK	FPGT	3	0.0234904	0.0255211	0.357347
CTACK	TSPAN4	8	0.00434402	0.0156717	0.781635
CTACK	DHCR24	3	-0.0125604	0.0239379	0.599786
CTACK	SLC1A7	9	-0.0158949	0.023764	0.503583
CTACK	FRAT2	11	-0.00352501	0.0170523	0.836231
CTACK	PRMT6	17	0.0185678	0.0132723	0.161815
CTACK	RP13-977J11.2	5	-0.0314192	0.0269547	0.243764
CTACK	RP11-277P12.20	5	0.00815961	0.0316587	0.79661
CTACK	RTKN2	10	-0.0125176	0.0194819	0.520532
CTACK	MARC1	11	-0.023266	0.0176356	0.187082
CTACK	WDFY2	10	0.0400681	0.0153787	0.0091759
CTACK	U6	6	-0.0231899	0.0279718	0.407079
CTACK	RP11-75L1.2	3	-0.0377899	0.047122	0.422577
CTACK	C11orf80	6	-0.0239563	0.0156647	0.126185
CTACK	RP11-644F5.10	15	0.00857016	0.00788119	0.276852
CTACK	ANK3	13	0.0265397	0.0186331	0.154351
CTACK	NAA16	3	0.0243055	0.040097	0.544403
CTACK	GUCY1B2	10	-0.0112553	0.013897	0.417995
CTACK	PSEN2	3	0.0160444	0.0331154	0.628032
CTACK	ST14	9	-0.00644624	0.0238958	0.787341
CTACK	TMEM194A	4	-0.0146392	0.00874692	0.0942005
CTACK	IRS2	3	0.0540946	0.0603817	0.370318
CTACK	MS4A6A	9	0.0101105	0.0175988	0.565629
CTACK	TMTC4	5	-0.0193356	0.0156009	0.215201
CTACK	RP11-5N23.3	4	-0.0488794	0.0412962	0.236559
CTACK	MYO16	6	0.0101967	0.0185299	0.582127
CTACK	ECHS1	4	-0.0071249	0.0289358	0.805503
CTACK	MYOF	6	0.00932206	0.0247737	0.706702
CTACK	KIAA1598	18	0.000339915	0.00912619	0.970289
CTACK	RIN1	7	-0.00406604	0.0172112	0.813243
CTACK	CYB5R1	6	0.0163358	0.0176572	0.35488
CTACK	SLC48A1	9	0.0346218	0.0172116	0.0442686
CTACK	EMP1	3	-0.0663992	0.0477481	0.164343
CTACK	PRMT5	4	0.0308066	0.0242155	0.203307
CTACK	C1orf115	13	-0.0106775	0.0121507	0.379533
CTACK	SYTL2	15	0.0160802	0.0194382	0.408098
CTACK	CR1	3	-0.00546967	0.0279542	0.844872
CTACK	ITFG2	4	-0.0123401	0.0260777	0.636066
CTACK	CEPT1	7	0.0138782	0.0347792	0.689867
CTACK	C4BPA	6	0.0393891	0.018146	0.0299556
CTACK	NSUN6	6	-0.0101276	0.0199981	0.612557
CTACK	CLIC4	3	-0.0196038	0.0275608	0.476903
CTACK	ZCRB1	5	-0.0366837	0.0256623	0.152866
CTACK	AMY2B	6	-0.000292943	0.0232908	0.989965
CTACK	SLC37A2	3	-0.00611134	0.0339548	0.857165
CTACK	EFCAB4A	12	-0.00799464	0.0187529	0.669878
CTACK	PITPNM1	3	-0.0334416	0.0754298	0.657515
CTACK	AKIP1	12	-0.0280643	0.0129245	0.0299015
CTACK	PADI4	10	0.00241138	0.0140237	0.863477
CTACK	CALHM2	6	-0.0056382	0.0174467	0.746568
CTACK	AKR1C3	8	0.0341806	0.025301	0.176709
CTACK	NR1H3	8	0.00224452	0.0106172	0.832572
CTACK	FLT1	4	-0.000960507	0.0410136	0.981316
CTACK	BATF3	7	0.025689	0.0220851	0.244756
CTACK	SELL	12	-0.000685415	0.0133108	0.958933
CTACK	NPHP4	6	-0.0174906	0.019112	0.360108
CTACK	NT5DC3	17	0.00609445	0.00958455	0.524866
CTACK	PIGC	5	0.034157	0.0269993	0.205832
CTACK	PARK7	3	-0.00859281	0.0208053	0.679599
CTACK	RP11-37E23.5	4	-0.0250961	0.0243868	0.303439
CTACK	EMBP1	3	0.018877	0.0496477	0.703782
CTACK	LUZP1	4	0.016414	0.020602	0.425613
CTACK	MLLT11	4	0.0148248	0.0238463	0.534151
CTACK	RP5-997D24.5	6	0.020662	0.0229754	0.368487
CTACK	FAM129A	3	-0.0103251	0.0353853	0.770447
CTACK	ALG11	3	-0.0530553	0.0321935	0.0993494
CTACK	VENTX	9	-0.00834421	0.0256394	0.744844
CTACK	CLEC1A	4	0.0212655	0.0216493	0.325966
CTACK	B4GALNT4	3	0.0356771	0.0350976	0.309387
CTACK	LRRC8D	4	0.00784629	0.0210808	0.709744
CTACK	COQ5	19	0.00966756	0.0118867	0.416042
CTACK	TTC5	5	-0.0266198	0.0245273	0.277782
CTACK	TBCE	4	-0.0201815	0.02499	0.419329
CTACK	CLCN6	5	-0.00840079	0.0211388	0.691065
CTACK	RPS6KB2	5	-0.00594269	0.0440114	0.892591
CTACK	ADORA1	7	0.0156722	0.0123473	0.204342
CTACK	TNNT3	6	0.0129748	0.0191423	0.497893
CTACK	ECHDC2	13	-0.0100041	0.0187959	0.594554
CTACK	LRFN4	4	0.0266552	0.0190023	0.160696
CTACK	PIK3AP1	3	-0.0440628	0.0547864	0.421244
CTACK	TMEM19	3	-0.00872246	0.0494019	0.859853
CTACK	RP11-295M18.2	4	0.0100833	0.0308259	0.743588
CTACK	HK1	6	0.0141979	0.0304601	0.641133
CTACK	CD244	6	-0.00784513	0.0241529	0.745324
CTACK	OR2W3	6	0.0171916	0.0199923	0.389837
CTACK	C11orf48	3	-0.0130766	0.0315061	0.678105
CTACK	BTBD10	3	0.00507954	0.0308276	0.869123
CTACK	GLB1L2	3	-0.0557839	0.0471517	0.23678
CTACK	KLHL12	7	0.0182604	0.0184423	0.322108
CTACK	HS2ST1	4	-0.011289	0.0362785	0.755667
CTACK	CCBL2	8	0.000736166	0.0187852	0.96874
CTACK	LATS2	4	-0.000811032	0.0286186	0.977391
CTACK	XRRA1	17	-0.0341116	0.0169106	0.0436777
CTACK	ST7L	10	0.015083	0.0181996	0.407243
CTACK	CDC7	14	-0.0170053	0.0141525	0.229527
CTACK	TMEM41B	10	0.00813606	0.0164922	0.621782
CTACK	EDARADD	3	0.0153103	0.0532274	0.773622
CTACK	FDX1	5	-0.0132373	0.0213604	0.535448
CTACK	KRT74	4	-0.0332723	0.0311	0.284688
CTACK	TSC22D1	3	-0.0381626	0.0963327	0.691991
CTACK	ARV1	4	-0.00822553	0.0446566	0.85386
CTACK	MYBPH	6	0.00517471	0.0190524	0.785926
CTACK	PRIM1	3	-0.162485	0.0461341	0.000428283
CTACK	AKR1CL1	3	0.035171	0.0443144	0.427387
CTACK	TXNDC12	4	0.00717049	0.0132647	0.588805
CTACK	TMEM9	15	-0.00787635	0.0127274	0.536016
CTACK	STK24	3	-0.0217782	0.0369089	0.555154
CTACK	MAD2L2	4	-0.0733407	0.0267	0.0060173
CTACK	PPFIA1	13	-0.000265002	0.0141954	0.985106
CTACK	TMED5	12	0.0195132	0.0189649	0.303523
CTACK	GFI1	4	-0.0355877	0.0323854	0.271821
CTACK	VWA8	3	0.0784954	0.0570655	0.168967
CTACK	TRAV41	3	0.0011143	0.0500376	0.982233
CTACK	RAB21	3	-0.039841	0.0343817	0.246544
CTACK	CD6	6	0.00424676	0.0235914	0.857142
CTACK	UBE3B	8	-0.0057934	0.0137299	0.673057
CTACK	ARHGAP9	3	0.045853	0.0492646	0.351984
CTACK	SUOX	10	0.0276356	0.0168488	0.100961
CTACK	LRRC20	3	-0.0428436	0.0400261	0.284443
CTACK	ARHGEF7	9	0.00352041	0.0202515	0.861996
CTACK	MED8	3	0.0111111	0.020261	0.583417
CTACK	CARKD	7	0.015434	0.0177336	0.384122
CTACK	CCDC23	15	0.000600906	0.0109708	0.956319
CTACK	CTD-2531D15.4	5	-0.0101892	0.0176063	0.562775
CTACK	PTGS2	3	0.0134916	0.0310775	0.664197
CTACK	CAPRIN2	7	0.0385767	0.0280668	0.169299
CTACK	SLC46A3	3	-0.0029552	0.0198533	0.88167
CTACK	FLVCR1	5	0.0166616	0.0222334	0.45362
CTACK	SNX32	6	-0.0431356	0.0199227	0.0303761
CTACK	CLNS1A	5	-0.00715918	0.0220374	0.745283
CTACK	PCCA	5	0.00840698	0.0284138	0.767324
CTACK	METTL25	4	0.0634905	0.0300579	0.0346629
CTACK	YME1L1	3	0.0342933	0.0350816	0.328308
CTACK	FCGR3B	8	-0.0140527	0.0369582	0.703773
CTACK	KRT77	7	0.00118063	0.0118022	0.920317
CTACK	RP11-322M19.1	7	-0.00222138	0.0309836	0.942844
CTACK	EPSTI1	10	0.00174422	0.0159293	0.912808
CTACK	KIAA0040	10	0.00846113	0.0152537	0.579104
CTACK	PPFIA4	11	0.000420899	0.0179087	0.981249
CTACK	DDB2	3	0.00891095	0.0377582	0.813432
CTACK	NELL2	5	0.0190763	0.0196156	0.330799
CTACK	MYBPC3	15	0.0207049	0.0157039	0.187352
CTACK	H2AFY2	4	-0.04002	0.026864	0.136296
CTACK	TBC1D30	4	-0.0229415	0.0239895	0.338913
CTACK	RP11-996F15.2	8	-0.0363792	0.0162363	0.0250512
CTACK	PRR4	9	-0.0137423	0.019285	0.476101
CTACK	MRE11A	19	-0.00189046	0.0137242	0.890441
CTACK	C12orf4	3	0.0213802	0.0271755	0.431432
CTACK	AMPD3	5	0.00612312	0.0282137	0.828187
CTACK	FAM21A	7	0.00591711	0.0162254	0.715349
CTACK	TTF2	8	-0.00519623	0.0180971	0.774013
CTACK	GDAP2	4	0.0242592	0.0378024	0.521045
CTACK	TSPAN32	5	-0.00713618	0.0150165	0.634629
CTACK	ABCC4	12	-0.0055874	0.0168226	0.739787
CTACK	RP11-493L12.4	5	0.00885775	0.0156522	0.571454
CTACK	ITM2B	3	-0.0144763	0.0222016	0.514378
CTACK	OSBPL5	10	0.00161516	0.0164803	0.921928
CTACK	DRAXIN	3	-0.0449238	0.0247373	0.0693651
CTACK	NENF	4	0.0269119	0.0286568	0.347675
CTACK	RBM23	6	-0.000763874	0.011851	0.948607
bNGF	CALM2	4	0.147637	0.0654317	0.0240484
bNGF	FAM132B	5	0.0354812	0.0178775	0.04718
bNGF	VIPR1-AS1	3	-0.0586185	0.0368663	0.111828
bNGF	NCOA7	6	-0.00835522	0.0239055	0.726706
bNGF	HOXA5	4	-0.036652	0.0224052	0.101867
bNGF	MAPK8IP1	7	-0.00900002	0.0100906	0.372434
bNGF	C10orf88	7	-0.0199268	0.0159214	0.210726
bNGF	RP11-678G14.3	13	0.00552696	0.014309	0.699305
bNGF	RP11-661A12.5	7	-0.0199572	0.0111396	0.073203
bNGF	PLXNC1	5	-0.0410562	0.0683226	0.547896
bNGF	RP11-627G23.1	4	-0.00698708	0.0206327	0.73488
bNGF	RPA2	14	-0.00228035	0.0148835	0.87823
bNGF	SCYL3	3	-0.00769242	0.0256738	0.764466
bNGF	BACH2	3	-0.0435773	0.0241296	0.0709237
bNGF	SKAP1	12	0.00543607	0.0157494	0.729975
bNGF	MAN2B1	9	0.0112584	0.0127081	0.375658
bNGF	MRAS	4	0.0633251	0.029569	0.0322253
bNGF	ACADM	10	-0.00597228	0.0158144	0.705693
bNGF	GALNT4	11	0.0150901	0.0106644	0.15707
bNGF	GPR128	3	0.0298218	0.0784283	0.703765
bNGF	COA6	7	0.00565949	0.0171324	0.741144
bNGF	PDF	3	0.0596248	0.0316319	0.0594358
bNGF	SLX4IP	3	-0.0246706	0.0347518	0.477762
bNGF	SLC35A5	4	-0.0178285	0.0345547	0.60589
bNGF	CCDC3	6	-0.00505352	0.0182191	0.781493
bNGF	RNASEL	4	-0.0247998	0.0213168	0.244672
bNGF	CTC-559E9.6	3	0.0110281	0.0308049	0.720344
bNGF	SOX4	6	0.0189517	0.0493536	0.700979
bNGF	UBR7	3	-0.039046	0.0143765	0.00660828
bNGF	SRGAP2C	3	0.0179471	0.0189429	0.343421
bNGF	CORIN	4	-0.0415773	0.0186103	0.0254759
bNGF	EFHA1	5	0.0127228	0.025094	0.61215
bNGF	FAM117B	30	0.00476412	0.00900615	0.596816
bNGF	HCG4P6	5	-0.0117087	0.0349096	0.737323
bNGF	RP11-228B15.4	5	0.00323622	0.0239646	0.892579
bNGF	FBXO15	3	-0.0536568	0.0258308	0.0377793
bNGF	STAG3	12	-0.00848208	0.0111526	0.446926
bNGF	MYO7A	3	0.0279478	0.028398	0.325043
bNGF	COPB1	14	0.0110512	0.017446	0.526439
bNGF	GRK4	8	0.0272146	0.018185	0.134512
bNGF	ZNF91	9	-0.0138841	0.014508	0.338568
bNGF	ZNF718	3	-0.0193842	0.0414383	0.639938
bNGF	TFF3	4	-0.0361104	0.038056	0.342684
bNGF	DUSP12	3	-0.0121614	0.0244881	0.619454
bNGF	AC007395.4	4	0.0344362	0.0201992	0.0882254
bNGF	MRPS6	5	-0.00715902	0.0185899	0.700162
bNGF	NCR1	3	-0.0510069	0.0530061	0.335908
bNGF	RP11-563N6.6	3	0.0489063	0.0406225	0.22862
bNGF	CTD-2547L24.3	3	0.0110715	0.062782	0.86002
bNGF	DNAJB5	7	-0.00283506	0.0153664	0.853623
bNGF	RP3-455J7.4	5	-0.0477492	0.021316	0.025087
bNGF	FZD2	5	0.00111393	0.0185269	0.952056
bNGF	TMEM229B	5	0.0112772	0.0198467	0.56989
bNGF	EPHA4	7	0.0191397	0.0161679	0.236488
bNGF	RP11-305L7.1	3	-0.00588332	0.0213718	0.783098
bNGF	LOH12CR1	3	0.0242128	0.037468	0.518133
bNGF	SGSH	4	-0.0213478	0.0270972	0.4308
bNGF	ANPEP	17	-0.00523567	0.0093844	0.576904
bNGF	CCDC176	4	-0.00610314	0.0472837	0.897298
bNGF	PTAR1	3	-0.0229437	0.0271939	0.398834
bNGF	LACTB2	6	0.0102821	0.0136978	0.45287
bNGF	TEF	13	0.00429222	0.0140446	0.759899
bNGF	HDAC7	3	-0.0120041	0.0427669	0.778951
bNGF	MICE	3	0.00541089	0.0355928	0.87917
bNGF	PM20D1	8	-0.00490401	0.0125649	0.696319
bNGF	GALNT6	9	-0.0103352	0.0157363	0.511323
bNGF	RP1-197B17.3	8	-0.0154542	0.0194167	0.426074
bNGF	RP11-291B21.2	4	0.0124449	0.0362885	0.73164
bNGF	CRELD1	8	0.0057697	0.014623	0.693166
bNGF	SARS2	15	0.0174231	0.0142592	0.221752
bNGF	ISL2	7	-0.018239	0.0178714	0.307459
bNGF	RP11-797A18.4	18	0.00375612	0.0128404	0.769886
bNGF	MRGPRE	3	0.0250438	0.0326714	0.443357
bNGF	TIMM44	3	0.0113868	0.028275	0.687157
bNGF	MAP10	3	-0.0511822	0.0253157	0.0432018
bNGF	TRIM58	6	-0.0646417	0.0228637	0.00469486
bNGF	SFXN2	4	0.0549704	0.0212422	0.00965924
bNGF	LGR6	6	-0.0278892	0.0210577	0.185363
bNGF	RP11-466P24.6	3	0.028631	0.034769	0.410245
bNGF	MEF2A	4	-0.0484961	0.0329028	0.140503
bNGF	GLE1	3	0.0257782	0.0360627	0.474722
bNGF	HLA-DPB1	4	-0.021657	0.0258595	0.402319
bNGF	TGM1	3	0.00767378	0.0285245	0.787911
bNGF	MAN2B2	7	-0.00404686	0.0121992	0.740091
bNGF	VNN3	25	0.00651804	0.0106001	0.538619
bNGF	PLCD1	5	-0.00340897	0.0248355	0.890824
bNGF	C19orf12	13	-0.0142991	0.0131195	0.275754
bNGF	ANKRD6	3	-0.0198709	0.0400265	0.619582
bNGF	TOP1MT	3	-0.0283067	0.0403791	0.483289
bNGF	CTGLF10P	5	0.0990757	0.0397383	0.0126596
bNGF	CXCR6	7	0.0151678	0.0206129	0.461826
bNGF	DIS3L	17	-0.00287333	0.0160617	0.858022
bNGF	NARS2	7	-0.0120021	0.0222895	0.590256
bNGF	LIPC	6	-0.00479621	0.023112	0.835604
bNGF	FGFR2	3	0.0513435	0.02491	0.0392876
bNGF	LSM7	7	0.00641835	0.0140036	0.64671
bNGF	AF001548.6	4	-0.0218908	0.0205799	0.287465
bNGF	RUNDC3A	3	-0.0157192	0.0206261	0.445999
bNGF	PGBD1	4	-0.0321269	0.0344451	0.350976
bNGF	SH3GLB2	5	-0.007749	0.0238867	0.74563
bNGF	CDC42BPA	4	-0.0309246	0.0482507	0.521577
bNGF	HLA-DRB1	10	-0.0398885	0.0150384	0.00799105
bNGF	BBIP1	4	0.0014548	0.0426171	0.972768
bNGF	ARNTL	12	0.0139227	0.0180309	0.440021
bNGF	C19orf66	7	0.00976011	0.0162336	0.547687
bNGF	FAM172A	3	0.000158445	0.0444268	0.997154
bNGF	ZNF582-AS1	3	-0.00503446	0.0171786	0.769472
bNGF	CHN1	13	0.0112825	0.0158558	0.47673
bNGF	CTB-167B5.2	6	-0.0105479	0.014454	0.465539
bNGF	CNN3	3	0.00390294	0.0391585	0.920606
bNGF	TRAF3IP3	9	0.00379761	0.0162187	0.814869
bNGF	RP11-288H12.3	3	0.0299881	0.0321661	0.351187
bNGF	BLK	11	0.00142892	0.0190736	0.940281
bNGF	RBCK1	7	0.0110593	0.0180762	0.54066
bNGF	LRP8	3	-0.0128138	0.0536549	0.811247
bNGF	SLFN5	16	0.0218726	0.0119524	0.0672542
bNGF	CASP3	4	-0.0314069	0.0190042	0.0984066
bNGF	OXTR	3	-0.0251864	0.0613343	0.681336
bNGF	DESI1	4	-0.0239485	0.027488	0.383626
bNGF	RP11-196G18.22	3	0.0554041	0.0414532	0.18137
bNGF	ZNF418	5	0.0121235	0.0156947	0.439844
bNGF	RP11-554A11.9	5	-0.0136168	0.0160589	0.396478
bNGF	ST8SIA1	4	-0.00330603	0.032371	0.918654
bNGF	CDC42	10	-0.0335882	0.0170967	0.049461
bNGF	INPP4B	10	-0.0102871	0.0161608	0.524422
bNGF	ZNF721	9	-0.0051702	0.0134048	0.699721
bNGF	RP5-894A10.6	3	-0.0084837	0.0591835	0.886017
bNGF	AC016753.7	3	0.0105262	0.020014	0.598928
bNGF	CTD-3023J11.2	4	0.0442469	0.0351618	0.208255
bNGF	RP11-617D20.1	7	0.00375185	0.0135835	0.78239
bNGF	MRPL38	5	0.0203408	0.0229867	0.376212
bNGF	CROCC	8	0.000586357	0.02283	0.97951
bNGF	NSMF	5	-0.0127127	0.0225481	0.572887
bNGF	FOLR3	24	0.00523925	0.00760423	0.490829
bNGF	DPEP2	5	0.00174048	0.0230284	0.939753
bNGF	AC008592.3	4	-0.00916566	0.0195757	0.63963
bNGF	AXIN1	9	0.00702638	0.0123326	0.568853
bNGF	ADAM19	8	0.0132427	0.0170199	0.436528
bNGF	R3HCC1L	7	0.00808539	0.0153411	0.598165
bNGF	ZNF587B	4	0.0264873	0.0207586	0.201967
bNGF	CHST15	5	0.0543462	0.0394084	0.167879
bNGF	AC007278.2	4	0.00772981	0.0212076	0.715497
bNGF	SENP7	15	0.0146182	0.0130257	0.26175
bNGF	KHK	16	-0.01344	0.0154721	0.385036
bNGF	PI16	13	0.0113114	0.0147697	0.443764
bNGF	CACNA1H	3	0.0462268	0.0203387	0.023035
bNGF	RPGRIP1	5	0.0323458	0.0241866	0.18111
bNGF	C17orf103	3	0.00442134	0.0181508	0.807549
bNGF	USB1	3	0.0201547	0.030909	0.514358
bNGF	SP140L	19	0.0144824	0.0118539	0.221808
bNGF	PITPNA	6	-0.0167527	0.0200847	0.404224
bNGF	CD300C	15	0.00415677	0.00990163	0.674627
bNGF	RP11-218E20.6	4	0.00225885	0.0213611	0.915784
bNGF	TMEM160	4	0.0392877	0.041262	0.341021
bNGF	TRGC2	9	0.00526964	0.0145744	0.717674
bNGF	ZNF467	13	0.00446055	0.0137786	0.746142
bNGF	SETDB2	3	0.0117038	0.0201329	0.561021
bNGF	TTC38	8	-0.0183975	0.0150298	0.220926
bNGF	HCK	4	0.0710838	0.0335824	0.0342855
bNGF	TRIP12	3	0.0173338	0.0270523	0.521686
bNGF	SPP1	13	0.00242673	0.0138507	0.860917
bNGF	RP11-24F11.2	3	-0.0104078	0.0371575	0.779402
bNGF	ZNF205-AS1	4	0.0373507	0.0243837	0.125575
bNGF	SH3BP4	3	0.0960666	0.0665989	0.149171
bNGF	RP1-152L7.5	3	-0.0474196	0.0276641	0.0865061
bNGF	RAPGEF2	8	-0.0134926	0.0195656	0.490439
bNGF	DHRS12	7	0.025538	0.0232591	0.272213
bNGF	TYW1	12	0.0405973	0.0175233	0.020517
bNGF	SCNM1	3	-0.0843761	0.043045	0.0499743
bNGF	SCD5	18	-0.0230424	0.0129881	0.0760438
bNGF	ATP1A4	5	0.0337523	0.0165864	0.0418566
bNGF	DBF4B	6	0.0245554	0.0216408	0.256509
bNGF	COMMD1	3	0.0256595	0.0447165	0.566085
bNGF	SLC35F2	6	0.0266551	0.0257849	0.301254
bNGF	ANKMY2	4	-0.0122712	0.0350723	0.726425
bNGF	PIEZO1	9	0.00297945	0.0214233	0.88939
bNGF	IL17RA	4	-0.0302743	0.022412	0.176757
bNGF	KIAA0368	4	0.00591892	0.0289125	0.837793
bNGF	KAZN	11	-0.0147737	0.0159692	0.354895
bNGF	KIAA1737	13	-0.0194718	0.0130086	0.134437
bNGF	TNFRSF14	5	-0.0149303	0.0168772	0.37635
bNGF	TPMT	13	-0.00893534	0.0144789	0.537149
bNGF	CAMKMT	4	-0.0572498	0.0242051	0.0180205
bNGF	MKKS	11	-0.0105318	0.0153956	0.493926
bNGF	AC093818.1	3	0.0391815	0.0346125	0.257633
bNGF	MORN4	3	0.00047269	0.0206918	0.981775
bNGF	TRPM4	6	-0.0109727	0.02014	0.585874
bNGF	RSG1	3	0.0125348	0.0223072	0.574173
bNGF	HLA-S	9	-0.00613482	0.018306	0.73753
bNGF	ING2	4	0.00749807	0.0469812	0.873198
bNGF	RP11-664D1.1	10	0.00306589	0.0135865	0.821468
bNGF	MTMR11	3	-0.0290725	0.0266517	0.275349
bNGF	SPOCK2	3	-0.0131021	0.0338138	0.698402
bNGF	XBP1	12	0.0136936	0.0130915	0.295564
bNGF	IMPAD1	3	0.0220874	0.0409504	0.589633
bNGF	ITPRIPL2	4	0.0418918	0.0369869	0.257377
bNGF	PTK2B	13	0.00129986	0.0132786	0.922019
bNGF	RP11-341G23.4	6	-0.00565699	0.02672	0.832331
bNGF	ALOX5	6	-0.00831408	0.0212796	0.696014
bNGF	PRORSD1P	5	-0.0087517	0.0321442	0.785419
bNGF	EHD4	14	0.0071827	0.0111677	0.520115
bNGF	NABP1	4	0.0256268	0.060881	0.673804
bNGF	MAPRE2	3	-0.00755315	0.0232969	0.745777
bNGF	RNF122	3	-0.0218372	0.0530377	0.680538
bNGF	ZNF192P1	5	-0.0505888	0.0228832	0.0270538
bNGF	OAS3	4	0.0191698	0.0193844	0.322699
bNGF	RNF220	3	0.0504254	0.0312869	0.107025
bNGF	PLAC9	5	0.014447	0.0261494	0.58062
bNGF	HCLS1	20	-0.000561352	0.00840466	0.946748
bNGF	NCK2	3	-0.0473455	0.0462344	0.30582
bNGF	PTOV1	3	0.0178154	0.0353122	0.613902
bNGF	PDE1B	12	0.0242082	0.0278839	0.385297
bNGF	TRIM32	3	-0.00374702	0.0308663	0.903378
bNGF	NRDE2	3	0.0110208	0.0167408	0.510331
bNGF	CTSD	5	0.0279752	0.0366992	0.445891
bNGF	ZNF841	3	-0.0136163	0.0698897	0.84553
bNGF	ACVR1	3	-0.0385377	0.0267395	0.14952
bNGF	ZC3H3	5	-0.0317021	0.017133	0.0642628
bNGF	FBP1	6	-0.00401419	0.0220784	0.855728
bNGF	CDH26	3	0.039784	0.0541319	0.462373
bNGF	VPS28	13	0.0160537	0.0104603	0.124852
bNGF	AMDHD1	17	-0.0108859	0.0130351	0.403649
[truncated: 249,994+ more rows]

## Sheet: S5 TWAS-MR EGG
Supplementary Data S5: associations between gene expression and circulating cytokine levels from TWAS-MR Egger analysis
outcome	exposure	nsnp	b	se	pval
MIP_1B	AMT	17	0.183807	0.0305638	2.37247e-05
HGF	HIP1	19	0.0382416	0.00943192	0.000824009
IL_18	HLA-DRB5	23	0.0600265	0.015468	0.000863828
SCGF_B	CTSG	10	0.0849315	0.0173077	0.00118302
MIF	FPR1	13	-0.0787316	0.0182238	0.00121416
GROA_CXCL1	NAPSB	21	-0.0346497	0.00974305	0.0021076
SCGF_B	UBA7	18	0.147432	0.0406612	0.00227164
MIP_1B	AC131056.3	4	-4.83391	0.232134	0.00229816
IL_8	PLAGL1	13	-0.03557	0.00909456	0.00242962
PDGF_BB	LY75	16	-0.076871	0.0211226	0.00268121
M_CSF	HP	28	0.0428854	0.0129547	0.00273629
IL_1RA	F2RL1	14	0.0659023	0.0175536	0.00274909
IL_2RA	EIF2B2	11	0.0847531	0.020763	0.00275004
EOTAXIN	NAGPA	15	-0.0825136	0.0224585	0.00280555
MIP_1A	LEPROT	21	-0.0421125	0.012354	0.00294518
IL_10	FPR1	13	-0.065738	0.0173165	0.00296238
M_CSF	GBA2	16	0.0775468	0.0216298	0.00298495
IP_10	HLA-C	16	0.0713947	0.0199383	0.00301116
GROA_CXCL1	LY75	16	-0.0789575	0.0221579	0.00311683
M_CSF	CMAHP	19	-0.0603954	0.0175869	0.00316515
IL_16	RNASE6	15	-0.0481731	0.0133635	0.00320215
IL_2	HLA-DRB5	15	-0.0425778	0.0118338	0.00324442
RANTES	WDR86	13	0.175052	0.0468423	0.00328292
SCGF_B	WDFY2	10	0.118797	0.0290668	0.00349998
IL_8	P2RX1	18	0.0600747	0.0175655	0.00350855
SDF_1A	NAPRT1	16	0.06213	0.0179062	0.00375424
MCP_1_MCAF	TMEM63A	11	-0.0757545	0.0195542	0.00376531
MIP_1B	ACTA2	26	-0.0517811	0.0161514	0.00378554
IL_1RA	HLA-DRB5	20	-0.0325677	0.0098213	0.00384289
MCP_1_MCAF	MUT	20	0.0622994	0.018859	0.00395126
MIP_1B	MYBPC3	20	-0.0635849	0.0193102	0.00404492
PDGF_BB	FCHO2	15	-0.0613069	0.0176538	0.00412425
IL_16	RP11-476D10.1	20	-0.0549619	0.0167488	0.00414681
IL_2RA	HLA-DRB1	10	-0.0992078	0.0251918	0.00430738
IL_8	LCMT2	10	-0.0908888	0.0231128	0.00434203
FGF_BASIC	ISCA2	11	0.100867	0.0267791	0.00443951
IL_16	HLA-DQA2	15	-0.0829626	0.0243266	0.00464876
TRAIL	ST6GALNAC1	10	-0.0957879	0.0247377	0.00472697
SCF	LCMT2	10	0.14045	0.0362857	0.00473683
VEGF	CRYZ	20	-0.0447633	0.013908	0.00476429
RANTES	STOX1	13	0.0655872	0.0187407	0.00497272
PDGF_BB	FPR1	13	-0.0508866	0.0145665	0.00502832
IL_6	MCM6	10	-0.0873461	0.0229922	0.00524454
EOTAXIN	TTC12	14	0.0867255	0.0255797	0.00536399
IP_10	BTN3A2	24	-0.0462809	0.0149877	0.00537459
IL_4	FPR1	13	-0.081394	0.0235813	0.00541243
MIG	HLA-C	16	0.0660686	0.0201235	0.00544164
SCF	DPEP3	7	-0.218383	0.0469071	0.00555375
IP_10	MCM6	8	-0.116468	0.0277323	0.00568765
IL_16	EIF5	12	-0.0628487	0.0179394	0.00569411
VEGF	RP11-797H7.3	17	-0.0700938	0.0217774	0.00574038
M_CSF	MANEA	20	-0.0606161	0.0193584	0.00577066
MCP_1_MCAF	FPR1	13	-0.0485093	0.0142063	0.00577766
GROA_CXCL1	SAMM50	12	0.0631231	0.0181541	0.00595017
PDGF_BB	ADHFE1	27	0.0400353	0.0133584	0.00608173
IP_10	MYBPC3	15	0.0811678	0.0248604	0.00614882
IL_1B	P2RY11	7	-0.263253	0.0581177	0.00622748
bNGF	MT2A	15	0.0917166	0.0281575	0.00624034
G_CSF	KIAA1671	11	0.133698	0.0377916	0.0063361
TRAIL	CRYZ	20	-0.0387504	0.0125745	0.00643196
MIF	EIF2B2	12	0.0712501	0.0207793	0.0064504
SDF_1A	ERICH1	18	-0.0510086	0.0163633	0.00663571
EOTAXIN	FCGR2B	22	0.0393817	0.0130164	0.00668009
FGF_BASIC	ITPR3	18	0.0641638	0.0206236	0.00672065
IL_8	DIP2A	15	-0.064661	0.0201053	0.00675483
MCP_1_MCAF	POMZP3	17	0.0370788	0.0118601	0.00693383
SDF_1A	SLC23A3	8	-0.0976123	0.0242661	0.00693851
HGF	TOMM40L	11	-0.048247	0.0138661	0.00694405
PDGF_BB	RP11-18I14.7	8	-0.100602	0.0250874	0.00703794
IL_6	MKKS	11	-0.0816776	0.0236579	0.00724668
EOTAXIN	FCER1G	10	0.101401	0.0284403	0.00734259
MCP_1_MCAF	MT2A	15	0.0790993	0.0250089	0.00748425
HGF	NIPSNAP3A	11	-0.0722251	0.0210994	0.00759078
EOTAXIN	LY75	15	-0.0980812	0.0310827	0.00759094
MIG	CPNE1	15	-0.102418	0.0324853	0.00763133
M_CSF	NEO1	10	-0.0883781	0.0249764	0.00763703
IL_17	SRD5A3	9	-0.137907	0.0372805	0.00766344
IL_6	ERMP1	13	-0.0523264	0.0160799	0.00767841
MCP_3	FPR1	11	-0.0664611	0.0194981	0.00776697
MIP_1B	SPTLC2	8	0.169758	0.0433873	0.00786865
IFN_G	SKIV2L	5	0.175976	0.0277434	0.00792565
MIP_1A	MICA	15	0.113582	0.036307	0.00799765
VEGF	LY75	16	-0.0670616	0.0217458	0.00808707
MIP_1B	CPEB4	15	0.0760038	0.0244983	0.00840777
IL_8	CMAHP	19	-0.0518628	0.017411	0.00842813
MIG	HOXB2	17	0.0621826	0.0205821	0.00859346
MCP_1_MCAF	CLHC1	21	0.028043	0.00957822	0.00863445
IP_10	NUP85	14	0.0863034	0.0275423	0.00863572
MCP_1_MCAF	PADI2	17	-0.0759793	0.0252309	0.00876744
G_CSF	HLA-DRB5	16	-0.0340253	0.0111832	0.00877884
HGF	AMT	18	0.0467326	0.0156765	0.00882121
MIF	SPNS1	10	-0.11317	0.0329891	0.00894779
IL_1RA	MUC20	25	0.0356634	0.0125484	0.00923088
IL_8	FPR1	13	-0.053958	0.0171308	0.00924613
SCF	MAPK3	17	-0.0503245	0.0168627	0.00926295
bNGF	KIAA1551	12	-0.146902	0.0459148	0.00950053
IL_1B	FPR1	13	-0.0571967	0.0182682	0.00956143
IL_10	TMEM99	11	0.0985832	0.0300851	0.00957799
IL_10	CTD-2116N20.1	18	-0.11444	0.0389205	0.0096014
SDF_1A	CBLN3	16	0.0399382	0.0133256	0.00960668
IL_9	MICA	14	0.0926266	0.030157	0.00969017
EOTAXIN	TSGA10	15	-0.137935	0.0455517	0.00970019
HGF	EPHA4	7	0.125226	0.0309167	0.00982107
HGF	NSG1	17	0.0857224	0.0290351	0.00988559
SCF	RBM43	19	0.045317	0.0156297	0.00997497
IL_8	LYZ	26	0.0307351	0.0109919	0.0100181
IL_18	THAP6	7	0.215739	0.0535698	0.0100484
TNF_A	ELP3	14	0.0760512	0.0249391	0.0100944
IP_10	CRHR1-IT1	18	-0.0356781	0.0122501	0.0101738
IL_2RA	DSTN	13	0.0666473	0.021531	0.0101873
IL_9	SRD5A3	9	-0.136334	0.0391984	0.0102935
IP_10	WRB	11	-0.0804835	0.0249107	0.010308
VEGF	PIGP	17	0.038503	0.0131638	0.0104528
M_CSF	CTC1	17	0.0568893	0.0194517	0.0104584
MCP_3	POMZP3	14	0.0472675	0.0156038	0.0104816
TRAIL	HLA-G	24	0.0530964	0.0189869	0.0105194
IL_10	IFNAR1	9	-0.153699	0.0444009	0.0105245
IL_6	PNP	9	-0.0815926	0.0235777	0.0105392
SCF	BAZ2B	19	0.0565261	0.0196729	0.0105423
bNGF	MKKS	11	-0.0820018	0.0255205	0.0106047
VEGF	SEMA4A	21	0.0351399	0.0124223	0.0107287
IL_5	ISCA2	11	0.0903896	0.0281983	0.0107361
IL_18	ACP2	23	0.0557474	0.0199215	0.0107693
IP_10	ATP1B1	13	-0.0606607	0.0198098	0.0108102
EOTAXIN	FPR1	13	-0.0600125	0.0196085	0.0108417
IL_5	TMEM99	11	0.101483	0.0317207	0.0108441
IL_5	EIF2B2	12	0.071795	0.0229993	0.0108442
IL_7	EIF2B2	12	0.0745943	0.023897	0.0108464
bNGF	LCMT2	10	-0.0793597	0.0240482	0.0108585
IL_1RA	AMT	18	0.0461122	0.0160077	0.0108693
IL_2RA	HTATIP2	11	0.0989211	0.0310198	0.0110248
PDGF_BB	RP11-797H7.3	17	-0.0704807	0.0243636	0.0111549
IL_18	ZNF548	16	-0.0793995	0.0271789	0.0111605
IL_2RA	RP11-476D10.1	19	-0.0569549	0.020045	0.0112782
M_CSF	LRRC37A	14	0.0736084	0.0246229	0.0112863
IFN_G	SRD5A3	9	-0.151106	0.04438	0.0113677
IL_2RA	SERPINE2	11	-0.07928	0.0250333	0.0114213
SCGF_B	HLA-DQB1	14	0.0786262	0.0263667	0.0114425
IL_8	CTSO	8	-0.168419	0.0468885	0.0114775
IL_18	PIGP	17	0.0607673	0.0211145	0.0114964
MIP_1A	FUCA1	14	0.0552984	0.0185713	0.0115367
HGF	ADSS	12	0.0469641	0.0152382	0.0116009
MCP_1_MCAF	RASSF4	11	-0.0611321	0.0193734	0.0116348
IL_1RA	ZSWIM7	24	0.040125	0.0145838	0.0116512
MCP_1_MCAF	HYAL3	24	-0.0579301	0.0210639	0.0116809
IL_9	NT5M	9	0.0843379	0.024925	0.0117
MIP_1A	GM2A	21	-0.0362775	0.0130091	0.0117099
IL_6	CBLN3	16	0.0356406	0.0123041	0.0117192
MIP_1A	AMT	18	0.0455129	0.0160227	0.0118103
IP_10	ACYP2	15	0.10638	0.0363901	0.0118649
IP_10	TRMT12	15	-0.0438744	0.0150112	0.011877
FGF_BASIC	WIPI1	10	0.0426499	0.0131775	0.0119389
VEGF	PSD4	17	-0.0404173	0.0141459	0.0119912
IP_10	EIF2B2	12	0.0634588	0.0207284	0.0120148
RANTES	PAPSS1	21	0.037866	0.0136369	0.012017
SDF_1A	FPR1	13	-0.0611544	0.0203876	0.0120888
IL_1RA	ME3	14	-0.0540399	0.0183153	0.0121321
M_CSF	LGALS9B	12	0.0745761	0.0244181	0.0121656
IL_10	MTHFS	9	0.0891816	0.0265823	0.0121686
IL_9	CPNE1	15	-0.0853198	0.0293468	0.0122355
SCGF_B	F2RL1	13	0.0621073	0.0207533	0.0122395
RANTES	ADHFE1	25	0.0461763	0.0169854	0.0122507
MIP_1A	RNASE6	15	-0.0388302	0.0133613	0.0122617
IL_18	FCER1A	10	0.174597	0.0542521	0.0122713
MIP_1A	FAM216A	6	-0.126509	0.0291806	0.0122977
MIG	WRB	11	-0.077679	0.0249112	0.0123536
IL_17	HLA-G	23	0.0587031	0.0214674	0.0124199
IFN_G	HLA-DRB1	10	-0.0864577	0.0269323	0.0124209
MIG	C4B	6	0.0691612	0.0160037	0.0124318
IL_17	CBLN3	16	0.0413418	0.0144211	0.0124319
IL_8	ZSWIM7	24	0.046388	0.0170396	0.0124377
TRAIL	LRRC28	10	-0.0739476	0.0230608	0.0124873
MIG	SFXN4	17	-0.0478628	0.0168812	0.0125343
G_CSF	ABRACL	12	-0.0566614	0.0187008	0.0126795
IL_6	LRRC25	12	-0.0498317	0.0164605	0.0127344
MIP_1A	EIF5	12	-0.0541009	0.0178866	0.0127931
IL_6	TBC1D9	9	-0.172229	0.0519037	0.0127957
EOTAXIN	EFHB	13	-0.101576	0.0342444	0.0128319
FGF_BASIC	MGST3	19	0.0364788	0.0131293	0.0128768
IL_2	NPHP3	16	0.111399	0.0391099	0.0128914
PDGF_BB	NAPSB	21	-0.0254614	0.00927862	0.012899
MIF	SNORA16	10	0.0918334	0.0288346	0.0129033
MIP_1B	TCF19	7	-0.155931	0.0413295	0.0129846
TRAIL	RFC4	6	-0.111848	0.0263071	0.0131411
IL_9	MCM6	8	-0.0965046	0.0277507	0.0131818
FGF_BASIC	CYP26B1	12	-0.0746599	0.0248292	0.0131863
SCGF_B	ALS2	8	-0.0642816	0.0185085	0.013254
IP_10	INTS5	12	-0.0805254	0.0268629	0.0133974
MIP_1B	LYZ	25	0.0454728	0.0169792	0.0134275
IL_18	MICD	15	-0.163308	0.057144	0.0134532
MIG	ACYP2	15	0.0958534	0.0335497	0.0134735
IL_10	TFIP11	8	-0.128024	0.0370226	0.0135002
FGF_BASIC	HERC2P10	10	-0.0921193	0.0292182	0.0135412
SCF	FPR1	13	-0.0550121	0.0187405	0.0135573
bNGF	UBA7	23	0.0958266	0.0355801	0.0136117
IL_5	HTATIP2	11	0.0952295	0.0311495	0.0136339
IL_17	LRR1	12	-0.0701378	0.023523	0.0137683
IP_10	ELL	8	0.0821719	0.0239721	0.0140086
M_CSF	FCGR2C	10	-0.110543	0.0353501	0.0140769
IL_4	MT2A	14	0.0874196	0.0304566	0.0140819
IL_16	CRYZ	20	-0.0344383	0.0126704	0.014101
M_CSF	HSPA7	8	-0.0975961	0.0285446	0.0141599
IL_2RA	FOXRED1	21	0.042404	0.0157006	0.0141653
SCF	MICA	15	-0.0754193	0.0266427	0.0141698
IL_9	SMAD5	17	0.0677503	0.0244253	0.0141905
IP_10	HOXB2	17	0.075495	0.0272186	0.014194
SCF	THNSL2	19	-0.0328946	0.0120477	0.0142418
HGF	APOBEC3H	9	0.061881	0.0191152	0.0143072
MIG	RRP12	15	0.0469808	0.0166596	0.014464
MIP_1B	CYP4V2	16	0.0745805	0.0267421	0.0144939
IL_1RA	ST6GALNAC2	13	-0.0557068	0.0192225	0.0144967
HGF	IVD	13	-0.035316	0.0121902	0.0145208
MIP_1A	CLYBL	13	-0.0341203	0.0117799	0.0145361
MIG	AC069513.3	23	-0.0389532	0.0146349	0.0145965
TNF_B	SERPINE2	8	-0.0890323	0.0262333	0.0146058
GROA_CXCL1	LEPR	15	-0.0434399	0.0154817	0.0148613
SDF_1A	VASP	15	-0.0602042	0.0214639	0.0148893
IL_1RA	WDYHV1	17	0.0884897	0.0321796	0.0148901
IL_4	HP	22	0.0365754	0.0137324	0.0149232
IP_10	AC002467.7	11	0.0606093	0.0202055	0.0149649
IL_16	SCAPER	27	0.103438	0.0396346	0.0150839
IL_1B	CHCHD2	15	0.0252562	0.00902874	0.0151073
M_CSF	CCDC23	23	0.0428473	0.016212	0.0152118
IL_1B	CTC1	10	0.0757934	0.024669	0.0152917
SDF_1A	MUC20	22	0.0362128	0.0136557	0.0153049
IL_10	CCDC146	16	0.028047	0.0101581	0.015309
MCP_1_MCAF	MTHFS	9	0.0689832	0.0216462	0.0153436
IL_17	C5orf4	14	-0.0576754	0.0204308	0.0153752
IL_6	NOD2	20	0.030273	0.0113081	0.0153813
bNGF	MTHFS	9	0.0779103	0.0244692	0.0154043
bNGF	EXOC2	10	-0.0714507	0.0232998	0.0154277
M_CSF	CNDP2	8	-0.0679726	0.0203013	0.0154538
SCGF_B	EIF2B2	12	0.0655327	0.0224914	0.0154669
MIP_1A	WRB	14	-0.0576166	0.0204392	0.0154906
IL_16	RERE	14	-0.0642887	0.0228133	0.0155165
GROA_CXCL1	ACYP2	16	0.0735884	0.0267236	0.0155322
MIG	NTPCR	21	-0.0227072	0.00854477	0.0155505
FGF_BASIC	EMR2	19	-0.0409697	0.0152613	0.0156723
SDF_1A	TRPC4AP	23	-0.0416098	0.0158315	0.0157101
VEGF	HIST1H2BD	27	0.0233794	0.00902364	0.0157485
VEGF	MUC20	25	0.032275	0.0123876	0.0158166
SCGF_B	ABTB1	8	-0.0798015	0.0239754	0.0158367
IL_17	FPR1	13	-0.05825	0.0204528	0.0158528
MIP_1A	C4orf32	8	-0.173927	0.0522681	0.0158539
SCGF_B	AC012146.7	8	0.106758	0.0321345	0.0159604
GROA_CXCL1	AC118278.1	11	-0.0548112	0.0185202	0.0159717
M_CSF	RAB3IP	11	-0.117357	0.039654	0.015972
IL_8	NFE2	10	0.030681	0.0100806	0.0159764
M_CSF	B3GAT1	6	-0.0954883	0.023827	0.016029
SDF_1A	TTC12	14	0.0754783	0.0269927	0.0161562
SDF_1A	SCAPER	24	0.0868083	0.0333205	0.0161562
TRAIL	MT2A	15	0.0722214	0.0261464	0.0161571
MIP_1A	MUT	20	0.0621483	0.0234185	0.0161583
IL_16	ITPR3	18	0.0479341	0.0178484	0.0162428
IL_9	Y_RNA	14	-0.0957796	0.0342896	0.0162462
MIP_1B	DUSP14	9	-0.0815321	0.0259224	0.0162598
IL_7	CBLN3	16	0.0449682	0.0164886	0.0163597
IL_7	TOMM40L	11	-0.047005	0.0159681	0.0163883
MIF	C5	18	-0.0742819	0.0277061	0.016395
IL_9	HP	21	0.0398708	0.0151477	0.0164176
IL_9	BAZ2B	17	0.0707565	0.0262035	0.0164498
HGF	OPRL1	9	0.064895	0.0207071	0.0165183
bNGF	LY75	16	-0.0639824	0.0235171	0.0165714
MCP_1_MCAF	CBLN3	16	0.0299309	0.0110105	0.0166456
SCF	FAM21A	15	0.0728257	0.026516	0.0166495
RANTES	DNTTIP1	18	0.0770643	0.0288256	0.0166519
IL_18	CASP5	11	-0.0710454	0.0242221	0.0166733
IL_8	WRB	14	-0.0607772	0.0218931	0.0167715
IP_10	LCMT2	10	-0.0826335	0.0274537	0.0168156
MIG	CCT8	10	0.0526367	0.0174883	0.0168181
RANTES	LRRC37A2	11	0.0490855	0.0167765	0.0168708
IL_8	EIF5	12	-0.0521826	0.0182548	0.0169986
IL_9	PAM	22	-0.0404676	0.0155507	0.017042
HGF	CCDC77	11	-0.073888	0.0253211	0.0170861
IL_16	ACP2	22	0.0594241	0.0228582	0.0171386
G_CSF	UFSP1	11	-0.0829763	0.0284545	0.01714
MCP_1_MCAF	TAF1C	16	-0.0501976	0.0185859	0.0172281
IL_18	RRP12	17	0.0354764	0.0132518	0.0172313
SCGF_B	GBA2	16	0.0681655	0.0252623	0.0173138
IL_6	NDUFA10	14	0.121446	0.044027	0.0173289
IL_1RA	HLA-DQB1	18	0.0659308	0.0248638	0.0174095
TNF_A	VLDLR	11	0.139079	0.0478619	0.0174288
IL_18	OPTN	9	0.0456095	0.0147405	0.0174648
RANTES	DSTN	13	0.0647388	0.0231772	0.0174858
IL_6	PDCD6IP	10	-0.092067	0.0308714	0.0175394
GROA_CXCL1	TRAM2	8	0.102888	0.031697	0.0175543
MCP_1_MCAF	LY75	16	-0.0597942	0.0222363	0.0176311
IL_7	FPR1	13	-0.0573751	0.0205766	0.0176381
MIG	TCF19	7	-0.123887	0.0356335	0.0177213
HGF	HLA-DQB1	18	0.068616	0.0259725	0.0177612
IL_7	ST6GAL1	8	0.137113	0.0423769	0.0177857
MIP_1A	ARHGAP33	14	0.0523115	0.0190624	0.0177918
SDF_1A	GBA2	16	0.0645052	0.0240309	0.0177966
MIP_1B	PGM5	15	-0.0579754	0.0213904	0.0178384
MIP_1A	FCRL3	16	0.0498508	0.0185856	0.0178674
SDF_1A	RP11-797H7.3	12	-0.0793555	0.0280462	0.0178684
MIP_1A	HP	28	0.0304372	0.0120382	0.0178691
IFN_G	ADPRH	6	0.114585	0.0295542	0.0178853
SCGF_B	LGALS9B	8	0.101305	0.031359	0.0178996
MIP_1B	MICD	15	-0.160016	0.0590843	0.0179095
MCP_3	ADSS	9	0.0642739	0.0208969	0.0179217
PDGF_BB	SREBF1	10	-0.114677	0.0386421	0.0179352
IL_16	AP3B2	8	0.0892867	0.0276554	0.0179432
IL_2RA	KIAA1683	13	0.0578315	0.0208131	0.0179486
G_CSF	FCN1	11	-0.0650411	0.0225508	0.0180538
VEGF	HPSE	10	0.0712744	0.0240556	0.0180659
SCGF_B	KIAA1551	11	-0.202011	0.0700715	0.0180916
MIG	ELP3	14	0.0724752	0.026498	0.0180942
MIP_1A	SENP7	15	-0.0474982	0.0175801	0.0181312
IL_7	LRRC25	12	-0.056088	0.0199116	0.0182591
SDF_1A	SCD5	13	-0.0584032	0.0211029	0.0183072
IL_1B	THAP6	6	0.142025	0.0369114	0.0183381
IFN_G	EIF2B2	13	0.0583084	0.0210788	0.0183511
GROA_CXCL1	ASCC2	11	0.0570825	0.0198743	0.0184115
IL_1RA	BAZ2B	19	0.0556337	0.021341	0.0184158
TNF_A	KIAA1551	11	-0.22889	0.0797004	0.01842
IL_17	CDK5RAP2	15	0.047483	0.0176287	0.0184209
SCF	FDFT1	21	-0.0506127	0.019637	0.018452
IL_6	HLA-S	9	0.0795874	0.0260662	0.0184977
IL_16	OSBPL3	10	-0.0973654	0.0330415	0.0185173
IL_1RA	CBLN3	16	0.0341346	0.0128276	0.0186238
TRAIL	INTS5	12	-0.0585592	0.0208834	0.0186628
SCF	ABO	8	0.148059	0.0463338	0.0187062
IL_18	BIN3	7	0.140044	0.0408845	0.0187293
IL_6	MUC20	25	0.0396566	0.0156784	0.0187371
FGF_BASIC	TMEM99	11	0.0861967	0.0301258	0.0187428
IL_8	PADI4	10	-0.0413742	0.0140958	0.0188472
IL_17	MSRB2	13	0.048721	0.0177087	0.0188489
bNGF	RP11-644F5.10	18	0.0239059	0.0091579	0.0189361
SCF	USF1	16	-0.0614702	0.0231762	0.0189437
MIP_1B	ADHFE1	25	0.0476374	0.0188714	0.0189481
TNF_A	SCD5	11	-0.0636636	0.0223059	0.0189613
IL_18	NUPL2	11	-0.144781	0.0507486	0.0189987
VEGF	AMT	18	0.041255	0.0158286	0.0190926
IP_10	CITED4	10	-0.0796349	0.027226	0.0191452
SCGF_B	HLA-DRB6	14	-0.0808119	0.0299234	0.019287
PDGF_BB	LRRC37A4P	14	-0.0346619	0.0128376	0.0193083
IL_16	TPCN2	17	-0.0489558	0.0186897	0.0193369
IL_1RA	ITPR3	18	0.0506485	0.0194848	0.0193651
G_CSF	CTC-228N24.3	11	0.0786589	0.0276936	0.0193929
IL_4	KIAA1841	23	-0.0661808	0.0261421	0.0194051
TRAIL	MDGA1	20	0.0413793	0.0161263	0.01944
MCP_1_MCAF	SEMA4A	21	0.030375	0.0119012	0.0194653
MIP_1A	CCM2	9	0.0635694	0.0210722	0.0194756
IL_10	DNTTIP1	18	0.0710354	0.027372	0.0195309
MIP_1A	TRABD	9	0.0326374	0.010827	0.0195388
MIP_1A	F2RL1	14	0.0487032	0.0180852	0.0195618
SCGF_B	TOMM40L	11	-0.0466588	0.0164638	0.0195935
TNF_A	F2RL1	13	0.0620967	0.0227583	0.01963
IFN_G	MUC20	22	0.034664	0.0136689	0.0196603
MIP_1A	NHP2L1	8	-0.0742675	0.0235373	0.0196818
M_CSF	TSPAN33	9	-0.0968558	0.0322033	0.019728
IL_6	P2RX1	18	0.0412682	0.0159435	0.0198017
HGF	NT5DC3	18	0.0211267	0.00816299	0.0198132
IL_6	SLC5A6	10	-0.0709291	0.0244438	0.0198394
SCF	DIS3L	17	-0.0432794	0.0166069	0.0198561
IL_17	RRP12	16	0.0423117	0.0161011	0.0198688
CTACK	TOMM40L	11	-0.0449499	0.0159228	0.0199493
HGF	SMIM1	14	0.0380712	0.0141971	0.0199769
IL_1RA	FCRL3	16	0.0535296	0.0204172	0.0201058
MCP_1_MCAF	C1QTNF6	8	0.0546042	0.0173994	0.0201119
IL_18	SLC5A6	10	0.13047	0.045111	0.0201308
MIP_1B	DTX2	14	-0.0920747	0.0343921	0.0201407
PDGF_BB	RP11-460N20.5	21	0.0637165	0.0251259	0.0201528
PDGF_BB	RP11-745O10.2	12	-0.0801026	0.0290353	0.0201711
IL_17	NAPSB	21	-0.0275551	0.0108709	0.0202008
IL_1RA	TAF1C	16	-0.058754	0.0224347	0.0202198
SCGF_B	PXDN	13	-0.0321791	0.0118686	0.0202446
IL_2	CCDC146	16	0.0297238	0.011355	0.0202671
IL_2RA	MICA	14	0.0805629	0.0301405	0.0203012
IL_1RA	IGFBP7	7	0.226301	0.0675849	0.0203645
MIF	TSGA10	14	-0.111338	0.041681	0.0203662
IL_2	EHD4	14	0.0522372	0.0195628	0.0204022
IL_1B	PADI4	10	-0.048662	0.0168792	0.0204187
IFN_G	NCR3	6	0.12411	0.0333441	0.020437
IL_9	ISCA2	11	0.0788898	0.0280976	0.0204536
IL_10	SRD5A3	9	-0.111263	0.0373156	0.0204662
IL_2RA	LRRC25	12	-0.0545421	0.0198434	0.0205264
IL_2	MICD	14	0.106345	0.0398833	0.0205465
PDGF_BB	FPR2	15	0.0507142	0.0192457	0.020587
IL_16	NUDT18	11	-0.0417574	0.014902	0.0206403
IL_1RA	OSBPL3	10	-0.0949851	0.0330318	0.0206517
FGF_BASIC	SLC37A1	7	-0.175493	0.0526257	0.0206715
MIP_1B	C20orf27	12	-0.0593446	0.0216287	0.0206975
IL_1B	XRRA1	18	0.0625196	0.0243749	0.0207669
IL_16	JAZF1	10	-0.0338428	0.0117842	0.0207691
IL_16	HLA-DOB	11	0.0439699	0.0157131	0.0207705
IL_2	DGKQ	16	0.0514443	0.0197483	0.0207744
IFN_G	THEM4	15	0.0647246	0.02461	0.020787
IP_10	ZNF35	8	0.298856	0.0961082	0.0208601
MIP_1B	SPIRE2	9	-0.114895	0.0387125	0.0208693
MIP_1B	FLT1P1	7	0.757107	0.227717	0.0208986
IL_8	CBLN3	16	0.0341869	0.0131394	0.0209013
IL_18	NFE2L3	5	0.151466	0.0339282	0.0209333
MCP_1_MCAF	P2RX1	18	0.0383757	0.0149853	0.0209367
IL_4	SRD5A3	9	-0.110068	0.0371195	0.0209487
FGF_BASIC	DSTYK	14	-0.0631455	0.0237793	0.0209655
bNGF	GALNT6	9	-0.0867795	0.0292725	0.0209696
IL_8	CCDC88B	16	0.0436222	0.0167801	0.0209923
HGF	PDCD6IP	10	-0.0932359	0.0325588	0.0210342
SCF	PIGZ	9	0.0851963	0.0287641	0.0210482
IFN_G	WDR6	25	-0.0530413	0.0214257	0.0210978
FGF_BASIC	MRPL53	6	0.114891	0.0311789	0.0211133
TRAIL	TOMM40L	11	-0.0380342	0.0136453	0.0211451
M_CSF	SUPT3H	14	-0.0589168	0.0222276	0.0211549
IL_8	PNKD	11	-0.0636916	0.0228537	0.0211597
PDGF_BB	MTHFS	9	0.0652363	0.0220752	0.0212497
M_CSF	RERE	14	-0.0570515	0.0215474	0.0212683
IL_6	MTHFS	9	0.0678083	0.0229736	0.0213593
TRAIL	KIAA1551	12	-0.106863	0.0392217	0.0213915
SCGF_B	BTN3A2	25	0.0341064	0.0138148	0.0214139
IL_17	BAZ2B	18	0.0662847	0.0259985	0.0214224
SCF	EIF2B1	9	-0.0551219	0.0187015	0.0214843
EOTAXIN	GTF2H5	14	-0.0625652	0.0236952	0.0215573
IL_1RA	TOMM40L	11	-0.0374509	0.0134968	0.0215835
IL_7	CDK5RAP2	15	0.050489	0.0193444	0.0215921
VEGF	BLK	11	0.0754635	0.0272131	0.0216451
SCGF_B	TSPAN4	8	0.125078	0.0406382	0.0217225
IL_1B	RP11-849F2.8	10	0.0570626	0.0200739	0.0217238
IL_6	WDR41	20	-0.0319656	0.012728	0.0217838
M_CSF	ODF2L	13	0.0484499	0.0181528	0.0218329
TNF_A	ANK3	13	0.0794976	0.0297866	0.0218366
VEGF	AL133458.1	17	-0.0979007	0.0382713	0.0218454
IL_2RA	HLA-DRB5	16	-0.0486911	0.018884	0.021876
HGF	JAZF1	10	-0.0327042	0.0115259	0.0218981
IL_9	SLC2A8	9	-0.0786726	0.026816	0.0219057
IL_17	PADI4	10	-0.0473597	0.0166987	0.0219426
SCF	SLC14A1	10	0.080977	0.0285583	0.0219637
IL_2RA	H6PD	9	-0.0801292	0.0273349	0.0219809
SCGF_B	C9orf72	9	0.0633429	0.0216283	0.0220648
IP_10	ZNF605	7	-0.0858955	0.0262427	0.0221221
SDF_1A	TOMM40L	11	-0.0548803	0.0198981	0.0221824
IL_17	NOD2	17	0.0333793	0.0130883	0.0221841
MIP_1B	DCAF4	18	-0.0594187	0.0234671	0.0221958
SCF	PQLC1	10	0.06348	0.0224445	0.0222079
SCGF_B	RP11-218M22.1	9	-0.068435	0.0234216	0.0222805
IL_1RA	LPAR1	28	0.0228309	0.00939438	0.0222937
IL_2	TUFM	22	0.0245238	0.00990229	0.0223206
PDGF_BB	CDK10	12	-0.0318258	0.0118033	0.0224537
SCF	ADORA2B	10	0.0640551	0.0227185	0.022511
SCF	NME1	12	0.0591894	0.0219672	0.0225274
IP_10	DARS	11	-0.0759564	0.0276363	0.0225347
SCGF_B	RP5-1021I20.1	12	0.0334596	0.0124228	0.022567
HGF	WRB	14	-0.0630368	0.0241039	0.0225838
IFN_G	WRB	11	-0.065157	0.0237217	0.0225974
PDGF_BB	TOMM40L	11	-0.0468481	0.017057	0.0226035
IP_10	MTHFS	9	0.0812127	0.0279093	0.0226643
IL_10	RPL14	6	-0.168877	0.0468501	0.0226646
IL_17	TFIP11	8	-0.112617	0.0369885	0.0226669
SCGF_B	INPP5E	5	0.137744	0.0317905	0.0226757
M_CSF	PBX2	5	-0.453439	0.104678	0.0226908
SCGF_B	B4GALT4	15	-0.0574936	0.0222659	0.0227641
IL_1B	ARAP3	14	0.0468335	0.0179409	0.0227835
M_CSF	FAM216A	6	-0.108806	0.0302499	0.022821
IL_18	OR7D2	14	0.0593859	0.0227637	0.022852
IL_6	IPO8	24	-0.0247174	0.0101016	0.0228622
TNF_A	PSTPIP1	20	0.0479827	0.0192937	0.0229203
IL_6	VASP	18	-0.0468323	0.0186178	0.0229486
IL_17	SPTLC2	8	0.0949783	0.0313019	0.0229715
IL_4	TMEM9B	5	-0.115174	0.0267262	0.0230059
SCGF_B	TAP2	7	0.115624	0.0357122	0.0230092
IL_1RA	NDUFS5	22	-0.0408966	0.0166105	0.0230189
SCF	LILRA5	5	-0.0946064	0.02197	0.0230521
IL_2RA	CD40	14	-0.0462645	0.017767	0.0230571
IL_6	CERS3	7	0.163375	0.0504944	0.0230641
IL_6	RASSF4	11	-0.0555978	0.0203346	0.0230674
IL_8	MICB	8	0.0765177	0.0252563	0.0231084
PDGF_BB	TRIM5	9	0.0401799	0.0138745	0.0231188
IL_7	CHCHD2	15	0.0231985	0.00901733	0.0231767
VEGF	WDR61	9	0.0545385	0.0188519	0.0232166
TNF_A	SMIM1	8	0.0603725	0.0199548	0.0232333
TNF_A	AMT	16	0.0502294	0.0197244	0.0232718
MIP_1B	NICN1	9	-0.194823	0.0673925	0.0232874
MIP_1A	EML4	9	0.063323	0.0219057	0.0232926
IL_17	PSD4	14	-0.0525663	0.0202317	0.0233025
SDF_1A	KDELC2	8	0.0696221	0.0230501	0.0233832
RANTES	WRB	11	-0.0706011	0.025907	0.0234086
IL_17	LRRC25	12	-0.0504442	0.0188801	0.0234195
IL_8	RP11-218M22.1	10	-0.0444817	0.0159267	0.0234533
IL_16	HIST1H2BD	27	0.0216496	0.00897062	0.0234616
IL_16	BTN3A2	26	-0.0275074	0.0113691	0.023485
EOTAXIN	BAZ2B	18	0.0756807	0.0302373	0.023537
IFN_G	RPAP3	7	0.054354	0.0168968	0.0235488
G_CSF	TRPC4AP	23	-0.0386037	0.0158099	0.0235531
IL_10	UHRF1BP1	26	0.0519763	0.0214964	0.0235665
IL_5	LEPROT	17	-0.0377245	0.0149741	0.0235879
IP_10	FLT1P1	7	-0.153508	0.0477819	0.023658
M_CSF	RP11-218M22.1	10	-0.0448241	0.016087	0.0236911
bNGF	RCCD1	11	-0.105175	0.0387137	0.0237344
GROA_CXCL1	RP11-797H7.3	17	-0.0696531	0.0276836	0.0237414
IL_2RA	SLC25A24	10	-0.09126	0.0327769	0.0237672
IL_8	SKIV2L	5	0.107283	0.0252031	0.0237706
TRAIL	C4orf32	8	-0.154138	0.0512646	0.0238014
IL_2RA	C19orf12	12	-0.0551956	0.0207319	0.0238031
SCGF_B	COQ6	6	-0.0879294	0.0247838	0.0238445
IL_1B	MUT	19	0.0591471	0.0238394	0.0238534
SCGF_B	FCGR2B	21	0.0540488	0.0220094	0.0238612
IL_16	ZSCAN9	8	-0.0480207	0.0159887	0.0239029
GROA_CXCL1	ZFP1	9	0.0686756	0.0239109	0.0239185
MIP_1B	VPS53	12	-0.0492721	0.0185287	0.023931
IL_4	TTC32	15	0.0397124	0.015547	0.0239949
IL_2	NUP107	16	0.0714139	0.0282201	0.0240026
FGF_BASIC	NOD2	17	0.0329181	0.0131191	0.0240658
IL_9	ARSB	12	-0.070297	0.0264682	0.0240677
VEGF	IPO8	24	-0.0241151	0.00995549	0.0241103
IL_9	CHURC1	19	-0.0221988	0.0089679	0.0241332
IL_16	NKX3-1	14	-0.040068	0.0155365	0.0241437
IL_16	SLC45A4	16	-0.0501984	0.0198622	0.0241558
G_CSF	NAPSB	21	-0.0280784	0.0114682	0.0242309
HGF	SLC23A3	8	-0.061455	0.020536	0.0242401
MCP_1_MCAF	CLEC1B	9	-0.070969	0.0247971	0.0242684
RANTES	ZNF354A	11	-0.0538794	0.019935	0.024284
TNF_B	POMZP3	11	0.0420721	0.0155704	0.0243115
MIP_1B	RNASE6	14	-0.0537568	0.0208784	0.0243319
MIP_1A	POLR1D	10	-0.0665785	0.0240501	0.0243596
TNF_A	WRB	11	-0.0674766	0.0249854	0.024368
HGF	TCF19	7	-0.0923263	0.0289893	0.0244054
IL_5	U6	15	-0.05896	0.0231669	0.024422
MIP_1A	ACP2	22	0.0540115	0.0221919	0.0244399
IL_1RA	MUT	20	0.0490393	0.0199722	0.0244701
SDF_1A	ZNF239	11	0.0593692	0.0220129	0.0245133
IL_8	RP11-229P13.19	10	-0.0783851	0.0283578	0.0245172
GROA_CXCL1	CHURC1	22	-0.0166966	0.00686759	0.0245757
IL_2RA	SPTLC2	8	0.098043	0.0328975	0.0246285
IL_1B	KIR2DS4	7	-0.201785	0.0635204	0.0246295
MCP_3	F2RL1	12	0.0691051	0.0261521	0.024631
VEGF	RP11-231E4.4	16	-0.0314437	0.0124932	0.0246494
MIP_1A	SWAP70	8	-0.0863614	0.0289857	0.0246542
VEGF	CNOT6	8	-0.0395225	0.0132706	0.0246939
VEGF	AC069513.3	30	-0.0264725	0.0111526	0.0247102
SCGF_B	HPCAL4	18	0.0436508	0.0176153	0.0247437
IL_18	CLN6	15	-0.0750161	0.029563	0.0247713
TRAIL	TTC3	11	0.0856126	0.0318337	0.0248221
EOTAXIN	TMEM99	11	0.080407	0.0299217	0.0249086
MIP_1A	C15orf40	8	0.0934053	0.0314338	0.0249093
IL_2RA	CWF19L2	12	0.062003	0.0235271	0.0249307
IL_1B	WRB	10	-0.0689864	0.0250641	0.0249661
IL_17	TMEM99	11	0.089893	0.033472	0.0249752
FGF_BASIC	BTN3A2	25	0.03159	0.0131752	0.0250107
IL_8	GLB1L	12	0.0625252	0.0237488	0.0250426
IL_2	HTATIP2	11	0.083403	0.0311016	0.0251389
IL_16	ADARB2	14	0.0450368	0.0176153	0.0251544
EOTAXIN	EIF4E3	9	-0.0681342	0.0240169	0.0251554
IL_17	ELL	8	0.0676096	0.0228111	0.0251557
HGF	TCTEX1D1	6	0.125441	0.0359956	0.0252397
MIP_1A	XXYLT1	7	0.191125	0.0605971	0.0252641
IL_1RA	NUP43	20	-0.0306884	0.01258	0.0252873
MIP_1A	KIAA1841	26	-0.053995	0.0226539	0.0254117
MIG	MICB	7	0.110172	0.0349935	0.0254258
SDF_1A	CTSO	7	-0.204594	0.0649989	0.0254458
SCGF_B	TK2	6	0.16949	0.0487903	0.0254943
GROA_CXCL1	ANKRD27	6	-0.116723	0.0336031	0.0255007
IL_2RA	TOMM40L	11	-0.0425042	0.0159136	0.0255836
bNGF	TTC3	11	0.0933375	0.0349483	0.0255917
IL_17	CPNE1	15	-0.0704712	0.0279698	0.025626
MCP_3	ODF2L	9	0.062083	0.0219877	0.0256427
IL_2	UVSSA	11	0.0421788	0.0158009	0.0256481
IL_2RA	MLH3	8	0.124192	0.0421192	0.0256602
M_CSF	ARAP3	14	-0.0386918	0.015198	0.0256613
TRAIL	TRIM37	18	0.0489453	0.0198987	0.0256678
PDGF_BB	AF001548.5	13	0.049444	0.0191778	0.025673
MCP_3	ZSWIM7	16	0.0625644	0.0250684	0.0256768
IL_1RA	CST3	15	-0.0332888	0.0132188	0.0256869
IL_7	LY75	13	-0.0701008	0.0271997	0.0257155
MIP_1B	PRMT2	9	-0.0843897	0.0299166	0.0257423
MCP_3	BBS2	15	0.0330729	0.0131397	0.0257486
GROA_CXCL1	AASDH	11	-0.0519237	0.0194696	0.0257526
IL_2	MTHFS	9	0.080369	0.0285082	0.0258046
IL_8	C4orf32	8	-0.172507	0.0586321	0.0258738
PDGF_BB	STOX1	15	0.0370331	0.0147295	0.0258852
RANTES	FPR1	13	-0.0469387	0.0182435	0.0259162
G_CSF	KRT73	13	-0.041458	0.0161175	0.0259466
G_CSF	CBLN3	16	0.0331339	0.0133074	0.0259688
IL_2RA	FPR2	14	-0.0617184	0.0243051	0.0259708
GROA_CXCL1	TRIM4	27	0.0410108	0.0173262	0.0259872
MIP_1A	SNAI3	8	-0.0679409	0.0231215	0.0260008
IL_1B	HLA-DQA2	11	-0.0544107	0.0204899	0.0262392
IL_2	FCGR2C	9	-0.0928436	0.0330731	0.0262502
FGF_BASIC	CBLN3	16	0.0331762	0.0133599	0.0263027
TNF_A	TSPO	7	-0.113183	0.0363175	0.0263567
IL_7	RP11-797H7.3	12	-0.0769902	0.0295846	0.026384
FGF_BASIC	UGDH	15	0.0485294	0.0193892	0.0264433
EOTAXIN	N4BP2	11	-0.0542757	0.020477	0.0264513
TNF_A	B4GALT4	15	-0.0558886	0.0223315	0.0264548
IL_7	SARS2	12	0.0685785	0.0263921	0.0265623
PDGF_BB	TMED4	7	0.139673	0.0449176	0.0265646
SDF_1A	KIAA1841	23	-0.0625975	0.0262448	0.0265752
IP_10	NAAA	23	-0.03357	0.0140759	0.0265872
IL_17	ACSS1	8	0.118511	0.0405916	0.0266455
bNGF	SCAMP2	7	-0.0836933	0.0269392	0.0266486
IL_4	CBLN3	16	0.0339132	0.0136955	0.0266618
IL_7	BLK	11	0.0868176	0.0328251	0.0267005
VEGF	TOMM40L	11	-0.0353326	0.0133591	0.0267015
PDGF_BB	OSBPL5	10	-0.0560836	0.0207052	0.026713
M_CSF	C5	21	-0.0585424	0.0243781	0.0267254
MCP_1_MCAF	MICD	16	-0.0775638	0.031357	0.0267993
IL_13	GORAB	7	-0.07524	0.0242584	0.0268043
MCP_1_MCAF	FLT1P1	7	-0.194142	0.062635	0.0268659
IL_1B	EHD4	13	0.0530899	0.0208145	0.0269651
IL_18	KIAA1551	12	-0.107658	0.0415753	0.0269742
IL_1RA	RPAP3	7	0.0452059	0.0146039	0.0269914
SCGF_B	TRBV10-1	8	0.0605504	0.0208151	0.027017
IL_4	SKIV2L	5	0.111937	0.0276193	0.0270608
SCGF_B	FARP2	6	0.124387	0.0365046	0.0270916
SCGF_B	VNN2	15	0.0337917	0.0135712	0.0270968
MIP_1A	BATF3	7	0.117211	0.037914	0.0271135
SCF	MTHFSD	7	-0.0534076	0.0172828	0.027153
IL_6	NMRAL1	14	-0.063168	0.0251161	0.0271553
MIP_1A	NOD2	20	0.0272204	0.0113222	0.0271941
PDGF_BB	ZNF354A	13	-0.0406518	0.0159751	0.0272513
FGF_BASIC	DEF6	16	-0.0672928	0.0273122	0.0273065
IL_9	MRPL21	17	0.0422994	0.0173002	0.0273071
SCF	VNN2	19	0.0260395	0.0107848	0.0273144
PDGF_BB	U6	18	-0.0448276	0.0184582	0.0273166
MIP_1A	AGER	6	-0.478139	0.140722	0.027334
IL_5	NMRAL1	11	-0.113463	0.0431376	0.027347
MIF	LRP3	8	0.128023	0.0441615	0.0273714
TNF_A	C5orf4	14	-0.0540339	0.0215346	0.0274497
IL_10	SNORA16	11	0.0748524	0.0285042	0.0275382
bNGF	MAN2B1	9	0.0496994	0.0179271	0.0276026
TNF_A	GORAB	7	-0.0747036	0.0242906	0.0276135
IL_9	SCD5	11	-0.0583859	0.0222547	0.0276507
EOTAXIN	LRRC37A4P	13	-0.0400048	0.0157723	0.027657
IL_4	LRRC25	12	-0.048406	0.0188011	0.0276698
IL_16	HLA-DRB1	10	0.0781182	0.029085	0.0276737
IL_18	RAP1GAP	18	-0.0376242	0.015536	0.0276934
PDGF_BB	GRHPR	26	0.0331415	0.0141404	0.0277057
IL_16	HLA-C	23	0.0309599	0.0130923	0.0277498
IL_18	ABP1	11	0.0952949	0.0363714	0.0278087
FGF_BASIC	VWA5A	10	-0.100789	0.0376247	0.0279782
IP_10	HIBCH	10	-0.0855807	0.0319649	0.0280418
IL_2	COL18A1	15	0.034551	0.0139799	0.0280562
MIF	FAM21A	8	0.0887688	0.0308231	0.0280597
IL_6	CTC-228N24.3	11	0.0627749	0.0240223	0.0281229
IL_6	VLDLR	12	0.0808429	0.0315207	0.0281428
GROA_CXCL1	BAIAP2	13	0.0886586	0.0350992	0.028176
IL_2RA	CCDC146	16	0.0252045	0.010301	0.0282174
SDF_1A	DCAKD	9	0.0468522	0.0169943	0.0282204
MIP_1B	CCL4L2	4	1.787	0.306774	0.0282286
SCF	TRIM37	18	0.0496702	0.0205963	0.0282581
RANTES	GPRC5C	8	0.0917453	0.0319167	0.0282592
IP_10	KLHDC8B	6	-0.11711	0.0348403	0.0282696
FGF_BASIC	TTC32	15	0.0462482	0.0187475	0.0282994
IL_2RA	FAM3B	12	0.0514321	0.0200856	0.0283416
TNF_A	POMZP3	16	0.0366699	0.0150027	0.0283576
IL_7	PLOD1	9	-0.0585498	0.0212655	0.0283694
IL_13	TOMM40L	11	-0.0435069	0.0166967	0.0284701
IL_18	AMT	16	0.0618586	0.0253322	0.0284843
RANTES	CBLN3	16	0.044448	0.018207	0.0285189
IL_5	PLCH2	8	-0.0502218	0.0175152	0.0285265
MCP_3	TMEM99	10	0.087397	0.0327955	0.0285872
IL_18	LILRB1	9	-0.0708749	0.0257954	0.0286036
SCF	SKAP2	24	-0.0282089	0.0120436	0.0286245
SDF_1A	PLAGL1	13	-0.023348	0.00928054	0.028689
bNGF	EIF2B2	19	0.0398775	0.0166855	0.0287035
PDGF_BB	APOBEC3C	8	-0.0974155	0.0340379	0.0287273
IL_18	RNASE6	13	-0.0726052	0.0288844	0.0287992
IL_16	ADSS	12	0.0394718	0.0154727	0.0288117
VEGF	RPAP3	7	0.0438552	0.0144365	0.0288233
IL_16	CTSH	10	-0.0598706	0.0225205	0.0288729
IL_6	CAMKK2	20	-0.0453274	0.0190863	0.0288766
SCGF_B	FBN2	16	-0.0296729	0.0121875	0.0288816
IL_4	TSPAN3	12	0.0867461	0.0340233	0.0288833
M_CSF	AF001548.5	13	-0.0492486	0.0196066	0.0288919
GROA_CXCL1	POMZP3	17	0.0304103	0.0125866	0.0289013
IL_2RA	TEF	12	0.0642934	0.0252269	0.0289329
MIG	TRMT12	15	-0.0369245	0.0150407	0.0289411
IL_1B	CHURC1	19	-0.0231124	0.00968929	0.0289711
IL_10	WRB	11	-0.06157	0.0237274	0.0289798
IL_17	TSPAN3	12	0.0870095	0.0341562	0.0289929
IL_7	ERVK3-1	8	0.0472546	0.0165528	0.028999
IL_18	LAPTM4B	11	0.0460962	0.0177685	0.0290098
IL_16	ING5	12	-0.0540858	0.0212385	0.0290332
IL_1RA	RERE	14	-0.0517835	0.0208927	0.0290357
PDGF_BB	IL32	7	-0.0889088	0.029361	0.0291438
IL_17	FIS1	10	0.0919441	0.0346652	0.0291497
GROA_CXCL1	BLK	11	0.0723237	0.0279143	0.0291696
GROA_CXCL1	FCHO2	15	-0.0449096	0.018325	0.0291732
SCF	CRELD2	14	-0.0318531	0.0128657	0.0291806
TNF_B	MCM6	6	-0.0979083	0.0294296	0.0291909
IL_6	TTC32	16	0.0335448	0.0138126	0.0292238
IL_4	P2RY11	7	-0.0965329	0.0319077	0.0292357
MIP_1A	TFIP11	10	-0.0691914	0.0261119	0.0292648
IL_9	CARD8	17	0.0315399	0.0130913	0.0292917
IL_2	GM2A	19	-0.0380438	0.0159882	0.0293159
G_CSF	SPTLC2	8	0.088924	0.0312499	0.0293513
IL_13	ANK3	13	0.074133	0.0296229	0.0293727
MIP_1B	C15orf38	13	-0.0494991	0.0197805	0.0293795
IL_10	KIAA1841	23	-0.0614226	0.0262766	0.0293907
IL_6	SLC18B1	9	0.0281179	0.0103048	0.0293971
MIP_1A	TMEM176B	19	0.039457	0.0165963	0.0294365
IL_18	SLC1A7	9	-0.0841083	0.0308626	0.0295407
TNF_B	THEM4	7	0.140819	0.0466943	0.0295594
SDF_1A	ST7L	10	0.094223	0.0356477	0.0295676
SCGF_B	FCER1G	9	0.112312	0.0412407	0.029623
IL_2	LRRC37A4P	11	-0.0431641	0.0167211	0.0296273
IL_17	MT2A	14	0.0754449	0.0305846	0.0296688
IL_1RA	ADPRH	6	0.0844983	0.0255338	0.0296746
IL_10	MT2A	14	0.0754992	0.0306133	0.0296982
G_CSF	MTHFS	9	0.0721375	0.0265133	0.0297311
IL_1RA	PEX6	29	-0.0259793	0.0113208	0.0297434
TRAIL	ACAD8	7	-0.135059	0.0448705	0.0297566
IL_6	KIAA1841	26	-0.0524286	0.022693	0.0297791
IL_17	BTNL8	9	-0.0648205	0.023834	0.0297801
IL_1RA	GALNT10	6	-0.10566	0.0319721	0.0298003
PDGF_BB	TAF1C	16	-0.045916	0.0190004	0.0299036
MIP_1A	TMED4	7	0.14069	0.0468104	0.0299089
TNF_A	CYP21A1P	10	0.0755295	0.0286627	0.0299396
IL_10	RAD51C	15	-0.0584927	0.0240031	0.0299414
IL_16	PWP1	10	0.0613086	0.0232686	0.0299533
SCGF_B	MLH3	8	0.111609	0.0394393	0.0299618
SCF	EPHA4	7	0.0911085	0.0303365	0.0299865
TNF_A	HLA-G	23	0.0610781	0.0262393	0.0300039
IL_8	OSBPL3	10	-0.0887809	0.0337194	0.0300412
MIG	CAPN12	18	-0.0402079	0.0168903	0.03006
IL_2RA	PFN2	7	0.0744321	0.0248016	0.0300613
bNGF	PIGN	16	0.0230911	0.0095677	0.030084
IL_16	KIAA0513	11	-0.0436882	0.0169862	0.0300899
IL_6	ISCA2	12	0.0587608	0.0232654	0.0300932
PDGF_BB	SERPINE2	12	-0.0634037	0.0251038	0.030094
IFN_G	PSD4	14	-0.0451973	0.0183806	0.0300953
bNGF	MGST2	10	0.0841121	0.0319635	0.0301078
MIP_1A	RABGEF1	6	-0.108668	0.0330024	0.0301382
MCP_1_MCAF	PDE9A	13	-0.0365235	0.0146794	0.0301383
IL_10	SCD5	13	-0.0525619	0.021129	0.03016
MIG	HLA-L	7	0.224199	0.0748756	0.0302978
IL_1RA	DUSP18	24	-0.0309835	0.0133815	0.0303047
GROA_CXCL1	CIB1	18	-0.0408968	0.0172161	0.0303621
IL_18	CDC42BPB	7	-0.160848	0.0537714	0.0304006
SCGF_B	TIAM2	10	0.0342935	0.0130684	0.0304538
MIF	PPP1CB	10	0.061488	0.0234387	0.0304913
EOTAXIN	SCD5	12	-0.0530044	0.0210529	0.0305086
IL_10	MERTK	15	-0.0418625	0.0172521	0.0305296
IL_9	FTSJD1	16	-0.0641232	0.0266581	0.0305515
SCF	TM2D1	7	-0.0495382	0.0165878	0.0305732
IL_1B	HLA-DQA1	9	0.0497164	0.0184054	0.0305866
MIG	HMGN1	7	0.07062	0.0236579	0.0306213
IL_8	TTC19	14	0.0466614	0.0190502	0.0306274
IL_1RA	RNASE6	15	-0.0323822	0.0133546	0.0306287
SDF_1A	TMEM9B	5	-0.103695	0.0268309	0.0306347
MCP_3	ZNF486	10	0.114078	0.0435406	0.030649
IL_2	HOXB2	18	0.0512444	0.0216249	0.0307137
GROA_CXCL1	RSPH3	8	-0.0408158	0.0145218	0.0307293
IL_2	F2RL1	13	0.0620021	0.0250336	0.0307504
IL_5	TSPAN3	12	0.0905779	0.0360469	0.0307658
HGF	APOBEC3G	7	0.0571516	0.0191744	0.0307778
M_CSF	F2RL1	14	0.0443461	0.0181248	0.0307778
IP_10	UBA7	17	0.118762	0.0498215	0.0307861
FGF_BASIC	RALB	13	-0.0609875	0.0246319	0.0307941
PDGF_BB	SLC1A7	9	-0.07752	0.0287484	0.0307945
PDGF_BB	LCMT2	10	-0.0569535	0.0217658	0.0308105
FGF_BASIC	KRT72	18	0.0323884	0.0136779	0.0308206
IFN_G	HLA-DRB6	14	-0.056893	0.0232606	0.0308233
GROA_CXCL1	ADAT1	19	-0.0445353	0.0189162	0.0308392
HGF	KRT17P2	12	0.0884428	0.0352352	0.0309089
HGF	FTSJ3	8	-0.0545098	0.0194284	0.0309317
PDGF_BB	ANKRD27	6	-0.108216	0.0331645	0.0309925
MCP_1_MCAF	JARID2	10	-0.0605188	0.023162	0.0309927
bNGF	ADSS	12	0.0449099	0.0179039	0.0309984
PDGF_BB	MBNL1	8	0.0424854	0.0151519	0.0310011
SDF_1A	UQCC	12	-0.0770499	0.0307243	0.0310304
HGF	USF1	16	-0.0475026	0.0198188	0.0310556
TRAIL	P2RY11	8	-0.0767316	0.0273811	0.0310672
MIG	LCMT2	10	-0.0716866	0.0274543	0.0310759
M_CSF	IMMP2L	14	-0.0596793	0.0244636	0.0311853
SCF	RP4-564F22.5	12	-0.044555	0.0177881	0.0311916
SDF_1A	FCGR2C	9	-0.101013	0.0375925	0.0312186
IL_4	PSTPIP1	20	0.0425909	0.0182283	0.0312258
IP_10	HPCAL4	18	0.0415936	0.0176146	0.0312281
IL_7	ADAMTS17	5	0.393511	0.102616	0.0312591
IL_16	C2orf15	10	0.0678713	0.0260312	0.0312611
IL_2RA	DARS	11	-0.0634374	0.0248969	0.0312972
IL_17	ODF2L	12	0.0506361	0.020233	0.0313045
RANTES	SESN3	10	0.0698885	0.0268166	0.0313161
GROA_CXCL1	LEMD3	7	0.0778769	0.0262757	0.0313794
IL_8	ODF2L	13	0.044368	0.0180005	0.0314087
TNF_A	EIF2B2	12	0.0576838	0.0230799	0.0314842
IL_10	NMT2	7	-0.0897124	0.0303018	0.0314958
bNGF	TC2N	14	0.0370694	0.0152309	0.0315117
MCP_1_MCAF	POU5F1P6	5	0.266742	0.0697756	0.0315125
MIF	UBE2Q2	8	-0.105943	0.0379633	0.0315498
IL_2	CBLN3	16	0.035675	0.0149378	0.0315719
PDGF_BB	RUNX2	12	-0.0377099	0.015101	0.0315989
IL_17	MCM6	8	-0.0736163	0.0263908	0.0315997
bNGF	HLA-DRB1	10	-0.059386	0.0228455	0.0316444
IL_17	ANK3	13	0.0750765	0.0305157	0.031664
HGF	C4orf32	8	-0.142307	0.0510558	0.0316912
VEGF	P2RY11	8	-0.0763823	0.0274065	0.0317022
IL_5	DLEU1	9	-0.227883	0.0851504	0.0317114
IL_1RA	ERV3-1	21	0.0298919	0.0128967	0.0317715
VEGF	NKX3-1	14	-0.0373039	0.0153557	0.0317724
IL_8	PI16	13	0.0392083	0.0159509	0.0317879
IL_17	SCAP	9	-0.0605967	0.022659	0.0318013
IL_10	AHI1	15	-0.0493876	0.0205376	0.0318016
HGF	CBLN3	16	0.0296763	0.0124498	0.0318487
IL_18	AC012454.4	9	-0.113243	0.0423646	0.0318586
IL_4	AGPAT9	6	-0.228954	0.0708559	0.0319374
FGF_BASIC	ZNF23	8	-0.127001	0.0456921	0.0320186
IL_2	LRRN1	9	-0.146673	0.0549528	0.032043
HGF	ZNF354A	13	-0.0398014	0.0162233	0.0320546
IL_9	TMEM144	10	-0.0618721	0.0238787	0.0320579
TRAIL	LPIN2	13	-0.0506625	0.0206519	0.032065
IL_18	FPR1	13	0.0638084	0.026012	0.0320723
MCP_3	RAB38	7	0.0601805	0.0204372	0.0320832
IFN_G	CMAHP	18	-0.0488292	0.0208067	0.0321382
IL_16	TCF19	7	-0.0871218	0.0296123	0.0321789
GROA_CXCL1	F2RL1	14	0.045116	0.0186263	0.0321895
MIG	ANTXR2	5	-0.182258	0.0480717	0.032193
VEGF	MTHFS	9	0.0667649	0.0250462	0.0322015
bNGF	HLA-DOB	11	-0.0255404	0.0100927	0.0322052
bNGF	PCYOX1L	15	0.0387833	0.0161742	0.0322145
G_CSF	FUT10	15	-0.0675619	0.0281785	0.0322273
IL_2	ZSWIM7	22	0.042052	0.018271	0.0322426
IL_10	NOD2	17	0.0313743	0.0132982	0.0322895
SCGF_B	DPEP3	7	-0.154352	0.0525769	0.0324166
IL_7	MTHFS	9	0.0745284	0.0280089	0.0324257
TRAIL	WRB	14	-0.0488664	0.0202106	0.0324435
FGF_BASIC	LDOC1L	13	-0.0459617	0.0187884	0.0324594
IL_18	SOCS2	6	-0.159234	0.0495444	0.0324661
IL_2	AMT	16	0.0462716	0.0194993	0.0325056
IL_7	GTF2H5	14	-0.051958	0.0215035	0.032539
TRAIL	FAAH	10	-0.0594587	0.0230349	0.0325534
VEGF	DTNBP1	9	-0.0614657	0.0231247	0.0325607
MIP_1B	AC159540.1	9	0.131349	0.0494204	0.032571
IL_2RA	FUCA1	12	0.0530329	0.0213908	0.0325851
FGF_BASIC	ADCY9	10	0.0939991	0.0364415	0.0326442
EOTAXIN	EPHB6	7	0.115516	0.0394304	0.0326473
MIP_1B	SKAP1	11	-0.076449	0.0303127	0.0326606
IL_6	RP1-55C23.7	10	-0.0700784	0.027182	0.032712
IL_4	TMEM99	11	0.0754306	0.0299318	0.0327643
IL_10	CBLN3	16	0.0391922	0.0165471	0.0327839
MIP_1B	CTSK	14	0.0683209	0.0283239	0.0327853
HGF	IL1R2	6	-0.14421	0.0450204	0.0328001
M_CSF	CRHR1-IT1	22	-0.0222821	0.00971622	0.0328005
M_CSF	C2CD2L	9	0.0697044	0.0262767	0.0328125
IL_6	ZYX	14	-0.0334284	0.0138616	0.0328173
bNGF	UBAP2L	6	-0.137799	0.0430344	0.0328363
MCP_1_MCAF	TRAPPC9	8	0.0909946	0.0329689	0.0328534
IL_2	CDK5R1	14	-0.0408667	0.0169506	0.0328571
IL_8	EPHA4	7	0.0941543	0.0322039	0.0328725
SCGF_B	AL049840.1	6	-0.138225	0.0431833	0.0328729
HGF	PAPSS1	24	0.023086	0.0101423	0.0329207
SCF	BBS2	23	-0.0205886	0.0090167	0.032927
MCP_1_MCAF	TMED5	16	0.0712669	0.030125	0.0329612
GROA_CXCL1	MT2A	15	0.0741469	0.0310813	0.0329623
VEGF	POLR2J3	10	-0.0867015	0.0336958	0.0329698
TNF_A	MUC20	21	0.0331543	0.0144175	0.0329806
IL_6	CTNNA1	24	0.0290796	0.0127824	0.0330057
MIF	AP000350.4	7	-0.158342	0.0542333	0.0330274
TNF_A	THAP6	6	0.117746	0.0368426	0.033029
MIP_1A	EMR1	11	0.0604045	0.024018	0.0330406
IL_18	NLRP12	5	0.487773	0.129971	0.0330496
MIG	GNAI3	7	0.0428277	0.0146718	0.03305
HGF	LINC00649	14	-0.047707	0.0198168	0.0330695
SCF	FGGY	10	-0.0885191	0.0344374	0.0331052
MCP_3	CDC42BPB	7	0.104672	0.0358893	0.0331477
VEGF	USF1	16	-0.0475116	0.0201088	0.0331492
TNF_B	CBLN3	9	0.0492773	0.0186341	0.0332074
IL_4	PPP1CB	11	0.0540894	0.0215346	0.0332153
IL_18	HDAC4	6	0.129006	0.0404451	0.0332269
IL_1B	MYOM2	19	0.0272189	0.0117478	0.0332428
MIF	CTSC	11	-0.0465625	0.0185449	0.0332674
MCP_1_MCAF	ANKRD55	18	0.0277454	0.011912	0.0332754
PDGF_BB	FAM50B	7	0.0718746	0.0246746	0.0332873
IL_9	ZNF282	7	0.102995	0.0353599	0.033293
IL_16	ARHGAP15	15	0.0442414	0.018591	0.033325
VEGF	NME1	12	0.0560489	0.0227298	0.0333394
EOTAXIN	TRIM38	7	0.114908	0.0394783	0.0333741
IL_16	IL16	7	-0.227306	0.0780962	0.0333767
GROA_CXCL1	EIF5	12	-0.0462362	0.018757	0.033389
MIP_1A	TOMM40L	11	-0.0330131	0.0131603	0.0333907
M_CSF	HLA-DQB1	17	-0.0452426	0.0193264	0.0334596
IP_10	PPP1R17	7	0.0858815	0.029532	0.0334742
MIG	AC021860.1	6	0.330435	0.103872	0.0334974
bNGF	SCGB3A2	8	0.114931	0.0418645	0.0334994
IL_16	HAUS4	19	0.0320052	0.0138367	0.0335014
M_CSF	EIF5	12	-0.0458842	0.0186295	0.0335045
VEGF	TSGA10	15	-0.106496	0.0448077	0.0335123
TRAIL	DDX11L2	17	-0.0726674	0.0310546	0.0335241
TNF_A	WDR6	24	-0.0502324	0.0221582	0.0335646
MIG	RP11-617D20.1	6	0.0775372	0.0243922	0.0335748
FGF_BASIC	FAM174A	20	0.0630572	0.0274076	0.0335794
TNF_A	ISCA2	11	0.0705445	0.0281628	0.0335916
IL_7	TMEM99	11	0.0926522	0.0369894	0.0335944
IL_4	ISCA2	11	0.0666227	0.0266072	0.0336441
IL_10	LSG1	9	0.027043	0.0102622	0.0336563
RANTES	SLC9A3	13	-0.0381592	0.0157314	0.0336666
MCP_3	PLAGL1	12	-0.0249179	0.0101313	0.0337061
IL_5	LAMC1	14	0.040295	0.0168131	0.0337247
SDF_1A	ZFP1	9	0.072398	0.0274911	0.03374
FGF_BASIC	CLYBL	13	-0.0322184	0.0132932	0.0337862
GROA_CXCL1	RP4-564F22.2	20	-0.0204289	0.00889218	0.0338052
FGF_BASIC	PELO	8	-0.0371179	0.0135648	0.0338997
IL_9	RP11-981G7.2	5	0.618253	0.16638	0.0339027
SDF_1A	PADI4	10	-0.0408287	0.0159802	0.0339119
IL_2	MERTK	13	-0.0441779	0.0182486	0.0339529
MIP_1B	CRY2	7	-0.121099	0.0418225	0.0339665
MIF	DDX11L2	14	-0.0963797	0.0402913	0.0340065
IL_9	USP53	9	-0.038814	0.0147711	0.034026
HGF	RPA2	14	-0.045116	0.0188632	0.0340268
IL_6	MT2A	15	0.0628207	0.0265291	0.0340637
SCF	RPL28	11	-0.0537049	0.0215171	0.0340893
IL_6	RP5-1021I20.1	12	0.0252708	0.0103027	0.0340927
G_CSF	WRB	11	-0.0590592	0.0236662	0.0341121
IL_1RA	EPHA4	7	0.0912513	0.0315598	0.034132
IL_16	PXDN	13	-0.029001	0.0119967	0.0341629
MIP_1A	PTGES	6	0.076069	0.0240695	0.0341714
IL_6	POMZP3	17	0.0292775	0.0125648	0.0341724
MCP_3	CCR3	9	-0.0659118	0.0251187	0.0342087
TRAIL	COMMD2	6	0.0700518	0.0221764	0.0342219
G_CSF	ZC3H12C	5	-0.0780502	0.0210854	0.0342395
IL_1RA	RNF167	10	0.0445277	0.0174727	0.0342592
CTACK	ODF2L	12	0.0559625	0.0228447	0.0342759
IL_6	HCLS1	20	-0.0254182	0.0110979	0.0342906
G_CSF	LRRC25	12	-0.0461643	0.0188489	0.034306
MIP_1B	LTBP3	8	0.101278	0.0371375	0.0343178
VEGF	NAPSB	21	-0.0220337	0.00966497	0.0343471
IL_17	TMEM9B	5	-0.0992273	0.0268394	0.0343477
IL_2	DUS2L	16	-0.0338036	0.0144234	0.0343759
SCF	LRRC28	10	-0.0616683	0.0242279	0.0344234
IL_1B	MRPL21	17	0.0403127	0.0173332	0.0344627
IL_6	IFNAR1	11	-0.0827331	0.0332527	0.0345343
CTACK	BANF1	10	0.0740361	0.0291113	0.034538
IL_6	OPRL1	9	0.0555536	0.0212271	0.0345544
TNF_A	CTNNA1	21	0.0349079	0.0153374	0.0346108
IL_8	RSPH3	8	-0.0400757	0.0147349	0.0346528
TRAIL	ODF2L	13	0.0418413	0.0173666	0.0346578
M_CSF	ACOX1	22	-0.0274397	0.0121066	0.0346661
M_CSF	PDZK1IP1	12	-0.0403141	0.016502	0.0346718
HGF	TBC1D9B	12	0.0290509	0.0118946	0.0347091
IL_1B	NDUFA12	16	-0.0368881	0.0157746	0.0347187
IL_10	TRMT12	16	-0.0334117	0.0142897	0.034738
IFN_G	INTS5	12	-0.0585955	0.0239972	0.0347443
TNF_A	WDR86	12	0.104125	0.0426457	0.0347521
IFN_G	MTHFS	9	0.0696472	0.0266542	0.0347619
IL_18	ZNF783	7	0.207386	0.0721254	0.0347765
IL_6	BTNL8	11	-0.0520258	0.0209487	0.0347917
IFN_G	TSPAN3	12	0.0834798	0.034201	0.0347978
IL_1B	LIPN	19	-0.0448106	0.0195366	0.0348237
IL_17	C21orf2	14	-0.0500138	0.0210274	0.0348575
IP_10	TYMP	16	0.0819331	0.0350708	0.0348667
TRAIL	LAMP5	8	0.0803159	0.0295809	0.0348678
bNGF	PARVG	8	-0.119835	0.0441396	0.0348783
RANTES	GRHPR	24	0.0397872	0.017698	0.0349208
FGF_BASIC	EIF3CL	7	0.108804	0.0378909	0.0349336
EOTAXIN	LST1	5	-0.084467	0.023002	0.0349476
FGF_BASIC	BAIAP2	12	0.0936936	0.0384339	0.0349813
IL_9	RRP12	15	0.0390377	0.0165941	0.0350615
IL_1RA	B4GALT4	15	-0.0430117	0.0182843	0.0350696
IL_18	TCF19	6	0.13715	0.0437782	0.035089
IL_18	AL133458.1	15	0.15084	0.064132	0.0350933
SCF	CENPV	6	0.119179	0.0380499	0.0351117
IL_1RA	GSR	12	0.063748	0.026174	0.0351157
IL_2RA	ENTPD1	10	-0.0435429	0.017194	0.0351217
IL_7	CTD-2116N20.1	18	-0.0943721	0.041008	0.0351548
IL_1B	KIAA1683	12	0.0613294	0.0251957	0.0352011
EOTAXIN	B4GALT4	15	-0.0508677	0.0216455	0.0352234
IP_10	C2CD2L	8	0.0827855	0.0305878	0.0352703
MIG	RRAGD	14	0.067001	0.0282531	0.0353079
IL_1RA	BTN2A2	8	-0.112735	0.0416772	0.035342
IL_2RA	ITPR3	18	0.0603248	0.0262465	0.0353569
SDF_1A	KLRC1	8	0.0745005	0.0275502	0.035379
HGF	TTC32	15	0.0353956	0.015077	0.0353808
SCF	INSIG1	11	-0.0594927	0.0240618	0.0354252
IL_16	NEO1	10	-0.0908384	0.0359613	0.0354753
IL_16	LSS	7	0.0590792	0.0206706	0.0354841
IL_2RA	F2RL1	13	0.0513541	0.0214407	0.035535
EOTAXIN	NT5DC3	18	0.0214897	0.00936259	0.0355748
IL_2RA	C4orf32	8	-0.166401	0.0616305	0.0355772
IL_8	AC069513.3	30	-0.0253287	0.0114698	0.0355817
IL_18	RPAP1	8	0.119911	0.0444161	0.0355888
IL_4	WRB	11	-0.0582959	0.0236062	0.0355983
M_CSF	FDFT1	21	0.043401	0.0191855	0.0355997
VEGF	MKKS	11	-0.0574267	0.0232551	0.0356041
IL_6	TRAF3IP2	9	-0.0686976	0.0264592	0.0356134
GROA_CXCL1	DHX36	9	0.0802908	0.030925	0.0356163
HGF	MKKS	11	-0.0567291	0.0229805	0.0356535
MIP_1A	FCER1A	10	0.141841	0.0562263	0.0356597
EOTAXIN	ZNF493	11	-0.06556	0.0265708	0.0357243
IL_10	HLA-DRB6	15	-0.0717613	0.0306363	0.0357311
TNF_A	OSBPL3	10	-0.102434	0.0406277	0.035737
MIP_1B	PITRM1	10	0.113865	0.0451871	0.0358164
bNGF	ERMP1	13	-0.0404091	0.0169027	0.0358175
GROA_CXCL1	ZDHHC7	11	-0.0472438	0.0191605	0.0358233
EOTAXIN	CCR1	17	0.118405	0.0513682	0.0358736
MIG	TEF	12	0.061183	0.0252529	0.0358888
IL_17	PSTPIP1	20	0.0414951	0.018305	0.0359544
VEGF	VASP	18	-0.0421268	0.0183973	0.0359562
IL_1B	KIAA1551	11	-0.173351	0.0704118	0.0360424
IL_10	TPD52	13	0.0551365	0.023101	0.0360675
VEGF	CTC-484P3.1	10	-0.062846	0.0249865	0.0360778
SDF_1A	LINC00174	6	0.0611323	0.0196956	0.036086
MCP_1_MCAF	CCL4L1	8	-0.132623	0.0493155	0.0360872
G_CSF	WIPI1	10	0.0330113	0.013126	0.0360913
HGF	PSD4	17	-0.0351079	0.0152543	0.0361187
IL_17	MTHFS	9	0.0686907	0.0265582	0.0361326
IL_16	RP11-341G23.4	6	-0.122502	0.0394968	0.0361665
VEGF	CCZ1	17	0.0593529	0.0257981	0.0361771
MIG	HLA-F	15	-0.0955511	0.0409112	0.0361856
IFN_G	GCNT2	8	0.110864	0.0412576	0.0361915
TRAIL	PLAUR	4	-0.757694	0.148201	0.0361931
IL_8	SUPV3L1	11	-0.0838445	0.034095	0.0362092
IL_2RA	C4A	6	0.0607701	0.0196023	0.0362159
TNF_A	BLK	10	0.0848543	0.0337706	0.0362203
MCP_1_MCAF	RALGPS1	16	-0.0624978	0.0269863	0.0362393
PDGF_BB	TMEM63A	11	-0.0489461	0.0199108	0.0362615
IL_1RA	ELL	8	0.0530018	0.0197352	0.0362623
IL_17	AHSA2	11	0.0728457	0.0296393	0.0362928
MIP_1B	PRKD2	7	0.0985179	0.0347088	0.036314
EOTAXIN	RP11-707O23.5	9	0.0480861	0.0186186	0.0363298
PDGF_BB	ZNF35	8	0.209911	0.0782115	0.0363472
IP_10	TRAPPC4	18	-0.0301968	0.0132296	0.0364769
RANTES	P2RY11	7	-0.0957718	0.0337895	0.0364871
G_CSF	ACACB	14	-0.0495403	0.0210515	0.0364935
IL_1B	CCDC88B	14	0.048148	0.0204598	0.0364937
IL_16	HLA-DRB5	19	-0.0361347	0.0159185	0.0365056
IL_2	AHSA2	11	0.0685394	0.0279296	0.0365159
IL_17	NDUFA6	7	-0.0437125	0.0154273	0.0365259
IL_6	SLC12A1	6	-0.0789849	0.0255512	0.0365304
SCF	PARVG	8	-0.105479	0.039357	0.0365339
IL_6	EPPK1	5	0.134739	0.0373556	0.0365825
MIF	CLN6	14	0.0565997	0.0240678	0.0366006
MCP_1_MCAF	RP11-497H16.6	6	0.159561	0.0516636	0.0366292
FGF_BASIC	RUNX2	12	-0.042148	0.0174855	0.036655
IL_4	POMZP3	16	0.0327396	0.0141741	0.036661
IL_10	ISCA2	11	0.0655575	0.0267439	0.0366781
G_CSF	BLK	11	0.0870313	0.0355069	0.0366899
IL_1B	HLA-DRB1	10	0.0616136	0.0246026	0.0366925
EOTAXIN	PPIE	13	0.0575668	0.024227	0.0367506
MIF	G3BP2	14	0.0558891	0.023805	0.0368603
GROA_CXCL1	RP11-121C2.2	17	-0.0595819	0.0260118	0.0368897
GROA_CXCL1	SLC1A7	9	-0.077097	0.0299796	0.0369189
IP_10	STOX1	13	0.0443263	0.0186758	0.0369255
IL_10	THAP6	7	0.0987864	0.0349795	0.0369289
IL_16	HMGN4	13	0.0484552	0.020416	0.0369297
HGF	OR2A9P	10	0.0777056	0.0310936	0.0369945
IL_4	SFXN4	18	-0.0356648	0.0156786	0.0370369
SCF	SAMM50	12	0.0416569	0.0173265	0.0370474
G_CSF	SSR1	8	0.124673	0.04671	0.0370718
MCP_1_MCAF	LCMT2	10	-0.0538173	0.0215502	0.0370976
PDGF_BB	HSD17B12	16	-0.0323905	0.0140616	0.0371057
TNF_A	FPR1	13	-0.0601506	0.0253739	0.0371147
SCF	TSGA10	15	-0.0769522	0.0331472	0.0371436
MIF	LXN	13	-0.0784559	0.0331052	0.0371589
IL_6	FPR1	13	-0.0414818	0.0175052	0.0371722
MCP_3	HLA-K	10	0.121747	0.0487774	0.0371743
SCF	STARD10	7	-0.0887474	0.0314887	0.0371791
IL_1B	GAA	11	0.0629771	0.0257815	0.0371979
MCP_1_MCAF	MED4	12	0.0229358	0.0095504	0.0372169
SCF	LXN	14	-0.041204	0.0175898	0.0372171
M_CSF	KLRC1	8	0.0711881	0.0267051	0.0372389
SCF	FBLN5	26	0.019253	0.00872976	0.0372463
GROA_CXCL1	PADI4	10	-0.0406904	0.0163118	0.0372577
IL_4	TFIP11	8	-0.0981711	0.0368341	0.0372632
IL_18	RP11-392A22.2	14	-0.0814854	0.0347984	0.0372743
bNGF	ZNF605	9	-0.0587579	0.0229086	0.0372851
MIP_1B	PION	12	-0.0918333	0.0382583	0.0372935
M_CSF	RP11-10A14.5	16	0.034029	0.014791	0.0373036
IL_13	RHD	14	0.0421167	0.0179917	0.037325
HGF	NDST2	6	0.110316	0.0359556	0.037361
GROA_CXCL1	MCMBP	9	-0.0659072	0.0257176	0.0374024
IL_1B	WDR6	24	-0.0491724	0.0221997	0.0374213
IL_4	SMARCB1	6	-0.0738803	0.0241011	0.0374593
SCF	CECR5	6	0.0973115	0.031745	0.0374602
MIP_1B	NT5DC3	18	0.0309572	0.0136447	0.0374701
IL_8	BAZ2B	19	0.0473735	0.0209925	0.0374827
GROA_CXCL1	RP5-1154L15.2	7	-0.0556831	0.01981	0.0375103
IFN_G	ISCA2	11	0.0722075	0.0296241	0.0375208
EOTAXIN	MFHAS1	7	0.13651	0.0485732	0.0375309
IL_6	GPR19	7	0.0552144	0.0196477	0.0375381
IL_8	ISCA2	12	0.0567471	0.0236824	0.0375606
MIP_1B	GSK3B	10	0.132805	0.0533597	0.0375881
RANTES	HDDC2	12	0.0477653	0.019939	0.037599
TNF_A	C4orf32	8	-0.164316	0.0618086	0.037601
IL_13	SFXN4	17	-0.038562	0.016909	0.0376097
IL_10	ANO7L1	9	0.0769454	0.0300775	0.0376482
IL_1RA	KANSL1-AS1	11	0.0311146	0.0127825	0.0377248
PDGF_BB	SERPINB1	8	0.0671739	0.0252919	0.0377279
MIP_1B	SLC20A1	17	-0.0736119	0.032307	0.0377587
IL_10	TSPO	7	-0.0972	0.0346565	0.0377849
IL_2	ACTA2	24	-0.0312731	0.0141493	0.0377956
IL_2RA	TCF19	7	-0.0999097	0.0356374	0.0378368
bNGF	ACTA2	28	-0.0270769	0.0123751	0.0378496
MIP_1A	ABRACL	14	-0.037203	0.0159484	0.0378833
IL_2RA	MCM6	8	-0.0735771	0.0277356	0.0378864
HGF	RP11-797H7.3	17	-0.0489028	0.0214822	0.0379102
IL_16	ACADM	10	-0.046522	0.0187371	0.0379407
IL_2	SSPO	8	0.0793007	0.0299083	0.0379545
VEGF	SLC5A11	7	-0.0666459	0.0237954	0.037958
IL_17	AP003774.6	10	0.0664632	0.0267717	0.0379583
HGF	ELMO1	13	-0.053878	0.0228601	0.0380246
IL_1B	HLA-G	23	0.0587797	0.0265559	0.0380719
IL_10	H1F0	22	-0.0293438	0.0132153	0.0381058
PDGF_BB	DDO	8	0.0486832	0.0183819	0.0381086
IP_10	UBE2L3	5	0.0732204	0.0206304	0.0381139
IL_2RA	PBX2	5	-0.409429	0.115387	0.0381369
IL_1RA	ZSCAN9	8	-0.0423248	0.0159861	0.0381508
PDGF_BB	RP11-231E4.4	16	-0.031675	0.013841	0.0381734
SDF_1A	KIF1B	14	-0.0253748	0.0108995	0.0382037
IL_17	KIAA1841	23	-0.058059	0.0262521	0.0382167
MIP_1B	GSTM4	12	-0.0656382	0.0275115	0.0382292
MCP_3	PCSK5	8	-0.119705	0.045241	0.0382352
IL_16	ATP6V1G2	5	0.186521	0.0526542	0.0382987
CTACK	SNORA16	10	0.0718035	0.0290034	0.0383684
IL_1RA	ABO	8	0.0762389	0.0288448	0.0383825
IP_10	CCT8	10	0.0432908	0.0174883	0.0383851
MIP_1A	NMNAT3	9	0.0597352	0.0234828	0.0384507
M_CSF	DPYSL4	18	-0.0397662	0.0176304	0.0384548
IL_4	ACAD8	6	-0.160122	0.052707	0.0384787
SCGF_B	MED19	14	0.0732111	0.0315037	0.038495
GROA_CXCL1	ZNF35	8	0.21504	0.0814322	0.0385027
MCP_1_MCAF	TTC3	11	0.091791	0.0379146	0.0385477
SCF	ZNF525	7	-0.0919481	0.0329956	0.0385963
IL_6	SLC31A2	7	-0.239086	0.0857977	0.0385987
IL_18	MRPL21	20	0.0294181	0.0131833	0.0386035
SCF	LCAT	4	0.293372	0.0593899	0.0386228
SDF_1A	KDELR2	18	-0.0440499	0.0195489	0.0386228
IL_5	IVD	12	-0.0351792	0.0147831	0.0386329
bNGF	C5orf4	15	-0.0444854	0.0193477	0.038712
MIG	AMT	16	0.0476179	0.0208777	0.0387334
MIP_1A	PSTPIP1	21	0.0359171	0.0161749	0.0387402
IL_9	COL6A1	8	-0.0927719	0.0351928	0.0387417
IL_9	FPR1	13	-0.0619485	0.0264129	0.0388015
IP_10	RP11-196G11.2	8	0.0750079	0.0284889	0.0389092
IL_6	BCKDK	9	-0.0985623	0.0388818	0.0389518
HGF	EIF3CL	10	0.0773863	0.0313822	0.038957
SDF_1A	CBR3	11	-0.0367834	0.0152404	0.0390216
MIP_1A	ZNF626	16	-0.068921	0.0302716	0.0390314
M_CSF	KLRC3	14	0.038167	0.0164781	0.0390336
PDGF_BB	RPAP3	7	0.0389597	0.0140322	0.0390658
MIP_1B	CDA	15	0.0432047	0.0188326	0.0390813
IL_1RA	FCGR2C	10	-0.0862569	0.0350101	0.039088
MIP_1B	IMPA1	15	-0.0733925	0.0319929	0.0390897
IL_2RA	PDHB	10	0.136373	0.0553563	0.0391015
MIP_1B	HCG4P3	6	-0.199404	0.065998	0.0391109
VEGF	ZNF613	8	0.0750921	0.0285648	0.0391207
IL_6	NUP85	15	0.0587083	0.0255988	0.039135
MIF	MSRA	18	0.0833412	0.0371052	0.0391723
TNF_A	CPNE3	7	-0.10292	0.0371036	0.0391862
MIP_1A	SMG7	18	0.036451	0.0162317	0.0392042
MCP_1_MCAF	USP53	9	-0.0295863	0.0116942	0.0392328
IL_6	SLC5A11	7	-0.0669549	0.0241519	0.0392611
IL_10	C2orf15	10	0.0736466	0.0299274	0.039267
IL_16	CCDC88B	16	0.0465092	0.0204569	0.0392703
MCP_3	THBS3	8	0.09318	0.0354883	0.0392876
MIG	SPP1	10	0.0598243	0.0243176	0.039311
GROA_CXCL1	ATP10A	7	-0.100283	0.0361898	0.0393167
VEGF	TENM4	14	0.0429227	0.0185645	0.0393278
IL_2	GSTM1	17	0.0367783	0.0162929	0.039331
SCF	KIF1B	15	-0.0211816	0.00924848	0.0393619
IL_1RA	LRRC25	12	-0.0388838	0.0164172	0.0393796
IL_18	LTA4H	15	-0.0490901	0.021438	0.0393927
RANTES	ZFP1	9	0.0732753	0.0289991	0.0394159
IL_9	MKKS	7	-0.082111	0.0296636	0.0394552
IL_1RA	ACSS1	9	0.0883777	0.0349872	0.039463
IL_2	BTN2A2	7	-0.141014	0.0509503	0.0394737
SDF_1A	FTSJD1	16	-0.0582639	0.0256584	0.0394767
IL_10	DSTYK	15	-0.0541058	0.0236552	0.0395827
SCGF_B	NCR3	6	0.0907761	0.0301758	0.0396188
GROA_CXCL1	ZADH2	9	-0.0663687	0.0263055	0.0396363
TRAIL	MCM6	10	-0.0562257	0.0229055	0.0396463
RANTES	GCHFR	7	-0.133627	0.0483526	0.0396656
GROA_CXCL1	DUSP18	24	-0.0294202	0.0134551	0.0396985
MIP_1B	FAAH	10	-0.08728	0.0355736	0.0397191
IL_16	RNPEP	19	0.0429109	0.0192663	0.039732
IL_6	CPNE1	16	-0.05824	0.0256928	0.0397736
IL_2	WDR6	24	-0.0484072	0.0221521	0.0398077
GROA_CXCL1	HPCAL1	7	0.0629321	0.0228033	0.039845
IL_17	GCNT2	8	0.107797	0.0412298	0.0398766
IL_1RA	GABPB1-AS1	17	0.0292941	0.0130202	0.0398962
IL_16	KIAA0319	5	0.118193	0.0339131	0.0399062
MIF	TLR4	16	-0.0382318	0.0168836	0.0399504
VEGF	VEGFA	6	0.104722	0.0349168	0.0399744
IL_13	THEM4	13	0.0572763	0.0245984	0.0399777
IL_1B	LRWD1	13	-0.050121	0.0215266	0.0399864
IL_8	FCRLB	9	-0.0685966	0.02726	0.0400215
MCP_3	MEG3	6	0.146438	0.0488742	0.0400908
PDGF_BB	CBLN3	16	0.0252399	0.0111554	0.0400921
M_CSF	XRN2	14	-0.0310644	0.0135032	0.0401597
IL_6	PADI4	10	-0.0338801	0.0138505	0.040179
MCP_3	POM121B	7	-0.140644	0.051098	0.0401936
TNF_A	CCDC146	16	0.0262363	0.0116032	0.040201
SCF	PCSK7	6	0.064351	0.0214987	0.0402088
CTACK	PDSS1	9	-0.0883303	0.035148	0.0402145
IL_10	ODF2L	12	0.0476991	0.0202448	0.0402189
FGF_BASIC	AASDH	8	0.0631318	0.0242066	0.0402258
PDGF_BB	EIF5	12	-0.0404262	0.0171588	0.0402263
TNF_A	MICA	14	0.108549	0.0472066	0.0402386
MIP_1A	RP11-81H14.2	11	0.0609869	0.0254732	0.0402818
MCP_1_MCAF	IER3	13	0.0591322	0.0254472	0.0403126
IL_7	ACSS1	7	0.118492	0.0430911	0.04032
IL_1RA	NPHP3	19	0.0550721	0.0248133	0.0403473
MIG	IMPA1	15	-0.0569749	0.0250229	0.0403488
SCGF_B	ZYG11B	10	-0.062807	0.0257128	0.0403985
SCF	SRA1	14	-0.0412752	0.0179681	0.0404064
IL_17	GORAB	7	-0.0633211	0.0230457	0.0404239
IL_1B	PIGN	15	0.0269017	0.0118211	0.0404369
IL_8	CECR6	15	0.0481253	0.0211494	0.0404549
IL_1RA	ZMIZ2	13	-0.0353836	0.0152414	0.0404676
IL_18	RP11-322M19.1	8	-0.144316	0.0554329	0.0404756
IL_10	SKIV2L	5	0.096215	0.027763	0.0404757
IL_6	RPAP3	7	0.0412376	0.0150144	0.0404762
HGF	TRAF3IP2	9	-0.0644714	0.0257054	0.04051
G_CSF	CCT8	10	0.0405436	0.0166132	0.0405359
TNF_A	TMEM99	11	0.0757249	0.0316805	0.0405397
TNF_A	INTS5	12	-0.0594304	0.0252762	0.0405547
IL_2RA	WIPI1	10	0.0359169	0.0147194	0.0405572
TNF_A	EMR1	9	0.071988	0.028719	0.0405964
IL_17	HOXB2	19	0.0480349	0.0216736	0.0406009
M_CSF	GFI1	4	-0.30361	0.0631155	0.0406018
EOTAXIN	BAK1	7	0.0581443	0.0211942	0.0406273
IL_2RA	CTBP1	5	0.118178	0.0341612	0.0406568
HGF	PPP1CB	14	0.0422875	0.0184388	0.0406809
IL_1RA	ZNF212	6	-0.091235	0.0306029	0.0406884
IL_1B	SERBP1P3	7	0.564527	0.205882	0.0406953
MIP_1A	CPNE1	16	-0.0623633	0.0276625	0.0407116
SCF	DGKQ	19	0.0333176	0.0150445	0.0407353
EOTAXIN	ST14	9	-0.0794839	0.0317456	0.0407665
SCGF_B	BCR	7	-0.0956116	0.0348882	0.0407672
G_CSF	TPD52	13	0.0580869	0.0250661	0.0407676
IL_13	NTPCR	20	-0.0188713	0.00856172	0.0407699
MCP_1_MCAF	CXCR6	7	-0.223758	0.0816588	0.0407845
RANTES	TCP11L2	7	-0.0842422	0.0307437	0.040785
IL_7	WRB	11	-0.0596638	0.025	0.0407877
IP_10	EMR2	19	-0.0368375	0.0166388	0.0407892
IL_10	MSRB2	13	0.0395431	0.0170672	0.0407994
IFN_G	LRRC25	12	-0.0443543	0.0188933	0.0408054
HGF	LXN	14	-0.0413567	0.0180464	0.0408067
PDGF_BB	LRRC37A2	12	0.0398652	0.016983	0.040824
PDGF_BB	P2RX1	18	0.0397219	0.0178549	0.0408384
IL_2RA	RP11-81H14.2	11	0.0712113	0.0298517	0.0408574
MCP_1_MCAF	WRB	14	-0.0441962	0.0192959	0.0408982
SDF_1A	C14orf132	8	-0.0392439	0.0151192	0.0409016
bNGF	ZNF33B	9	0.105477	0.0421686	0.0409137
VEGF	ODF2L	13	0.0401481	0.0173411	0.0409221
HGF	MT2A	15	0.0587911	0.0259097	0.0409381
SCF	CTSH	10	-0.0526859	0.0216471	0.0409553
MIP_1B	IRF5	19	-0.0614829	0.0277973	0.0409593
IL_6	ADCK3	25	-0.0368764	0.0170341	0.04102
IL_4	LRRC37A4P	11	-0.0376524	0.0158018	0.0410392
IL_16	LINC00174	8	0.0419519	0.0161788	0.0410452
MCP_1_MCAF	ASAP1	9	-0.0511945	0.0204854	0.0410477
EOTAXIN	CYP4F22	7	0.0443651	0.0162231	0.0410505
IL_8	LRRC28	10	-0.0580438	0.0238672	0.0410776
SCF	RPP40	7	0.0428417	0.0156712	0.0410943
TNF_B	P2RY11	5	-0.12175	0.0353456	0.0410992
IL_7	HOXB2	17	0.0533281	0.023872	0.0411384
IL_18	USF1	16	-0.0438528	0.0195013	0.0411537
IL_8	FBLN5	26	0.0215033	0.00996493	0.0411593
EOTAXIN	CMSS1	13	0.0765187	0.0330988	0.0411661
TNF_A	PPP1R17	7	0.080918	0.0296207	0.0411917
IP_10	GLCE	5	-0.171994	0.0499826	0.0412036
IL_8	SGTB	13	0.0470803	0.0203696	0.0412042
PDGF_BB	HIGD2A	9	0.0320702	0.0128467	0.04121
IL_17	KIAA1551	11	-0.158703	0.0666775	0.0412171
MIF	ZNF354A	11	-0.0473904	0.0199146	0.0412492
IL_2RA	WDR86	13	0.0959839	0.0415447	0.0412715
IL_9	TMEM9	14	0.0679962	0.0297538	0.041281
G_CSF	MFN2	10	0.0567154	0.0233529	0.0412911
MCP_1_MCAF	PARVG	8	-0.100192	0.0387122	0.0413163
IL_10	GRAMD3	5	-0.215349	0.0626663	0.0413431
EOTAXIN	FOXRED1	21	0.0321569	0.0146964	0.0413624
IL_5	CASP5	9	0.111543	0.0447304	0.0413731
IFN_G	CCDC146	16	0.0221108	0.00984503	0.0413737
MIP_1A	MTMR3	12	-0.0416971	0.0178232	0.041376
IL_2RA	FPR1	13	-0.042576	0.0184405	0.041384
IFN_G	CCZ1	12	0.071423	0.0305327	0.0413937
IL_16	ANKDD1A	25	0.0304699	0.0141036	0.0413979
IL_8	HAL	9	-0.0517419	0.0207576	0.041434
MIG	TMEM97	12	-0.0535711	0.0229069	0.041435
bNGF	TCIRG1	12	-0.0692403	0.0296127	0.0414669
IL_16	SP140L	19	0.0326897	0.0148225	0.0414803
PDGF_BB	GBA2	16	0.0452309	0.0201521	0.0414839
PDGF_BB	RPL23AP7	18	0.0538887	0.0243125	0.0414951
M_CSF	RP11-627G23.1	4	-0.146668	0.0308525	0.041514
FGF_BASIC	NDUFS8	7	0.0790198	0.0289963	0.0415185
FGF_BASIC	KIAA1683	13	0.0457878	0.0198478	0.0415212
IP_10	RP11-47L3.1	5	0.162357	0.0473291	0.0415262
IP_10	RIMBP2	7	-0.110012	0.0403721	0.0415293
IL_16	SPTLC2	8	0.0698319	0.0270229	0.0415358
VEGF	IFNAR1	11	-0.0767108	0.0322981	0.0415612
GROA_CXCL1	CXCL1	4	-4.39534	0.92519	0.0415646
IL_6	MSRB2	14	0.0344171	0.0150873	0.0415887
M_CSF	ITK	6	-0.247696	0.0837088	0.0415949
IL_17	SGTB	13	0.0524902	0.0227641	0.0416025
IL_18	TMED6	9	0.076028	0.0305435	0.041647
IL_9	C1orf85	21	0.0293654	0.0134438	0.0416772
IL_2	UBE2Z	9	0.0653052	0.026244	0.0416953
FGF_BASIC	PISD	22	0.0397222	0.0182551	0.0417194
IL_2	ATP9B	5	0.253808	0.0741254	0.0417196
G_CSF	RP11-849F2.8	10	0.0459625	0.0189784	0.0417306
MIP_1A	NEIL2	9	-0.0543285	0.02184	0.0417452
HGF	MTHFS	9	0.0558141	0.0224403	0.041766
MIF	CMTM7	6	0.120506	0.0407903	0.0417908
IL_18	IRF2BPL	12	-0.0878116	0.0376307	0.0417994
TRAIL	PLOD1	11	-0.0410202	0.0172977	0.0418115
IL_1RA	SLC23A3	8	-0.0541024	0.0209791	0.0418331
IFN_G	IFNAR1	9	-0.110332	0.0443797	0.0418345
IP_10	CASC3	5	-0.213546	0.0624599	0.041876
IL_7	PIGN	15	0.0253966	0.0112535	0.0418807
PDGF_BB	MTRR	13	-0.0283138	0.0123012	0.0419054
EOTAXIN	CCR3	11	-0.111261	0.0469473	0.0419149
RANTES	C19orf35	6	0.106186	0.0359837	0.0419298
MCP_1_MCAF	NUCB1	9	-0.0581801	0.0234168	0.0419304
IL_6	HLA-G	24	0.0424153	0.0196374	0.0419424
IL_8	CAND2	10	-0.0431864	0.0178569	0.0419502
SCF	PATL2	5	0.0471288	0.0137958	0.0419602
RANTES	ALOX5AP	13	0.0625745	0.0271952	0.0419628
TRAIL	SLC25A24	10	-0.0678425	0.0280549	0.0419676
SDF_1A	PCCA	5	0.19108	0.0559423	0.0419759
PDGF_BB	MSRB2	14	0.0343073	0.015074	0.0419859
IL_1RA	ACOT1	6	-0.0743042	0.0251941	0.0419998
IL_2	CD36	16	0.0561466	0.0250892	0.0420025
IL_9	POMZP3	16	0.0334941	0.0149682	0.0420179
IL_9	MTHFS	9	0.0693489	0.0279282	0.0420179
SCF	NKX3-1	14	-0.0339636	0.0149259	0.0420198
IL_16	EIF3CL	10	0.0773603	0.032002	0.042023
IFN_G	CERS3	7	0.155716	0.0573558	0.0420286
IL_9	UFSP1	11	-0.0724586	0.03061	0.0421049
TNF_A	SFI1	8	0.074986	0.0291378	0.0421365
IL_2RA	KCTD2	8	-0.0727959	0.0282875	0.04214
VEGF	ACAD8	7	-0.121784	0.0448965	0.0421476
bNGF	SLC5A11	7	-0.0695248	0.0256338	0.042164
IL_2RA	TMEM107	11	-0.063142	0.0266844	0.042167
PDGF_BB	ENPP4	10	-0.0608399	0.0251916	0.0421717
IL_9	C21orf2	14	-0.0502009	0.0220849	0.0422025
IL_17	TBC1D9	7	-0.168188	0.0620369	0.042221
HGF	ACAD8	7	-0.134851	0.0497447	0.0422325
IL_5	ANO7L1	9	0.0786285	0.0317116	0.0422417
IL_1RA	NCR3	7	0.0681323	0.0251377	0.0422576
FGF_BASIC	ECHDC3	10	-0.0493397	0.0204413	0.0422617
SDF_1A	LINC00339	20	-0.0624742	0.0285787	0.0422669
HGF	ACYP2	16	0.0580479	0.0259827	0.0423023
TRAIL	PLA2G4C	18	0.0261655	0.0118582	0.0423066
SCF	INPP5E	8	0.0582343	0.0226587	0.0423311
IL_7	MKKS	7	-0.0805882	0.0297494	0.0423317
RANTES	CRAT	11	-0.0507501	0.0214714	0.0423501
IL_1RA	BRK1	12	-0.0426713	0.0183467	0.0423504
SCGF_B	TNFSF13	7	0.0859302	0.031726	0.0423516
M_CSF	VASP	18	-0.0430923	0.0195366	0.0423736
IL_6	RP4-756H11.3	12	-0.0396286	0.0170429	0.042394
IL_1B	KIAA0513	11	-0.0487576	0.0206374	0.0424215
IL_2RA	RAD51C	15	-0.0568188	0.025255	0.0424226
TNF_A	ODF2L	12	0.051467	0.0221436	0.0424653
IL_17	SCD5	13	-0.0532886	0.0232285	0.04247
IL_4	TRIM37	18	0.050384	0.0228595	0.0425089
SCF	BLK	11	0.0623414	0.0264024	0.0425176
TNF_A	ST6GALNAC1	9	-0.0712775	0.0287992	0.0425216
IL_18	RBM6	30	0.0645502	0.0303816	0.042579
RANTES	LZTS1	6	0.511503	0.174273	0.0425979
IL_8	ZNF890P	8	0.0721695	0.0281336	0.0426071
MIP_1B	CTBS	7	0.122724	0.0454003	0.0426229
TNF_A	ATP10A	7	-0.117865	0.0436042	0.0426273
MIP_1B	ARHGEF10	16	0.0582611	0.0261275	0.0426399
MIG	NUP85	14	0.0624473	0.0275427	0.0426461
FGF_BASIC	AC007278.3	13	0.0788571	0.0344149	0.0426754
TNF_A	RRP12	15	0.0373652	0.0166326	0.0426817
MIP_1A	ELAC2	8	-0.0517677	0.0201915	0.0426877
PDGF_BB	PADI4	10	-0.0319628	0.0132785	0.0426997
IL_16	DDR1	14	0.112247	0.0495248	0.0427088
IL_1B	CCM2	9	0.0632693	0.0256045	0.0427689
IL_9	LRRC8C	15	-0.0662671	0.0295228	0.0428315
M_CSF	N4BP2	14	0.0411265	0.0181591	0.0428396
IL_8	GCNT2	9	0.0918141	0.0371774	0.0428567
HGF	POMZP3	17	0.0271218	0.0122588	0.0428655
TRAIL	SPTLC2	8	0.0714469	0.0279009	0.0428657
IL_7	OASL	11	-0.0765344	0.0324818	0.0428657
VEGF	ALG1L2	9	-0.151518	0.0613566	0.0428663
GROA_CXCL1	VARS2	12	0.0992555	0.0428066	0.042868
MIP_1B	FAM86C1	10	-0.0990382	0.0411871	0.0428686
IL_2RA	TFCP2	6	0.0831529	0.0283938	0.0428753
IL_17	DTNBP1	9	-0.0704216	0.028525	0.0429101
GROA_CXCL1	WRB	14	-0.0464746	0.0205306	0.0429251
IL_16	DTNBP1	9	-0.0738393	0.0299126	0.0429271
IL_17	RRAGD	14	0.0608455	0.0268851	0.0429649
M_CSF	SIRPG	8	0.0618079	0.0241553	0.0429798
MCP_3	AC017099.3	8	-0.0870551	0.034025	0.0429918
IL_7	ADSS	10	0.0482939	0.0201011	0.0430053
IL_6	AKIP1	13	-0.0336406	0.0147118	0.0430305
IL_7	S100P	9	0.0859046	0.0348311	0.0430648
IL_2RA	AGAP3	6	0.0773096	0.0264444	0.0430934
VEGF	P2RX1	18	0.0345126	0.0157094	0.043102
GROA_CXCL1	HLA-S	9	0.0685196	0.0277926	0.0431235
MIP_1A	SCD5	18	-0.0401803	0.018293	0.043139
MIP_1A	RPH3A	17	-0.0447208	0.0202464	0.0431617
FGF_BASIC	ZNF100	9	0.0559762	0.0227108	0.0431645
IL_8	PIGN	16	0.0202385	0.0091041	0.0431942
IL_1RA	PDSS1	9	-0.0715511	0.0290375	0.0432051
VEGF	SNORA16	12	0.056584	0.0244526	0.0432103
M_CSF	WARS	16	0.0378838	0.0170462	0.0432424
SCF	DNAI2	6	-0.11121	0.0380897	0.043257
M_CSF	NARG2	11	-0.0442767	0.0188364	0.043263
IL_8	NPHP3	19	0.0626992	0.0287085	0.0432644
SDF_1A	ANKRD27	6	-0.134228	0.0459836	0.0432849
IL_18	APCDD1	5	0.424158	0.12574	0.0433054
SCGF_B	ATP8B4	10	0.11255	0.0469337	0.0433074
GROA_CXCL1	NFE2	10	0.0209129	0.0087213	0.0433178
MIP_1A	C22orf34	7	-0.130775	0.0486412	0.0433736
IL_4	ATP10A	7	-0.11074	0.0411951	0.0433925
IL_9	AHSA2	11	0.0663285	0.0282497	0.0434518
FGF_BASIC	SRD5A3	9	-0.0919255	0.0373656	0.0434549
MCP_1_MCAF	P2RY11	8	-0.0723768	0.0283785	0.0434665
PDGF_BB	TTC32	16	0.028965	0.0130514	0.0434952
MIG	EIF2B2	12	0.0478846	0.0207286	0.0435024
GROA_CXCL1	LGALS2	19	-0.0330173	0.0151377	0.0435071
IL_6	ELP3	16	0.0514417	0.0231815	0.0435141
IL_18	RP11-153A23.6	7	0.148866	0.0554334	0.0435332
HGF	ERMP1	13	-0.037975	0.0166608	0.0435893
HGF	EIF5	12	-0.0507373	0.0219754	0.0435944
bNGF	SEMA4A	21	0.028939	0.0133864	0.043601
MIP_1A	ATP10A	7	-0.09706	0.0361612	0.043606
IL_17	PPP1CB	10	0.0627377	0.0262137	0.0436293
RANTES	DIRC2	7	-0.0383901	0.0143079	0.0436556
IL_1B	ACAD8	6	-0.162722	0.0559084	0.0436558
MIG	KLHDC8B	6	-0.101401	0.0348405	0.043659
TRAIL	MGST2	10	0.0747324	0.0312347	0.0436776
IL_16	HSD17B13	9	-0.0513585	0.0209139	0.0437398
IP_10	ADPRH	6	0.0844918	0.0290504	0.0437458
SCF	TBKBP1	19	-0.0820453	0.0376744	0.0437974
MCP_1_MCAF	PEX6	29	-0.0161571	0.00763961	0.0438109
EOTAXIN	SRD5A3	9	-0.0910831	0.0371132	0.0438365
RANTES	TOMM40L	11	-0.0503239	0.0214827	0.0438385
PDGF_BB	RCHY1	14	-0.0415885	0.0184683	0.0438478
IL_7	CTC-459F4.1	10	0.0583494	0.0244147	0.043861
IL_9	NFE2	9	0.040011	0.0163065	0.0438695
IL_16	RP13-98N21.2	13	-0.166074	0.0729927	0.0439035
IL_7	APOBEC3H	9	0.0570281	0.0232553	0.0439609
IL_2RA	IL15RA	6	-0.102329	0.0352632	0.0440358
IL_18	OSCAR	10	-0.0698314	0.0292541	0.0440573
MIP_1A	AC008268.2	10	0.165974	0.0695312	0.044059
SCGF_B	BLK	10	0.0803563	0.0336723	0.0441014
MCP_1_MCAF	TSPYL5	7	-0.101879	0.0380971	0.0441255
MIG	PBX2	5	-0.535356	0.159924	0.0441383
TNF_A	CPNE1	14	-0.0677045	0.0301148	0.0441393
MIG	PF4V1	16	-0.0741163	0.0335167	0.0441523
HGF	ZMIZ2	13	-0.0361503	0.0159134	0.0441762
IL_18	PLAGL1	12	-0.034646	0.0150584	0.0441958
IL_7	TFIP11	8	-0.0989898	0.0390087	0.0442219
IL_6	RP11-678G14.4	10	0.0535955	0.02248	0.0442589
IL_1B	HKDC1	11	-0.0535309	0.0229115	0.0442789
IL_2RA	ARHGAP15	14	0.038734	0.0172444	0.0443013
SDF_1A	SERPINB6	13	0.0356083	0.0156871	0.0443142
TRAIL	OCM	7	-0.082299	0.0308252	0.0443557
TNF_A	UFSP1	11	-0.0693797	0.0297098	0.0443645
MIP_1A	ST6GALNAC1	10	-0.0597321	0.0250803	0.0444324
IP_10	AC016773.1	8	0.0818677	0.0323067	0.0444347
SCF	VPS9D1	9	0.0560033	0.0229163	0.0445087
IL_10	BAIAP2L2	5	-0.160988	0.0482589	0.0445221
IL_13	MICU1	5	0.258405	0.0774623	0.0445237
GROA_CXCL1	ZNF626	16	-0.0670427	0.0303798	0.0445273
IL_8	MT2A	15	0.0600306	0.0270009	0.0445491
IL_7	TMEM80	9	-0.0786043	0.0321828	0.0445995
IL_2RA	SP140L	19	0.0381786	0.0176073	0.0446121
bNGF	AF001548.5	12	-0.043295	0.0188629	0.0446135
SCGF_B	DECR2	8	0.0847738	0.0334935	0.0446163
HGF	WDR6	29	-0.0328706	0.0156069	0.0446266
TRAIL	NMRAL1	14	-0.0566904	0.0252872	0.0446472
EOTAXIN	CEP128	9	0.0597819	0.024485	0.0446556
M_CSF	CMSS1	14	-0.101924	0.0454663	0.0446566
RANTES	LYG1	8	0.0865183	0.0341919	0.0446571
IL_2	INTS5	12	-0.0579839	0.0252696	0.044662
IL_16	RCBTB1	16	0.0410746	0.0186283	0.0446836
IL_1RA	EIF3CL	10	0.076063	0.0319914	0.0447124
SCGF_B	PCBP1-AS1	5	0.211561	0.0635381	0.0447301
IL_4	FCGR2C	9	-0.076275	0.0312551	0.0447325
G_CSF	S100A12	12	0.0369135	0.0160943	0.0447405
MCP_1_MCAF	CTC-228N24.3	11	0.0526992	0.022617	0.0447423
IL_1B	MAD1L1	11	0.107168	0.045994	0.0447441
GROA_CXCL1	C6orf211	5	-0.272444	0.0818429	0.0447571
IL_1RA	MTHFS	9	0.0647804	0.0265534	0.0447831
bNGF	STAMBPL1	6	-0.129655	0.0449398	0.0447836
TNF_A	CDK5R1	14	-0.0357032	0.0159383	0.04479
IL_10	FAM183B	5	-0.543143	0.163214	0.0447929
FGF_BASIC	NSG1	15	0.0862082	0.0388276	0.0447956
MIP_1B	CDKL1	6	0.194669	0.0674897	0.0448132
IL_2	TRGV4	13	-0.0468557	0.0207031	0.0448378
TRAIL	LRRC37A2	12	-0.0318695	0.0139042	0.0448551
SDF_1A	EMR2	19	-0.0353833	0.0163431	0.0449016
IFN_G	FAM3B	12	0.0461081	0.0201313	0.0449855
IL_1B	UBA7	18	0.0888516	0.040857	0.0449971
IL_10	CRHR1-IT1	19	-0.0252523	0.01167	0.0450043
IL_4	CHCHD2	15	0.018881	0.00851406	0.0450155
SCF	CDO1	13	0.0320826	0.0141928	0.0450537
IFN_G	SCD5	12	-0.0484515	0.0211631	0.0450568
IL_10	RTCA	7	0.0722217	0.0271868	0.0450731
IL_1RA	CTSO	8	-0.139037	0.0551071	0.0451021
IP_10	TRIM6	13	0.151776	0.0671656	0.0451132
bNGF	RRP12	17	0.0353412	0.01617	0.0451167
IL_8	ACAD8	7	-0.122972	0.0463142	0.0451451
M_CSF	CTB-55O6.12	8	-0.0737288	0.0292344	0.0451655
IL_5	SPTLC2	8	0.0833011	0.0330351	0.0451896
MIG	HLA-K	11	-0.0966392	0.0415878	0.0452082
IL_1B	PSMG3-AS1	7	-0.127164	0.0479169	0.0452172
IL_8	ZNF586	12	0.0392265	0.0171502	0.0452264
IP_10	PCYOX1L	12	0.0426292	0.0186381	0.0452281
IL_2	POM121C	7	-0.117196	0.0441781	0.0452732
GROA_CXCL1	SP4	5	-0.13564	0.0409481	0.0453075
IL_10	LRRC8C	15	-0.0650989	0.0294058	0.0453323
IL_10	APOBEC3H	9	0.0536559	0.0220717	0.0453551
EOTAXIN	AC069513.3	24	-0.0292675	0.0137942	0.0453617
MIP_1B	APOBEC3A	10	0.0854777	0.036099	0.0453972
IL_18	STX2	12	0.0793926	0.034745	0.0453976
IL_7	LGALS2	15	-0.0439994	0.0198829	0.0454057
IL_6	KRT77	8	0.0337959	0.0134267	0.0454672
IL_17	POMZP3	16	0.031248	0.0142338	0.0454954
MIP_1B	ABCC5	21	-0.0363277	0.0169748	0.0455367
TRAIL	RBL2	18	-0.0442951	0.0204266	0.0455387
M_CSF	RPS6KA2	13	0.0687152	0.0304822	0.0455474
HGF	MARCH1	9	-0.0926159	0.038163	0.0456309
PDGF_BB	TMEM9	20	0.0551909	0.0257015	0.0456325
IP_10	SERPINE2	11	-0.0580197	0.0250311	0.0456418
IL_18	WDR48	11	-0.0637274	0.0274984	0.0456727
TNF_A	EMR2	19	-0.0345982	0.0160491	0.0457219
IL_9	DARS	11	-0.0610721	0.0263628	0.0457395
HGF	BTNL8	11	-0.0471893	0.0203702	0.0457411
IL_2	RP11-707O23.5	7	0.052275	0.0197715	0.0457581
IL_18	TOMM40L	11	-0.0412263	0.017798	0.0457587
TRAIL	GCNT2	9	0.0871878	0.0359545	0.0457587
IFN_G	HSDL2	12	0.0486982	0.0213585	0.0457831
MIP_1A	LILRB2	6	0.11148	0.0389457	0.0458161
IL_8	SPTBN5	7	-0.067093	0.0253873	0.0458224
M_CSF	ASCC2	11	0.0471686	0.0203724	0.0458353
SCF	SHKBP1	15	0.0357027	0.0161716	0.0458405
SDF_1A	UBE2Z	9	0.0603315	0.0248986	0.0458838
IL_1RA	PSMB9	7	0.0725231	0.0274543	0.0458882
EOTAXIN	LEPROT	17	0.0354624	0.0162947	0.0459224
TRAIL	PSTPIP1	21	0.0340952	0.0159641	0.0459334
IL_18	RFWD3	9	-0.0685374	0.0282945	0.0459375
CTACK	ADSS	10	0.0473067	0.0200439	0.0459476
IL_2RA	MCMBP	7	-0.0816259	0.0309165	0.0459648
bNGF	HLA-L	7	0.172925	0.0654969	0.0459653
GROA_CXCL1	RP3-460G2.2	10	-0.0425284	0.0180232	0.0459831
VEGF	RP11-324E6.6	10	-0.0629177	0.0266651	0.0459903
MIG	POMZP3	16	0.0327506	0.0149584	0.0460004
MCP_1_MCAF	STX6	6	0.0757288	0.026496	0.0460167
MCP_1_MCAF	AC016683.6	18	-0.0315994	0.0146094	0.0460291
IFN_G	THAP6	7	0.0922904	0.0349712	0.0460295
IFN_G	MLH3	9	0.0875616	0.0361724	0.0460465
SDF_1A	CRELD2	10	-0.0358916	0.0152179	0.0460646
IL_9	CCT8	10	0.0412715	0.0174997	0.0460726
RANTES	HYAL3	21	-0.0551899	0.0258699	0.0461517
G_CSF	HCG4P7	7	-0.19872	0.0753639	0.0461533
TRAIL	NSUN4	19	-0.0322892	0.0150145	0.046192
IL_6	IGFBP7	7	0.180483	0.0684675	0.0461956
IL_6	SMIM1	14	0.0323768	0.0145677	0.0462291
VEGF	SIGLEC14	17	-0.0184936	0.00851207	0.0462451
IL_16	TRIM37	18	0.0435469	0.0201596	0.0462824
MCP_3	PDCD5	9	0.0602501	0.0249306	0.0463154
MIP_1A	NINJ2	10	-0.062551	0.0265612	0.0463199
TNF_B	F2RL1	9	0.0548321	0.022692	0.0463393
TRAIL	CYP21A1P	11	0.0491455	0.021289	0.0463505
PDGF_BB	MICAL1	10	0.0327144	0.013895	0.0463624
MIF	MCM6	8	-0.0695745	0.027801	0.0463658
FGF_BASIC	LRWD1	13	-0.0458499	0.0204326	0.0463785
MIF	TBC1D7	10	0.0405977	0.017246	0.046388
TRAIL	SCP2	17	0.040021	0.0184364	0.0464097
PDGF_BB	STYXL1	15	0.0160306	0.00728469	0.0464469
TRAIL	MYOM2	24	0.0205416	0.00973474	0.0464486
GROA_CXCL1	FAM19A1	9	-0.0538696	0.0223112	0.0464683
IL_4	KIAA1551	11	-0.153166	0.0663993	0.046484
IFN_G	AP1M1	8	0.0610675	0.0244276	0.0465321
IL_2RA	WDR55	11	-0.0845506	0.0366668	0.0465463
MIG	LPCAT2	21	0.0374654	0.0175983	0.0465617
IL_1RA	LRRC33	11	0.0479157	0.0207913	0.0466467
IL_1B	ALDOC	7	-0.113418	0.0431582	0.0466477
MIF	KLRC1	8	0.0725099	0.0290318	0.0466795
TNF_A	THEM4	13	0.0551732	0.0246311	0.0467032
IL_1B	FCGR2C	9	-0.0844243	0.035025	0.0467462
IL_2	CPNE2	6	0.139601	0.0491197	0.0467707
IL_18	RPL23AP7	17	0.0455507	0.0210259	0.0467952
MIF	DARS	11	-0.0574636	0.0249556	0.0467974
IL_2	CYP21A2	4	-0.0873291	0.0196118	0.0469129
SCF	BANF1	10	0.0580913	0.0247538	0.0469177
G_CSF	RP11-322M19.1	7	-0.195813	0.0746493	0.0469217
SCF	SPNS1	12	0.0489889	0.0216259	0.0469448
IL_10	LRRC25	12	-0.0428034	0.0188976	0.0469668
PDGF_BB	MFSD6	16	-0.0262631	0.0120578	0.0469881
PDGF_BB	VASP	18	-0.0381558	0.0177286	0.0469914
FGF_BASIC	CDO1	11	0.0364861	0.0158656	0.0470231
IL_2	MGMT	9	0.0372025	0.0154614	0.0470389
IL_1RA	TBC1D9	9	-0.125166	0.0520219	0.047048
MIP_1A	CELA1	9	-0.0643007	0.0267257	0.0470531
VEGF	RNASE6	15	-0.0289536	0.0132005	0.0470669
IL_1B	SLFN5	16	0.0431305	0.01982	0.0471629
FGF_BASIC	MAD1L1	12	0.0987401	0.0436478	0.0471918
MIG	ELL	8	0.0596725	0.0239724	0.0472118
IL_16	RP11-378A13.1	12	0.081879	0.0361988	0.0472141
GROA_CXCL1	PIGP	17	0.028903	0.0133707	0.0472183
PDGF_BB	FAM198B	15	0.0318653	0.0145416	0.0472442
G_CSF	ADORA1	7	0.0431769	0.0164991	0.0472731
MIF	ORMDL3	19	-0.0399901	0.0186989	0.047277
VEGF	F2RL1	14	0.0383271	0.0173469	0.0473278
IL_6	C2orf15	10	0.0610417	0.0260749	0.0473406
IL_7	PYGB	20	0.0267581	0.0125709	0.0473565
IL_8	FLVCR2	11	-0.0712564	0.0310453	0.0473667
IL_7	ATF6	6	0.0777654	0.0274834	0.0473669
IL_1RA	FAM216A	6	-0.0932813	0.0329674	0.0473691
bNGF	WDSUB1	10	0.056448	0.024118	0.0473797
MIP_1A	AKAP7	12	-0.0628304	0.027805	0.0473943
IFN_G	HENMT1	5	-0.212737	0.0654104	0.0474055
RANTES	BLVRA	14	0.0502597	0.0227608	0.0474365
IL_7	SNORA16	10	0.0682389	0.0291677	0.0474501
IL_1B	TPM3P9	8	-0.0589476	0.0237167	0.047451
PDGF_BB	SNRPB2	8	0.105764	0.0425606	0.0474815
TRAIL	C7orf34	8	0.0586181	0.0236016	0.0475699
IL_9	HIP1	14	0.0258093	0.011698	0.0475949
MCP_1_MCAF	FCRLB	9	-0.0604506	0.0252115	0.047624
IP_10	LRRC37A2	11	-0.0471405	0.0205741	0.0476764
bNGF	LIMK1	9	-0.052896	0.0220715	0.0477059
SCGF_B	RBL2	14	-0.0606231	0.0274937	0.047708
MIP_1A	MFSD10	7	0.0694033	0.0266024	0.0477324
IL_2RA	PPIL3	19	-0.0400516	0.0187719	0.0477427
IL_8	PSD4	17	-0.0313097	0.0145244	0.0477594
PDGF_BB	SURF1	8	0.0898463	0.0362194	0.0477658
MIP_1A	SFI1	9	0.0579877	0.0242054	0.0477704
SDF_1A	ZNF354A	11	-0.0432888	0.0189039	0.0477793
VEGF	TMED4	7	0.120571	0.046236	0.0478014
IL_10	RAB5A	4	-0.260665	0.0591528	0.0478328
IP_10	CDK10	11	-0.0350534	0.0153138	0.0478519
IL_7	C4orf32	8	-0.153317	0.061845	0.0478668
SDF_1A	PHOSPHO2	9	0.075086	0.0313623	0.047876
G_CSF	ACAD8	6	-0.148943	0.0528411	0.0478916
IL_10	HYAL3	21	-0.0596208	0.028196	0.0479155
MCP_1_MCAF	ADAM15	15	-0.028838	0.0132068	0.0479199
M_CSF	SCP2	17	0.0415701	0.0193006	0.0479266
IL_6	RPH3A	17	-0.03753	0.0174269	0.0479494
M_CSF	DIP2A	15	-0.0444233	0.0203508	0.0479817
M_CSF	HBG2	5	-0.0838526	0.0259122	0.0479954
IFN_G	SERPINB8	8	0.154457	0.0623548	0.0479957
IL_2RA	IKBIP	8	-0.0902698	0.0364447	0.0480066
IL_18	ARL14EP	7	-0.115547	0.0443735	0.048019
IL_18	DDX55	9	-0.0780025	0.032614	0.0480493
HGF	ZFP90	22	-0.0214115	0.0101707	0.0481139
IL_4	SNORA16	11	0.0623026	0.0272656	0.0481646
MIF	AC017099.3	9	-0.0745612	0.0311967	0.0481664
TNF_B	CTB-83J4.2	8	-0.121941	0.0492803	0.0481669
MCP_1_MCAF	LRRC28	10	-0.0511988	0.0219749	0.0481708
MIF	DGKQ	17	0.0418375	0.0194509	0.0481901
IL_2RA	CEP19	9	-0.06168	0.025811	0.0481914
VEGF	ZFP1	9	0.0671191	0.0280881	0.0481981
MIP_1B	C22orf32	22	-0.0467922	0.0222364	0.0482005
M_CSF	RAP1GDS1	7	-0.0432564	0.0166343	0.0482238
IL_2RA	RPAP3	7	0.0461355	0.0177465	0.0482675
TRAIL	RRP12	17	0.0307182	0.0142871	0.0482684
IL_18	IDO1	6	0.415092	0.147712	0.0483102
RANTES	KRT17P2	9	0.0903653	0.0378416	0.0483116
EOTAXIN	LILRB1	9	-0.0408361	0.0171013	0.0483178
IL_5	MLH3	8	0.111843	0.0452436	0.0483254
TNF_B	C11orf54	7	0.101781	0.0391669	0.0483283
SCGF_B	DSTN	13	0.0681637	0.0306988	0.0483314
IL_1RA	KANSL2	6	-0.100012	0.0356018	0.0483572
IFN_G	NARG2	9	-0.0565132	0.0236787	0.0484053
IFN_G	IKBIP	8	-0.0857115	0.0346993	0.0484498
IL_2RA	C20orf196	6	-0.0855165	0.030465	0.0484625
M_CSF	RUNX2	12	-0.0391742	0.0174376	0.0484634
MIP_1B	IVD	13	-0.0552057	0.0248818	0.0484743
MIG	UBE2L3	5	0.0664857	0.0206308	0.0484863
TRAIL	CMTM8	8	0.0615084	0.0249157	0.0485456
SCF	RTN1	11	-0.0466153	0.0204458	0.0485666
VEGF	WRB	14	-0.0443743	0.0202163	0.0485722
IL_8	SLC5A11	7	-0.06383	0.0246045	0.0485869
IL_7	MRPL21	17	0.0371585	0.017311	0.0485939
GROA_CXCL1	LITAF	5	-0.149305	0.0463786	0.048612
IL_5	LYZ	23	0.026173	0.0125028	0.0486339
MIP_1B	NUCKS1	6	0.104333	0.037217	0.0486439
IL_16	HLA-DQA1	12	0.0413533	0.0184287	0.0486761
IL_16	C2CD2L	9	0.0702325	0.0294747	0.0486809
IL_2	SEC61A2	7	0.0857101	0.0330598	0.0486848
SDF_1A	HCG22	6	-0.241649	0.0862262	0.0486873
IL_1RA	LRRC37A4P	14	-0.0292501	0.0133339	0.0486877
GROA_CXCL1	KLHDC8B	7	0.0748948	0.0288902	0.0486953
IL_16	FAM86C1	12	-0.0635774	0.0283369	0.048704
FGF_BASIC	KANSL2	6	-0.126171	0.0450348	0.0487299
IL_6	CDK5RAP2	16	0.0336592	0.0155931	0.04873
MCP_1_MCAF	MPC1	7	0.0708228	0.0273268	0.0487368
IL_7	DOCK8	8	0.075826	0.0307522	0.0487404
IL_6	SNORA16	12	0.0512203	0.0228339	0.0487417
IL_2	KCNK17	19	0.0338985	0.015968	0.0487457
VEGF	TMEM204	14	-0.041561	0.0189523	0.0487511
SDF_1A	KLRC3	14	0.0392771	0.0179185	0.0488337
G_CSF	TMEM9B	5	-0.0970083	0.0301903	0.048836
IL_6	EPHA4	7	0.0819992	0.0316603	0.0488386
bNGF	MICA	15	0.0935953	0.0430806	0.048897
GROA_CXCL1	Metazoa_SRP	10	-0.0782799	0.0337374	0.0488988
CTACK	AKR7A2	9	-0.100678	0.0423061	0.0489003
RANTES	ANKRD27	6	-0.144207	0.0515379	0.0489071
IP_10	MUT	19	0.0500074	0.0235751	0.0489078
HGF	ERVK3-1	8	0.0336999	0.0136822	0.0489163
IP_10	AC021860.1	6	0.290597	0.103872	0.0489292
IL_16	IFNG-AS1	9	0.0440624	0.0185187	0.0489294
M_CSF	TRBV7-1	15	-0.0424851	0.019559	0.0489336
G_CSF	WDR6	25	-0.0451372	0.02171	0.0489467
HGF	GNG8	8	-0.0715584	0.0290583	0.0489479
IL_4	UBA7	20	0.0811127	0.0384123	0.0489607
IL_5	UBE2Q2	8	0.0936255	0.0380322	0.0490034
TNF_A	SKIV2L	5	0.0937828	0.029232	0.0490225
IL_2	FPR1	13	-0.0403341	0.0182322	0.0490262
MIP_1B	PUS3	6	-0.150825	0.0539572	0.0490478
SCGF_B	CTD-3018O17.3	5	0.105867	0.0330253	0.0491202
FGF_BASIC	CHN1	13	0.0688058	0.03112	0.0491342
IL_1RA	C15orf40	8	0.0734352	0.0298545	0.0491349
PDGF_BB	PADI2	17	-0.0550101	0.0256984	0.0491415
SCF	VSTM1	12	-0.0551045	0.0246278	0.0492134
IL_9	MT2A	14	0.0703596	0.0321621	0.0492138
SCF	TYW1B	19	-0.0401747	0.0189689	0.0492191
MIP_1A	RNF166	10	-0.0550478	0.0237777	0.0492953
GROA_CXCL1	RALB	13	-0.0483914	0.0219075	0.0493133
bNGF	NINJ2	10	-0.06582	0.0284363	0.0493302
MIF	DIS3L	15	-0.0465507	0.0214759	0.0493449
SDF_1A	OR52K3P	10	-0.0531019	0.0229437	0.049346
SCGF_B	CKB	5	0.166659	0.0520893	0.0493513
PDGF_BB	OR2A9P	10	0.0705253	0.0304747	0.0493627
CTACK	FAAH	10	-0.0679622	0.0293706	0.0493834
IL_16	ZNF613	8	0.0776229	0.0316088	0.0494043
IL_1RA	P2RX1	18	0.0371752	0.0174889	0.0494522
bNGF	TMEM99	13	0.0602625	0.027302	0.0494549
HGF	IPO8	24	-0.0204913	0.00985521	0.0494597
IL_18	IRF6	8	-0.0627864	0.02558	0.0494866
IL_7	SLC25A24	10	-0.076061	0.0328897	0.0494874
TNF_B	VLDLR	8	0.140572	0.057273	0.0494933
MCP_1_MCAF	RP11-81H14.2	11	0.054231	0.0239093	0.049509
VEGF	CEP85L	6	0.256092	0.0919295	0.049527
IL_9	FBXO28	16	-0.0453087	0.0210799	0.0495741
IL_18	IQCB1	18	-0.0452751	0.0213153	0.0496029
HGF	SGTB	13	0.0430618	0.0195251	0.0496108
IL_17	SKIV2L	5	0.0885512	0.0277368	0.0496138
M_CSF	ASB16-AS1	13	0.0551807	0.0250233	0.0496353
RANTES	CDK10	11	-0.0331102	0.0146081	0.0496415
IL_1RA	GUSBP11	6	-0.241279	0.0866856	0.0496467
IL_16	RBL2	18	-0.0438619	0.0206551	0.0496532
TNF_A	SRD5A3	9	-0.103704	0.0437777	0.0496873
MIF	C2orf15	10	0.0727033	0.0314762	0.0497059
IL_1RA	AP3B1	14	-0.0330869	0.0151629	0.0497063
FGF_BASIC	FAM22A	11	0.0679611	0.0299967	0.049718
IL_1RA	SLC5A11	7	-0.0620037	0.0240832	0.0497592
MCP_1_MCAF	SLC25A24	10	-0.0588667	0.0255057	0.0498457
MCP_1_MCAF	AC093901.1	5	-0.128813	0.0404404	0.0498925
TNF_A	CBLN3	16	0.0407303	0.0189805	0.0498957
SCGF_B	HSPA7	8	-0.134346	0.0548711	0.0498998
G_CSF	CERS3	7	0.147186	0.0572211	0.0499001
EOTAXIN	CDK10	11	-0.0371424	0.0164117	0.049917
IFN_G	TBC1D7	10	0.0377944	0.0163822	0.0499193
RANTES	DECR2	8	0.0569033	0.0232465	0.0499382
TRAIL	CSTB	16	0.0328645	0.0153187	0.0499449
IL_2RA	ELMO1	12	-0.0667507	0.0299508	0.0499544
GROA_CXCL1	SRD5A3	10	-0.0858639	0.0372309	0.0499806
MIG	SRD5A3	8	-0.0961605	0.0392952	0.0499851
IL_16	RPA2	14	-0.0561254	0.0257591	0.0499958
M_CSF	TRBV4-1	5	-0.14307	0.0449585	0.0500067
IL_7	S100A12	12	0.0455237	0.0204327	0.0500136
MCP_3	MSRB2	11	0.0490307	0.0216817	0.0500627
G_CSF	CYP4F22	7	-0.0418	0.0162695	0.0500824
IL_6	U6	18	-0.0437079	0.0206268	0.0500885
IL_4	MLH3	9	0.0805723	0.0340919	0.050091
SCF	HKDC1	14	0.0373482	0.0171503	0.0500995
IL_1RA	CTC-228N24.3	11	0.0580692	0.0256873	0.0501256
GROA_CXCL1	VLDLR	12	0.0702181	0.0315364	0.0501329
SCGF_B	FCGR2C	9	-0.133726	0.0565965	0.0501353
IL_8	CIB1	18	-0.043544	0.020555	0.0501426
RANTES	CDK5R1	14	-0.0379508	0.0174311	0.0501458
TRAIL	CTD-3110H11.1	13	0.0327777	0.0149043	0.0501559
IL_8	SFTPD	6	0.0729822	0.0263236	0.050202
SCF	RP11-529H20.6	7	-0.0572746	0.0223106	0.0502088
TNF_A	AC002467.7	12	0.0434183	0.0195088	0.0502174
IL_17	CTNNA1	20	0.030602	0.0145816	0.0502205
IL_7	FAM183B	5	-0.546283	0.171969	0.0502234
bNGF	OR2A9P	10	0.0775947	0.0336937	0.0502393
SCF	TBC1D30	6	-0.0915162	0.0330268	0.0502812
IL_18	SCP2	17	0.041029	0.0192762	0.0502821
MIP_1B	SUMF2	7	-0.146233	0.0569957	0.0502983
IL_10	ASS1P1	6	-0.166654	0.0601576	0.0503162
VEGF	EHD4	14	0.0348333	0.016016	0.0503515
IL_2	FADS2	10	0.0448592	0.0194923	0.0503618
IL_2RA	ASCC1	7	0.0540696	0.0210851	0.0503798
MCP_1_MCAF	CARD16	12	0.0320571	0.0144205	0.0504359
PDGF_BB	ALDH2	9	-0.058028	0.0246074	0.0504781
G_CSF	TBC1D9B	10	0.0312255	0.0135776	0.0504887
MIP_1A	MTHFS	9	0.0576701	0.0244583	0.0504974
IL_2	KBTBD2	10	-0.0696042	0.0302702	0.0505155
M_CSF	SLC25A16	11	-0.0489687	0.0217107	0.0505463
IL_4	THAP6	7	0.089143	0.0348012	0.0505548
M_CSF	TK2	7	0.0980146	0.0382673	0.0505657
MCP_1_MCAF	RP11-77H9.2	9	0.0566325	0.0240289	0.0505749
IL_4	CERS3	7	0.146174	0.0570756	0.0505816
IL_6	DARS	11	-0.0463909	0.0205747	0.0506086
M_CSF	FCGR3B	10	-0.0825378	0.0359162	0.0506233
GROA_CXCL1	BTN3A1	17	0.0473889	0.0223019	0.0506248
IL_1B	SLC5A6	8	-0.0727382	0.0298413	0.0506433
IL_18	FAM26F	19	0.0259018	0.0123169	0.0506694
CTACK	KIAA1551	11	-0.158042	0.070121	0.0506834
MIF	FUT10	14	-0.0651139	0.0299951	0.0507208
HGF	TUBB6	10	-0.0321356	0.013994	0.0507556
IL_6	IFIT5	6	0.0996795	0.0360948	0.050766
VEGF	PCYOX1L	15	0.0321433	0.0149377	0.0507866
TRAIL	PF4V1	21	-0.0476548	0.0228551	0.0507906
IL_6	CASC3	6	-0.130229	0.0471652	0.0507908
IL_6	DYNLT1	6	0.162374	0.0588102	0.0507985
IL_7	RASSF4	11	-0.0542475	0.0240844	0.050804
IL_1B	PAM	21	-0.0314664	0.0150953	0.0508476
PDGF_BB	LTBP3	8	0.0583838	0.0239815	0.0508482
RANTES	WARS2	17	0.0348528	0.0164214	0.0508618
M_CSF	GSDMB	23	-0.0235172	0.0113551	0.0508648
MCP_3	GPN3	13	0.0713354	0.0325606	0.0508928
MIG	AP006621.1	14	-0.0509675	0.0235022	0.0509196
MIF	IRF2BPL	12	-0.0559646	0.025239	0.0509197
IL_4	MKKS	7	-0.0717635	0.0280912	0.0509764
SCGF_B	CYP2E1	6	-0.464438	0.168435	0.0509872
TNF_B	OSBPL3	8	-0.109638	0.0450724	0.0509897
MIP_1A	VPS29	6	0.133029	0.0482503	0.0510035
IL_8	EIF4E3	11	-0.0489145	0.021743	0.051031
IL_1B	C1QA	5	0.0801913	0.0254163	0.0510634
IL_4	CPQ	9	-0.133092	0.0566294	0.0510709
SCF	SESTD1	12	-0.050202	0.0226586	0.0510754
IL_18	ACAD8	7	-0.131964	0.0516962	0.0510992
IL_2	ARHGAP19	9	0.0435515	0.0185354	0.0511148
MIP_1A	SPIRE1	13	0.026828	0.0122598	0.0511204
IL_2	RAB6B	6	0.104585	0.0379658	0.0511256
G_CSF	DDT	18	-0.0283694	0.0134573	0.0511421
PDGF_BB	EMR3	7	-0.176212	0.0690499	0.051145
IL_10	RPAP3	7	0.0431269	0.016901	0.051158
HGF	SPTLC2	8	0.0642752	0.0264509	0.0511639
M_CSF	CCM2	9	0.0538333	0.0229201	0.0511826
MCP_1_MCAF	EML4	9	0.0512712	0.0218332	0.0512147
IL_8	UROS	18	-0.0639924	0.030367	0.0512213
MCP_1_MCAF	BDH2	9	0.0973316	0.0414531	0.0512386
IFN_G	ADSS	10	0.0436805	0.0190729	0.0512497
bNGF	TMEM80	10	-0.0614459	0.0268305	0.0512532
FGF_BASIC	CAMSAP2	5	0.314032	0.0996856	0.0512566
IL_10	LGALS9C	10	-0.132748	0.0579667	0.0512592
MIF	FCRLB	8	-0.0828923	0.0341458	0.05133
MIP_1A	TJP2	17	-0.0342511	0.0161785	0.0513758
MCP_3	CBLN3	14	0.0349402	0.0161502	0.0513935
MIF	CELA1	8	0.0742553	0.0306021	0.051408
SCGF_B	TRAPPC4	19	-0.0251713	0.0120132	0.0514259
SCF	PRUNE2	19	-0.0280935	0.0134084	0.0514342
IL_9	LPL	7	-0.0459916	0.0180568	0.0514501
IL_1RA	FAM21A	15	0.0492307	0.0229571	0.0514735
MIG	STK19P	6	0.184449	0.067123	0.0514842
PDGF_BB	RNASE6	15	-0.0274778	0.0128143	0.0514884
IL_2RA	MRPL42	5	0.111699	0.0355257	0.0514965
IL_7	MYOM2	19	0.0283826	0.0135511	0.0515064
IL_16	ERAP1	7	0.0827985	0.0325253	0.0515369
IL_1B	RQCD1	6	0.0778929	0.0283568	0.0515393
GROA_CXCL1	CPQ	11	-0.105876	0.0471909	0.0515418
SCGF_B	OCEL1	9	-0.0737762	0.0314756	0.051547
MIP_1A	TCTEX1D1	6	0.101104	0.0368121	0.0515601
MIG	MCM6	8	-0.0672329	0.0277332	0.0515627
IL_16	CBLN3	16	0.0247272	0.0116191	0.051571
IL_7	U6	18	-0.0484877	0.0230537	0.0516193
HGF	ZBTB48	7	-0.130098	0.0511324	0.0516204
IL_8	PROSC	9	0.0613023	0.0261682	0.0516452
IL_1B	ORAI2	7	-0.0721581	0.0283657	0.0516511
TNF_B	TPM2	9	0.0484672	0.0206917	0.0516657
SDF_1A	DDO	8	0.053097	0.0219179	0.0516842
MCP_3	ALDOC	7	-0.164168	0.0645587	0.0517096
IL_1B	LINC00324	11	0.0515979	0.0230193	0.0517157
M_CSF	EPHB6	7	0.10662	0.0419308	0.0517195
SCGF_B	ADPRH	6	0.0796925	0.0290513	0.0517369
EOTAXIN	ACSS1	8	0.0978531	0.0404083	0.0517498
TRAIL	FBLN5	26	0.0183876	0.00898291	0.051763
IL_4	KANSL2	6	-0.11261	0.0410662	0.0517904
TNF_A	ADAMTS17	5	0.321708	0.102558	0.0517907
CTACK	AP003068.18	7	-0.0881098	0.0346736	0.0518231
MIF	SFI1	8	0.0704925	0.0291237	0.0518312
EOTAXIN	LRRC8C	15	-0.0639661	0.0298859	0.0518621
IL_9	TCF19	6	-0.0978236	0.0356925	0.0518665
MIG	TMEM144	10	-0.04324	0.0189494	0.0519196
MIF	TECPR1	14	0.0804105	0.0372684	0.0519331
PDGF_BB	CDK5R1	19	-0.0252535	0.0120818	0.051934
RANTES	PDCD5	10	0.0549927	0.0241025	0.0519403
IL_13	SCP2	15	0.0482983	0.0225788	0.0519806
HGF	RDH13	11	0.0418082	0.0186826	0.0520288
M_CSF	AC093901.1	5	-0.135877	0.0434156	0.0520788
IL_18	RPRM	10	-0.0767834	0.0336798	0.0520872
IL_1B	ATP10A	7	-0.110827	0.043686	0.05209
VEGF	ELL	8	0.0471569	0.0195124	0.0520913
MCP_1_MCAF	SLC5A6	10	-0.0524663	0.0230189	0.0521304
MCP_3	PRR4	9	-0.124865	0.0534473	0.0521342
MIG	PFKP	13	0.0388521	0.0178471	0.0521427
IL_16	C1GALT1	13	0.0464347	0.0213303	0.0521432
HGF	SMG7	18	0.0333636	0.0159034	0.0521496
IL_17	ACP2	21	0.0599577	0.028942	0.0521546
TRAIL	HLA-DQA2	15	-0.0415783	0.0194565	0.0521803
IL_1B	CMKLR1	9	-0.0532644	0.0228058	0.0521848
EOTAXIN	PSD4	14	-0.0405692	0.0188284	0.0522055
SCGF_B	PUS3	6	-0.113879	0.0416502	0.052217
SCGF_B	C11orf54	8	0.0886329	0.0367053	0.0522374
IL_4	SCD5	12	-0.0463753	0.0210604	0.0522623
IL_5	SMIM1	8	0.0482387	0.0199806	0.0522688
SDF_1A	MCTP1	16	0.0400352	0.0188766	0.0522708
GROA_CXCL1	NARG2	11	-0.0411954	0.0184355	0.0523053
EOTAXIN	HAUS1	5	-0.147053	0.0470721	0.0523085
MIF	GSTT1	14	-0.0487567	0.0226413	0.052321
HGF	FPR1	13	-0.0420982	0.019357	0.0523348
IL_16	DLEU1	10	-0.0928518	0.0407874	0.0523578
MIG	BAZ2B	17	0.0551675	0.0261867	0.0523904
IL_6	OSGEP	12	-0.0502757	0.022847	0.0523937
IL_2	HCG4P7	7	-0.201382	0.0795377	0.0524084
IL_9	C2orf43	7	-0.058225	0.0229967	0.0524098
IL_16	IRX3	10	-0.0487653	0.0214288	0.0524232
IL_18	ZMAT3	8	-0.0812264	0.0336747	0.0524245
IL_2RA	PPP1R17	7	0.0747735	0.0295359	0.0524264
IL_1RA	PLEKHA1	7	-0.063785	0.0251974	0.0524394
IL_6	WBSCR27	13	-0.056725	0.0260997	0.0524658
MIP_1B	AC012146.7	9	0.082262	0.0352781	0.0524736
MCP_1_MCAF	TCP1	9	-0.0801876	0.0343894	0.0524783
TNF_A	CMAHP	16	-0.0512835	0.0242095	0.0525198
MIP_1A	CTSO	8	-0.109766	0.0455366	0.0525378
IP_10	P2RY11	7	-0.0956116	0.0378006	0.0525703
IL_4	SMYD4	5	-0.239621	0.0768807	0.0526027
G_CSF	C21orf2	14	-0.0410133	0.0190755	0.0526387
IL_9	ADPRH	6	0.0792532	0.0290694	0.0526413
MCP_1_MCAF	EIF4E3	11	-0.0444835	0.0199433	0.0526538
PDGF_BB	FCRL3	16	0.0391044	0.0184732	0.0526671
SCGF_B	NEK6	8	-0.0636825	0.0264427	0.0526941
TRAIL	CRIPT	19	-0.0419561	0.0201473	0.0527165
IL_2	CLYBL	11	-0.0400726	0.0179733	0.0527351
IL_1RA	PPP1R17	7	0.0629108	0.0248998	0.0527509
IL_9	SLC38A1	12	0.0572497	0.0260645	0.0527564
MCP_3	ARL14EP	6	-0.159307	0.058494	0.052797
MCP_3	CERS3	6	0.176646	0.0648665	0.0528108
IFN_G	MKKS	7	-0.0712909	0.0282288	0.0528211
IL_10	AC074289.1	11	0.0610086	0.0273777	0.0528342
IL_18	HLA-A	13	0.133449	0.0615169	0.0528417
MCP_3	ERVK3-1	7	0.0431824	0.0171032	0.0528632
EOTAXIN	VWF	10	0.051814	0.0228223	0.0528636
IL_6	TMC6	7	0.0665749	0.0263727	0.052891
GROA_CXCL1	NUP50	5	0.145301	0.046727	0.0528992
TRAIL	CAMK1D	13	-0.0727396	0.0335442	0.052918
IL_8	EPHB6	7	0.0868364	0.0344165	0.0529735
IL_9	SPDYC	12	0.0485918	0.0221473	0.052974
MIP_1B	ERAP2	31	0.0189951	0.00941607	0.0530036
VEGF	SUCLG2	13	-0.0421758	0.0194581	0.0530054
M_CSF	SSR1	9	0.0959986	0.0412936	0.0530198
IFN_G	ACAD8	6	-0.207045	0.076149	0.0530448
IL_9	CBLN3	16	0.0304907	0.0144327	0.0530796
IFN_G	F2RL1	13	0.0428961	0.0197978	0.0530805
IL_2	WDR18	8	0.0623699	0.0259579	0.053097
bNGF	AC079922.3	12	-0.0427565	0.0195007	0.0531055
IL_17	C19orf12	13	-0.0427196	0.0197239	0.0531579
bNGF	CMC2	7	-0.0620053	0.0246039	0.0531651
bNGF	IFNAR2	9	-0.0622366	0.0267926	0.0531664
IL_6	FAM134B	5	0.306176	0.0986726	0.0531732
G_CSF	ORM1	9	0.0761404	0.032797	0.0532713
IL_18	PTPRN2	11	-0.0695965	0.0313036	0.0532785
IL_10	AC125232.1	9	0.0830645	0.0357829	0.0532886
MIP_1B	PPAPDC2	8	-0.0832889	0.0347053	0.053303
IL_1RA	RP1-55C23.7	10	-0.0613011	0.0270654	0.0533106
MIP_1A	CARHSP1	14	0.0570036	0.0266057	0.0533495
IP_10	POMZP3	16	0.0315572	0.0149583	0.0533683
G_CSF	EFHB	13	-0.0743027	0.0343431	0.0533743
IL_1B	LRRC8C	15	-0.0629847	0.0296468	0.053381
MCP_3	DHRS12	7	0.140847	0.0559664	0.0533941
bNGF	BIN3	7	0.0685521	0.0272401	0.0533967
M_CSF	RPL28	11	0.0513215	0.0230979	0.0533968
MIP_1B	RP11-18H21.1	11	0.060521	0.0272385	0.053399
IL_16	THNSL2	19	-0.0303956	0.014648	0.0534732
IL_6	SOCS2	6	-0.0818242	0.0301819	0.0534799
IL_7	SREBF1	8	-0.158925	0.0662985	0.0535047
M_CSF	GALNT4	11	0.0380623	0.0171414	0.0535211
RANTES	RBL2	14	-0.0655076	0.0306083	0.0535732
IL_2RA	KLHDC8B	6	-0.0943805	0.034844	0.0536116
RANTES	ZDHHC17	7	-0.0828214	0.0329563	0.0536269
G_CSF	CROCC	8	0.110368	0.0460761	0.0536349
G_CSF	NUP62	6	0.0950191	0.0350856	0.0536367
MIG	AC002467.7	12	0.0425276	0.0194513	0.053665
TNF_B	ODF2L	6	0.0664109	0.0245268	0.0536654
GROA_CXCL1	IL8	4	0.375374	0.090651	0.0536681
IFN_G	OSBPL3	10	-0.0850861	0.0376447	0.0537021
SDF_1A	KLRC2	7	-0.074172	0.0295295	0.05371
IL_18	FAM216A	5	-0.143584	0.0464854	0.0537637
MCP_1_MCAF	RP11-476D10.1	20	-0.0328163	0.0159021	0.0537749
IL_6	C9orf91	5	-0.105197	0.0340624	0.0537822
MIG	HLA-DQA2	11	-0.0587359	0.0264879	0.0537863
SCF	NPIP	16	0.0412796	0.0196081	0.0538094
FGF_BASIC	NPHP3	16	0.0787965	0.0374292	0.0538115
VEGF	ORM1	10	0.0779774	0.0345203	0.0538161
MIP_1B	XBP1	13	0.057023	0.0264184	0.0538486
RANTES	PLOD1	8	-0.0515898	0.0215643	0.0538521
RANTES	RP11-274B21.4	6	0.0840468	0.0310828	0.0538728
MIP_1B	RP11-347C12.2	8	-0.134919	0.056403	0.0538755
TRAIL	FAM86C1	12	-0.0544266	0.0249203	0.053877
G_CSF	ARHGAP32	8	-0.104952	0.043884	0.0539095
IL_16	PYGB	27	0.0209496	0.0103585	0.0539516
IL_1B	GORAB	7	-0.0610377	0.0243365	0.0539546
IL_1B	ST14	9	-0.0861576	0.037251	0.0539563
IL_18	GPNMB	9	-0.172063	0.0743937	0.053958
IL_16	PLEKHA5	6	0.143811	0.0532192	0.0539687
PDGF_BB	RIMS3	8	-0.05256	0.0219847	0.0539705
TNF_A	TFIP11	8	-0.0932005	0.038986	0.0539811
MIF	MT2A	13	0.0696313	0.0322825	0.053991
IL_4	TOMM40L	11	-0.0347904	0.0157063	0.0539979
MIG	RNASET2	15	0.0350468	0.0165493	0.0540442
HGF	IFNAR1	11	-0.070508	0.0318389	0.0540448
MIG	IL18RAP	22	-0.0278231	0.0135946	0.0540649
EOTAXIN	CDH23	13	0.0463265	0.021487	0.0540772
IL_1RA	UBE2L3	5	0.0524882	0.0170343	0.05408
IL_7	APOBEC3C	8	-0.103449	0.0432978	0.0540827
[truncated: 249,994+ more rows]
