# Supplementary material for: The genomic architecture of circulating cytokine levels points to drug targets for immune-related diseases
Source: Commun Biol. 2025 Jan 10;8:34. doi: 10.1038/s42003-025-07453-w (PMC11724035; doi:10.1038/s42003-025-07453-w)
Supplement: Supplementary file 10 — Supplementary Data S6 [file 42003_2025_7453_MOESM10_ESM.xlsx]

## Sheet: S6 LDSC correlation
Supplementary Data S6: LDSC cross-trait genetic correlations between the circulating levels
	GROa	IL2ra	IL-13	SDF1a	IL1ra	TNFa	IP10	IL-4	MCP1	IFNg	IL-2	IL-5	Eotaxin	GCSF	IL-8	MIF	MCSF	MIP1b	TNFb	HGF	IL-12	IL-7	RANTES	IL-9	IL-10	IL-17	bNGF	FGFBasic	MIG	IL-18	IL-1b	MCP3	IL-6	PDGFbb	SCF	SCGFb	MIP1a	TRAIL	VEGF	CTACK	IL-16
GROa	1	0.3225	0.6701	0.1756	-0.0538	0.3692	0.1123	0.3743	-0.0427	0.2371	0.0717	0.1196	0.097		0.3933		0.0193	0.2622	0.2551	0.1761	0.2558	0.2613	0.2439	0.2608	0.442	0.2584	0.0076	0.1722	0.0755	0.0537	0.2217	0.3077	0.1656	0.5659	-0.0735	0.1892	0.1227	0.1685	0.6125	0.1343	-0.0393
IL2ra	0.3225	1	0.6686	0.4239	0.3765	0.882	0.5928	0.7555	0.4932	0.7175	0.4804	0.6715	0.2981		0.4582		0.2669	0.1729	0.7782	0.4751	0.6757	0.8964	0.1557	0.5903	0.9589	0.6107	0.5453	0.434	0.463	0.2933		0.8019	0.4628	0.3045	-0.3119	0.3718	0.6571	0.7731	0.5934	0.4325	0.4208
IL-13	0.6701	0.6686	1	0.4219	0.1195	0.7727	0.2645	0.9034	0.0879	0.8758	0.2522	0.8867	0.1087		0.7293	0.2481	-0.2169	0.573	1.0064	0.2889	0.3561	0.953	0.324	0.6012			0.6101	0.4984	0.4187	0.1918	0.8291	0.6185	0.2944	0.442	-0.2526	0.3294	0.6442		0.5748	0.6148	-0.0447
SDF1a	0.1756	0.4239	0.4219	1	-0.071	0.3351	0.3068	0.3945	0.0865	0.4605	0.0287	0.4541	0.2413		0.1158		0.1502	0.1189	0.2987	-0.0336	0.4196	0.483	0.219	0.4491	0.7896	0.5169	-0.0394	0.2004	0.2438	-0.1455	0.4332	0.5792	0.4025	0.3607	0.0244	0.2494	0.2095	0.2625	0.4148	0.3702	-0.039
IL1ra	-0.0538	0.3765	0.1195	-0.071	1	0.2803	0.2362	0.1806	-0.0308	0.1465	0.3145	-0.1247	-0.0494		-0.0051		0.0957	0.1949	0.2246	0.3707	0.1521	0.2585	-0.0612	0.1918	0.1346	0.1563	0.1101	0.0344	0.1642	0.2104	0.2626	0.118	0.2464	0.0542	-0.3071	0.1392	0.2886	0.015	0.3091	0.0187	0.3659
TNFa	0.3692	0.882	0.7727	0.3351	0.2803	1	0.5498	0.7935	0.1514	0.8465	0.6132	0.6996	0.2184		0.3991		0.0705	0.1425	0.8108	0.437	0.4247	0.9247	0.3097	0.7719	0.6988	0.8775	0.5254	0.2974	0.4209	-0.1514		0.8181	0.6483	0.4883	-0.2732	0.3508	0.6792	0.5997	0.8464	0.5054	0.2617
IP10	0.1123	0.5928	0.2645	0.3068	0.2362	0.5498	1	0.4313	0.1471	0.3498	0.2728	0.1301	0.1864		0.1753		0.3701	-0.1449	0.4687	0.2864	0.5086	0.4695	0.146	0.4387	0.3856	0.3391	0.6238	0.1132	0.7924	0.2981	0.7576	0.4484	0.4385	0.1427	-0.0285	0.4058	0.294	0.3599	0.27	0.4107	0.0913
IL-4	0.3743	0.7555	0.9034	0.3945	0.1806	0.7935	0.4313	1	0.0788	1.0047	0.4025	-0.0747	0.1794		0.312		0.0319	0.0826	0.5778	0.3068	0.4697	0.8456	0.3875	0.5915	0.8815	0.9656	0.3248	0.4396	0.3279	-0.6862	1.0011	0.6423	0.6423	0.6372	-0.3516	0.3094	0.3755	0.3467	0.8005	0.3134	-0.0889
MCP1	-0.0427	0.4932	0.0879	0.0865	-0.0308	0.1514	0.1471	0.0788	1	0.273	0.0506	0.2201	0.3753		0.3267		-0.0581	-0.0721	0.06	-0.0096	0.2692	0.075	0.1708	0.1654	0.1589	0.1313	-0.3725	0.1507	0.1708		-0.1764	0.2558	0.0967	0.2315	-0.2022	0.0832	0.3022	-0.1743	0.2153	-0.8899	-0.104
IFNg	0.2371	0.7175	0.8758	0.4605	0.1465	0.8465	0.3498	1.0047	0.273	1	0.4223	0.5202	0.2369		0.3629		0.0159	0.1438	0.5469	0.3109	0.3008	0.6253	0.1921	0.4465	0.9419	0.8239	0.1144	0.3727	0.2506	-0.0288		0.4845	0.6715	0.3689	-0.2496	0.3864	0.4107	0.477	0.6636	0.2443	0.103
IL-2	0.0717	0.4804	0.2522	0.0287	0.3145	0.6132	0.2728	0.4025	0.0506	0.4223	1	0.2273	0.0565		0.1486		0.0085	0.2255	0.4493	0.3893	0.0848	0.4939	0.048	0.4317	0.4728	0.3396	0.068	0.1633	0.1245	-0.095	0.9158	0.3983	0.4302	0.204	-0.2405	0.1805	0.4104	0.087	0.5808	-0.3209	0.0887
IL-5	0.1196	0.6715	0.8867	0.4541	-0.1247	0.6996	0.1301	-0.0747	0.2201	0.5202	0.2273	1	0.2711	0.5157	0.2578	0.6304	-1.1884		0.2261	0.221	-0.1781	0.4916	-0.0157	0.1442	0.3023	-0.2039	0.357	0.9427	0.393	0.2662	0.1493	0.6042	0.2976	0.2465	-0.4122	0.263	0.2269	0.1476	0.4114	-0.0368	-0.0499
Eotaxin	0.097	0.2981	0.1087	0.2413	-0.0494	0.2184	0.1864	0.1794	0.3753	0.2369	0.0565	0.2711	1		0.2325		0.0965	0.0064	0.1945	0.0898	0.2119	0.2759	0.1398	0.1568	0.4231	0.2562	-0.1377	0.1078	0.226	-0.3224	0.2915	0.3494	0.0706	0.0954	-0.0021	0.1709	0.0741	0.1508	0.3788	-0.34	-0.0642
GCSF												0.5157		1																0.0244										0.1047
IL-8	0.3933	0.4582	0.7293	0.1158	-0.0051	0.3991	0.1753	0.312	0.3267	0.3629	0.1486	0.2578	0.2325		1		-0.1187	0.2768	0.3163	0.2458	0.1572	0.2753	0.2232	0.2704	0.296	0.3515	-0.3802	0.1628	0.1852	-0.1387	0.3309	0.3309	0.3647	0.4614	-0.3351	0.1355	0.1686	-0.1613	0.5247	0.0629	-0.2001
MIF			0.2481									0.6304				1														-0.3071
MCSF	0.0193	0.2669	-0.2169	0.1502	0.0957	0.0705	0.3701	0.0319	-0.0581	0.0159	0.0085	-1.1884	0.0965		-0.1187		1	0.0218	0.3044	0.2677	0.1495	0.1296	0.0643	0.0979	-0.0706	0.0032	-0.0213	-0.0008	0.1421	-0.8341	-0.16	0.1017	0.1095	0.0121	0.0046	0.2027	0.147	0.2367	-0.0963	-0.0474	0.2807
MIP1b	0.2622	0.1729	0.573	0.1189	0.1949	0.1425	-0.1449	0.0826	-0.0721	0.1438	0.2255		0.0064		0.2768		0.0218	1	0.1734	0.2892	0.0764	0.1135	0.2537	0.0439	0.1864	0.1162	0.293	0.0569	-0.0479	0.6828	0.2504	0.2508	0.1272	0.202	-0.2224	0.0835	0.3624	0.1019	0.3652	0.6304	0.1836
TNFb	0.2551	0.7782	1.0064	0.2987	0.2246	0.8108	0.4687	0.5778	0.06	0.5469	0.4493	0.2261	0.1945		0.3163		0.3044	0.1734	1	0.4783	0.3027	0.6828	0.1683	0.5573	0.5513	0.7117	0.2604	0.1887	0.4761	-0.3387	1.0407	0.6076	0.4092	0.334	-0.2281	0.3194	0.4324	0.3675	0.547	0.2897	0.2191
HGF	0.1761	0.4751	0.2889	-0.0336	0.3707	0.437	0.2864	0.3068	-0.0096	0.3109	0.3893	0.221	0.0898		0.2458		0.2677	0.2892	0.4783	1	0.2668	0.4146	0.0815	0.1606	0.5545	0.3189	-0.013	0.1086	0.2499	-0.5726	0.4739	0.3822	0.4459	0.2591	-0.3187	0.2283	0.3967	0.1172	0.5049	0.2739	0.2606
IL-12	0.2558	0.6757	0.3561	0.4196	0.1521	0.4247	0.5086	0.4697	0.2692	0.3008	0.0848	-0.1781	0.2119		0.1572		0.1495	0.0764	0.3027	0.2668	1	0.3884	0.2456	0.3647	0.5382	0.4434	0.1468	0.1623	0.4043	0.2098	0.6243	0.4406	0.4655	0.267	-0.1063	0.2716	0.3919	0.2783	0.457	0.1784	0.1734
IL-7	0.2613	0.8964	0.953	0.483	0.2585	0.9247	0.4695	0.8456	0.075	0.6253	0.4939	0.4916	0.2759		0.2753		0.1296	0.1135	0.6828	0.4146	0.3884	1	0.4068	0.8395	0.7809	0.8025	0.6026	0.1506	0.5271	0.0762		0.6803	0.6413	0.5014	-0.3057	0.3948	0.577	0.4702	0.8266	0.5527	0.0875
RANTES	0.2439	0.1557	0.324	0.219	-0.0612	0.3097	0.146	0.3875	0.1708	0.1921	0.048	-0.0157	0.1398		0.2232		0.0643	0.2537	0.1683	0.0815	0.2456	0.4068	1	0.3153	0.3988	0.3493	0.079	0.2253	0.1124	-0.0225	0.5556	0.428	0.2169	0.4723	-0.1382	0.056	0.1995	0.0177	0.4799	0.3652	-0.1668
IL-9	0.2608	0.5903	0.6012	0.4491	0.1918	0.7719	0.4387	0.5915	0.1654	0.4465	0.4317	0.1442	0.1568		0.2704		0.0979	0.0439	0.5573	0.1606	0.3647	0.8395	0.3153	1	0.689	0.6165	0.6551	0.1528	0.3906	0.1358	1.1958	0.6137	0.3498	0.346	-0.2088	0.2842	0.5475	0.4318	0.6333	0.5897	0.0788
IL-10	0.442	0.9589		0.7896	0.1346	0.6988	0.3856	0.8815	0.1589	0.9419	0.4728	0.3023	0.4231		0.296		-0.0706	0.1864	0.5513	0.5545	0.5382	0.7809	0.3988	0.689	1	0.888	0.0109	0.3867	0.2814	-0.2559	0.9355	0.6175	0.7	0.5812	-0.3512	0.4063	0.369	0.328	0.634	0.2179	0.0238
IL-17	0.2584	0.6107		0.5169	0.1563	0.8775	0.3391	0.9656	0.1313	0.8239	0.3396	-0.2039	0.2562		0.3515		0.0032	0.1162	0.7117	0.3189	0.4434	0.8025	0.3493	0.6165	0.888	1	0.2556	0.2787	0.2025	-0.151	1.0993	0.7239	0.5187	0.5732	-0.4194	0.2448	0.5103	0.1386	0.7372	0.1106	0.1622
bNGF	0.0076	0.5453	0.6101	-0.0394	0.1101	0.5254	0.6238	0.3248	-0.3725	0.1144	0.068	0.357	-0.1377		-0.3802		-0.0213	0.293	0.2604	-0.013	0.1468	0.6026	0.079	0.6551	0.0109	0.2556	1	0.2911	0.3705	-0.5165	-0.0416	0.5204	0.163	0.2588	-0.6433	0.3221	0.7804	-0.1521	-0.0101	0.0903	0.1488
FGFBasic	0.1722	0.434	0.4984	0.2004	0.0344	0.2974	0.1132	0.4396	0.1507	0.3727	0.1633	0.9427	0.1078		0.1628		-0.0008	0.0569	0.1887	0.1086	0.1623	0.1506	0.2253	0.1528	0.3867	0.2787	0.2911	1	-0.053	0.1152	0.5468	0.1473	0.4256	0.3094	-0.1365	0.0812	0.1514	0.1523	0.2454	0.6118	0.0579
MIG	0.0755	0.463	0.4187	0.2438	0.1642	0.4209	0.7924	0.3279	0.1708	0.2506	0.1245	0.393	0.226		0.1852		0.1421	-0.0479	0.4761	0.2499	0.4043	0.5271	0.1124	0.3906	0.2814	0.2025	0.3705	-0.053	1	-0.0754	0.4603	0.4546	0.302	0.1123	-0.1424	0.3608	0.3881	0.3044	0.4923	0.4907	0.156
IL-18	0.0537	0.2933	0.1918	-0.1455	0.2104	-0.1514	0.2981	-0.6862		-0.0288	-0.095	0.2662	-0.3224	0.0244	-0.1387	-0.3071	-0.8341	0.6828	-0.3387	-0.5726	0.2098	0.0762	-0.0225	0.1358	-0.2559	-0.151	-0.5165	0.1152	-0.0754	1	0.05	-0.3116	-0.5809	0.1637	-0.6526	0.0564	-0.214	-0.2516	0.0687	-0.3855	0.1468
IL-1b	0.2217		0.8291	0.4332	0.2626		0.7576	1.0011	-0.1764		0.9158	0.1493	0.2915		0.3309		-0.16	0.2504	1.0407	0.4739	0.6243		0.5556	1.1958	0.9355	1.0993	-0.0416	0.5468	0.4603	0.05	1	0.7238	0.8259	0.6134	-0.6351	0.3837	0.816	0.0429	0.9786	-0.3721	0.0383
MCP3	0.3077	0.8019	0.6185	0.5792	0.118	0.8181	0.4484	0.6423	0.2558	0.4845	0.3983	0.6042	0.3494		0.3309		0.1017	0.2508	0.6076	0.3822	0.4406	0.6803	0.428	0.6137	0.6175	0.7239	0.5204	0.1473	0.4546	-0.3116	0.7238	1	0.428	0.4822	-0.0046	0.4342	0.5881	0.4805	0.8962	0.4094	0.1695
IL-6	0.1656	0.4628	0.2944	0.4025	0.2464	0.6483	0.4385	0.6423	0.0967	0.6715	0.4302	0.2976	0.0706		0.3647		0.1095	0.1272	0.4092	0.4459	0.4655	0.6413	0.2169	0.3498	0.7	0.5187	0.163	0.4256	0.302	-0.5809	0.8259	0.428	1	0.3813	-0.2408	0.2577	0.4078	-0.239	0.7435	-0.0933	0.1301
PDGFbb	0.5659	0.3045	0.442	0.3607	0.0542	0.4883	0.1427	0.6372	0.2315	0.3689	0.204	0.2465	0.0954		0.4614		0.0121	0.202	0.334	0.2591	0.267	0.5014	0.4723	0.346	0.5812	0.5732	0.2588	0.3094	0.1123	0.1637	0.6134	0.4822	0.3813	1	-0.1772	0.2252	0.2419	0.1978	0.8107	0.5778	-0.1068
SCF	-0.0735	-0.3119	-0.2526	0.0244	-0.3071	-0.2732	-0.0285	-0.3516	-0.2022	-0.2496	-0.2405	-0.4122	-0.0021		-0.3351		0.0046	-0.2224	-0.2281	-0.3187	-0.1063	-0.3057	-0.1382	-0.2088	-0.3512	-0.4194	-0.6433	-0.1365	-0.1424	-0.6526	-0.6351	-0.0046	-0.2408	-0.1772	1	-0.0575	-0.2884	-0.4017	-0.3103	-0.2907	-0.0111
SCGFb	0.1892	0.3718	0.3294	0.2494	0.1392	0.3508	0.4058	0.3094	0.0832	0.3864	0.1805	0.263	0.1709		0.1355		0.2027	0.0835	0.3194	0.2283	0.2716	0.3948	0.056	0.2842	0.4063	0.2448	0.3221	0.0812	0.3608	0.0564	0.3837	0.4342	0.2577	0.2252	-0.0575	1	0.3117	0.3581	0.3225	0.5522	0.1419
MIP1a	0.1227	0.6571	0.6442	0.2095	0.2886	0.6792	0.294	0.3755	0.3022	0.4107	0.4104	0.2269	0.0741		0.1686		0.147	0.3624	0.4324	0.3967	0.3919	0.577	0.1995	0.5475	0.369	0.5103	0.7804	0.1514	0.3881	-0.214	0.816	0.5881	0.4078	0.2419	-0.2884	0.3117	1	0.4712	0.6829	0.0082	0.3406
TRAIL	0.1685	0.7731		0.2625	0.015	0.5997	0.3599	0.3467	-0.1743	0.477	0.087	0.1476	0.1508		-0.1613		0.2367	0.1019	0.3675	0.1172	0.2783	0.4702	0.0177	0.4318	0.328	0.1386	-0.1521	0.1523	0.3044	-0.2516	0.0429	0.4805	-0.239	0.1978	-0.4017	0.3581	0.4712	1	0.0544	0.1158	0.3445
VEGF	0.6125	0.5934	0.5748	0.4148	0.3091	0.8464	0.27	0.8005	0.2153	0.6636	0.5808	0.4114	0.3788		0.5247		-0.0963	0.3652	0.547	0.5049	0.457	0.8266	0.4799	0.6333	0.634	0.7372	-0.0101	0.2454	0.4923	0.0687	0.9786	0.8962	0.7435	0.8107	-0.3103	0.3225	0.6829	0.0544	1	0.3765	0.2307
CTACK	0.1343	0.4325	0.6148	0.3702	0.0187	0.5054	0.4107	0.3134	-0.8899	0.2443	-0.3209	-0.0368	-0.34	0.1047	0.0629		-0.0474	0.6304	0.2897	0.2739	0.1784	0.5527	0.3652	0.5897	0.2179	0.1106	0.0903	0.6118	0.4907	-0.3855	-0.3721	0.4094	-0.0933	0.5778	-0.2907	0.5522	0.0082	0.1158	0.3765	1	-0.4181
IL-16	-0.0393	0.4208	-0.0447	-0.039	0.3659	0.2617	0.0913	-0.0889	-0.104	0.103	0.0887	-0.0499	-0.0642		-0.2001		0.2807	0.1836	0.2191	0.2606	0.1734	0.0875	-0.1668	0.0788	0.0238	0.1622	0.1488	0.0579	0.156	0.1468	0.0383	0.1695	0.1301	-0.1068	-0.0111	0.1419	0.3406	0.3445	0.2307	-0.4181	1

## Sheet: S6 LDSC pvalue
Supplementary Data S6: LDSC cross-trait genetic correlations between the circulating levels
	GROa	IL2ra	IL-13	SDF1a	IL1ra	TNFa	IP10	IL-4	MCP1	IFNg	IL-2	IL-5	Eotaxin	GCSF	IL-8	MIF	MCSF	MIP1b	TNFb	HGF	IL-12	IL-7	RANTES	IL-9	IL-10	IL-17	bNGF	FGFBasic	MIG	IL-18	IL-1b	MCP3	IL-6	PDGFbb	SCF	SCGFb	MIP1a	TRAIL	VEGF	CTACK	IL-16
GROa		0.056	0.0089	0.0781	0.5992	0.0113	0.2615	0.0006	0.6854	0.0854	0.5431	0.8317	0.1986		0.0033		0.8422	0.4706	0.0232	0.0816	0.0129	0.0343	0.0536	0.014	0.0084	0.0385	0.9749	0.2592	0.5701	0.8893	0.4114	0.0046	0.2471	0.0001	0.5587	0.0186	0.3362	0.3369	0.0203	0.8082	0.6663
IL2ra	0.056		0.0951	0.0206	0.0807	1.3345e-05	0.0004	0.0008	0.008	0.0082	0.0278	0.1779	0.0422		0.0157		0.1693	0.6431	0.0001	0.0105	0.0033	0.0001	0.4417	0.001	0.0029	0.0102	0.2041	0.1865	0.0124	0.5028		0.0011	0.0728	0.0611	0.1516	0.0247	0.0018	0.0069	0.1028	0.2688	0.0158
IL-13	0.0089	0.0951		0.2204	0.6326	9.1903e-13	0.648	0.1382	0.921	0.1192	0.1587	0.0048	0.7322		0.4953	0.3816	0.785	0.167	0.1403	0.5002	0.076	9.9116e-12	0.4643	6.8734e-05			0.0096	0.2591	0.0934	0.8322	0.064	0.0389	0.6895	0.2966	0.6182	0.1137	0.0048		0.2218	0.0243	0.9422
SDF1a	0.0781	0.0206	0.2204		0.336	0.0056	0.0011	0.0019	0.4271	0.0155	0.7937	0.1286	0.0015		0.2744		0.136	0.747	0.0171	0.7624	0.0003	0.0001	0.0802	2.5668e-06	5.774e-06	9.8392e-05	0.8812	0.2563	0.0291	0.5987	0.251	1.6331e-07	0.0005	2.6098e-06	0.8179	0.0059	0.1055	0.1218	0.0425	0.0923	0.6786
IL1ra	0.5992	0.0807	0.6326	0.336		0.1723	0.0098	0.2318	0.7257	0.3167	0.1033	0.7671	0.4661		0.9638		0.313	0.4223	0.2355	0.0844	0.1326	0.1094	0.4289	0.1367	0.4352	0.3265	0.6221	0.6913	0.0907	0.5074	0.3876	0.3689	0.3362	0.5233	0.0275	0.1793	0.2151	0.9348	0.2616	0.96	0.0069
TNFa	0.0113	1.3345e-05	9.1903e-13	0.0056	0.1723		1.7384e-08	8.6054e-20	0.2439	3.3664e-05	2.1819e-09	0.0502	0.0372		0.0052		0.5977	0.6411	3.1531e-27	8.2636e-05	0.0007	8.105e-33	0.0079	2.1387e-24	1.3984e-05	2.7225e-30	0.0251	0.1956	0.0007	0.7844		2.4286e-14	1.6192e-06	3.0608e-08	0.0418	0.0008	1.6486e-09	0.0002	0.0076	0.2164	0.0312
IP10	0.2615	0.0004	0.648	0.0011	0.0098	1.7384e-08		0.0001	0.3381	0.0048	0.0067	0.7291	0.0067		0.1272		0.0012	0.5259	1.7657e-06	0.0061	4.5125e-07	5.7622e-05	0.1309	2.9259e-06	0.012	0.0121	0.0522	0.4019	1.5625e-10	0.5531	0.1633	2.9466e-05	0.0007	0.0735	0.7907	2.9255e-06	0.0235	0.0179	0.156	0.1947	0.395
IL-4	0.0006	0.0008	0.1382	0.0019	0.2318	8.6054e-20	0.0001		0.6265	9.6035e-08	0.0068	0.9711	0.1458		0.1157		0.8138	0.8319	3.032e-06	0.0096	0.0005	3.8952e-21	0.0084	5.056e-07	3.7034e-10	1.0393e-39	0.2343	0.1949	0.0205	0.7531	0.0768	1.5224e-07	4.3312e-08	1.4176e-12	0.0333	0.0037	0.0106	0.1562	0.0093	0.6979	0.548
MCP1	0.6854	0.008	0.921	0.4271	0.7257	0.2439	0.3381	0.6265		0.0394	0.693	0.6609	9.968e-07		0.0034		0.6527	0.9284	0.691	0.9311	0.0108	0.6477	0.0538	0.134	0.4009	0.405	0.323	0.2848	0.2521		0.6849	0.0776	0.5218	0.01	0.1496	0.4997	0.0253	0.5055	0.2582	0.5165	0.3719
IFNg	0.0854	0.0082	0.1192	0.0155	0.3167	3.3664e-05	0.0048	9.6035e-08	0.0394		0.0268	0.6477	0.0689		0.2253		0.9145	0.6629	0.0004	0.0296	0.0484	2.9324e-06	0.2193	0.0015	4.4743e-06	4.8776e-06	0.7402	0.2787	0.0746	0.9795		0.0012	0.0079	0.029	0.2287	0.003	0.0071	0.0922	0.0589	0.8082	0.4392
IL-2	0.5431	0.0278	0.1587	0.7937	0.1033	2.1819e-09	0.0067	0.0068	0.693	0.0268		0.6087	0.5604		0.3415		0.9479	0.3276	0.0006	0.0004	0.4488	0.0004	0.648	0.0001	0.0063	0.0297	0.8193	0.2448	0.3251	0.7797	0.1439	0.0018	0.0042	0.0535	0.0347	0.0862	0.0007	0.6901	0.0361	0.6284	0.47
IL-5	0.8317	0.1779	0.0048	0.1286	0.7671	0.0502	0.7291	0.9711	0.6609	0.6477	0.6087		0.3445	0.2844	0.7308	0.2803	0.3708		0.843	0.5175	0.706	0.7067	0.9475	0.7752	0.8283	0.9502	0.4874	0.1162	0.1898	0.6977	0.9044	0.0764	0.5477	0.3342	0.3313	0.2482	0.609	0.8583	0.1459	0.9981	0.8845
Eotaxin	0.1986	0.0422	0.7322	0.0015	0.4661	0.0372	0.0067	0.1458	9.968e-07	0.0689	0.5604	0.3445			0.0149		0.3323	0.985	0.0674	0.1996	0.0074	0.0175	0.0522	0.0437	0.0189	0.0396	0.5261	0.2028	0.0049	0.4524	0.3318	0.001	0.5486	0.1582	0.9755	0.0116	0.4201	0.2707	0.0215	0.4291	0.5104
GCSF												0.2844																		0.9804										0.9169
IL-8	0.0033	0.0157	0.4953	0.2744	0.9638	0.0052	0.1272	0.1157	0.0034	0.2253	0.3415	0.7308	0.0149				0.3357	0.6082	0.0956	0.0253	0.131	0.171	0.0432	0.0361	0.2171	0.0476	0.4269	0.3387	0.1716	0.9135	0.3536	0.0134	0.0173	1.1302e-06	0.0211	0.197	0.2657	0.6668	0.0183	0.9505	0.1606
MIF			0.3816									0.2803																		0.6667
MCSF	0.8422	0.1693	0.785	0.136	0.313	0.5977	0.0012	0.8138	0.6527	0.9145	0.9479	0.3708	0.3323		0.3357			0.9139	0.018	0.0223	0.2163	0.4138	0.4204	0.3768	0.7218	0.9836	0.9319	0.9931	0.3544	0.5428	0.6601	0.4184	0.488	0.8779	0.9659	0.0391	0.2344	0.1723	0.6379	0.922	0.005
MIP1b	0.4706	0.6431	0.167	0.747	0.4223	0.6411	0.5259	0.8319	0.9284	0.6629	0.3276		0.985		0.6082		0.9139		0.6217	0.4388	0.6431	0.7289	0.4802	0.7938	0.5867	0.759	0.5917	0.6629	0.8654	0.0913	0.6857	0.52	0.729	0.6106	0.1051	0.8341	0.2818	0.8422	0.4012	0.2017	0.3607
TNFb	0.0232	0.0001	0.1403	0.0171	0.2355	3.1531e-27	1.7657e-06	3.032e-06	0.691	0.0004	0.0006	0.843	0.0674		0.0956		0.018	0.6217		4.5513e-06	0.0196	8.533e-09	0.2148	3.2013e-07	0.0058	9.721e-11	0.3698	0.2023	0.0001	0.8227	0.0638	1.806e-07	0.0101	0.001	0.0825	0.0032	0.0018	0.0959	0.0326	0.6853	0.0697
HGF	0.0816	0.0105	0.5002	0.7624	0.0844	8.2636e-05	0.0061	0.0096	0.9311	0.0296	0.0004	0.5175	0.1996		0.0253		0.0223	0.4388	4.5513e-06		0.0124	0.0002	0.3079	0.1205	9.5872e-05	0.0122	0.9607	0.228	0.0308	0.5178	0.1548	0.0005	0.0001	0.0004	0.0027	0.0156	0.0003	0.5116	0.017	0.5416	0.0054
IL-12	0.0129	0.0033	0.076	0.0003	0.1326	0.0007	4.5125e-07	0.0005	0.0108	0.0484	0.4488	0.706	0.0074		0.131		0.2163	0.6431	0.0196	0.0124		0.0099	0.012	0.0014	0.0006	0.0017	0.5391	0.3912	0.0007	0.4673	0.2056	0.0042	0.0004	0.0023	0.3111	0.0097	0.0009	0.0929	0.0051	0.5742	0.0616
IL-7	0.0343	0.0001	9.9116e-12	0.0001	0.1094	8.105e-33	5.7622e-05	3.8952e-21	0.6477	2.9324e-06	0.0004	0.7067	0.0175		0.171		0.4138	0.7289	8.533e-09	0.0002	0.0099		0.0093	1.5836e-17	2.938e-08	4.5087e-18	0.0319	0.5483	0.0001	0.8974		8.8571e-09	9.364e-06	1.7402e-06	0.0457	0.0006	9.1996e-07	0.0334	0.0021	0.3763	0.5085
RANTES	0.0536	0.4417	0.4643	0.0802	0.4289	0.0079	0.1309	0.0084	0.0538	0.2193	0.648	0.9475	0.0522		0.0432		0.4204	0.4802	0.2148	0.3079	0.012	0.0093		0.0078	0.0622	0.0017	0.7374	0.2596	0.2809	0.9122	0.2265	6.9426e-05	0.0643	0.0003	0.1443	0.4748	0.0296	0.9039	0.0353	0.1555	0.0451
IL-9	0.014	0.001	6.8734e-05	2.5668e-06	0.1367	2.1387e-24	2.9259e-06	5.056e-07	0.134	0.0015	0.0001	0.7752	0.0437		0.0361		0.3768	0.7938	3.2013e-07	0.1205	0.0014	1.5836e-17	0.0078		1.4038e-05	8.0296e-09	0.011	0.4155	0.0008	0.735	0.1388	2.4179e-09	0.0134	8.9222e-05	0.0896	0.0046	2.728e-08	0.0031	0.0228	0.0609	0.4627
IL-10	0.0084	0.0029		5.774e-06	0.4352	1.3984e-05	0.012	3.7034e-10	0.4009	4.4743e-06	0.0063	0.8283	0.0189		0.2171		0.7218	0.5867	0.0058	9.5872e-05	0.0006	2.938e-08	0.0622	1.4038e-05		1.1891e-09	0.9806	0.4199	0.1377	0.817	0.1218	0.0012	0.0007	0.0001	0.128	0.0074	0.0513	0.3241	0.0106	0.7997	0.889
IL-17	0.0385	0.0102		9.8392e-05	0.3265	2.7225e-30	0.0121	1.0393e-39	0.405	4.8776e-06	0.0297	0.9502	0.0396		0.0476		0.9836	0.759	9.721e-11	0.0122	0.0017	4.5087e-18	0.0017	8.0296e-09	1.1891e-09		0.3775	0.3322	0.2469	0.9122	0.086	7.5387e-09	0.0006	5.3894e-09	0.0193	0.0489	0.0003	0.6599	0.0184	0.8938	0.2265
bNGF	0.9749	0.2041	0.0096	0.8812	0.6221	0.0251	0.0522	0.2343	0.323	0.7402	0.8193	0.4874	0.5261		0.4269		0.9319	0.5917	0.3698	0.9607	0.5391	0.0319	0.7374	0.011	0.9806	0.3775		0.4707	0.1344	0.4373	0.9642	0.0643	0.5969	0.1753	0.1404	0.1674	0.0165	0.7754	0.9819	0.8505	0.523
FGFBasic	0.2592	0.1865	0.2591	0.2563	0.6913	0.1956	0.4019	0.1949	0.2848	0.2787	0.2448	0.1162	0.2028		0.3387		0.9931	0.6629	0.2023	0.228	0.3912	0.5483	0.2596	0.4155	0.4199	0.3322	0.4707		0.6645	0.763	0.5689	0.2599	0.1918	0.1975	0.4424	0.3964	0.3973	0.3355	0.2705	0.0769	0.6194
MIG	0.5701	0.0124	0.0934	0.0291	0.0907	0.0007	1.5625e-10	0.0205	0.2521	0.0746	0.3251	0.1898	0.0049		0.1716		0.3544	0.8654	0.0001	0.0308	0.0007	0.0001	0.2809	0.0008	0.1377	0.2469	0.1344	0.6645		0.8541	0.2626	0.0009	0.0391	0.2318	0.2132	0.0003	0.0023	0.1281	0.0589	0.1003	0.1924
IL-18	0.8893	0.5028	0.8322	0.5987	0.5074	0.7844	0.5531	0.7531		0.9795	0.7797	0.6977	0.4524	0.9804	0.9135	0.6667	0.5428	0.0913	0.8227	0.5178	0.4673	0.8974	0.9122	0.735	0.817	0.9122	0.4373	0.763	0.8541		0.937	0.4714	0.5437	0.4237	0.1296	0.8355	0.6835	0.8401	0.8086	0.5707	0.6463
IL-1b	0.4114		0.064	0.251	0.3876		0.1633	0.0768	0.6849		0.1439	0.9044	0.3318		0.3536		0.6601	0.6857	0.0638	0.1548	0.2056		0.2265	0.1388	0.1218	0.086	0.9642	0.5689	0.2626	0.937		0.1226	0.132	0.1905	0.3018	0.2739	0.1282	0.9428	0.2074	0.7174	0.8925
MCP3	0.0046	0.0011	0.0389	1.6331e-07	0.3689	2.4286e-14	2.9466e-05	1.5224e-07	0.0776	0.0012	0.0018	0.0764	0.001		0.0134		0.4184	0.52	1.806e-07	0.0005	0.0042	8.8571e-09	6.9426e-05	2.4179e-09	0.0012	7.5387e-09	0.0643	0.2599	0.0009	0.4714	0.1226		0.0032	4.6331e-07	0.9712	0.0002	1.2665e-05	0.0066	0.009	0.2002	0.164
IL-6	0.2471	0.0728	0.6895	0.0005	0.3362	1.6192e-06	0.0007	4.3312e-08	0.5218	0.0079	0.0042	0.5477	0.5486		0.0173		0.488	0.729	0.0101	0.0001	0.0004	9.364e-06	0.0643	0.0134	0.0007	0.0006	0.5969	0.1918	0.0391	0.5437	0.132	0.0032		0.0001	0.1277	0.0507	0.0072	0.4804	0.017	0.8674	0.305
PDGFbb	0.0001	0.0611	0.2966	2.6098e-06	0.5233	3.0608e-08	0.0735	1.4176e-12	0.01	0.029	0.0535	0.3342	0.1582		1.1302e-06		0.8779	0.6106	0.001	0.0004	0.0023	1.7402e-06	0.0003	8.9222e-05	0.0001	5.3894e-09	0.1753	0.1975	0.2318	0.4237	0.1905	4.6331e-07	0.0001		0.0621	0.0031	0.0158	0.1753	0.0042	0.0057	0.2232
SCF	0.5587	0.1516	0.6182	0.8179	0.0275	0.0418	0.7907	0.0333	0.1496	0.2287	0.0347	0.3313	0.9755		0.0211		0.9659	0.1051	0.0825	0.0027	0.3111	0.0457	0.1443	0.0896	0.128	0.0193	0.1404	0.4424	0.2132	0.1296	0.3018	0.9712	0.1277	0.0621		0.662	0.0141	0.0605	0.2022	0.3901	0.9119
SCGFb	0.0186	0.0247	0.1137	0.0059	0.1793	0.0008	2.9255e-06	0.0037	0.4997	0.003	0.0862	0.2482	0.0116		0.197		0.0391	0.8341	0.0032	0.0156	0.0097	0.0006	0.4748	0.0046	0.0074	0.0489	0.1674	0.3964	0.0003	0.8355	0.2739	0.0002	0.0507	0.0031	0.662		0.0029	0.0219	0.0704	0.022	0.1251
MIP1a	0.3362	0.0018	0.0048	0.1055	0.2151	1.6486e-09	0.0235	0.0106	0.0253	0.0071	0.0007	0.609	0.4201		0.2657		0.2344	0.2818	0.0018	0.0003	0.0009	9.1996e-07	0.0296	2.728e-08	0.0513	0.0003	0.0165	0.3973	0.0023	0.6835	0.1282	1.2665e-05	0.0072	0.0158	0.0141	0.0029		0.004	0.0156	0.9879	0.0009
TRAIL	0.3369	0.0069		0.1218	0.9348	0.0002	0.0179	0.1562	0.5055	0.0922	0.6901	0.8583	0.2707		0.6668		0.1723	0.8422	0.0959	0.5116	0.0929	0.0334	0.9039	0.0031	0.3241	0.6599	0.7754	0.3355	0.1281	0.8401	0.9428	0.0066	0.4804	0.1753	0.0605	0.0219	0.004		0.8712	0.8817	0.0297
VEGF	0.0203	0.1028	0.2218	0.0425	0.2616	0.0076	0.156	0.0093	0.2582	0.0589	0.0361	0.1459	0.0215		0.0183		0.6379	0.4012	0.0326	0.017	0.0051	0.0021	0.0353	0.0228	0.0106	0.0184	0.9819	0.2705	0.0589	0.8086	0.2074	0.009	0.017	0.0042	0.2022	0.0704	0.0156	0.8712		0.1177	0.1576
CTACK	0.8082	0.2688	0.0243	0.0923	0.96	0.2164	0.1947	0.6979	0.5165	0.8082	0.6284	0.9981	0.4291	0.9169	0.9505		0.922	0.2017	0.6853	0.5416	0.5742	0.3763	0.1555	0.0609	0.7997	0.8938	0.8505	0.0769	0.1003	0.5707	0.7174	0.2002	0.8674	0.0057	0.3901	0.022	0.9879	0.8817	0.1177		0.4447
IL-16	0.6663	0.0158	0.9422	0.6786	0.0069	0.0312	0.395	0.548	0.3719	0.4392	0.47	0.8845	0.5104		0.1606		0.005	0.3607	0.0697	0.0054	0.0616	0.5085	0.0451	0.4627	0.889	0.2265	0.523	0.6194	0.1924	0.6463	0.8925	0.164	0.305	0.2232	0.9119	0.1251	0.0009	0.0297	0.1576	0.4447

## Sheet: S6 MR_ivw_analysis
Supplementary Data S6: associations between circulating cytokine concentrations from inverse-variance weighted MR analysis
outcome	exposure	Estimate	MR_pval_FDR	LDSC_r2	LDSC_pval	MR_pval_FDR_log10
bNGF	GROa	-0.0415276	0.0203607	0.01793	0.9401	1.69121
bNGF	SCGFb	0.070502	0.0203607	0.358	0.1208	1.69121
bNGF	TNFb	0.611309	8.28742e-09	0.4634	0.2412	8.08158
FGFBasic	MIP1a	0.132935	0.0132617	0.1546	0.3849	1.8774
GROa	IL-9	0.336381	2.8373e-06	0.3043	0.01205	5.54709
GROa	TNFb	0.33732	0.00197178	0.3012	0.01655	2.70514
GROa	VEGF	0.0433362	0.0173529	0.6338	0.02006	1.76063
HGF	GCSF	0.860947	0.0279291	NA	NA	1.55394
HGF	IL1ra	-0.0937301	0.00277143	0.3727	0.08539	2.5573
HGF	VEGF	0.0481128	0.00562895	0.5134	0.01949	2.24957
IL-16	GCSF	0.574636	0.000527328	NA	NA	3.27792
IL-16	TNFb	0.308259	0.0177153	0.245	0.0575	1.75165
IL-18	GCSF	0.701835	0.0225234	0.2011	0.9397	1.64737
IL-2ra	TNFb	0.695134	3.0376e-09	0.991	0.0009519	8.51747
IL-8	GCSF	-0.908166	1.52607e-07	NA	NA	6.81642
IL-8	VEGF	0.0550537	0.00415462	0.5286	0.02402	2.38147
IL-9	IL1ra	-0.0713481	0.0373068	0.2011	0.1446	1.42821
IL-9	TNFb	0.622594	1.8122e-07	0.6555	8.111e-09	6.74179
IL1ra	GCSF	0.583272	0.0252875	NA	NA	1.59709
IL1ra	TNFb	0.326892	0.00430962	0.2866	0.2434	2.36556
IL1ra	VEGF	0.0478452	0.0390383	0.3149	0.2631	1.40851
IP10	SDF1a	0.195659	0.00344989	0.3651	7.153e-05	2.4622
MCP1	Eotaxin	0.237709	0.000478511	0.3762	1.844e-06	3.32011
MCP1	MIF	0.193359	0.0315587	NA	NA	1.50088
MCP1	VEGF	0.0425022	0.0315587	0.2242	0.2508	1.50088
MCP3	Eotaxin	1.37213	0.021293	0.3777	0.0009581	1.67176
MCP3	IL-9	0.361652	0.000277724	0.6978	6.088e-07	3.55639
MCP3	IL1ra	-0.0858135	0.00592269	0.1522	0.3111	2.22748
MCP3	TNFb	0.916691	9.06201e-15	0.7666	3.698e-09	14.0428
MCP3	VEGF	0.0708487	0.00567017	1.227	0.04807	2.2464
MCSF	GROa	-0.0349879	0.0345417	0.01765	0.8542	1.46166
MCSF	IL-2ra	-0.119987	0.0345417	0.2946	0.1413	1.46166
MCSF	VEGF	0.0463511	0.0232643	-0.09819	0.626	1.63331
MIG	SDF1a	0.18063	0.00655408	0.2928	0.007856	2.18349
MIG	TNFb	0.407922	0.00253538	0.5061	0.0001287	2.59596
MIP1a	GCSF	0.620779	6.15609e-05	NA	NA	4.2107
MIP1a	HGF	0.144293	0.0413448	0.3955	0.0001884	1.38358
MIP1a	IL1ra	-0.0955388	1.07414e-05	0.2881	0.2112	4.96894
MIP1a	TNFb	0.745566	4.24917e-15	0.5142	0.0004035	14.3717
MIP1b	GCSF	0.994252	4.3335e-05	NA	NA	4.36316
MIP1b	IL-18	0.28057	0.0338746	0.6764	0.0971	1.47013
MIP1b	RANTES	0.497238	0.0103004	0.2466	0.4802	1.98715
PDGFbb	IL-9	0.280822	0.000158843	0.3671	3.149e-05	3.79903
PDGFbb	MIP1a	0.0744339	0.0318437	0.2467	0.01291	1.49698
RANTES	HGF	0.222111	0.0190941	0.1409	0.09684	1.7191
RANTES	IL-2ra	0.135667	0.0345849	0.1544	0.4485	1.46111
RANTES	IL-9	0.4184	1.09758e-06	0.3212	0.008774	5.95956
RANTES	SDF1a	0.148075	0.0345849	0.2796	0.04327	1.46111
RANTES	VEGF	0.0567829	0.0345849	0.6063	0.04072	1.46111
SCGFb	TNFb	0.800114	3.92332e-12	0.3509	0.004097	11.4063
SDF1a	IL-9	0.275279	0.00255871	0.4974	9.32e-07	2.59198
TNFa	IL-9	0.32073	0.000339398	0.7998	2.95e-24	3.46929
TNFa	IL1ra	-0.107786	0.000141174	0.291	0.1829	3.85025
TNFa	MCP3	0.0346379	0.0456692	0.9337	9.789e-16	1.34038
TNFa	TNFb	0.710369	2.76463e-09	0.964	7.492e-39	8.55836
TNFa	VEGF	0.081277	0.000507112	0.9777	0.01123	3.2949
TNFb	IL1ra	-0.103268	0.0132382	0.2866	0.2434	1.87817
TNFb	MCP3	0.0642845	0.0214487	0.7666	3.698e-09	1.6686
TRAIL	MCP3	0.0350428	0.0077991	0.6804	0.00253	2.10796
TRAIL	TNFb	0.634996	2.41924e-11	0.5864	0.005294	10.6163
VEGF	GROa	-0.0337416	0.0258199	0.6338	0.02006	1.58805
VEGF	IL-9	0.172086	0.0337326	0.7045	0.03788	1.47195
VEGF	IL1ra	-0.0526417	0.0337326	0.3149	0.2631	1.47195
VEGF	RANTES	0.110613	0.00616369	0.6063	0.04072	2.21016
VEGF	TNFb	0.338133	0.00225358	0.8795	0.141	2.64713

## Sheet: S6 MR_median_analysis
Supplementary Data S6: associations between circulating cytokine concentrations from weighted median MR analysis
outcome	exposure	nsnp	b	se	pval	Pval_FDR	Sign
bNGF	CCL11/eotaxin-1	11	0.0210911	0.0719098	0.769293	0.802741	NA
bNGF	CCL2/MCP-1	3	-0.119432	0.202812	0.55594	0.785695	NA
bNGF	CCL3/MIP-1a	34	-0.0425562	0.0414449	0.304508	0.664381	NA
bNGF	CCL4/MIP-1b	20	0.0205518	0.0320269	0.521066	0.785695	NA
bNGF	CCL7/MCP-3	51	0.00586871	0.0163855	0.72022	0.785695	NA
bNGF	CXCL1/GROa	57	-0.0288929	0.0194102	0.136609	0.374164	NA
bNGF	CXCL10/IP-10	8	-0.0134365	0.0762306	0.860088	0.860088	NA
bNGF	CXCL12/SDF-1a	17	0.130689	0.0606972	0.0313088	0.289431	Sufficient
bNGF	CXCL8/IL-8	3	-0.290628	0.177515	0.101589	0.348304	NA
bNGF	CXCL9/MIG	8	-0.0806789	0.0855657	0.345738	0.691477	NA
bNGF	FGF-b	48	0.0275679	0.0189261	0.145226	0.374164	NA
bNGF	HGF	12	0.0527569	0.0800111	0.509658	0.785695	NA
bNGF	IL-16	58	-0.00783625	0.0195492	0.688533	0.785695	NA
bNGF	IL-18	7	-0.0480708	0.099221	0.628043	0.785695	NA
bNGF	IL-1ra	33	-0.0599132	0.0334142	0.0729655	0.291862	NA
bNGF	IL-2ra	14	0.111326	0.0611233	0.0685561	0.291862	NA
bNGF	IL-9	8	0.0763952	0.0926092	0.409417	0.755847	NA
bNGF	M-CSF/CSF-1	4	0.0571212	0.118641	0.630188	0.785695	NA
bNGF	MIF	6	-0.0400551	0.0901527	0.656823	0.785695	NA
bNGF	RANTES	12	-0.0191945	0.0512873	0.708215	0.785695	NA
bNGF	SCGF-b	27	0.0465345	0.0235586	0.0482385	0.289431	Sufficient
bNGF	TNF-b	4	0.588595	0.14098	2.97954e-05	0.00071509	Full
bNGF	TRAIL	6	-0.111287	0.0784271	0.155902	0.374164	NA
bNGF	VEGF	64	0.0444926	0.0223152	0.0461716	0.289431	Sufficient
CCL11/eotaxin-1	CCL11/eotaxin-1	11	1	0.101537	6.94824e-23	1.66758e-21	Full
CCL11/eotaxin-1	CCL2/MCP-1	3	0.696467	0.278316	0.0123344	0.148013	Sufficient
CCL11/eotaxin-1	CCL3/MIP-1a	20	-0.0901671	0.0498259	0.0703509	0.552646	NA
CCL11/eotaxin-1	CCL4/MIP-1b	18	-0.023777	0.0346062	0.492036	0.830297	NA
CCL11/eotaxin-1	CCL7/MCP-3	51	0.00681115	0.0233773	0.770778	0.879868	NA
CCL11/eotaxin-1	CXCL1/GROa	39	-0.0255232	0.021468	0.234481	0.770035	NA
CCL11/eotaxin-1	CXCL10/IP-10	8	0.0651464	0.0804824	0.418257	0.830297	NA
CCL11/eotaxin-1	CXCL12/SDF-1a	17	0.0511583	0.0755363	0.498237	0.830297	NA
CCL11/eotaxin-1	CXCL8/IL-8	3	0.0752165	0.185215	0.684667	0.879868	NA
CCL11/eotaxin-1	CXCL9/MIG	8	-0.134684	0.0925513	0.145603	0.656571	NA
CCL11/eotaxin-1	FGF-b	46	0.00905391	0.0209903	0.666222	0.879868	NA
CCL11/eotaxin-1	HGF	10	0.0606459	0.0911152	0.50567	0.830297	NA
CCL11/eotaxin-1	IL-16	38	-0.0022186	0.022348	0.92092	0.92092	NA
CCL11/eotaxin-1	IL-18	6	0.0346432	0.112098	0.757289	0.879868	NA
CCL11/eotaxin-1	IL-1ra	32	0.0125034	0.0323028	0.698706	0.879868	NA
CCL11/eotaxin-1	IL-2ra	14	0.0632085	0.0628454	0.314523	0.830297	NA
CCL11/eotaxin-1	IL-9	8	0.107022	0.0943525	0.256678	0.770035	NA
CCL11/eotaxin-1	M-CSF/CSF-1	4	-0.232652	0.138123	0.0921077	0.552646	NA
CCL11/eotaxin-1	MIF	6	-0.0180435	0.109185	0.868743	0.906515	NA
CCL11/eotaxin-1	RANTES	12	0.0121688	0.0496918	0.806545	0.879868	NA
CCL11/eotaxin-1	SCGF-b	27	-0.0174796	0.0253474	0.490445	0.830297	NA
CCL11/eotaxin-1	TNF-b	4	-0.0876133	0.135837	0.518936	0.830297	NA
CCL11/eotaxin-1	TRAIL	5	-0.0490328	0.095254	0.606722	0.879868	NA
CCL11/eotaxin-1	VEGF	49	0.0335437	0.0241101	0.164143	0.656571	NA
CCL2/MCP-1	CCL11/eotaxin-1	11	0.269297	0.0738552	0.000266057	0.00319268	Full
CCL2/MCP-1	CCL2/MCP-1	3	1	0.237654	2.57876e-05	0.000618902	Full
CCL2/MCP-1	CCL3/MIP-1a	34	0.0315982	0.0368717	0.391457	0.67107	NA
CCL2/MCP-1	CCL4/MIP-1b	20	0.00926618	0.0291636	0.750689	0.893328	NA
CCL2/MCP-1	CCL7/MCP-3	51	0.029006	0.0167626	0.0835589	0.250677	NA
CCL2/MCP-1	CXCL1/GROa	57	-0.0259835	0.0158994	0.102206	0.272551	NA
CCL2/MCP-1	CXCL10/IP-10	8	0.124391	0.0679923	0.0673263	0.230833	NA
CCL2/MCP-1	CXCL12/SDF-1a	17	0.10775	0.0572204	0.0596918	0.230833	NA
CCL2/MCP-1	CXCL8/IL-8	3	0.168322	0.167643	0.315356	0.592225	NA
CCL2/MCP-1	CXCL9/MIG	8	-0.161579	0.0776234	0.0373818	0.179432	Sufficient
CCL2/MCP-1	FGF-b	48	0.0244671	0.0171013	0.152512	0.366029	NA
CCL2/MCP-1	HGF	12	-0.0194654	0.070233	0.781662	0.893328	NA
CCL2/MCP-1	IL-16	58	-0.0179807	0.0181104	0.320789	0.592225	NA
CCL2/MCP-1	IL-18	7	-0.0159831	0.0903018	0.859511	0.896881	NA
CCL2/MCP-1	IL-1ra	33	-0.0157541	0.0284843	0.580207	0.839061	NA
CCL2/MCP-1	IL-2ra	14	0.0274136	0.05679	0.629296	0.839061	NA
CCL2/MCP-1	IL-9	8	0.0152463	0.0820306	0.852554	0.896881	NA
CCL2/MCP-1	M-CSF/CSF-1	4	0.0134049	0.110903	0.903794	0.903794	NA
CCL2/MCP-1	MIF	6	0.187639	0.0896782	0.0364064	0.179432	Sufficient
CCL2/MCP-1	RANTES	12	0.0130929	0.03973	0.741742	0.893328	NA
CCL2/MCP-1	SCGF-b	27	0.0112147	0.0213672	0.599681	0.839061	NA
CCL2/MCP-1	TNF-b	4	0.0618649	0.10627	0.560467	0.839061	NA
CCL2/MCP-1	TRAIL	6	0.0749381	0.0683447	0.272872	0.592225	NA
CCL2/MCP-1	VEGF	66	0.0505464	0.0208215	0.0151989	0.121592	Sufficient
CCL3/MIP-1a	CCL11/eotaxin-1	11	-0.0553712	0.0827491	0.503402	0.831077	NA
CCL3/MIP-1a	CCL2/MCP-1	3	0.187528	0.413576	0.650238	0.831077	NA
CCL3/MIP-1a	CCL3/MIP-1a	34	1	0.0474784	1.76793e-98	4.24302e-97	Full
CCL3/MIP-1a	CCL4/MIP-1b	20	-0.0322354	0.0370179	0.38386	0.76772	NA
CCL3/MIP-1a	CCL7/MCP-3	51	-0.0202904	0.0182392	0.26594	0.638256	NA
CCL3/MIP-1a	CXCL1/GROa	57	-0.00821425	0.0185522	0.657936	0.831077	NA
CCL3/MIP-1a	CXCL10/IP-10	8	-0.00369803	0.0751022	0.960728	0.960728	NA
CCL3/MIP-1a	CXCL12/SDF-1a	17	0.0199784	0.0605488	0.741433	0.848864	NA
CCL3/MIP-1a	CXCL8/IL-8	3	0.0251189	0.180935	0.889586	0.945373	NA
CCL3/MIP-1a	CXCL9/MIG	8	0.0273435	0.0833123	0.742756	0.848864	NA
CCL3/MIP-1a	FGF-b	48	0.00927039	0.0184556	0.61545	0.831077	NA
CCL3/MIP-1a	HGF	11	0.106442	0.0684938	0.120174	0.480697	NA
CCL3/MIP-1a	IL-16	58	-0.011883	0.0189703	0.531051	0.831077	NA
CCL3/MIP-1a	IL-18	7	-0.137144	0.0986677	0.164542	0.564143	NA
CCL3/MIP-1a	IL-1ra	33	-0.123883	0.0286246	1.5058e-05	0.000120464	Full
CCL3/MIP-1a	IL-2ra	14	0.0490648	0.0555212	0.376851	0.76772	NA
CCL3/MIP-1a	IL-9	8	0.139593	0.0793483	0.0785365	0.471219	NA
CCL3/MIP-1a	M-CSF/CSF-1	4	-0.0133569	0.113091	0.905982	0.945373	NA
CCL3/MIP-1a	MIF	6	0.150642	0.0925007	0.103408	0.480697	NA
CCL3/MIP-1a	RANTES	12	0.0631131	0.0494897	0.202211	0.581564	NA
CCL3/MIP-1a	SCGF-b	27	-0.0270866	0.0219924	0.218087	0.581564	NA
CCL3/MIP-1a	TNF-b	4	0.765736	0.139899	4.41234e-08	5.29481e-07	Full
CCL3/MIP-1a	TRAIL	6	0.0461738	0.0676873	0.495135	0.831077	NA
CCL3/MIP-1a	VEGF	65	0.0120628	0.0217935	0.579917	0.831077	NA
CCL4/MIP-1b	CCL11/eotaxin-1	11	-0.101193	0.102173	0.321972	0.641668	NA
CCL4/MIP-1b	CCL2/MCP-1	3	-0.415507	0.277577	0.134418	0.358448	NA
CCL4/MIP-1b	CCL3/MIP-1a	24	-0.0576714	0.0613967	0.347564	0.641668	NA
CCL4/MIP-1b	CCL4/MIP-1b	20	1	0.0612121	5.41651e-60	1.29996e-58	Full
CCL4/MIP-1b	CCL7/MCP-3	51	0.0341989	0.0243444	0.160082	0.384197	NA
CCL4/MIP-1b	CXCL1/GROa	39	-0.0196427	0.0239446	0.412022	0.662224	NA
CCL4/MIP-1b	CXCL10/IP-10	8	0.0597505	0.073128	0.41389	0.662224	NA
CCL4/MIP-1b	CXCL12/SDF-1a	17	-0.140299	0.0931188	0.131896	0.358448	NA
CCL4/MIP-1b	CXCL8/IL-8	3	0.0334211	0.227988	0.883454	0.948676	NA
CCL4/MIP-1b	CXCL9/MIG	8	0.0153823	0.134798	0.909148	0.948676	NA
CCL4/MIP-1b	FGF-b	47	0.00495502	0.0291571	0.865055	0.948676	NA
CCL4/MIP-1b	HGF	12	0.0739462	0.0972242	0.446911	0.664362	NA
CCL4/MIP-1b	IL-16	42	-0.0167088	0.0309416	0.58919	0.74424	NA
CCL4/MIP-1b	IL-18	8	0.309504	0.138488	0.0254256	0.152554	Sufficient
CCL4/MIP-1b	IL-1ra	32	-0.00153924	0.0409183	0.969993	0.969993	NA
CCL4/MIP-1b	IL-2ra	14	0.0602252	0.08347	0.47059	0.664362	NA
CCL4/MIP-1b	IL-9	8	-0.267781	0.136773	0.050247	0.200988	NA
CCL4/MIP-1b	M-CSF/CSF-1	4	0.158755	0.169012	0.34757	0.641668	NA
CCL4/MIP-1b	MIF	6	0.0523602	0.142751	0.713773	0.856527	NA
CCL4/MIP-1b	RANTES	12	0.491015	0.0841945	5.47944e-09	6.57533e-08	Full
CCL4/MIP-1b	SCGF-b	27	0.0199264	0.0363248	0.583306	0.74424	NA
CCL4/MIP-1b	TNF-b	4	-0.414827	0.181548	0.022316	0.152554	Sufficient
CCL4/MIP-1b	TRAIL	6	0.164047	0.0769051	0.032916	0.157997	Sufficient
CCL4/MIP-1b	VEGF	49	-0.0563559	0.0335269	0.0927792	0.3181	NA
CCL7/MCP-3	CCL11/eotaxin-1	9	0.547705	0.196285	0.00526513	0.0180519	Full
CCL7/MCP-3	CCL2/MCP-1	3	1.40154	0.466882	0.00268282	0.0115873	Full
CCL7/MCP-3	CCL3/MIP-1a	16	-0.188717	0.0737215	0.0104715	0.0314145	Full
CCL7/MCP-3	CCL4/MIP-1b	13	0.0244681	0.0697205	0.725629	0.829291	NA
CCL7/MCP-3	CCL7/MCP-3	51	1	0.0262772	0	0	Full
CCL7/MCP-3	CXCL1/GROa	28	0.00539574	0.0238795	0.821235	0.856941	NA
CCL7/MCP-3	CXCL10/IP-10	7	0.0480141	0.0994673	0.6293	0.80711	NA
CCL7/MCP-3	CXCL12/SDF-1a	17	0.081195	0.0754142	0.281634	0.521392	NA
CCL7/MCP-3	CXCL8/IL-8	3	0.00159068	0.199957	0.993653	0.993653	NA
CCL7/MCP-3	CXCL9/MIG	7	-0.117959	0.10974	0.28242	0.521392	NA
CCL7/MCP-3	FGF-b	26	0.0127863	0.0272542	0.638962	0.80711	NA
CCL7/MCP-3	HGF	9	-0.0592265	0.107392	0.581292	0.80711	NA
CCL7/MCP-3	IL-16	31	-0.00684591	0.0250537	0.784661	0.855994	NA
CCL7/MCP-3	IL-18	6	-0.174709	0.120449	0.146924	0.352617	NA
CCL7/MCP-3	IL-1ra	25	-0.11823	0.0349227	0.00071056	0.00568448	Full
CCL7/MCP-3	IL-2ra	13	0.070236	0.0776908	0.365972	0.585555	NA
CCL7/MCP-3	IL-9	7	0.343421	0.114793	0.00277478	0.0115873	Full
CCL7/MCP-3	M-CSF/CSF-1	4	0.0976037	0.134478	0.467963	0.701945	NA
CCL7/MCP-3	MIF	5	0.151108	0.1373	0.271085	0.521392	NA
CCL7/MCP-3	RANTES	10	0.124681	0.0779918	0.1099	0.293066	NA
CCL7/MCP-3	SCGF-b	22	-0.026382	0.026777	0.324502	0.556289	NA
CCL7/MCP-3	TNF-b	4	0.885129	0.180364	9.22615e-07	1.10714e-05	Full
CCL7/MCP-3	TRAIL	5	0.0422899	0.10397	0.684192	0.821031	NA
CCL7/MCP-3	VEGF	37	0.0805629	0.0270483	0.00289682	0.0115873	Full
CXCL1/GROa	CCL11/eotaxin-1	11	0.041806	0.0684661	0.541458	0.764412	NA
CXCL1/GROa	CCL2/MCP-1	3	0.18961	0.189692	0.317519	0.486269	NA
CXCL1/GROa	CCL3/MIP-1a	34	0.0400369	0.0373312	0.283506	0.486269	NA
CXCL1/GROa	CCL4/MIP-1b	20	-0.0444266	0.0311056	0.15322	0.486269	NA
CXCL1/GROa	CCL7/MCP-3	51	0.0252396	0.0189907	0.183831	0.486269	NA
CXCL1/GROa	CXCL1/GROa	57	1	0.0224127	0	0	Full
CXCL1/GROa	CXCL10/IP-10	8	0.308688	0.0879179	0.000446261	0.00535514	Full
CXCL1/GROa	CXCL12/SDF-1a	17	0.0734766	0.0625543	0.240153	0.486269	NA
CXCL1/GROa	CXCL8/IL-8	3	-0.198361	0.183938	0.280852	0.486269	NA
CXCL1/GROa	CXCL9/MIG	8	0.0245934	0.110508	0.823886	0.96644	NA
CXCL1/GROa	FGF-b	48	-0.00290311	0.018553	0.875657	0.96644	NA
CXCL1/GROa	HGF	12	0.136346	0.0741982	0.0661217	0.264487	NA
CXCL1/GROa	IL-16	58	0.00462805	0.0178783	0.79574	0.96644	NA
CXCL1/GROa	IL-18	7	-0.118387	0.0971593	0.223041	0.486269	NA
CXCL1/GROa	IL-1ra	33	-0.0896511	0.0277754	0.00124786	0.00956722	Full
CXCL1/GROa	IL-2ra	14	-0.0302643	0.0555575	0.585934	0.781245	NA
CXCL1/GROa	IL-9	8	0.296454	0.0939067	0.00159454	0.00956722	Full
CXCL1/GROa	M-CSF/CSF-1	4	-0.108203	0.10975	0.324179	0.486269	NA
CXCL1/GROa	MIF	6	0.00174191	0.0894541	0.984464	0.984464	NA
CXCL1/GROa	RANTES	12	-0.0041198	0.0444603	0.926172	0.96644	NA
CXCL1/GROa	SCGF-b	27	0.00278131	0.0223126	0.900799	0.96644	NA
CXCL1/GROa	TNF-b	4	0.366576	0.122273	0.00271745	0.0130438	Full
CXCL1/GROa	TRAIL	6	0.0850396	0.0690139	0.217871	0.486269	NA
CXCL1/GROa	VEGF	65	0.0221143	0.0222474	0.320216	0.486269	NA
CXCL10/IP-10	CCL11/eotaxin-1	11	-0.0538092	0.0915732	0.556795	0.890872	NA
CXCL10/IP-10	CCL2/MCP-1	3	-0.359498	0.229214	0.116788	0.696936	NA
CXCL10/IP-10	CCL3/MIP-1a	19	-0.0121908	0.053646	0.820234	0.956477	NA
CXCL10/IP-10	CCL4/MIP-1b	15	0.000967221	0.0449865	0.982847	0.982847	NA
CXCL10/IP-10	CCL7/MCP-3	51	0.0297243	0.0197212	0.131754	0.696936	NA
CXCL10/IP-10	CXCL1/GROa	35	-0.00359383	0.022956	0.875597	0.956477	NA
CXCL10/IP-10	CXCL10/IP-10	8	1	0.112274	5.25482e-19	1.26116e-17	Full
CXCL10/IP-10	CXCL12/SDF-1a	17	0.136774	0.0729883	0.0609413	0.696936	NA
CXCL10/IP-10	CXCL8/IL-8	3	0.181563	0.230826	0.431529	0.841227	NA
CXCL10/IP-10	CXCL9/MIG	8	-0.0874973	0.12696	0.490716	0.841227	NA
CXCL10/IP-10	FGF-b	45	-0.0166934	0.0227631	0.463342	0.841227	NA
CXCL10/IP-10	HGF	10	-0.142928	0.0985196	0.146848	0.696936	NA
CXCL10/IP-10	IL-16	36	0.0178324	0.0239502	0.456537	0.841227	NA
CXCL10/IP-10	IL-18	6	0.0128643	0.122883	0.916624	0.956477	NA
CXCL10/IP-10	IL-1ra	32	0.0355162	0.0327806	0.278608	0.742955	NA
CXCL10/IP-10	IL-2ra	14	0.0223612	0.0654335	0.732547	0.956477	NA
CXCL10/IP-10	IL-9	8	0.0776507	0.110716	0.483086	0.841227	NA
CXCL10/IP-10	M-CSF/CSF-1	4	0.0327792	0.153682	0.831099	0.956477	NA
CXCL10/IP-10	MIF	6	0.126257	0.109766	0.250045	0.742955	NA
CXCL10/IP-10	RANTES	12	-0.00653583	0.0550089	0.905423	0.956477	NA
CXCL10/IP-10	SCGF-b	25	0.00591778	0.0262854	0.821873	0.956477	NA
CXCL10/IP-10	TNF-b	4	0.0207169	0.129474	0.872874	0.956477	NA
CXCL10/IP-10	TRAIL	5	0.108913	0.0979611	0.266225	0.742955	NA
CXCL10/IP-10	VEGF	41	0.0348439	0.0256446	0.174234	0.696936	NA
CXCL12/SDF-1a	CCL11/eotaxin-1	11	0.0315381	0.0807545	0.696135	0.940946	NA
CXCL12/SDF-1a	CCL2/MCP-1	3	0.178323	0.20196	0.377256	0.893546	NA
CXCL12/SDF-1a	CCL3/MIP-1a	21	-0.00249486	0.0528227	0.962329	0.990093	NA
CXCL12/SDF-1a	CCL4/MIP-1b	19	-0.0280048	0.0344016	0.415613	0.893546	NA
CXCL12/SDF-1a	CCL7/MCP-3	51	0.0138461	0.0181992	0.446773	0.893546	NA
CXCL12/SDF-1a	CXCL1/GROa	37	-0.00319834	0.0203985	0.875408	0.990093	NA
CXCL12/SDF-1a	CXCL10/IP-10	8	0.00102651	0.0826742	0.990093	0.990093	NA
CXCL12/SDF-1a	CXCL12/SDF-1a	17	1	0.0874248	2.68798e-30	6.45116e-29	Full
CXCL12/SDF-1a	CXCL8/IL-8	3	-0.1326	0.19695	0.500777	0.924512	NA
CXCL12/SDF-1a	CXCL9/MIG	8	-0.0322726	0.0941876	0.731868	0.940946	NA
CXCL12/SDF-1a	FGF-b	47	0.00103542	0.021563	0.961702	0.990093	NA
CXCL12/SDF-1a	HGF	10	-0.0913915	0.0943124	0.33253	0.893546	NA
CXCL12/SDF-1a	IL-16	39	-0.0471967	0.0222568	0.0339597	0.203758	Sufficient
CXCL12/SDF-1a	IL-18	6	0.0172315	0.109566	0.875032	0.990093	NA
CXCL12/SDF-1a	IL-1ra	31	-0.0148159	0.0324181	0.647653	0.940946	NA
CXCL12/SDF-1a	IL-2ra	14	0.171153	0.0693922	0.0136458	0.109167	Sufficient
CXCL12/SDF-1a	IL-9	8	0.268085	0.101219	0.00808356	0.0970027	Sufficient
CXCL12/SDF-1a	M-CSF/CSF-1	4	-0.157631	0.133702	0.23841	0.893546	NA
CXCL12/SDF-1a	MIF	6	0.0328665	0.101019	0.744915	0.940946	NA
CXCL12/SDF-1a	RANTES	12	0.0475717	0.0518345	0.358744	0.893546	NA
CXCL12/SDF-1a	SCGF-b	27	-0.00814206	0.0238066	0.732344	0.940946	NA
CXCL12/SDF-1a	TNF-b	4	0.148665	0.144626	0.303984	0.893546	NA
CXCL12/SDF-1a	TRAIL	5	0.044394	0.0937706	0.635905	0.940946	NA
CXCL12/SDF-1a	VEGF	49	0.0380005	0.0237442	0.109507	0.525633	NA
CXCL8/IL-8	CCL11/eotaxin-1	11	0.0805907	0.0786089	0.305263	0.732632	NA
CXCL8/IL-8	CCL2/MCP-1	3	-0.253751	0.195967	0.195365	0.669824	NA
CXCL8/IL-8	CCL3/MIP-1a	34	-0.00651215	0.0395037	0.869063	0.957122	NA
CXCL8/IL-8	CCL4/MIP-1b	20	-0.00479343	0.0312502	0.878092	0.957122	NA
CXCL8/IL-8	CCL7/MCP-3	51	-0.0107849	0.0166884	0.518117	0.957122	NA
CXCL8/IL-8	CXCL1/GROa	57	-0.0095782	0.0211464	0.650586	0.957122	NA
CXCL8/IL-8	CXCL10/IP-10	8	-0.0247392	0.0768481	0.74751	0.957122	NA
CXCL8/IL-8	CXCL12/SDF-1a	17	-0.0292514	0.0636641	0.6459	0.957122	NA
CXCL8/IL-8	CXCL8/IL-8	3	1	0.227109	1.06684e-05	0.000256041	Full
CXCL8/IL-8	CXCL9/MIG	8	-0.00911809	0.0877514	0.917242	0.957122	NA
CXCL8/IL-8	FGF-b	48	0.0212006	0.0189354	0.26287	0.700988	NA
CXCL8/IL-8	HGF	12	0.150631	0.072895	0.0387894	0.232736	Sufficient
CXCL8/IL-8	IL-16	58	0.017947	0.0192373	0.350858	0.765509	NA
CXCL8/IL-8	IL-18	7	-0.0151176	0.103098	0.883421	0.957122	NA
CXCL8/IL-8	IL-1ra	33	0.00124901	0.0322022	0.969061	0.969061	NA
CXCL8/IL-8	IL-2ra	14	-0.109035	0.0602891	0.0705228	0.338509	NA
CXCL8/IL-8	IL-9	8	0.184339	0.0851766	0.0304489	0.232736	Sufficient
CXCL8/IL-8	M-CSF/CSF-1	4	0.0603178	0.111122	0.587262	0.957122	NA
CXCL8/IL-8	MIF	6	0.155275	0.0910675	0.0881841	0.352736	NA
CXCL8/IL-8	RANTES	12	-0.00780752	0.0428446	0.855403	0.957122	NA
CXCL8/IL-8	SCGF-b	27	-0.00693635	0.0223789	0.756599	0.957122	NA
CXCL8/IL-8	TNF-b	4	0.139844	0.121607	0.250159	0.700988	NA
CXCL8/IL-8	TRAIL	6	0.02641	0.0721292	0.714254	0.957122	NA
CXCL8/IL-8	VEGF	65	0.0489046	0.0223687	0.028794	0.232736	Sufficient
CXCL9/MIG	CCL11/eotaxin-1	11	0.136999	0.0861471	0.11177	0.324701	NA
CXCL9/MIG	CCL2/MCP-1	3	-0.0994388	0.234954	0.67213	0.943657	NA
CXCL9/MIG	CCL3/MIP-1a	18	0.00860581	0.0573664	0.880753	0.943657	NA
CXCL9/MIG	CCL4/MIP-1b	14	0.000875778	0.0533469	0.986902	0.986902	NA
CXCL9/MIG	CCL7/MCP-3	51	0.0035275	0.0187886	0.851076	0.943657	NA
CXCL9/MIG	CXCL1/GROa	33	-0.0214376	0.0227135	0.345259	0.753293	NA
CXCL9/MIG	CXCL10/IP-10	8	-0.265141	0.0980899	0.00687075	0.054966	Sufficient
CXCL9/MIG	CXCL12/SDF-1a	17	0.146706	0.0756789	0.052559	0.315354	NA
CXCL9/MIG	CXCL8/IL-8	3	0.0228597	0.190208	0.904338	0.943657	NA
CXCL9/MIG	CXCL9/MIG	8	1	0.134216	9.28492e-14	2.22838e-12	Full
CXCL9/MIG	FGF-b	46	0.0142746	0.0240937	0.553542	0.914417	NA
CXCL9/MIG	HGF	10	-0.140224	0.102154	0.169853	0.407648	NA
CXCL9/MIG	IL-16	36	-0.0133739	0.023636	0.571511	0.914417	NA
CXCL9/MIG	IL-18	6	-0.103624	0.122564	0.397848	0.795696	NA
CXCL9/MIG	IL-1ra	31	-0.0118129	0.0324109	0.715504	0.943657	NA
CXCL9/MIG	IL-2ra	14	-0.110172	0.0681492	0.105957	0.324701	NA
CXCL9/MIG	IL-9	8	0.157462	0.0956828	0.0998317	0.324701	NA
CXCL9/MIG	M-CSF/CSF-1	4	-0.192926	0.124676	0.121763	0.324701	NA
CXCL9/MIG	MIF	6	0.0765758	0.114155	0.502345	0.914417	NA
CXCL9/MIG	RANTES	11	0.010121	0.0606284	0.867422	0.943657	NA
CXCL9/MIG	SCGF-b	27	-0.0114263	0.0261531	0.662183	0.943657	NA
CXCL9/MIG	TNF-b	4	0.412093	0.141687	0.00363189	0.0435827	Full
CXCL9/MIG	TRAIL	5	-0.0229035	0.0983387	0.815836	0.943657	NA
CXCL9/MIG	VEGF	42	0.0475715	0.0260236	0.0675477	0.324229	NA
FGF-b	CCL11/eotaxin-1	11	0.068005	0.0919085	0.459348	0.625824	NA
FGF-b	CCL2/MCP-1	3	0.144461	0.214688	0.50102	0.625824	NA
FGF-b	CCL3/MIP-1a	21	0.0905451	0.0514524	0.0784444	0.376533	NA
FGF-b	CCL4/MIP-1b	17	-0.0513727	0.0383969	0.180916	0.434198	NA
FGF-b	CCL7/MCP-3	51	0.0226618	0.0194092	0.242976	0.53013	NA
FGF-b	CXCL1/GROa	38	-0.0146002	0.0211283	0.489549	0.625824	NA
FGF-b	CXCL10/IP-10	8	-0.0734894	0.0809108	0.363732	0.625824	NA
FGF-b	CXCL12/SDF-1a	17	0.0116629	0.0745394	0.875666	0.913738	NA
FGF-b	CXCL8/IL-8	3	0.13081	0.205573	0.524568	0.625824	NA
FGF-b	CXCL9/MIG	8	-0.0579859	0.0964237	0.547596	0.625824	NA
FGF-b	FGF-b	48	1	0.0267172	1.31634e-306	3.15921e-305	Full
FGF-b	HGF	10	-0.0826702	0.102058	0.417924	0.625824	NA
FGF-b	IL-16	39	-0.0410933	0.0222319	0.0645454	0.376533	NA
FGF-b	IL-18	6	0.000705762	0.118063	0.99523	0.99523	NA
FGF-b	IL-1ra	32	-0.0804634	0.0338415	0.0174232	0.209079	Sufficient
FGF-b	IL-2ra	14	0.0885541	0.0622605	0.154935	0.434198	NA
FGF-b	IL-9	8	0.0803138	0.109455	0.463093	0.625824	NA
FGF-b	M-CSF/CSF-1	4	-0.0598934	0.123926	0.628883	0.686054	NA
FGF-b	MIF	6	0.223851	0.114495	0.0505707	0.376533	NA
FGF-b	RANTES	12	-0.0444379	0.0557649	0.425521	0.625824	NA
FGF-b	SCGF-b	27	0.0345653	0.0241713	0.152713	0.434198	NA
FGF-b	TNF-b	4	0.174415	0.12168	0.151746	0.434198	NA
FGF-b	TRAIL	5	0.0585276	0.0946898	0.536511	0.625824	NA
FGF-b	VEGF	49	0.0348815	0.0250679	0.164079	0.434198	NA
G-CSF/CSF-3	CCL11/eotaxin-1	11	0.121252	0.0838112	0.147973	0.451615	NA
G-CSF/CSF-3	CCL2/MCP-1	3	-0.106746	0.219384	0.626561	0.812585	NA
G-CSF/CSF-3	CCL3/MIP-1a	21	-0.0340738	0.0510034	0.504089	0.806543	NA
G-CSF/CSF-3	CCL4/MIP-1b	17	0.0198513	0.0370593	0.592192	0.812585	NA
G-CSF/CSF-3	CCL7/MCP-3	51	-0.000682947	0.0194473	0.971986	0.971986	NA
G-CSF/CSF-3	CXCL1/GROa	39	-0.0233945	0.021951	0.286533	0.555349	NA
G-CSF/CSF-3	CXCL10/IP-10	8	0.0549149	0.0906768	0.544773	0.812585	NA
G-CSF/CSF-3	CXCL12/SDF-1a	17	-0.0156073	0.0656947	0.812212	0.961351	NA
G-CSF/CSF-3	CXCL8/IL-8	3	-0.296844	0.18567	0.109871	0.451615	NA
G-CSF/CSF-3	CXCL9/MIG	8	-0.112145	0.0937902	0.231813	0.555349	NA
G-CSF/CSF-3	FGF-b	46	-0.0211112	0.0202532	0.297245	0.555349	NA
G-CSF/CSF-3	HGF	10	-0.0162169	0.0954217	0.865049	0.961351	NA
G-CSF/CSF-3	IL-16	39	0.0325042	0.0226096	0.150538	0.451615	NA
G-CSF/CSF-3	IL-18	6	0.117117	0.113191	0.300814	0.555349	NA
G-CSF/CSF-3	IL-1ra	31	-0.0602454	0.0315211	0.0559693	0.451615	NA
G-CSF/CSF-3	IL-2ra	14	0.0725946	0.0635368	0.253222	0.555349	NA
G-CSF/CSF-3	IL-9	8	0.0439819	0.0949739	0.643297	0.812585	NA
G-CSF/CSF-3	M-CSF/CSF-1	4	-0.00713698	0.128077	0.955562	0.971986	NA
G-CSF/CSF-3	MIF	6	0.158662	0.106883	0.137692	0.451615	NA
G-CSF/CSF-3	RANTES	12	0.0411295	0.0500446	0.411158	0.704843	NA
G-CSF/CSF-3	SCGF-b	27	-0.0363037	0.0249168	0.145118	0.451615	NA
G-CSF/CSF-3	TNF-b	4	0.216258	0.12891	0.0934271	0.451615	NA
G-CSF/CSF-3	TRAIL	5	0.0140911	0.0943183	0.881238	0.961351	NA
G-CSF/CSF-3	VEGF	49	0.0583024	0.0244714	0.0171968	0.412723	Sufficient
HGF	CCL11/eotaxin-1	11	-0.0280753	0.0725021	0.698583	0.908271	NA
HGF	CCL2/MCP-1	3	-0.178743	0.202462	0.377318	0.754636	NA
HGF	CCL3/MIP-1a	34	0.0409985	0.0400897	0.306465	0.668651	NA
HGF	CCL4/MIP-1b	20	0.00711965	0.0278424	0.798173	0.908271	NA
HGF	CCL7/MCP-3	51	0.00245974	0.0150796	0.870427	0.908271	NA
HGF	CXCL1/GROa	57	-0.00365221	0.0173554	0.833327	0.908271	NA
HGF	CXCL10/IP-10	8	0.0222508	0.0648811	0.731638	0.908271	NA
HGF	CXCL12/SDF-1a	17	-0.0236801	0.0608838	0.69732	0.908271	NA
HGF	CXCL8/IL-8	3	0.0281711	0.160725	0.860864	0.908271	NA
HGF	CXCL9/MIG	8	0.0280783	0.0842082	0.738803	0.908271	NA
HGF	FGF-b	48	0.0287037	0.0183015	0.116792	0.438623	NA
HGF	HGF	12	1	0.0921557	1.96814e-27	4.72353e-26	Full
HGF	IL-16	58	-0.0138165	0.0177695	0.436839	0.806472	NA
HGF	IL-18	7	0.0515325	0.0916165	0.573789	0.908271	NA
HGF	IL-1ra	33	-0.114725	0.027277	2.60029e-05	0.000312034	Full
HGF	IL-2ra	14	0.087152	0.0605072	0.149766	0.449298	NA
HGF	IL-9	8	0.131618	0.0864594	0.127932	0.438623	NA
HGF	M-CSF/CSF-1	4	0.135115	0.111956	0.227487	0.545968	NA
HGF	MIF	6	-0.105721	0.0860632	0.219292	0.545968	NA
HGF	RANTES	12	0.00031708	0.0453047	0.994416	0.994416	NA
HGF	SCGF-b	27	-0.0109563	0.0219462	0.617612	0.908271	NA
HGF	TNF-b	4	-0.153078	0.0985809	0.120467	0.438623	NA
HGF	TRAIL	6	0.121435	0.0741529	0.1015	0.438623	NA
HGF	VEGF	66	0.0433917	0.0211995	0.0406752	0.325401	Sufficient
IL-16	CCL11/eotaxin-1	11	0.0705245	0.069619	0.311057	0.605266	NA
IL-16	CCL2/MCP-1	3	0.17903	0.176833	0.311334	0.605266	NA
IL-16	CCL3/MIP-1a	34	-0.00735893	0.0384212	0.848108	0.925209	NA
IL-16	CCL4/MIP-1b	20	0.0227622	0.0304088	0.454134	0.662934	NA
IL-16	CCL7/MCP-3	51	0.00973959	0.0153155	0.524823	0.662934	NA
IL-16	CXCL1/GROa	57	0.0184553	0.0188618	0.327852	0.605266	NA
IL-16	CXCL10/IP-10	8	0.105344	0.0783763	0.178924	0.528371	NA
IL-16	CXCL12/SDF-1a	17	-0.0516199	0.0610765	0.398017	0.636827	NA
IL-16	CXCL8/IL-8	3	-0.103727	0.158961	0.514056	0.662934	NA
IL-16	CXCL9/MIG	8	-0.134821	0.0829893	0.104256	0.417022	NA
IL-16	FGF-b	48	0.00889462	0.019378	0.646229	0.775475	NA
IL-16	HGF	12	0.0636154	0.0716563	0.374656	0.636827	NA
IL-16	IL-16	58	1	0.0229895	0	0	Full
IL-16	IL-18	7	0.132733	0.0978123	0.174775	0.528371	NA
IL-16	IL-1ra	33	0.0387299	0.0305036	0.204197	0.528371	NA
IL-16	IL-2ra	14	-0.142949	0.0619646	0.0210579	0.197008	Sufficient
IL-16	IL-9	8	0.00414389	0.0817006	0.959548	0.959548	NA
IL-16	M-CSF/CSF-1	4	-0.0124496	0.115273	0.913995	0.953734	NA
IL-16	MIF	6	-0.105252	0.0858415	0.220155	0.528371	NA
IL-16	RANTES	12	0.00935525	0.04629	0.839838	0.925209	NA
IL-16	SCGF-b	27	-0.0155537	0.0227338	0.493869	0.662934	NA
IL-16	TNF-b	4	0.273789	0.121834	0.024626	0.197008	Sufficient
IL-16	TRAIL	6	0.130982	0.0718872	0.0684477	0.354215	NA
IL-16	VEGF	65	0.0384208	0.0214896	0.0737948	0.354215	NA
IL-18	CCL11/eotaxin-1	11	-0.0439953	0.107857	0.683344	0.994957	NA
IL-18	CCL2/MCP-1	3	-0.154175	0.281586	0.584018	0.994957	NA
IL-18	CCL3/MIP-1a	22	0.0136002	0.051922	0.793371	0.994957	NA
IL-18	CCL4/MIP-1b	17	0.0485657	0.0631686	0.441997	0.994957	NA
IL-18	CCL7/MCP-3	51	-0.00603446	0.0258955	0.815737	0.994957	NA
IL-18	CXCL1/GROa	35	0.00944833	0.027664	0.732698	0.994957	NA
IL-18	CXCL10/IP-10	8	-0.000547573	0.0866418	0.994957	0.994957	NA
IL-18	CXCL12/SDF-1a	17	0.107211	0.0565448	0.0579553	0.610664	NA
IL-18	CXCL8/IL-8	3	0.133072	0.227325	0.55829	0.994957	NA
IL-18	CXCL9/MIG	8	-0.172771	0.135183	0.201232	0.994957	NA
IL-18	FGF-b	46	0.0118981	0.0315424	0.706016	0.994957	NA
IL-18	HGF	12	0.0400157	0.0977835	0.682373	0.994957	NA
IL-18	IL-16	37	-0.0299253	0.0368402	0.416619	0.994957	NA
IL-18	IL-18	8	1	0.123309	5.07282e-16	1.21748e-14	Full
IL-18	IL-1ra	32	-0.00638034	0.0501617	0.898786	0.994957	NA
IL-18	IL-2ra	14	0.00220441	0.0561258	0.96867	0.994957	NA
IL-18	IL-9	8	0.0580072	0.139045	0.676544	0.994957	NA
IL-18	M-CSF/CSF-1	4	0.126995	0.110401	0.250018	0.994957	NA
IL-18	MIF	6	-0.0289607	0.168287	0.863366	0.994957	NA
IL-18	RANTES	12	-0.00665937	0.0784327	0.932336	0.994957	NA
IL-18	SCGF-b	27	0.00734203	0.0401895	0.855045	0.994957	NA
IL-18	TNF-b	4	0.0145296	0.182221	0.936447	0.994957	NA
IL-18	TRAIL	6	0.14457	0.0815687	0.0763329	0.610664	NA
IL-18	VEGF	45	-0.0384862	0.0364259	0.290713	0.994957	NA
IL-1ra	CCL11/eotaxin-1	11	-0.0886511	0.0736047	0.228427	0.685026	NA
IL-1ra	CCL2/MCP-1	3	-0.218074	0.186655	0.242674	0.685026	NA
IL-1ra	CCL3/MIP-1a	34	0.00225469	0.0370856	0.951521	0.951521	NA
IL-1ra	CCL4/MIP-1b	20	-0.00336876	0.0303459	0.911607	0.951242	NA
IL-1ra	CCL7/MCP-3	51	-0.00862518	0.0151814	0.56994	0.763782	NA
IL-1ra	CXCL1/GROa	57	0.00566054	0.0183977	0.758329	0.866662	NA
IL-1ra	CXCL10/IP-10	8	-0.0628917	0.0803111	0.433567	0.693708	NA
IL-1ra	CXCL12/SDF-1a	17	-0.0159015	0.0666124	0.811326	0.885082	NA
IL-1ra	CXCL8/IL-8	3	-0.0788416	0.151114	0.601856	0.763782	NA
IL-1ra	CXCL9/MIG	8	-0.0420109	0.0861919	0.625967	0.763782	NA
IL-1ra	FGF-b	48	0.0164776	0.0194338	0.396503	0.693708	NA
IL-1ra	HGF	12	0.0781448	0.0678607	0.249507	0.685026	NA
IL-1ra	IL-16	58	-0.00869942	0.0184068	0.636485	0.763782	NA
IL-1ra	IL-18	7	-0.0836912	0.10377	0.419952	0.693708	NA
IL-1ra	IL-1ra	33	1	0.0358183	1.58176e-171	3.79622e-170	Full
IL-1ra	IL-2ra	14	0.0757272	0.0553201	0.171033	0.685026	NA
IL-1ra	IL-9	8	0.145747	0.0832493	0.0799927	0.639942	NA
IL-1ra	M-CSF/CSF-1	4	0.186291	0.129876	0.151463	0.685026	NA
IL-1ra	MIF	6	0.0790737	0.0887815	0.373114	0.693708	NA
IL-1ra	RANTES	12	0.03175	0.0450374	0.480829	0.721243	NA
IL-1ra	SCGF-b	27	-0.0181412	0.0228911	0.428069	0.693708	NA
IL-1ra	TNF-b	4	0.378062	0.120938	0.00177148	0.0212578	Full
IL-1ra	TRAIL	6	0.0594691	0.0680281	0.382018	0.693708	NA
IL-1ra	VEGF	65	0.0245362	0.021641	0.256885	0.685026	NA
IL-2ra	CCL11/eotaxin-1	11	0.0117177	0.0845533	0.889779	0.970668	NA
IL-2ra	CCL2/MCP-1	3	0.00831811	0.210781	0.968521	0.989773	NA
IL-2ra	CCL3/MIP-1a	19	-0.0517262	0.054207	0.339965	0.848325	NA
IL-2ra	CCL4/MIP-1b	15	-0.0338664	0.0460172	0.461761	0.848325	NA
IL-2ra	CCL7/MCP-3	50	0.0178063	0.0199127	0.371206	0.848325	NA
IL-2ra	CXCL1/GROa	35	0.0139595	0.0228427	0.541124	0.848325	NA
IL-2ra	CXCL10/IP-10	8	0.0874269	0.0765269	0.253274	0.848325	NA
IL-2ra	CXCL12/SDF-1a	17	0.0617728	0.0783862	0.430663	0.848325	NA
IL-2ra	CXCL8/IL-8	3	-0.170257	0.180774	0.346283	0.848325	NA
IL-2ra	CXCL9/MIG	8	-0.0675505	0.103549	0.514174	0.848325	NA
IL-2ra	FGF-b	44	0.0238757	0.0237887	0.315545	0.848325	NA
IL-2ra	HGF	10	0.0386421	0.0952527	0.684978	0.865235	NA
IL-2ra	IL-16	36	-0.00571753	0.0262955	0.82787	0.970668	NA
IL-2ra	IL-18	6	-0.020863	0.122563	0.864834	0.970668	NA
IL-2ra	IL-1ra	32	-0.023427	0.0340823	0.491852	0.848325	NA
IL-2ra	IL-2ra	14	1	0.0895266	5.72675e-29	1.37442e-27	Full
IL-2ra	IL-9	8	0.0470546	0.0963606	0.625325	0.848325	NA
IL-2ra	M-CSF/CSF-1	4	-0.00194167	0.151474	0.989773	0.989773	NA
IL-2ra	MIF	5	0.188396	0.125963	0.134748	0.848325	NA
IL-2ra	RANTES	12	-0.0491904	0.0542077	0.364172	0.848325	NA
IL-2ra	SCGF-b	26	0.0315462	0.0247709	0.202834	0.848325	NA
IL-2ra	TNF-b	4	0.705147	0.152427	3.7256e-06	4.47073e-05	Full
IL-2ra	TRAIL	5	0.0488413	0.103268	0.636244	0.848325	NA
IL-2ra	VEGF	43	-0.0128989	0.0255487	0.613648	0.848325	NA
IL-9	CCL11/eotaxin-1	11	0.0899958	0.0952635	0.34481	0.752314	NA
IL-9	CCL2/MCP-1	3	-0.335221	0.233355	0.150853	0.691346	NA
IL-9	CCL3/MIP-1a	19	0.0352978	0.0560746	0.529035	0.758488	NA
IL-9	CCL4/MIP-1b	16	-0.0533726	0.0452451	0.238147	0.691346	NA
IL-9	CCL7/MCP-3	51	0.0281492	0.0212072	0.184395	0.691346	NA
IL-9	CXCL1/GROa	36	-0.0145398	0.0216383	0.501618	0.758488	NA
IL-9	CXCL10/IP-10	8	0.0522678	0.0847185	0.537262	0.758488	NA
IL-9	CXCL12/SDF-1a	17	0.0576223	0.0740443	0.436443	0.758488	NA
IL-9	CXCL8/IL-8	3	0.0146089	0.233344	0.95008	0.95008	NA
IL-9	CXCL9/MIG	8	0.116068	0.105739	0.272343	0.691346	NA
IL-9	FGF-b	45	0.0182002	0.0236657	0.44186	0.758488	NA
IL-9	HGF	10	0.102624	0.0965977	0.288061	0.691346	NA
IL-9	IL-16	35	0.00499108	0.022176	0.821927	0.928189	NA
IL-9	IL-18	6	0.0170015	0.122384	0.889514	0.928189	NA
IL-9	IL-1ra	32	-0.066127	0.0372232	0.0756506	0.605205	NA
IL-9	IL-2ra	14	0.0550718	0.0729294	0.450166	0.758488	NA
IL-9	IL-9	8	1	0.131847	3.33692e-14	8.00862e-13	Full
IL-9	M-CSF/CSF-1	4	0.0576997	0.132348	0.662859	0.883811	NA
IL-9	MIF	6	0.0280404	0.10683	0.792954	0.928189	NA
IL-9	RANTES	12	0.00779182	0.0539805	0.885228	0.928189	NA
IL-9	SCGF-b	25	-0.0312879	0.0257985	0.225213	0.691346	NA
IL-9	TNF-b	4	0.605828	0.156765	0.000111291	0.00133549	Full
IL-9	TRAIL	5	0.0216686	0.0994323	0.827489	0.928189	NA
IL-9	VEGF	43	0.0428133	0.026952	0.112173	0.67304	NA
M-CSF/CSF-1	CCL11/eotaxin-1	11	-0.0444005	0.0760351	0.559256	0.745675	NA
M-CSF/CSF-1	CCL2/MCP-1	3	0.161341	0.187711	0.390055	0.607159	NA
M-CSF/CSF-1	CCL3/MIP-1a	34	0.031656	0.0379966	0.404773	0.607159	NA
M-CSF/CSF-1	CCL4/MIP-1b	20	-0.00639141	0.0325213	0.844195	0.964795	NA
M-CSF/CSF-1	CCL7/MCP-3	51	-0.0307878	0.0164584	0.061395	0.402678	NA
M-CSF/CSF-1	CXCL1/GROa	57	-0.0306084	0.0179938	0.0889328	0.402678	NA
M-CSF/CSF-1	CXCL10/IP-10	8	0.118787	0.0755756	0.116004	0.402678	NA
M-CSF/CSF-1	CXCL12/SDF-1a	17	-0.00707318	0.0610272	0.90773	0.982846	NA
M-CSF/CSF-1	CXCL8/IL-8	3	-0.00116284	0.1725	0.994621	0.994621	NA
M-CSF/CSF-1	CXCL9/MIG	8	-0.00597376	0.0819568	0.941894	0.982846	NA
M-CSF/CSF-1	FGF-b	48	0.0224435	0.018605	0.227697	0.455394	NA
M-CSF/CSF-1	HGF	12	0.112307	0.0738972	0.128567	0.402678	NA
M-CSF/CSF-1	IL-16	58	-0.0234733	0.0175922	0.182105	0.437051	NA
M-CSF/CSF-1	IL-18	7	0.0777203	0.106686	0.46631	0.65832	NA
M-CSF/CSF-1	IL-1ra	33	-0.0474362	0.0316739	0.134226	0.402678	NA
M-CSF/CSF-1	IL-2ra	14	-0.0668386	0.0609818	0.27306	0.504111	NA
M-CSF/CSF-1	IL-9	8	0.1201	0.0874157	0.169475	0.437051	NA
M-CSF/CSF-1	M-CSF/CSF-1	4	1	0.159939	4.04249e-10	9.70198e-09	Full
M-CSF/CSF-1	MIF	6	-0.030916	0.097067	0.750104	0.900125	NA
M-CSF/CSF-1	RANTES	12	0.0209551	0.0479026	0.661783	0.835937	NA
M-CSF/CSF-1	SCGF-b	27	0.0345609	0.0228788	0.130888	0.402678	NA
M-CSF/CSF-1	TNF-b	4	0.153864	0.125976	0.221945	0.455394	NA
M-CSF/CSF-1	TRAIL	6	0.0739401	0.080846	0.360412	0.607159	NA
M-CSF/CSF-1	VEGF	65	0.0438604	0.0212978	0.0394575	0.402678	Sufficient
MIF	CCL11/eotaxin-1	11	-0.139372	0.0866434	0.107709	0.579337	NA
MIF	CCL2/MCP-1	3	-0.175872	0.232934	0.450231	0.706591	NA
MIF	CCL3/MIP-1a	19	0.0492563	0.0607015	0.417106	0.706591	NA
MIF	CCL4/MIP-1b	16	0.0338585	0.0471304	0.472509	0.706591	NA
MIF	CCL7/MCP-3	51	-0.0320429	0.020648	0.120695	0.579337	NA
MIF	CXCL1/GROa	34	-0.00974816	0.022517	0.66507	0.75633	NA
MIF	CXCL10/IP-10	8	0.0624003	0.0959368	0.515414	0.706591	NA
MIF	CXCL12/SDF-1a	17	0.071161	0.0748076	0.341476	0.706591	NA
MIF	CXCL8/IL-8	3	-0.0793286	0.201149	0.693302	0.75633	NA
MIF	CXCL9/MIG	8	-0.0821556	0.108826	0.450295	0.706591	NA
MIF	FGF-b	45	-0.0240115	0.0219032	0.272965	0.706591	NA
MIF	HGF	10	-0.00278745	0.101951	0.978188	0.978188	NA
MIF	IL-16	35	0.0129644	0.0239843	0.588826	0.706591	NA
MIF	IL-18	6	-0.131078	0.12644	0.299886	0.706591	NA
MIF	IL-1ra	30	-0.073216	0.0362567	0.0434478	0.451624	Sufficient
MIF	IL-2ra	14	0.0442592	0.0735107	0.547122	0.706591	NA
MIF	IL-9	8	0.0281707	0.102536	0.783516	0.817582	NA
MIF	M-CSF/CSF-1	4	0.151522	0.1356	0.263816	0.706591	NA
MIF	MIF	6	1	0.14868	1.7457e-11	4.18967e-10	Full
MIF	RANTES	12	-0.0303093	0.0535198	0.571176	0.706591	NA
MIF	SCGF-b	26	-0.0218321	0.0252563	0.387356	0.706591	NA
MIF	TNF-b	4	-0.120285	0.12771	0.346264	0.706591	NA
MIF	TRAIL	5	-0.0611666	0.0989064	0.536293	0.706591	NA
MIF	VEGF	44	0.0507659	0.0266135	0.0564529	0.451624	NA
PDGFbb	CCL11/eotaxin-1	11	-0.068984	0.0743016	0.353183	0.652031	NA
PDGFbb	CCL2/MCP-1	3	-0.0600623	0.185368	0.745926	0.904689	NA
PDGFbb	CCL3/MIP-1a	34	0.0912351	0.0335964	0.00661512	0.0793814	Sufficient
PDGFbb	CCL4/MIP-1b	20	-0.0454934	0.0279151	0.103163	0.45167	NA
PDGFbb	CCL7/MCP-3	51	0.016849	0.0150322	0.262346	0.57239	NA
PDGFbb	CXCL1/GROa	57	0.0321888	0.0163383	0.0488217	0.390573	Sufficient
PDGFbb	CXCL10/IP-10	8	-0.00806661	0.0667507	0.903812	0.904689	NA
PDGFbb	CXCL12/SDF-1a	17	0.100001	0.0630832	0.112917	0.45167	NA
PDGFbb	CXCL8/IL-8	3	0.198524	0.168604	0.239013	0.57239	NA
PDGFbb	CXCL9/MIG	8	-0.0130574	0.0797573	0.869956	0.904689	NA
PDGFbb	FGF-b	48	0.00635025	0.0192209	0.741111	0.904689	NA
PDGFbb	HGF	12	0.0648938	0.0697291	0.352031	0.652031	NA
PDGFbb	IL-16	58	-0.00950749	0.017076	0.577681	0.904689	NA
PDGFbb	IL-18	7	-0.0217874	0.086325	0.800741	0.904689	NA
PDGFbb	IL-1ra	33	-0.0309049	0.0255298	0.22607	0.57239	NA
PDGFbb	IL-2ra	14	0.0941821	0.0548196	0.0857895	0.45167	NA
PDGFbb	IL-9	8	0.2664	0.0863355	0.00203118	0.0487482	Full
PDGFbb	M-CSF/CSF-1	4	0.0583396	0.116942	0.617866	0.904689	NA
PDGFbb	MIF	6	0.027256	0.0947652	0.773641	0.904689	NA
PDGFbb	RANTES	12	-0.0167987	0.0430639	0.696472	0.904689	NA
PDGFbb	SCGF-b	27	-0.028456	0.0203116	0.161221	0.552759	NA
PDGFbb	TNF-b	4	-0.134648	0.118891	0.25741	0.57239	NA
PDGFbb	TRAIL	6	0.00766442	0.064009	0.904689	0.904689	NA
PDGFbb	VEGF	65	0.0104523	0.0208575	0.616281	0.904689	NA
RANTES	CCL11/eotaxin-1	11	0.15046	0.0922373	0.102843	0.34657	NA
RANTES	CCL2/MCP-1	3	-0.0572015	0.238054	0.810107	0.883753	NA
RANTES	CCL3/MIP-1a	18	0.0634597	0.0696029	0.361906	0.636171	NA
RANTES	CCL4/MIP-1b	16	0.227346	0.0656193	0.000530962	0.00424769	Full
RANTES	CCL7/MCP-3	50	0.0308729	0.0203118	0.128524	0.34657	NA
RANTES	CXCL1/GROa	34	0.0211629	0.0228275	0.353885	0.636171	NA
RANTES	CXCL10/IP-10	8	-0.139332	0.0930369	0.134238	0.34657	NA
RANTES	CXCL12/SDF-1a	17	0.216723	0.074732	0.0037316	0.0223896	Full
RANTES	CXCL8/IL-8	3	-0.108874	0.194891	0.576405	0.728091	NA
RANTES	CXCL9/MIG	8	-0.0930108	0.103991	0.3711	0.636171	NA
RANTES	FGF-b	45	0.0102783	0.0218682	0.638345	0.729537	NA
RANTES	HGF	10	0.216883	0.0958917	0.0237128	0.113822	Sufficient
RANTES	IL-16	36	0.00283507	0.0245575	0.908091	0.939053	NA
RANTES	IL-18	5	-0.0756522	0.12048	0.530054	0.715142	NA
RANTES	IL-1ra	32	-0.0214273	0.0346534	0.536356	0.715142	NA
RANTES	IL-2ra	14	0.116136	0.0677919	0.0866906	0.34657	NA
RANTES	IL-9	8	0.39947	0.114491	0.000484648	0.00424769	Full
RANTES	M-CSF/CSF-1	4	-0.108836	0.150036	0.468207	0.715142	NA
RANTES	MIF	5	0.183109	0.128717	0.154861	0.34657	NA
RANTES	RANTES	12	1	0.072959	9.30529e-43	2.23327e-41	Full
RANTES	SCGF-b	27	0.00201576	0.0263634	0.939053	0.939053	NA
RANTES	TNF-b	4	0.0656735	0.128929	0.610488	0.729537	NA
RANTES	TRAIL	5	0.072321	0.104928	0.490671	0.715142	NA
RANTES	VEGF	42	0.0354819	0.0251829	0.158844	0.34657	NA
SCF	CCL11/eotaxin-1	11	0.0839312	0.0690401	0.224104	0.974471	NA
SCF	CCL2/MCP-1	3	0.130849	0.184426	0.478019	0.974471	NA
SCF	CCL3/MIP-1a	34	0.00436148	0.0369363	0.906003	0.974471	NA
SCF	CCL4/MIP-1b	20	-0.0238869	0.0286144	0.403838	0.974471	NA
SCF	CCL7/MCP-3	51	0.00130485	0.015483	0.932837	0.974471	NA
SCF	CXCL1/GROa	57	0.00880907	0.0164353	0.591968	0.974471	NA
SCF	CXCL10/IP-10	8	-0.012405	0.0627622	0.843318	0.974471	NA
SCF	CXCL12/SDF-1a	17	-0.00353333	0.0561465	0.949822	0.974471	NA
SCF	CXCL8/IL-8	3	0.196586	0.141411	0.164475	0.974471	NA
SCF	CXCL9/MIG	8	0.0882217	0.0776868	0.256121	0.974471	NA
SCF	FGF-b	48	0.015325	0.0164118	0.35042	0.974471	NA
SCF	HGF	12	0.0372731	0.0633413	0.556231	0.974471	NA
SCF	IL-16	58	-0.00123472	0.0198978	0.95052	0.974471	NA
SCF	IL-18	7	-0.0387015	0.0900805	0.667463	0.974471	NA
SCF	IL-1ra	33	0.0125023	0.0273573	0.64767	0.974471	NA
SCF	IL-2ra	14	-0.0883564	0.0595319	0.13776	0.974471	NA
SCF	IL-9	8	0.110597	0.0814982	0.174765	0.974471	NA
SCF	M-CSF/CSF-1	4	0.0843004	0.122451	0.491173	0.974471	NA
SCF	MIF	6	-0.0216985	0.0853163	0.799241	0.974471	NA
SCF	RANTES	12	-0.00323319	0.0446331	0.942252	0.974471	NA
SCF	SCGF-b	27	-0.0419239	0.0214423	0.0505599	0.974471	NA
SCF	TNF-b	4	-0.0191371	0.102701	0.85218	0.974471	NA
SCF	TRAIL	6	0.0559265	0.0700697	0.424781	0.974471	NA
SCF	VEGF	66	0.000659182	0.0205984	0.974471	0.974471	NA
SCGF-b	CCL11/eotaxin-1	11	0.0200128	0.0858992	0.815777	0.941228	NA
SCGF-b	CCL2/MCP-1	3	-0.13627	0.227417	0.549035	0.876239	NA
SCGF-b	CCL3/MIP-1a	19	0.0605983	0.0577326	0.293885	0.876239	NA
SCGF-b	CCL4/MIP-1b	16	-0.0381398	0.0492521	0.438706	0.876239	NA
SCGF-b	CCL7/MCP-3	50	-0.0102581	0.0205936	0.618399	0.876239	NA
SCGF-b	CXCL1/GROa	34	-0.0298884	0.023492	0.203274	0.813096	NA
SCGF-b	CXCL10/IP-10	8	0.010204	0.0828768	0.90201	0.941228	NA
SCGF-b	CXCL12/SDF-1a	17	-0.0466218	0.0781938	0.551019	0.876239	NA
SCGF-b	CXCL8/IL-8	3	-0.00898616	0.221665	0.967663	0.967663	NA
SCGF-b	CXCL9/MIG	8	-0.0965797	0.0952295	0.310498	0.876239	NA
SCGF-b	FGF-b	46	0.0348025	0.0229167	0.128851	0.618483	NA
SCGF-b	HGF	10	-0.0220681	0.0987578	0.82318	0.941228	NA
SCGF-b	IL-16	36	0.0107506	0.023771	0.651083	0.876239	NA
SCGF-b	IL-18	6	0.0537988	0.12122	0.657179	0.876239	NA
SCGF-b	IL-1ra	32	-0.0617747	0.0345444	0.0737331	0.442399	NA
SCGF-b	IL-2ra	14	0.0472533	0.0734083	0.519767	0.876239	NA
SCGF-b	IL-9	8	0.0843193	0.0969405	0.384407	0.876239	NA
SCGF-b	M-CSF/CSF-1	4	-0.0267007	0.129078	0.836122	0.941228	NA
SCGF-b	MIF	6	-0.0158972	0.102709	0.876996	0.941228	NA
SCGF-b	RANTES	12	0.0324629	0.0569931	0.568953	0.876239	NA
SCGF-b	SCGF-b	27	1	0.0349676	7.12861e-180	1.71087e-178	Full
SCGF-b	TNF-b	4	0.764524	0.166941	4.65839e-06	5.59007e-05	Full
SCGF-b	TRAIL	5	0.0517873	0.104667	0.620754	0.876239	NA
SCGF-b	VEGF	42	0.0671665	0.0254192	0.00823322	0.0658658	Sufficient
TNF-a	CCL11/eotaxin-1	11	-0.0254221	0.10176	0.802724	0.956138	NA
TNF-a	CCL2/MCP-1	3	-0.431761	0.252119	0.0867997	0.347199	NA
TNF-a	CCL3/MIP-1a	19	0.0355488	0.0547666	0.516275	0.956138	NA
TNF-a	CCL4/MIP-1b	16	-0.012744	0.0484424	0.792492	0.956138	NA
TNF-a	CCL7/MCP-3	51	0.0462187	0.0201601	0.0218721	0.104986	Sufficient
TNF-a	CXCL1/GROa	34	-0.0111511	0.0232462	0.631445	0.956138	NA
TNF-a	CXCL10/IP-10	8	0.032559	0.0973143	0.737945	0.956138	NA
TNF-a	CXCL12/SDF-1a	17	0.0603349	0.0751156	0.421843	0.956138	NA
TNF-a	CXCL8/IL-8	3	-0.118218	0.209637	0.572812	0.956138	NA
TNF-a	CXCL9/MIG	8	0.0161482	0.103875	0.87646	0.956138	NA
TNF-a	FGF-b	46	0.0244392	0.0233044	0.294318	0.882955	NA
TNF-a	HGF	10	0.0616008	0.0973429	0.526849	0.956138	NA
TNF-a	IL-16	35	-0.00435187	0.0245704	0.859416	0.956138	NA
TNF-a	IL-18	5	-0.0534744	0.134014	0.689878	0.956138	NA
TNF-a	IL-1ra	31	-0.107566	0.0376493	0.00427587	0.0342069	Full
TNF-a	IL-2ra	14	0.0914601	0.0698404	0.190345	0.652611	NA
TNF-a	IL-9	8	0.281126	0.104532	0.00715825	0.0429495	Full
TNF-a	M-CSF/CSF-1	4	0.00348105	0.141082	0.980315	0.980315	NA
TNF-a	MIF	6	0.0965732	0.117105	0.40956	0.956138	NA
TNF-a	RANTES	12	-0.0275297	0.0544754	0.613306	0.956138	NA
TNF-a	SCGF-b	25	-0.0115659	0.0263616	0.66085	0.956138	NA
TNF-a	TNF-b	4	0.68232	0.165726	3.83557e-05	0.000920537	Full
TNF-a	TRAIL	5	0.0101391	0.100308	0.919488	0.959465	NA
TNF-a	VEGF	40	0.0891417	0.0257705	0.000542072	0.00650486	Full
TNF-b	CCL11/eotaxin-1	7	-0.044206	0.107186	0.680029	0.904088	NA
TNF-b	CCL2/MCP-1	3	-0.132294	0.297467	0.656511	0.904088	NA
TNF-b	CCL3/MIP-1a	13	-0.0913311	0.0676379	0.176921	0.578733	NA
TNF-b	CCL4/MIP-1b	9	-0.0493448	0.0753681	0.51265	0.897137	NA
TNF-b	CCL7/MCP-3	37	0.0510202	0.027007	0.0588722	0.348747	NA
TNF-b	CXCL1/GROa	13	0.00807171	0.0244809	0.741616	0.916114	NA
TNF-b	CXCL10/IP-10	5	0.0861639	0.115312	0.454929	0.8685	NA
TNF-b	CXCL12/SDF-1a	14	-0.0066941	0.0829399	0.935672	0.935672	NA
TNF-b	CXCL9/MIG	7	-0.0634684	0.112876	0.573924	0.904088	NA
TNF-b	FGF-b	15	0.00381827	0.0313811	0.903157	0.935672	NA
TNF-b	HGF	7	0.0936742	0.112501	0.405041	0.8685	NA
TNF-b	IL-16	24	0.00354121	0.033776	0.9165	0.935672	NA
TNF-b	IL-1ra	20	-0.106292	0.0372606	0.00433538	0.0455215	Full
TNF-b	IL-2ra	12	0.0301458	0.0752809	0.688829	0.904088	NA
TNF-b	IL-9	7	0.105208	0.108941	0.334178	0.8685	NA
TNF-b	M-CSF/CSF-1	3	0.21398	0.164345	0.192911	0.578733	NA
TNF-b	MIF	6	0.0267432	0.111037	0.809671	0.935672	NA
TNF-b	RANTES	6	-0.112795	0.0736591	0.125693	0.527912	NA
TNF-b	SCGF-b	16	0.0565085	0.0692755	0.414668	0.8685	NA
TNF-b	TNF-b	4	1	0.187429	9.53611e-08	2.00258e-06	Full
TNF-b	VEGF	29	0.0487477	0.0265579	0.066428	0.348747	NA
TRAIL	CCL11/eotaxin-1	11	0.00895074	0.069408	0.897391	0.962776	NA
TRAIL	CCL2/MCP-1	3	-0.383268	0.207899	0.0652517	0.39151	NA
TRAIL	CCL3/MIP-1a	34	-0.0105823	0.0373694	0.777038	0.962776	NA
TRAIL	CCL4/MIP-1b	20	-0.0120434	0.0292004	0.680016	0.962776	NA
TRAIL	CCL7/MCP-3	51	0.0418591	0.0163911	0.0106565	0.0852523	Sufficient
TRAIL	CXCL1/GROa	57	0.000954615	0.0180339	0.957784	0.962776	NA
TRAIL	CXCL10/IP-10	8	0.0353183	0.0757386	0.640988	0.962776	NA
TRAIL	CXCL12/SDF-1a	17	-0.0305686	0.0581851	0.599327	0.962776	NA
TRAIL	CXCL8/IL-8	3	-0.046179	0.146233	0.752162	0.962776	NA
TRAIL	CXCL9/MIG	8	0.00372834	0.0798866	0.962776	0.962776	NA
TRAIL	FGF-b	48	0.00439597	0.0177527	0.804426	0.962776	NA
TRAIL	HGF	12	-0.0507106	0.0704771	0.471813	0.962776	NA
TRAIL	IL-16	58	0.0123837	0.0176301	0.482416	0.962776	NA
TRAIL	IL-18	7	-0.070334	0.098758	0.47635	0.962776	NA
TRAIL	IL-1ra	33	-0.0410276	0.0297915	0.168463	0.673851	NA
TRAIL	IL-2ra	14	0.0590141	0.0561133	0.292939	0.962776	NA
TRAIL	IL-9	8	0.114187	0.0827783	0.167762	0.673851	NA
TRAIL	M-CSF/CSF-1	4	-0.00613431	0.104931	0.953382	0.962776	NA
TRAIL	MIF	6	0.0487224	0.0904732	0.590212	0.962776	NA
TRAIL	RANTES	12	0.00290605	0.0455854	0.94917	0.962776	NA
TRAIL	SCGF-b	27	-0.0185452	0.0216912	0.392573	0.962776	NA
TRAIL	TNF-b	4	0.615486	0.134368	4.63608e-06	5.56329e-05	Full
TRAIL	TRAIL	6	1	0.0931595	7.02628e-27	1.68631e-25	Full
TRAIL	VEGF	66	0.0216003	0.0232516	0.352898	0.962776	NA
VEGF	CCL11/eotaxin-1	11	0.0036048	0.0784488	0.963349	0.991798	NA
VEGF	CCL2/MCP-1	3	-0.235994	0.196483	0.229715	0.612575	NA
VEGF	CCL3/MIP-1a	34	0.012734	0.0400703	0.750643	0.991798	NA
VEGF	CCL4/MIP-1b	20	0.00765351	0.0304402	0.801484	0.991798	NA
VEGF	CCL7/MCP-3	51	0.0052999	0.0160951	0.741939	0.991798	NA
VEGF	CXCL1/GROa	57	-0.0288008	0.0185801	0.12112	0.484479	NA
VEGF	CXCL10/IP-10	8	0.0862496	0.0702989	0.219861	0.612575	NA
VEGF	CXCL12/SDF-1a	17	0.0388793	0.0600287	0.517192	0.954817	NA
VEGF	CXCL8/IL-8	3	0.217698	0.171223	0.203576	0.612575	NA
VEGF	CXCL9/MIG	8	0.026632	0.0839264	0.750996	0.991798	NA
VEGF	FGF-b	48	0.00796242	0.0205107	0.697862	0.991798	NA
VEGF	HGF	12	0.00200539	0.0713257	0.97757	0.991798	NA
VEGF	IL-16	58	-0.00743295	0.0175889	0.672593	0.991798	NA
VEGF	IL-18	7	0.0654408	0.0956589	0.493909	0.954817	NA
VEGF	IL-1ra	33	-0.0729754	0.0282222	0.00971698	0.0583019	Sufficient
VEGF	IL-2ra	14	0.00609832	0.0597962	0.918769	0.991798	NA
VEGF	IL-9	8	0.152363	0.0797691	0.0561269	0.269409	NA
VEGF	M-CSF/CSF-1	4	0.0903375	0.11488	0.431654	0.94179	NA
VEGF	MIF	6	0.0794378	0.0924867	0.39039	0.936936	NA
VEGF	RANTES	12	0.112251	0.0424521	0.00818909	0.0583019	Sufficient
VEGF	SCGF-b	27	-0.00359856	0.0214997	0.867074	0.991798	NA
VEGF	TNF-b	4	0.360298	0.113952	0.00156772	0.0188127	Full
VEGF	TRAIL	6	-0.000682061	0.0663476	0.991798	0.991798	NA
VEGF	VEGF	66	1	0.0296074	4.53713e-250	1.08891e-248	Full

## Sheet: S6 MR_egger_analysis
Supplementary Data S6: associations between circulating cytokine concentrations from MR Egger analysis
outcome	exposure	nsnp	b	se	pval	Pval_FDR	Sign
bNGF	CCL11/eotaxin-1	11	0.231061	0.167374	0.200747	0.791826	NA
bNGF	CCL2/MCP-1	3	0.546211	0.652233	0.556173	0.882178	NA
bNGF	CCL3/MIP-1a	34	0.0318989	0.0570789	0.58015	0.882178	NA
bNGF	CCL4/MIP-1b	20	0.0386556	0.0383217	0.326481	0.824612	NA
bNGF	CCL7/MCP-3	51	0.0040528	0.0166465	0.808663	0.882178	NA
bNGF	CXCL1/GROa	57	-0.0174249	0.0210925	0.412306	0.824612	NA
bNGF	CXCL10/IP-10	8	-0.0680923	0.125604	0.607268	0.882178	NA
bNGF	CXCL12/SDF-1a	17	0.0563148	0.150446	0.713405	0.882178	NA
bNGF	CXCL8/IL-8	3	0.11797	0.315667	0.772317	0.882178	NA
bNGF	CXCL9/MIG	8	0.679086	0.295454	0.0612307	0.734768	NA
bNGF	FGF-b	48	0.00990618	0.0306469	0.747982	0.882178	NA
bNGF	HGF	12	0.0430975	0.131398	0.749682	0.882178	NA
bNGF	IL-16	58	0.0233053	0.0192433	0.230949	0.791826	NA
bNGF	IL-18	7	-0.0742486	0.2662	0.791474	0.882178	NA
bNGF	IL-1ra	33	-0.121262	0.0382944	0.00345159	0.0828382	Sufficient
bNGF	IL-2ra	14	0.0471151	0.132649	0.728615	0.882178	NA
bNGF	IL-9	8	-0.291308	0.191573	0.179172	0.791826	NA
bNGF	M-CSF/CSF-1	4	0.422474	0.380019	0.38199	0.824612	NA
bNGF	MIF	6	0.128574	0.918304	0.895417	0.934348	NA
bNGF	RANTES	12	-0.00630607	0.123605	0.960316	0.960316	NA
bNGF	SCGF-b	27	0.0418506	0.0274051	0.139288	0.791826	NA
bNGF	TNF-b	4	0.402896	0.371122	0.391079	0.824612	NA
bNGF	TRAIL	6	-0.161663	0.125558	0.267347	0.802041	NA
bNGF	VEGF	64	0.0313421	0.0244362	0.204402	0.791826	NA
CCL11/eotaxin-1	CCL11/eotaxin-1	11	1	0.178728	0.000336378	0.00807308	Full
CCL11/eotaxin-1	CCL2/MCP-1	3	3.82914	4.63945	0.56073	0.983802	NA
CCL11/eotaxin-1	CCL3/MIP-1a	20	-0.0892167	0.0994668	0.381586	0.983802	NA
CCL11/eotaxin-1	CCL4/MIP-1b	18	-0.00319528	0.0406046	0.938253	0.983802	NA
CCL11/eotaxin-1	CCL7/MCP-3	51	0.00548907	0.0349476	0.875838	0.983802	NA
CCL11/eotaxin-1	CXCL1/GROa	39	0.00421864	0.0230024	0.855486	0.983802	NA
CCL11/eotaxin-1	CXCL10/IP-10	8	-0.105792	0.13319	0.457282	0.983802	NA
CCL11/eotaxin-1	CXCL12/SDF-1a	17	0.215745	0.196373	0.289243	0.983802	NA
CCL11/eotaxin-1	CXCL8/IL-8	3	0.517344	0.340975	0.370982	0.983802	NA
CCL11/eotaxin-1	CXCL9/MIG	8	-0.195152	0.30959	0.551697	0.983802	NA
CCL11/eotaxin-1	FGF-b	46	-0.029019	0.0311044	0.355934	0.983802	NA
CCL11/eotaxin-1	HGF	10	0.268811	0.183483	0.181071	0.983802	NA
CCL11/eotaxin-1	IL-16	38	0.0115103	0.0249105	0.646814	0.983802	NA
CCL11/eotaxin-1	IL-18	6	0.055718	0.398504	0.895561	0.983802	NA
CCL11/eotaxin-1	IL-1ra	32	0.0139778	0.0395024	0.725929	0.983802	NA
CCL11/eotaxin-1	IL-2ra	14	-0.079238	0.141614	0.586088	0.983802	NA
CCL11/eotaxin-1	IL-9	8	-0.0492597	0.201791	0.815276	0.983802	NA
CCL11/eotaxin-1	M-CSF/CSF-1	4	-0.0135662	0.639523	0.985002	0.985002	NA
CCL11/eotaxin-1	MIF	6	0.0968947	1.26916	0.94281	0.983802	NA
CCL11/eotaxin-1	RANTES	12	0.0824994	0.0912509	0.387207	0.983802	NA
CCL11/eotaxin-1	SCGF-b	27	-0.0302765	0.0241648	0.221828	0.983802	NA
CCL11/eotaxin-1	TNF-b	4	0.472126	0.559455	0.48757	0.983802	NA
CCL11/eotaxin-1	TRAIL	5	0.0535638	0.134727	0.717544	0.983802	NA
CCL11/eotaxin-1	VEGF	49	0.008882	0.0341434	0.795894	0.983802	NA
CCL2/MCP-1	CCL11/eotaxin-1	11	0.24564	0.181222	0.208305	0.71419	NA
CCL2/MCP-1	CCL2/MCP-1	3	1	0.575504	0.332451	0.886536	NA
CCL2/MCP-1	CCL3/MIP-1a	34	-0.026639	0.0595293	0.657534	0.925699	NA
CCL2/MCP-1	CCL4/MIP-1b	20	-0.00873881	0.0451085	0.848558	0.925699	NA
CCL2/MCP-1	CCL7/MCP-3	51	0.0392723	0.0192111	0.0463225	0.555869	Sufficient
CCL2/MCP-1	CXCL1/GROa	57	-0.0189885	0.0175332	0.283532	0.850597	NA
CCL2/MCP-1	CXCL10/IP-10	8	-0.0064425	0.112387	0.956148	0.958024	NA
CCL2/MCP-1	CXCL12/SDF-1a	17	0.185681	0.134073	0.186328	0.71419	NA
CCL2/MCP-1	CXCL8/IL-8	3	0.489539	0.329847	0.377464	0.905913	NA
CCL2/MCP-1	CXCL9/MIG	8	-0.0144328	0.26304	0.958024	0.958024	NA
CCL2/MCP-1	FGF-b	48	-0.016238	0.025574	0.528611	0.925699	NA
CCL2/MCP-1	HGF	12	0.200659	0.106036	0.0877178	0.701742	NA
CCL2/MCP-1	IL-16	58	0.00952344	0.0174465	0.587328	0.925699	NA
CCL2/MCP-1	IL-18	7	0.100981	0.20799	0.647843	0.925699	NA
CCL2/MCP-1	IL-1ra	33	-0.0142387	0.041691	0.735009	0.925699	NA
CCL2/MCP-1	IL-2ra	14	-0.0483243	0.118043	0.689475	0.925699	NA
CCL2/MCP-1	IL-9	8	0.0483321	0.230923	0.84114	0.925699	NA
CCL2/MCP-1	M-CSF/CSF-1	4	0.416521	0.495512	0.489058	0.925699	NA
CCL2/MCP-1	MIF	6	1.45308	0.8141	0.148833	0.71419	NA
CCL2/MCP-1	RANTES	12	-0.0172308	0.0727326	0.817512	0.925699	NA
CCL2/MCP-1	SCGF-b	27	0.00450444	0.020985	0.831782	0.925699	NA
CCL2/MCP-1	TNF-b	4	0.766886	0.331872	0.147057	0.71419	NA
CCL2/MCP-1	TRAIL	6	-0.0372995	0.113623	0.75917	0.925699	NA
CCL2/MCP-1	VEGF	66	0.0543017	0.0240386	0.0273019	0.555869	Sufficient
CCL3/MIP-1a	CCL11/eotaxin-1	11	0.452896	0.190654	0.041534	0.332272	Sufficient
CCL3/MIP-1a	CCL2/MCP-1	3	1.01991	0.611371	0.343777	0.900347	NA
CCL3/MIP-1a	CCL3/MIP-1a	34	1	0.0522183	4.30969e-19	1.03433e-17	Full
CCL3/MIP-1a	CCL4/MIP-1b	20	-0.0439901	0.191436	0.820846	0.900347	NA
CCL3/MIP-1a	CCL7/MCP-3	51	-0.0262915	0.0180682	0.15201	0.72965	NA
CCL3/MIP-1a	CXCL1/GROa	57	0.00827912	0.0185052	0.656348	0.900347	NA
CCL3/MIP-1a	CXCL10/IP-10	8	-0.0408724	0.126974	0.758451	0.900347	NA
CCL3/MIP-1a	CXCL12/SDF-1a	17	0.0351308	0.141325	0.807056	0.900347	NA
CCL3/MIP-1a	CXCL8/IL-8	3	0.33424	0.417517	0.570237	0.900347	NA
CCL3/MIP-1a	CXCL9/MIG	8	-0.00488981	0.276064	0.986442	0.986442	NA
CCL3/MIP-1a	FGF-b	48	-0.00213578	0.0265915	0.936333	0.977043	NA
CCL3/MIP-1a	HGF	11	0.0419354	0.123962	0.742901	0.900347	NA
CCL3/MIP-1a	IL-16	58	-0.00537853	0.0175915	0.760932	0.900347	NA
CCL3/MIP-1a	IL-18	7	0.0699454	0.300754	0.825318	0.900347	NA
CCL3/MIP-1a	IL-1ra	33	-0.111847	0.0341635	0.00260987	0.0313185	Full
CCL3/MIP-1a	IL-2ra	14	0.122326	0.124314	0.344533	0.900347	NA
CCL3/MIP-1a	IL-9	8	0.130649	0.180043	0.495369	0.900347	NA
CCL3/MIP-1a	M-CSF/CSF-1	4	0.261933	0.356505	0.538977	0.900347	NA
CCL3/MIP-1a	MIF	6	0.833832	0.864737	0.38952	0.900347	NA
CCL3/MIP-1a	RANTES	12	-0.396448	0.24883	0.142189	0.72965	NA
CCL3/MIP-1a	SCGF-b	27	-0.0204784	0.021997	0.360777	0.900347	NA
CCL3/MIP-1a	TNF-b	4	0.565291	0.348097	0.245874	0.900347	NA
CCL3/MIP-1a	TRAIL	6	0.0612519	0.105565	0.592878	0.900347	NA
CCL3/MIP-1a	VEGF	65	0.0104688	0.0229467	0.649798	0.900347	NA
CCL4/MIP-1b	CCL11/eotaxin-1	11	0.120892	0.283774	0.680105	0.828257	NA
CCL4/MIP-1b	CCL2/MCP-1	3	0.5384	0.842194	0.637888	0.828257	NA
CCL4/MIP-1b	CCL3/MIP-1a	24	-0.31532	0.276072	0.265664	0.664098	NA
CCL4/MIP-1b	CCL4/MIP-1b	20	1	0.0554183	5.64497e-13	1.35479e-11	Full
CCL4/MIP-1b	CCL7/MCP-3	51	0.0303484	0.0270112	0.26668	0.664098	NA
CCL4/MIP-1b	CXCL1/GROa	39	0.0062331	0.0266717	0.816508	0.852009	NA
CCL4/MIP-1b	CXCL10/IP-10	8	0.0771329	0.0923926	0.435782	0.828257	NA
CCL4/MIP-1b	CXCL12/SDF-1a	17	-0.127643	0.213075	0.558079	0.828257	NA
CCL4/MIP-1b	CXCL8/IL-8	3	0.221588	0.659194	0.793555	0.852009	NA
CCL4/MIP-1b	CXCL9/MIG	8	-0.650451	0.429579	0.180757	0.664098	NA
CCL4/MIP-1b	FGF-b	47	0.0454692	0.0402059	0.264084	0.664098	NA
CCL4/MIP-1b	HGF	12	0.00737686	0.126526	0.954656	0.954656	NA
CCL4/MIP-1b	IL-16	42	-0.0130354	0.0333334	0.697827	0.828257	NA
CCL4/MIP-1b	IL-18	8	0.10262	0.278025	0.724725	0.828257	NA
CCL4/MIP-1b	IL-1ra	32	-0.0716711	0.0525697	0.182915	0.664098	NA
CCL4/MIP-1b	IL-2ra	14	0.239472	0.156358	0.151558	0.664098	NA
CCL4/MIP-1b	IL-9	8	0.174721	0.235652	0.486424	0.828257	NA
CCL4/MIP-1b	M-CSF/CSF-1	4	-0.850053	0.573862	0.276708	0.664098	NA
CCL4/MIP-1b	MIF	6	1.92821	1.42628	0.247789	0.664098	NA
CCL4/MIP-1b	RANTES	12	0.232646	0.357036	0.529347	0.828257	NA
CCL4/MIP-1b	SCGF-b	27	0.0156149	0.0353533	0.662518	0.828257	NA
CCL4/MIP-1b	TNF-b	4	0.524024	0.691151	0.5275	0.828257	NA
CCL4/MIP-1b	TRAIL	6	0.104342	0.137745	0.490922	0.828257	NA
CCL4/MIP-1b	VEGF	49	-0.083154	0.0378341	0.032921	0.395052	Sufficient
CCL7/MCP-3	CCL11/eotaxin-1	9	2.80208	1.45445	0.0954049	0.457944	NA
CCL7/MCP-3	CCL2/MCP-1	3	8.0939	7.57667	0.478995	0.8061	NA
CCL7/MCP-3	CCL3/MIP-1a	16	-0.276395	0.363432	0.459566	0.8061	NA
CCL7/MCP-3	CCL4/MIP-1b	13	-0.113675	0.224134	0.622045	0.8061	NA
CCL7/MCP-3	CCL7/MCP-3	51	1	0.0194049	2.40638e-44	5.77531e-43	Full
CCL7/MCP-3	CXCL1/GROa	28	0.0497455	0.0276433	0.0835485	0.457944	NA
CCL7/MCP-3	CXCL10/IP-10	7	-0.207556	0.153134	0.233304	0.8061	NA
CCL7/MCP-3	CXCL12/SDF-1a	17	0.0910046	0.177523	0.615672	0.8061	NA
CCL7/MCP-3	CXCL8/IL-8	3	0.371211	0.372706	0.50128	0.8061	NA
CCL7/MCP-3	CXCL9/MIG	7	-0.0367549	0.766789	0.963625	0.978939	NA
CCL7/MCP-3	FGF-b	26	-0.0234097	0.0460965	0.6162	0.8061	NA
CCL7/MCP-3	HGF	9	-0.0732142	0.227449	0.756933	0.865066	NA
CCL7/MCP-3	IL-16	31	-0.00407365	0.0276471	0.88388	0.964233	NA
CCL7/MCP-3	IL-18	6	-0.233893	0.435569	0.619756	0.8061	NA
CCL7/MCP-3	IL-1ra	25	-0.140635	0.0457361	0.00535615	0.0642739	Sufficient
CCL7/MCP-3	IL-2ra	13	0.103512	0.181785	0.580512	0.8061	NA
CCL7/MCP-3	IL-9	7	0.176993	0.353839	0.638162	0.8061	NA
CCL7/MCP-3	M-CSF/CSF-1	4	0.440071	0.449203	0.430555	0.8061	NA
CCL7/MCP-3	MIF	5	0.444065	1.28119	0.751776	0.865066	NA
CCL7/MCP-3	RANTES	10	0.276605	0.554511	0.631326	0.8061	NA
CCL7/MCP-3	SCGF-b	22	-0.0182026	0.0327328	0.584314	0.8061	NA
CCL7/MCP-3	TNF-b	4	0.678851	0.434743	0.258802	0.8061	NA
CCL7/MCP-3	TRAIL	5	0.00574845	0.200605	0.978939	0.978939	NA
CCL7/MCP-3	VEGF	37	0.0684142	0.0333267	0.0476234	0.380987	Sufficient
CXCL1/GROa	CCL11/eotaxin-1	11	0.267678	0.157839	0.124141	0.959942	NA
CXCL1/GROa	CCL2/MCP-1	3	0.529663	0.615804	0.547785	0.959942	NA
CXCL1/GROa	CCL3/MIP-1a	34	0.0264891	0.0549694	0.633165	0.959942	NA
CXCL1/GROa	CCL4/MIP-1b	20	-0.039348	0.0412874	0.353201	0.959942	NA
CXCL1/GROa	CCL7/MCP-3	51	0.0184942	0.0157273	0.245304	0.959942	NA
CXCL1/GROa	CXCL1/GROa	57	1	0.0183906	1.68387e-49	4.04129e-48	Full
CXCL1/GROa	CXCL10/IP-10	8	0.0863036	0.289415	0.775607	0.959942	NA
CXCL1/GROa	CXCL12/SDF-1a	17	0.0923164	0.14201	0.52548	0.959942	NA
CXCL1/GROa	CXCL8/IL-8	3	0.620598	3.32927	0.882676	0.96292	NA
CXCL1/GROa	CXCL9/MIG	8	0.0582835	0.678737	0.934363	0.973103	NA
CXCL1/GROa	FGF-b	48	-0.000905748	0.0267173	0.973103	0.973103	NA
CXCL1/GROa	HGF	12	0.0332188	0.117594	0.783331	0.959942	NA
CXCL1/GROa	IL-16	58	0.0185365	0.019422	0.343979	0.959942	NA
CXCL1/GROa	IL-18	7	-0.116037	0.288251	0.703908	0.959942	NA
CXCL1/GROa	IL-1ra	33	-0.0490503	0.0449669	0.283763	0.959942	NA
CXCL1/GROa	IL-2ra	14	-0.0203727	0.124809	0.873054	0.96292	NA
CXCL1/GROa	IL-9	8	0.227415	0.180339	0.254107	0.959942	NA
CXCL1/GROa	M-CSF/CSF-1	4	0.13793	0.35879	0.737684	0.959942	NA
CXCL1/GROa	MIF	6	0.347435	0.922089	0.725465	0.959942	NA
CXCL1/GROa	RANTES	12	-0.0307453	0.0854049	0.726338	0.959942	NA
CXCL1/GROa	SCGF-b	27	0.0109798	0.0235104	0.644532	0.959942	NA
CXCL1/GROa	TNF-b	4	0.328266	0.350087	0.447399	0.959942	NA
CXCL1/GROa	TRAIL	6	0.0287771	0.106271	0.799951	0.959942	NA
CXCL1/GROa	VEGF	65	0.029139	0.0229302	0.208484	0.959942	NA
CXCL10/IP-10	CCL11/eotaxin-1	11	-0.0273038	0.229958	0.908094	0.934127	NA
CXCL10/IP-10	CCL2/MCP-1	3	0.64637	0.744462	0.544825	0.934127	NA
CXCL10/IP-10	CCL3/MIP-1a	19	-0.0598568	0.0928356	0.527688	0.934127	NA
CXCL10/IP-10	CCL4/MIP-1b	15	-0.0232622	0.0592593	0.701013	0.934127	NA
CXCL10/IP-10	CCL7/MCP-3	51	0.0254425	0.0202597	0.215138	0.738169	NA
CXCL10/IP-10	CXCL1/GROa	35	0.00988189	0.0297826	0.742138	0.934127	NA
CXCL10/IP-10	CXCL10/IP-10	8	1	0.140523	0.000387227	0.00929344	Full
CXCL10/IP-10	CXCL12/SDF-1a	17	0.269462	0.171451	0.136882	0.738169	NA
CXCL10/IP-10	CXCL8/IL-8	3	1.03964	0.390354	0.228663	0.738169	NA
CXCL10/IP-10	CXCL9/MIG	8	0.302444	0.786661	0.713891	0.934127	NA
CXCL10/IP-10	FGF-b	45	0.0263259	0.0373303	0.48448	0.934127	NA
CXCL10/IP-10	HGF	10	-0.20106	0.1937	0.329626	0.85702	NA
CXCL10/IP-10	IL-16	36	0.0245609	0.0263076	0.357092	0.85702	NA
CXCL10/IP-10	IL-18	6	0.263883	0.420688	0.564511	0.934127	NA
CXCL10/IP-10	IL-1ra	32	0.00982969	0.0435801	0.823077	0.934127	NA
CXCL10/IP-10	IL-2ra	14	0.182323	0.149498	0.246056	0.738169	NA
CXCL10/IP-10	IL-9	8	-0.0718245	0.254345	0.787133	0.934127	NA
CXCL10/IP-10	M-CSF/CSF-1	4	0.835609	0.433845	0.193949	0.738169	NA
CXCL10/IP-10	MIF	6	0.426063	1.08531	0.714656	0.934127	NA
CXCL10/IP-10	RANTES	12	-0.0262359	0.129094	0.84303	0.934127	NA
CXCL10/IP-10	SCGF-b	25	-0.00213716	0.0255754	0.934127	0.934127	NA
CXCL10/IP-10	TNF-b	4	0.683721	0.420018	0.245096	0.738169	NA
CXCL10/IP-10	TRAIL	5	0.0132723	0.142227	0.931534	0.934127	NA
CXCL10/IP-10	VEGF	41	0.0518286	0.0297785	0.0896619	0.738169	NA
CXCL12/SDF-1a	CCL11/eotaxin-1	11	0.353517	0.179531	0.0804574	0.643659	NA
CXCL12/SDF-1a	CCL2/MCP-1	3	0.426253	0.708207	0.655081	0.982621	NA
CXCL12/SDF-1a	CCL3/MIP-1a	21	0.0315973	0.0865109	0.718966	0.988858	NA
CXCL12/SDF-1a	CCL4/MIP-1b	19	-0.00068386	0.0482553	0.988858	0.988858	NA
CXCL12/SDF-1a	CCL7/MCP-3	51	0.0170129	0.0180065	0.349388	0.945386	NA
CXCL12/SDF-1a	CXCL1/GROa	37	0.00734098	0.0235255	0.756859	0.988858	NA
CXCL12/SDF-1a	CXCL10/IP-10	8	-0.0670507	0.136063	0.639673	0.982621	NA
CXCL12/SDF-1a	CXCL12/SDF-1a	17	1	0.163049	1.91504e-05	0.000459609	Full
CXCL12/SDF-1a	CXCL8/IL-8	3	0.503498	0.342428	0.380217	0.945386	NA
CXCL12/SDF-1a	CXCL9/MIG	8	0.0251935	0.310908	0.938052	0.988858	NA
CXCL12/SDF-1a	FGF-b	47	-0.0271957	0.0306726	0.379984	0.945386	NA
CXCL12/SDF-1a	HGF	10	0.0872578	0.184263	0.648475	0.982621	NA
CXCL12/SDF-1a	IL-16	39	-0.0477276	0.0249494	0.0635145	0.643659	NA
CXCL12/SDF-1a	IL-18	6	-0.409329	0.400196	0.364214	0.945386	NA
CXCL12/SDF-1a	IL-1ra	31	-0.035849	0.0414238	0.393911	0.945386	NA
CXCL12/SDF-1a	IL-2ra	14	0.0161709	0.142215	0.91135	0.988858	NA
CXCL12/SDF-1a	IL-9	8	0.205815	0.202642	0.348983	0.945386	NA
CXCL12/SDF-1a	M-CSF/CSF-1	4	0.268852	0.412704	0.581617	0.982621	NA
CXCL12/SDF-1a	MIF	6	0.609507	0.974602	0.565624	0.982621	NA
CXCL12/SDF-1a	RANTES	12	0.051343	0.0977313	0.61079	0.982621	NA
CXCL12/SDF-1a	SCGF-b	27	0.00191205	0.0242672	0.937826	0.988858	NA
CXCL12/SDF-1a	TNF-b	4	0.222495	0.79264	0.805312	0.988858	NA
CXCL12/SDF-1a	TRAIL	5	-0.00735466	0.1353	0.960067	0.988858	NA
CXCL12/SDF-1a	VEGF	49	0.0366376	0.0265178	0.17362	0.945386	NA
CXCL8/IL-8	CCL11/eotaxin-1	11	0.335977	0.159733	0.0647633	0.837622	NA
CXCL8/IL-8	CCL2/MCP-1	3	0.870014	0.622958	0.395599	0.837622	NA
CXCL8/IL-8	CCL3/MIP-1a	34	-0.0629568	0.0536603	0.249355	0.837622	NA
CXCL8/IL-8	CCL4/MIP-1b	20	0.0132161	0.0366829	0.722832	0.860956	NA
CXCL8/IL-8	CCL7/MCP-3	51	-0.0130895	0.0159527	0.415893	0.837622	NA
CXCL8/IL-8	CXCL1/GROa	57	-0.0421405	0.0320984	0.194683	0.837622	NA
CXCL8/IL-8	CXCL10/IP-10	8	-0.0492195	0.171401	0.783649	0.860956	NA
CXCL8/IL-8	CXCL12/SDF-1a	17	0.0100685	0.158781	0.950276	0.950276	NA
CXCL8/IL-8	CXCL8/IL-8	3	1	0.308773	0.190659	0.837622	NA
CXCL8/IL-8	CXCL9/MIG	8	0.295079	0.281628	0.335109	0.837622	NA
CXCL8/IL-8	FGF-b	48	-0.00808719	0.0280149	0.774127	0.860956	NA
CXCL8/IL-8	HGF	12	0.0863922	0.120705	0.490534	0.860956	NA
CXCL8/IL-8	IL-16	58	0.00990642	0.0175991	0.575754	0.860956	NA
CXCL8/IL-8	IL-18	7	-0.23905	0.248456	0.380167	0.837622	NA
CXCL8/IL-8	IL-1ra	33	-0.0323976	0.0382667	0.403691	0.837622	NA
CXCL8/IL-8	IL-2ra	14	0.0346624	0.126792	0.78921	0.860956	NA
CXCL8/IL-8	IL-9	8	0.10701	0.183833	0.581694	0.860956	NA
CXCL8/IL-8	M-CSF/CSF-1	4	0.366952	0.363311	0.418811	0.837622	NA
CXCL8/IL-8	MIF	6	0.413201	0.883154	0.664232	0.860956	NA
CXCL8/IL-8	RANTES	12	-0.0375175	0.0781958	0.641698	0.860956	NA
CXCL8/IL-8	SCGF-b	27	-0.00146501	0.0224561	0.948503	0.950276	NA
CXCL8/IL-8	TNF-b	4	0.544439	0.3992	0.305833	0.837622	NA
CXCL8/IL-8	TRAIL	6	-0.0754892	0.108156	0.523643	0.860956	NA
CXCL8/IL-8	VEGF	65	0.0361519	0.0243732	0.14299	0.837622	NA
CXCL9/MIG	CCL11/eotaxin-1	11	0.0659238	0.189962	0.736541	0.989264	NA
CXCL9/MIG	CCL2/MCP-1	3	1.14751	0.744448	0.366371	0.989264	NA
CXCL9/MIG	CCL3/MIP-1a	18	-0.0553403	0.102242	0.59578	0.989264	NA
CXCL9/MIG	CCL4/MIP-1b	14	0.0150503	0.0893403	0.869027	0.989264	NA
CXCL9/MIG	CCL7/MCP-3	51	-0.00195175	0.019382	0.9202	0.989264	NA
CXCL9/MIG	CXCL1/GROa	33	-0.0122018	0.0266303	0.650011	0.989264	NA
CXCL9/MIG	CXCL10/IP-10	8	-0.0880707	0.350337	0.809902	0.989264	NA
CXCL9/MIG	CXCL12/SDF-1a	17	0.0993277	0.171452	0.570963	0.989264	NA
CXCL9/MIG	CXCL8/IL-8	3	0.446918	0.359967	0.431661	0.989264	NA
CXCL9/MIG	CXCL9/MIG	8	1	0.326748	0.0222118	0.533083	Sufficient
CXCL9/MIG	FGF-b	46	-0.0101178	0.0397228	0.800133	0.989264	NA
CXCL9/MIG	HGF	10	-0.000420296	0.193699	0.998322	0.998322	NA
CXCL9/MIG	IL-16	36	-0.0156587	0.0263079	0.555644	0.989264	NA
CXCL9/MIG	IL-18	6	-0.0402608	0.5806	0.948044	0.989264	NA
CXCL9/MIG	IL-1ra	31	-0.0168771	0.0420598	0.691168	0.989264	NA
CXCL9/MIG	IL-2ra	14	0.122644	0.149497	0.427997	0.989264	NA
CXCL9/MIG	IL-9	8	0.0190899	0.213026	0.931511	0.989264	NA
CXCL9/MIG	M-CSF/CSF-1	4	0.0574193	0.433849	0.906823	0.989264	NA
CXCL9/MIG	MIF	6	0.277432	1.38911	0.851442	0.989264	NA
CXCL9/MIG	RANTES	11	-0.0366589	0.136489	0.794305	0.989264	NA
CXCL9/MIG	SCGF-b	27	-0.0226728	0.0264682	0.3998	0.989264	NA
CXCL9/MIG	TNF-b	4	0.389035	0.420008	0.452097	0.989264	NA
CXCL9/MIG	TRAIL	5	-0.0689484	0.142228	0.66103	0.989264	NA
CXCL9/MIG	VEGF	42	0.0400304	0.0422218	0.348773	0.989264	NA
FGF-b	CCL11/eotaxin-1	11	0.409732	0.228077	0.105983	0.508717	NA
FGF-b	CCL2/MCP-1	3	0.937386	0.710008	0.412684	0.550245	NA
FGF-b	CCL3/MIP-1a	21	0.115286	0.0930987	0.230679	0.550245	NA
FGF-b	CCL4/MIP-1b	17	-0.0783344	0.0594458	0.207362	0.550245	NA
FGF-b	CCL7/MCP-3	51	0.00184417	0.0180516	0.919046	0.919046	NA
FGF-b	CXCL1/GROa	38	-0.0213703	0.0253618	0.405005	0.550245	NA
FGF-b	CXCL10/IP-10	8	-0.142626	0.134099	0.328436	0.550245	NA
FGF-b	CXCL12/SDF-1a	17	-0.0614883	0.190891	0.751814	0.859216	NA
FGF-b	CXCL8/IL-8	3	0.692891	0.422043	0.348287	0.550245	NA
FGF-b	CXCL9/MIG	8	-0.452157	0.311699	0.197076	0.550245	NA
FGF-b	FGF-b	48	1	0.0306482	1.873e-33	4.49521e-32	Full
FGF-b	HGF	10	0.182991	0.265894	0.510779	0.645195	NA
FGF-b	IL-16	39	-0.0310408	0.0269639	0.257037	0.550245	NA
FGF-b	IL-18	6	-0.458749	0.401221	0.31666	0.550245	NA
FGF-b	IL-1ra	32	-0.0818125	0.0437945	0.0715435	0.454002	NA
FGF-b	IL-2ra	14	0.145786	0.142579	0.326719	0.550245	NA
FGF-b	IL-9	8	0.220479	0.246253	0.405093	0.550245	NA
FGF-b	M-CSF/CSF-1	4	-0.104218	0.41377	0.824658	0.893467	NA
FGF-b	MIF	6	1.59011	1.2078	0.258361	0.550245	NA
FGF-b	RANTES	12	-0.142477	0.123613	0.275878	0.550245	NA
FGF-b	SCGF-b	27	0.0463249	0.0249949	0.0756671	0.454002	NA
FGF-b	TNF-b	4	0.0823049	0.400623	0.856239	0.893467	NA
FGF-b	TRAIL	5	-0.0876812	0.135645	0.564064	0.676877	NA
FGF-b	VEGF	49	0.0506317	0.0265859	0.0629816	0.454002	NA
G-CSF/CSF-3	CCL11/eotaxin-1	11	0.395939	0.179285	0.0545847	0.54108	NA
G-CSF/CSF-3	CCL2/MCP-1	3	1.10049	0.707225	0.36363	0.845224	NA
G-CSF/CSF-3	CCL3/MIP-1a	21	-0.0153154	0.0936751	0.871856	0.997887	NA
G-CSF/CSF-3	CCL4/MIP-1b	17	0.0472194	0.0572752	0.422612	0.845224	NA
G-CSF/CSF-3	CCL7/MCP-3	51	-0.0059325	0.0179806	0.742852	0.997887	NA
G-CSF/CSF-3	CXCL1/GROa	39	-0.0045735	0.0230961	0.844113	0.997887	NA
G-CSF/CSF-3	CXCL10/IP-10	8	-0.218411	0.133572	0.153134	0.735042	NA
G-CSF/CSF-3	CXCL12/SDF-1a	17	-0.0331019	0.16287	0.841678	0.997887	NA
G-CSF/CSF-3	CXCL8/IL-8	3	-0.0485405	0.341962	0.910233	0.997887	NA
G-CSF/CSF-3	CXCL9/MIG	8	-0.189058	0.310477	0.5649	0.997887	NA
G-CSF/CSF-3	FGF-b	46	-0.0382179	0.0307234	0.220111	0.845224	NA
G-CSF/CSF-3	HGF	10	-0.207063	0.18401	0.293095	0.845224	NA
G-CSF/CSF-3	IL-16	39	0.0228475	0.0262256	0.389267	0.845224	NA
G-CSF/CSF-3	IL-18	6	-0.0119489	0.399646	0.97758	0.997887	NA
G-CSF/CSF-3	IL-1ra	31	-0.0390908	0.0400144	0.33669	0.845224	NA
G-CSF/CSF-3	IL-2ra	14	0.285249	0.142019	0.0676351	0.54108	NA
G-CSF/CSF-3	IL-9	8	0.116828	0.20237	0.584732	0.997887	NA
G-CSF/CSF-3	M-CSF/CSF-1	4	-0.0388987	0.412147	0.933411	0.997887	NA
G-CSF/CSF-3	MIF	6	1.19307	1.24249	0.391321	0.845224	NA
G-CSF/CSF-3	RANTES	12	0.00556064	0.0880323	0.950879	0.997887	NA
G-CSF/CSF-3	SCGF-b	27	-0.0542145	0.0273662	0.0586846	0.54108	NA
G-CSF/CSF-3	TNF-b	4	0.208307	0.399045	0.653717	0.997887	NA
G-CSF/CSF-3	TRAIL	5	-0.000388349	0.135114	0.997887	0.997887	NA
G-CSF/CSF-3	VEGF	49	0.0487348	0.0296826	0.107293	0.643761	NA
HGF	CCL11/eotaxin-1	11	0.209941	0.176855	0.265584	0.951092	NA
HGF	CCL2/MCP-1	3	1.04993	0.597985	0.329595	0.951092	NA
HGF	CCL3/MIP-1a	34	0.0152167	0.0619122	0.807424	0.951092	NA
HGF	CCL4/MIP-1b	20	0.0271788	0.0348149	0.445145	0.951092	NA
HGF	CCL7/MCP-3	51	0.00627206	0.0152842	0.683328	0.951092	NA
HGF	CXCL1/GROa	57	0.0214829	0.018119	0.240856	0.951092	NA
HGF	CXCL10/IP-10	8	-0.00734336	0.114841	0.951092	0.951092	NA
HGF	CXCL12/SDF-1a	17	0.0991703	0.156804	0.536618	0.951092	NA
HGF	CXCL8/IL-8	3	0.467258	0.295837	0.359326	0.951092	NA
HGF	CXCL9/MIG	8	0.0593168	0.269697	0.833211	0.951092	NA
HGF	FGF-b	48	-0.00532488	0.0263909	0.840986	0.951092	NA
HGF	HGF	12	1	0.111973	4.43556e-06	0.000106453	Full
HGF	IL-16	58	0.00910838	0.0172692	0.599976	0.951092	NA
HGF	IL-18	7	0.191265	0.217916	0.420273	0.951092	NA
HGF	IL-1ra	33	-0.103484	0.0445917	0.0270525	0.32463	Sufficient
HGF	IL-2ra	14	0.0083445	0.126112	0.948334	0.951092	NA
HGF	IL-9	8	0.242508	0.1854	0.238739	0.951092	NA
HGF	M-CSF/CSF-1	4	-0.0951551	0.423366	0.843041	0.951092	NA
HGF	MIF	6	-0.0869388	0.845611	0.923061	0.951092	NA
HGF	RANTES	12	-0.0119364	0.108911	0.914897	0.951092	NA
HGF	SCGF-b	27	-0.0103252	0.0222657	0.646855	0.951092	NA
HGF	TNF-b	4	0.0391203	0.34048	0.919022	0.951092	NA
HGF	TRAIL	6	0.106937	0.144263	0.499693	0.951092	NA
HGF	VEGF	66	0.0238738	0.022386	0.290223	0.951092	NA
IL-16	CCL11/eotaxin-1	11	0.0479557	0.156569	0.76635	0.91613	NA
IL-16	CCL2/MCP-1	3	0.325366	0.610896	0.688445	0.91613	NA
IL-16	CCL3/MIP-1a	34	-0.0132267	0.0522058	0.801614	0.91613	NA
IL-16	CCL4/MIP-1b	20	-0.0175896	0.0359029	0.630108	0.91613	NA
IL-16	CCL7/MCP-3	51	0.0153063	0.015618	0.331879	0.91613	NA
IL-16	CXCL1/GROa	57	0.0116706	0.0186598	0.534271	0.91613	NA
IL-16	CXCL10/IP-10	8	-0.169237	0.13331	0.251278	0.91613	NA
IL-16	CXCL12/SDF-1a	17	0.0420287	0.141264	0.770151	0.91613	NA
IL-16	CXCL8/IL-8	3	-0.0993472	0.302545	0.798014	0.91613	NA
IL-16	CXCL9/MIG	8	-0.223236	0.275855	0.449263	0.91613	NA
IL-16	FGF-b	48	0.0170121	0.0292467	0.563624	0.91613	NA
IL-16	HGF	12	0.0964011	0.116419	0.426959	0.91613	NA
IL-16	IL-16	58	1	0.0169555	4.22397e-52	1.01375e-50	Full
IL-16	IL-18	7	0.538595	0.228159	0.0647021	0.776426	NA
IL-16	IL-1ra	33	0.000945318	0.035783	0.979093	0.989159	NA
IL-16	IL-2ra	14	-0.215994	0.159372	0.200291	0.91613	NA
IL-16	IL-9	8	-0.00255023	0.180062	0.989159	0.989159	NA
IL-16	M-CSF/CSF-1	4	0.164914	0.356264	0.688922	0.91613	NA
IL-16	MIF	6	-0.0807359	0.865043	0.930128	0.989159	NA
IL-16	RANTES	12	0.0756934	0.0775718	0.352185	0.91613	NA
IL-16	SCGF-b	27	-0.015972	0.0219738	0.474059	0.91613	NA
IL-16	TNF-b	4	0.933143	0.347927	0.115439	0.91613	NA
IL-16	TRAIL	6	0.0553131	0.105498	0.627779	0.91613	NA
IL-16	VEGF	65	0.0335835	0.0258041	0.197834	0.91613	NA
IL-18	CCL11/eotaxin-1	11	-0.116291	0.246786	0.648695	0.912806	NA
IL-18	CCL2/MCP-1	3	0.758385	0.883953	0.548579	0.912806	NA
IL-18	CCL3/MIP-1a	22	0.0806765	0.0924957	0.39344	0.78688	NA
IL-18	CCL4/MIP-1b	17	0.0463521	0.0963279	0.637325	0.912806	NA
IL-18	CCL7/MCP-3	51	-0.0232705	0.0231499	0.319735	0.78688	NA
IL-18	CXCL1/GROa	35	0.0107254	0.0301919	0.724671	0.915374	NA
IL-18	CXCL10/IP-10	8	-0.14779	0.100158	0.190511	0.78688	NA
IL-18	CXCL12/SDF-1a	17	0.221844	0.140446	0.135059	0.78688	NA
IL-18	CXCL8/IL-8	3	0.0336804	0.383503	0.944233	0.944233	NA
IL-18	CXCL9/MIG	8	0.140129	0.459113	0.770513	0.924615	NA
IL-18	FGF-b	46	0.046225	0.0424385	0.281985	0.78688	NA
IL-18	HGF	12	0.181863	0.13465	0.206583	0.78688	NA
IL-18	IL-16	37	-0.0204167	0.0448678	0.65189	0.912806	NA
IL-18	IL-18	8	1	0.228043	0.00464229	0.111415	Sufficient
IL-18	IL-1ra	32	0.0270991	0.0580243	0.643852	0.912806	NA
IL-18	IL-2ra	14	0.120758	0.0982756	0.242711	0.78688	NA
IL-18	IL-9	8	0.0215481	0.285558	0.942302	0.944233	NA
IL-18	M-CSF/CSF-1	4	0.350874	0.323762	0.391742	0.78688	NA
IL-18	MIF	6	1.89178	1.77142	0.345711	0.78688	NA
IL-18	RANTES	12	0.0322417	0.174157	0.856828	0.944233	NA
IL-18	SCGF-b	27	0.00489052	0.0382894	0.899389	0.944233	NA
IL-18	TNF-b	4	-0.293624	0.624695	0.684604	0.912806	NA
IL-18	TRAIL	6	0.355415	0.144679	0.0699488	0.78688	NA
IL-18	VEGF	45	-0.0520443	0.0409075	0.210124	0.78688	NA
IL-1ra	CCL11/eotaxin-1	11	0.0623099	0.156539	0.699873	0.982911	NA
IL-1ra	CCL2/MCP-1	3	0.198754	0.735278	0.831931	0.982911	NA
IL-1ra	CCL3/MIP-1a	34	0.0068601	0.052192	0.89625	0.982911	NA
IL-1ra	CCL4/MIP-1b	20	-0.0137531	0.035906	0.706183	0.982911	NA
IL-1ra	CCL7/MCP-3	51	0.00802137	0.015614	0.609751	0.982911	NA
IL-1ra	CXCL1/GROa	57	0.00968749	0.0184018	0.600698	0.982911	NA
IL-1ra	CXCL10/IP-10	8	-0.191957	0.150473	0.249225	0.982911	NA
IL-1ra	CXCL12/SDF-1a	17	0.0869543	0.205092	0.6776	0.982911	NA
IL-1ra	CXCL8/IL-8	3	0.101011	0.302471	0.794813	0.982911	NA
IL-1ra	CXCL9/MIG	8	-0.12696	0.275792	0.66148	0.982911	NA
IL-1ra	FGF-b	48	-0.00205841	0.0288715	0.943472	0.982911	NA
IL-1ra	HGF	12	0.0231115	0.116347	0.846522	0.982911	NA
IL-1ra	IL-16	58	0.0017531	0.0175397	0.920741	0.982911	NA
IL-1ra	IL-18	7	0.161602	0.282766	0.592389	0.982911	NA
IL-1ra	IL-1ra	33	1	0.0340601	3.45022e-24	8.28053e-23	Full
IL-1ra	IL-2ra	14	0.215168	0.124223	0.108853	0.982911	NA
IL-1ra	IL-9	8	0.271709	0.198097	0.219267	0.982911	NA
IL-1ra	M-CSF/CSF-1	4	-0.0116991	0.484027	0.982911	0.982911	NA
IL-1ra	MIF	6	0.0915242	0.864392	0.920773	0.982911	NA
IL-1ra	RANTES	12	0.0521178	0.0766248	0.511836	0.982911	NA
IL-1ra	SCGF-b	27	-0.0242872	0.0226262	0.293338	0.982911	NA
IL-1ra	TNF-b	4	0.717634	0.347829	0.175171	0.982911	NA
IL-1ra	TRAIL	6	0.0165783	0.105456	0.882699	0.982911	NA
IL-1ra	VEGF	65	0.0117317	0.0273196	0.669081	0.982911	NA
IL-2ra	CCL11/eotaxin-1	11	-0.0438555	0.188743	0.82146	0.99452	NA
IL-2ra	CCL2/MCP-1	3	0.236662	0.744541	0.804072	0.99452	NA
IL-2ra	CCL3/MIP-1a	19	0.0356841	0.08712	0.687216	0.99452	NA
IL-2ra	CCL4/MIP-1b	15	-0.0552852	0.0592652	0.367902	0.874004	NA
IL-2ra	CCL7/MCP-3	50	0.0325556	0.0189302	0.0919165	0.874004	NA
IL-2ra	CXCL1/GROa	35	0.0215746	0.0257513	0.408167	0.874004	NA
IL-2ra	CXCL10/IP-10	8	0.117066	0.14062	0.437002	0.874004	NA
IL-2ra	CXCL12/SDF-1a	17	-0.0456797	0.209068	0.829991	0.99452	NA
IL-2ra	CXCL8/IL-8	3	-0.122743	0.360007	0.790816	0.99452	NA
IL-2ra	CXCL9/MIG	8	0.403445	0.326857	0.263233	0.874004	NA
IL-2ra	FGF-b	44	0.0220773	0.0367245	0.550964	0.99452	NA
IL-2ra	HGF	10	0.23653	0.193721	0.256853	0.874004	NA
IL-2ra	IL-16	36	-0.0214323	0.0263104	0.420974	0.874004	NA
IL-2ra	IL-18	6	-0.0194283	0.420733	0.965382	0.99452	NA
IL-2ra	IL-1ra	32	-0.0154205	0.0573712	0.789935	0.99452	NA
IL-2ra	IL-2ra	14	1	0.149466	2.22643e-05	0.000534344	Full
IL-2ra	IL-9	8	-0.233556	0.213048	0.315004	0.874004	NA
IL-2ra	M-CSF/CSF-1	4	0.0225171	0.54831	0.970974	0.99452	NA
IL-2ra	MIF	5	-0.00903695	1.21219	0.99452	0.99452	NA
IL-2ra	RANTES	12	0.00241636	0.104366	0.981984	0.99452	NA
IL-2ra	SCGF-b	26	0.0235013	0.0288396	0.423145	0.874004	NA
IL-2ra	TNF-b	4	0.800601	0.420015	0.1969	0.874004	NA
IL-2ra	TRAIL	5	-0.112656	0.200175	0.612895	0.99452	NA
IL-2ra	VEGF	43	-0.0290099	0.0337939	0.395642	0.874004	NA
IL-9	CCL11/eotaxin-1	11	0.366609	0.201021	0.1015	0.591924	NA
IL-9	CCL2/MCP-1	3	0.953669	0.744944	0.422163	0.658941	NA
IL-9	CCL3/MIP-1a	19	0.102953	0.0871673	0.253826	0.591924	NA
IL-9	CCL4/MIP-1b	16	-0.0508454	0.0592478	0.405246	0.658941	NA
IL-9	CCL7/MCP-3	51	0.0239331	0.0194951	0.225444	0.591924	NA
IL-9	CXCL1/GROa	36	0.0460654	0.0269812	0.0968814	0.591924	NA
IL-9	CXCL10/IP-10	8	-0.0842983	0.140697	0.57099	0.695851	NA
IL-9	CXCL12/SDF-1a	17	0.0970765	0.171565	0.579876	0.695851	NA
IL-9	CXCL8/IL-8	3	0.718152	0.360197	0.295962	0.591924	NA
IL-9	CXCL9/MIG	8	0.321362	0.388062	0.439294	0.658941	NA
IL-9	FGF-b	45	0.0430038	0.0393574	0.280633	0.591924	NA
IL-9	HGF	10	0.239674	0.193827	0.251329	0.591924	NA
IL-9	IL-16	35	0.0115642	0.026333	0.663414	0.758188	NA
IL-9	IL-18	6	-0.311312	0.420963	0.500639	0.695851	NA
IL-9	IL-1ra	32	-0.0647434	0.0440044	0.151625	0.591924	NA
IL-9	IL-2ra	14	0.246677	0.149595	0.125067	0.591924	NA
IL-9	IL-9	8	1	0.213106	0.00335215	0.0804515	Sufficient
IL-9	M-CSF/CSF-1	4	0.29945	0.434136	0.561628	0.695851	NA
IL-9	MIF	6	-0.213036	1.02517	0.845533	0.922399	NA
IL-9	RANTES	12	-0.0137315	0.0927265	0.885219	0.923706	NA
IL-9	SCGF-b	25	-0.0259442	0.0283272	0.369235	0.658941	NA
IL-9	TNF-b	4	0.943215	0.420248	0.153947	0.591924	NA
IL-9	TRAIL	5	0.00648665	0.163202	0.970793	0.970793	NA
IL-9	VEGF	43	0.0376905	0.0293761	0.206687	0.591924	NA
M-CSF/CSF-1	CCL11/eotaxin-1	11	0.0827012	0.161302	0.620499	0.879744	NA
M-CSF/CSF-1	CCL2/MCP-1	3	0.0642156	0.628937	0.935224	0.935224	NA
M-CSF/CSF-1	CCL3/MIP-1a	34	0.0213628	0.054271	0.696464	0.879744	NA
M-CSF/CSF-1	CCL4/MIP-1b	20	-0.00832686	0.037331	0.826004	0.901096	NA
M-CSF/CSF-1	CCL7/MCP-3	51	-0.0251911	0.0162371	0.127229	0.6107	NA
M-CSF/CSF-1	CXCL1/GROa	57	-0.0128495	0.0189856	0.501369	0.879744	NA
M-CSF/CSF-1	CXCL10/IP-10	8	0.070578	0.1429	0.638937	0.879744	NA
M-CSF/CSF-1	CXCL12/SDF-1a	17	-0.0618866	0.145477	0.676582	0.879744	NA
M-CSF/CSF-1	CXCL8/IL-8	3	0.627733	0.311934	0.293598	0.879744	NA
M-CSF/CSF-1	CXCL9/MIG	8	-0.12077	0.284503	0.686004	0.879744	NA
M-CSF/CSF-1	FGF-b	48	0.00377477	0.0274021	0.891035	0.929776	NA
M-CSF/CSF-1	HGF	12	0.175947	0.122927	0.182842	0.626888	NA
M-CSF/CSF-1	IL-16	58	-0.00696736	0.0175928	0.693585	0.879744	NA
M-CSF/CSF-1	IL-18	7	0.557941	0.24391	0.0708715	0.609545	NA
M-CSF/CSF-1	IL-1ra	33	-0.0645721	0.0351987	0.0761931	0.609545	NA
M-CSF/CSF-1	IL-2ra	14	-0.181162	0.128048	0.182547	0.626888	NA
M-CSF/CSF-1	IL-9	8	-0.161691	0.185728	0.417448	0.879744	NA
M-CSF/CSF-1	M-CSF/CSF-1	4	1	0.366726	0.112286	0.6107	NA
M-CSF/CSF-1	MIF	6	-0.681211	0.892261	0.487731	0.879744	NA
M-CSF/CSF-1	RANTES	12	0.0192828	0.0789621	0.812011	0.901096	NA
M-CSF/CSF-1	SCGF-b	27	0.0170084	0.0226959	0.460607	0.879744	NA
M-CSF/CSF-1	TNF-b	4	0.656382	0.520924	0.334764	0.879744	NA
M-CSF/CSF-1	TRAIL	6	-0.0473215	0.148924	0.766567	0.901096	NA
M-CSF/CSF-1	VEGF	65	0.0428855	0.0236098	0.0740633	0.609545	NA
MIF	CCL11/eotaxin-1	11	0.0124327	0.189187	0.94904	0.94904	NA
MIF	CCL2/MCP-1	3	-0.356393	0.94347	0.770068	0.856554	NA
MIF	CCL3/MIP-1a	19	0.0558527	0.104143	0.598694	0.856554	NA
MIF	CCL4/MIP-1b	16	0.00572376	0.073572	0.93909	0.94904	NA
MIF	CCL7/MCP-3	51	-0.0068262	0.0189735	0.72056	0.856554	NA
MIF	CXCL1/GROa	34	0.0176158	0.0266358	0.513116	0.856554	NA
MIF	CXCL10/IP-10	8	0.0847506	0.193909	0.677357	0.856554	NA
MIF	CXCL12/SDF-1a	17	0.289344	0.171873	0.112974	0.856554	NA
MIF	CXCL8/IL-8	3	0.567738	0.425968	0.409783	0.856554	NA
MIF	CXCL9/MIG	8	-0.16489	0.422181	0.709608	0.856554	NA
MIF	FGF-b	45	-0.00981365	0.0324835	0.764023	0.856554	NA
MIF	HGF	10	0.12191	0.203872	0.566395	0.856554	NA
MIF	IL-16	35	0.0188857	0.0263803	0.479087	0.856554	NA
MIF	IL-18	6	0.245171	0.428154	0.597549	0.856554	NA
MIF	IL-1ra	30	-0.0757294	0.0427907	0.0876576	0.856554	NA
MIF	IL-2ra	14	0.202468	0.149864	0.201615	0.856554	NA
MIF	IL-9	8	-0.154795	0.238953	0.541091	0.856554	NA
MIF	M-CSF/CSF-1	4	0.13529	0.434914	0.785174	0.856554	NA
MIF	MIF	6	1	1.02672	0.385219	0.856554	NA
MIF	RANTES	12	-0.0376153	0.11813	0.756715	0.856554	NA
MIF	SCGF-b	26	-0.0288937	0.0256079	0.270342	0.856554	NA
MIF	TNF-b	4	0.258522	0.421052	0.601756	0.856554	NA
MIF	TRAIL	5	-0.0785878	0.15741	0.651914	0.856554	NA
MIF	VEGF	44	0.0240696	0.0289415	0.410301	0.856554	NA
PDGFbb	CCL11/eotaxin-1	11	0.125695	0.198046	0.541436	0.902454	NA
PDGFbb	CCL2/MCP-1	3	0.562145	0.58699	0.513762	0.902454	NA
PDGFbb	CCL3/MIP-1a	34	0.103372	0.0498709	0.0463272	0.555927	Sufficient
PDGFbb	CCL4/MIP-1b	20	-0.0208225	0.0341359	0.549494	0.902454	NA
PDGFbb	CCL7/MCP-3	51	0.0316825	0.0150004	0.0397983	0.555927	Sufficient
PDGFbb	CXCL1/GROa	57	0.0302483	0.0177536	0.0940656	0.752525	NA
PDGFbb	CXCL10/IP-10	8	0.0403863	0.112652	0.732242	0.915603	NA
PDGFbb	CXCL12/SDF-1a	17	0.0805957	0.17186	0.645841	0.915603	NA
PDGFbb	CXCL8/IL-8	3	0.405439	0.425632	0.515465	0.902454	NA
PDGFbb	CXCL9/MIG	8	0.201411	0.26447	0.475178	0.902454	NA
PDGFbb	FGF-b	48	-0.0232012	0.0265565	0.386845	0.902454	NA
PDGFbb	HGF	12	-0.0270657	0.109026	0.808964	0.915603	NA
PDGFbb	IL-16	58	0.00679947	0.0192106	0.724711	0.915603	NA
PDGFbb	IL-18	7	-0.0340374	0.209767	0.877453	0.915603	NA
PDGFbb	IL-1ra	33	0.00248982	0.0328302	0.940034	0.940034	NA
PDGFbb	IL-2ra	14	-0.0707714	0.119296	0.564034	0.902454	NA
PDGFbb	IL-9	8	0.306496	0.1783	0.136415	0.770027	NA
PDGFbb	M-CSF/CSF-1	4	-0.628958	0.342294	0.207536	0.830144	NA
PDGFbb	MIF	6	0.260505	1.06199	0.818296	0.915603	NA
PDGFbb	RANTES	12	-0.0396083	0.0871334	0.659126	0.915603	NA
PDGFbb	SCGF-b	27	-0.0304223	0.0210297	0.160422	0.770027	NA
PDGFbb	TNF-b	4	-0.377816	0.508521	0.534917	0.902454	NA
PDGFbb	TRAIL	6	-0.0955159	0.100383	0.395224	0.902454	NA
PDGFbb	VEGF	65	-0.00415362	0.0231687	0.858295	0.915603	NA
RANTES	CCL11/eotaxin-1	11	0.406474	0.271841	0.169059	0.649316	NA
RANTES	CCL2/MCP-1	3	-0.0891759	0.86171	0.934352	0.934352	NA
RANTES	CCL3/MIP-1a	18	-0.212923	0.264652	0.432877	0.649316	NA
RANTES	CCL4/MIP-1b	16	0.300154	0.317851	0.361017	0.649316	NA
RANTES	CCL7/MCP-3	50	0.032032	0.0236136	0.181284	0.649316	NA
RANTES	CXCL1/GROa	34	0.0260546	0.0259384	0.322684	0.649316	NA
RANTES	CXCL10/IP-10	8	-0.211436	0.166915	0.252203	0.649316	NA
RANTES	CXCL12/SDF-1a	17	0.27995	0.172047	0.124518	0.649316	NA
RANTES	CXCL8/IL-8	3	0.520263	0.361213	0.386353	0.649316	NA
RANTES	CXCL9/MIG	8	0.194117	0.327959	0.57553	0.79711	NA
RANTES	FGF-b	45	-0.00749581	0.0326265	0.819379	0.893868	NA
RANTES	HGF	10	0.0865856	0.194372	0.667793	0.801352	NA
RANTES	IL-16	36	0.0168621	0.0316649	0.597833	0.79711	NA
RANTES	IL-18	5	-0.46502	0.489556	0.41225	0.649316	NA
RANTES	IL-1ra	32	-0.0403149	0.0461331	0.389125	0.649316	NA
RANTES	IL-2ra	14	0.16516	0.150016	0.292513	0.649316	NA
RANTES	IL-9	8	0.529594	0.213747	0.0479567	0.575481	Sufficient
RANTES	M-CSF/CSF-1	4	0.33148	0.660517	0.665571	0.801352	NA
RANTES	MIF	5	1.35619	1.02821	0.27882	0.649316	NA
RANTES	RANTES	12	1	0.0929202	8.07743e-07	1.93858e-05	Full
RANTES	SCGF-b	27	0.00609893	0.0258859	0.815656	0.893868	NA
RANTES	TNF-b	4	0.0591847	0.42148	0.901193	0.934352	NA
RANTES	TRAIL	5	-0.166338	0.14272	0.328065	0.649316	NA
RANTES	VEGF	42	0.0306032	0.0333994	0.365011	0.649316	NA
SCF	CCL11/eotaxin-1	11	0.310512	0.150314	0.0688362	0.926874	NA
SCF	CCL2/MCP-1	3	0.644652	0.586998	0.470221	0.926874	NA
SCF	CCL3/MIP-1a	34	0.0639203	0.05114	0.220397	0.926874	NA
SCF	CCL4/MIP-1b	20	-0.016281	0.0360058	0.656543	0.926874	NA
SCF	CCL7/MCP-3	51	-0.000586579	0.0150007	0.968967	0.968967	NA
SCF	CXCL1/GROa	57	0.00398071	0.0177647	0.823525	0.926874	NA
SCF	CXCL10/IP-10	8	-0.0515803	0.112654	0.663164	0.926874	NA
SCF	CXCL12/SDF-1a	17	0.0608597	0.135693	0.660196	0.926874	NA
SCF	CXCL8/IL-8	3	0.172827	0.290158	0.658007	0.926874	NA
SCF	CXCL9/MIG	8	0.0523483	0.264476	0.849634	0.926874	NA
SCF	FGF-b	48	0.0081056	0.0255291	0.752298	0.926874	NA
SCF	HGF	12	-0.0387113	0.108522	0.728718	0.926874	NA
SCF	IL-16	58	0.0102237	0.0167674	0.5445	0.926874	NA
SCF	IL-18	7	0.125651	0.209773	0.575287	0.926874	NA
SCF	IL-1ra	33	0.028698	0.0330737	0.392227	0.926874	NA
SCF	IL-2ra	14	-0.120815	0.151028	0.439288	0.926874	NA
SCF	IL-9	8	-0.15373	0.172623	0.407457	0.926874	NA
SCF	M-CSF/CSF-1	4	0.70925	0.449438	0.255286	0.926874	NA
SCF	MIF	6	0.714406	0.829376	0.437604	0.926874	NA
SCF	RANTES	12	0.0355867	0.0872442	0.691945	0.926874	NA
SCF	SCGF-b	27	-0.0315779	0.0246112	0.211235	0.926874	NA
SCF	TNF-b	4	-0.108806	0.33412	0.775604	0.926874	NA
SCF	TRAIL	6	0.0285971	0.104567	0.798024	0.926874	NA
SCF	VEGF	66	0.00226631	0.0251176	0.928388	0.968752	NA
SCGF-b	CCL11/eotaxin-1	11	0.177286	0.18873	0.37207	0.994375	NA
SCGF-b	CCL2/MCP-1	3	0.670908	0.74449	0.533066	0.994375	NA
SCGF-b	CCL3/MIP-1a	19	-0.00500376	0.0889784	0.95581	0.994375	NA
SCGF-b	CCL4/MIP-1b	16	-0.0104719	0.0750581	0.891029	0.994375	NA
SCGF-b	CCL7/MCP-3	50	-0.00688415	0.0189289	0.71769	0.994375	NA
SCGF-b	CXCL1/GROa	34	-0.00706933	0.0258803	0.78649	0.994375	NA
SCGF-b	CXCL10/IP-10	8	-0.0523175	0.140612	0.722628	0.994375	NA
SCGF-b	CXCL12/SDF-1a	17	0.0173811	0.188168	0.927627	0.994375	NA
SCGF-b	CXCL8/IL-8	3	0.667657	0.359977	0.3148	0.994375	NA
SCGF-b	CXCL9/MIG	8	-0.319223	0.326838	0.366437	0.994375	NA
SCGF-b	FGF-b	46	0.00391765	0.0323425	0.904139	0.994375	NA
SCGF-b	HGF	10	0.29174	0.193708	0.170468	0.994375	NA
SCGF-b	IL-16	36	0.0204399	0.0263086	0.442574	0.994375	NA
SCGF-b	IL-18	6	0.213163	0.599736	0.740219	0.994375	NA
SCGF-b	IL-1ra	32	-0.0706876	0.0433686	0.113574	0.908591	NA
SCGF-b	IL-2ra	14	0.00107609	0.149503	0.994375	0.994375	NA
SCGF-b	IL-9	8	0.0540151	0.213035	0.808308	0.994375	NA
SCGF-b	M-CSF/CSF-1	4	-0.0144869	0.43387	0.976396	0.994375	NA
SCGF-b	MIF	6	-0.0449755	1.02454	0.96709	0.994375	NA
SCGF-b	RANTES	12	0.0188832	0.122709	0.880761	0.994375	NA
SCGF-b	SCGF-b	27	1	0.0251294	3.94049e-24	9.45717e-23	Full
SCGF-b	TNF-b	4	0.368436	0.419965	0.472849	0.994375	NA
SCGF-b	TRAIL	5	-0.163361	0.142232	0.334015	0.994375	NA
SCGF-b	VEGF	42	0.0826156	0.029335	0.00750834	0.0901	Sufficient
TNF-a	CCL11/eotaxin-1	11	0.29205	0.294667	0.347524	0.778102	NA
TNF-a	CCL2/MCP-1	3	1.19044	0.746664	0.35663	0.778102	NA
TNF-a	CCL3/MIP-1a	19	0.018303	0.109573	0.86931	0.993833	NA
TNF-a	CCL4/MIP-1b	16	-0.0128347	0.0847185	0.881744	0.993833	NA
TNF-a	CCL7/MCP-3	51	0.031492	0.0195688	0.113977	0.665184	NA
TNF-a	CXCL1/GROa	34	0.0382722	0.026694	0.161348	0.665184	NA
TNF-a	CXCL10/IP-10	8	-0.207947	0.141022	0.190769	0.665184	NA
TNF-a	CXCL12/SDF-1a	17	0.0163581	0.171963	0.925474	0.993833	NA
TNF-a	CXCL8/IL-8	3	0.654161	0.36103	0.321047	0.778102	NA
TNF-a	CXCL9/MIG	8	-0.00266485	0.330787	0.993833	0.993833	NA
TNF-a	FGF-b	46	-0.00665964	0.0328162	0.84012	0.993833	NA
TNF-a	HGF	10	-0.0200752	0.194276	0.920242	0.993833	NA
TNF-a	IL-16	35	-0.00159767	0.0269369	0.953062	0.993833	NA
TNF-a	IL-18	5	0.274297	0.597179	0.677241	0.993833	NA
TNF-a	IL-1ra	31	-0.180191	0.042361	0.000200101	0.00480242	Full
TNF-a	IL-2ra	14	0.206293	0.149942	0.194012	0.665184	NA
TNF-a	IL-9	8	0.121497	0.213654	0.590221	0.993833	NA
TNF-a	M-CSF/CSF-1	4	0.751293	0.435133	0.226385	0.679154	NA
TNF-a	MIF	6	-0.272443	1.24478	0.837466	0.993833	NA
TNF-a	RANTES	12	0.00988651	0.152113	0.949459	0.993833	NA
TNF-a	SCGF-b	25	-0.0219661	0.0298962	0.469921	0.939842	NA
TNF-a	TNF-b	4	1.06724	0.421199	0.126801	0.665184	NA
TNF-a	TRAIL	5	-0.0620664	0.142649	0.692892	0.993833	NA
TNF-a	VEGF	40	0.0903499	0.0320293	0.00757276	0.0908732	Sufficient
TNF-b	CCL11/eotaxin-1	7	-1.07297	0.507174	0.0879961	0.697483	NA
TNF-b	CCL2/MCP-1	3	1.75608	0.765876	0.261815	0.699248	NA
TNF-b	CCL3/MIP-1a	13	-0.110082	0.159524	0.50445	0.804376	NA
TNF-b	CCL4/MIP-1b	9	0.178921	0.199491	0.39957	0.699248	NA
TNF-b	CCL7/MCP-3	37	0.0714667	0.042252	0.0996404	0.697483	NA
TNF-b	CXCL1/GROa	13	0.0526866	0.0369667	0.181838	0.699248	NA
TNF-b	CXCL10/IP-10	5	-0.877946	0.887243	0.395358	0.699248	NA
TNF-b	CXCL12/SDF-1a	14	-0.00216697	0.221123	0.992342	0.992342	NA
TNF-b	CXCL9/MIG	7	0.4983	0.761924	0.541991	0.804376	NA
TNF-b	FGF-b	15	-0.0503433	0.0540862	0.368922	0.699248	NA
TNF-b	HGF	7	0.331867	0.299838	0.318757	0.699248	NA
TNF-b	IL-16	24	-0.0180011	0.0435175	0.683133	0.804376	NA
TNF-b	IL-1ra	20	-0.197603	0.0478122	0.000624792	0.0131206	Full
TNF-b	IL-2ra	12	0.116096	0.200654	0.575665	0.804376	NA
TNF-b	IL-9	7	-0.117849	0.351605	0.751098	0.830161	NA
TNF-b	M-CSF/CSF-1	3	1.1155	0.656586	0.338679	0.699248	NA
TNF-b	MIF	6	0.56962	1.054	0.617581	0.804376	NA
TNF-b	RANTES	6	-0.0992046	0.230802	0.689465	0.804376	NA
TNF-b	SCGF-b	16	0.0267611	0.153392	0.863999	0.907199	NA
TNF-b	TNF-b	4	1	0.431989	0.146648	0.699248	NA
TNF-b	VEGF	29	0.0386792	0.0342596	0.268828	0.699248	NA
TRAIL	CCL11/eotaxin-1	11	0.181544	0.154237	0.269369	0.888005	NA
TRAIL	CCL2/MCP-1	3	0.620079	0.603296	0.491267	0.888005	NA
TRAIL	CCL3/MIP-1a	34	0.0280088	0.0577614	0.631046	0.890889	NA
TRAIL	CCL4/MIP-1b	20	-0.00628469	0.0375553	0.868964	0.951041	NA
TRAIL	CCL7/MCP-3	51	0.043289	0.0154201	0.00715113	0.0858135	Sufficient
TRAIL	CXCL1/GROa	57	0.00174946	0.0184351	0.924741	0.951041	NA
TRAIL	CXCL10/IP-10	8	-0.135182	0.131494	0.343577	0.888005	NA
TRAIL	CXCL12/SDF-1a	17	-0.0124235	0.1395	0.930214	0.951041	NA
TRAIL	CXCL8/IL-8	3	0.254902	0.298621	0.550178	0.888005	NA
TRAIL	CXCL9/MIG	8	-0.260375	0.272249	0.375809	0.888005	NA
TRAIL	FGF-b	48	-0.0162815	0.0273808	0.555003	0.888005	NA
TRAIL	HGF	12	-0.214026	0.113838	0.0895102	0.537061	NA
TRAIL	IL-16	58	0.02425	0.0197564	0.224787	0.888005	NA
TRAIL	IL-18	7	-0.181847	0.222083	0.450137	0.888005	NA
TRAIL	IL-1ra	33	-0.0905852	0.0337329	0.0115317	0.0922537	Sufficient
TRAIL	IL-2ra	14	-0.00769261	0.122699	0.951041	0.951041	NA
TRAIL	IL-9	8	-0.0460251	0.177703	0.804292	0.951041	NA
TRAIL	M-CSF/CSF-1	4	0.0914924	0.351851	0.819161	0.951041	NA
TRAIL	MIF	6	0.340705	0.852098	0.709704	0.946272	NA
TRAIL	RANTES	12	0.0649641	0.0900732	0.487283	0.888005	NA
TRAIL	SCGF-b	27	-0.0164311	0.0215343	0.452593	0.888005	NA
TRAIL	TNF-b	4	0.484862	0.343557	0.293623	0.888005	NA
TRAIL	TRAIL	6	1	0.103771	0.000648486	0.0155637	Full
TRAIL	VEGF	66	0.0127434	0.0260875	0.626875	0.890889	NA
VEGF	CCL11/eotaxin-1	11	0.184186	0.181428	0.336522	0.731842	NA
VEGF	CCL2/MCP-1	3	0.880253	0.603807	0.382756	0.731842	NA
VEGF	CCL3/MIP-1a	34	-0.0667874	0.056573	0.246482	0.731842	NA
VEGF	CCL4/MIP-1b	20	0.00460793	0.0429376	0.915725	0.956844	NA
VEGF	CCL7/MCP-3	51	0.00459592	0.0154357	0.767156	0.956844	NA
VEGF	CXCL1/GROa	57	-0.0190415	0.0182815	0.302168	0.731842	NA
VEGF	CXCL10/IP-10	8	0.0216067	0.115999	0.858374	0.956844	NA
VEGF	CXCL12/SDF-1a	17	0.0379389	0.139606	0.789513	0.956844	NA
VEGF	CXCL8/IL-8	3	0.656658	0.300949	0.27358	0.731842	NA
VEGF	CXCL9/MIG	8	-0.0153713	0.272472	0.956844	0.956844	NA
VEGF	FGF-b	48	-0.00870208	0.0275532	0.753562	0.956844	NA
VEGF	HGF	12	0.0777611	0.126468	0.552377	0.883802	NA
VEGF	IL-16	58	0.0012833	0.0216891	0.953029	0.956844	NA
VEGF	IL-18	7	0.327718	0.222445	0.200677	0.731842	NA
VEGF	IL-1ra	33	-0.085601	0.0342127	0.0178356	0.214027	Sufficient
VEGF	IL-2ra	14	-0.0111056	0.122792	0.929428	0.956844	NA
VEGF	IL-9	8	0.100731	0.177837	0.591645	0.887468	NA
VEGF	M-CSF/CSF-1	4	0.376984	0.35212	0.396414	0.731842	NA
VEGF	MIF	6	1.69578	0.854383	0.118152	0.731842	NA
VEGF	RANTES	12	0.126149	0.0759217	0.127582	0.731842	NA
VEGF	SCGF-b	27	-0.0149899	0.0235087	0.529511	0.883802	NA
VEGF	TNF-b	4	0.390681	0.343848	0.373682	0.731842	NA
VEGF	TRAIL	6	-0.119653	0.103959	0.313868	0.731842	NA
VEGF	VEGF	66	1	0.022389	5.82021e-50	1.39685e-48	Full

## Sheet: S6 MR_HetPval0.05_ivw
Supplementary Data S6: associations between circulating cytokine concentrations excluding heterogenic variants (het P-value < 0.05) from inverse-variance weighted MR analysis
outcome	exposure	nsnp	b	se	pval	Pval_FDR	Sign
bNGF	CXCL12/SDF-1a	13	0.0289223	0.0551319	0.59986	0.805946	NA
bNGF	RANTES	12	-0.050786	0.0486063	0.296095	0.780599	NA
bNGF	TRAIL	2	-0.0786422	0.107354	0.463831	0.805946	NA
bNGF	IL-16	40	0.0202123	0.023528	0.3903	0.780599	NA
bNGF	IL-1ra	27	0.0523904	0.0417934	0.210003	0.77001	NA
bNGF	CXCL1/GROa	28	-0.0449373	0.0196598	0.0222691	0.163307	Sufficient
bNGF	CCL7/MCP-3	42	0.0183922	0.0185275	0.320859	0.780599	NA
bNGF	CXCL10/IP-10	6	0.0138277	0.0707687	0.845085	0.863753	NA
bNGF	FGF-b	16	-0.0134235	0.064858	0.836036	0.863753	NA
bNGF	CCL2/MCP-1	2	-0.156683	0.18233	0.390154	0.780599	NA
bNGF	IL-2ra	4	0.0643601	0.1016	0.526428	0.805946	NA
bNGF	CCL4/MIP-1b	11	0.0108794	0.0246851	0.659411	0.805946	NA
bNGF	CXCL9/MIG	6	0.01659	0.096679	0.863753	0.863753	NA
bNGF	CXCL8/IL-8	3	-0.149984	0.142341	0.292023	0.780599	NA
bNGF	CCL11/eotaxin-1	7	0.0230105	0.0590257	0.696656	0.806655	NA
CCL2/MCP-1	CCL11/eotaxin-1	7	0.295228	0.074772	7.86811e-05	0.000865492	Full
CCL3/MIP-1a	FGF-b	16	0.132817	0.0428424	0.0019344	0.0106392	Full
bNGF	MIF	6	-0.0459397	0.0794263	0.562998	0.805946	NA
bNGF	IL-9	7	0.0553934	0.0895884	0.536372	0.805946	NA
bNGF	G-CSF/CSF-3	2	-0.265116	0.149832	0.0768238	0.422531	NA
bNGF	CCL3/MIP-1a	15	0.0744109	0.0541541	0.169423	0.745461	NA
bNGF	HGF	11	0.0291802	0.0607773	0.631144	0.805946	NA
CCL11/eotaxin-1	CXCL12/SDF-1a	13	-0.0821966	0.0618439	0.183816	0.586978	NA
CCL11/eotaxin-1	RANTES	12	0.00942046	0.0392617	0.810377	0.853028	NA
CCL11/eotaxin-1	IL-16	27	-0.0132901	0.0260358	0.609734	0.778509	NA
CCL11/eotaxin-1	IL-1ra	26	0.053142	0.0396186	0.17981	0.586978	NA
CCL11/eotaxin-1	CXCL1/GROa	19	0.0131305	0.0234718	0.575878	0.778509	NA
CCL11/eotaxin-1	CCL7/MCP-3	42	-6.47268e-05	0.0319112	0.998382	0.998382	NA
CCL11/eotaxin-1	CXCL10/IP-10	6	0.0513607	0.0759031	0.498621	0.778509	NA
CCL11/eotaxin-1	FGF-b	15	0.0463171	0.0537987	0.389275	0.766425	NA
CCL11/eotaxin-1	IL-2ra	4	0.0495211	0.109872	0.652194	0.778509	NA
CCL11/eotaxin-1	CCL4/MIP-1b	9	0.010195	0.0265197	0.700658	0.778509	NA
CCL11/eotaxin-1	CXCL9/MIG	6	-0.119701	0.0853944	0.160994	0.586978	NA
CCL11/eotaxin-1	CXCL8/IL-8	2	0.244079	0.192765	0.205442	0.586978	NA
CCL11/eotaxin-1	CCL11/eotaxin-1	7	1	0.0636225	1.14372e-55	2.28744e-54	Full
CCL11/eotaxin-1	SCGF-b	23	0.0104931	0.0241159	0.663481	0.778509	NA
CCL11/eotaxin-1	TNF-b	4	-0.0756519	0.146948	0.606678	0.778509	NA
CCL11/eotaxin-1	MIF	6	0.0755079	0.093943	0.421534	0.766425	NA
CCL11/eotaxin-1	IL-9	7	0.150907	0.0809436	0.0622732	0.586978	NA
CCL11/eotaxin-1	G-CSF/CSF-3	2	-0.249272	0.162027	0.123938	0.586978	NA
CCL11/eotaxin-1	CCL3/MIP-1a	9	0.107968	0.100636	0.283335	0.708338	NA
CCL11/eotaxin-1	HGF	8	0.0681351	0.0792076	0.389674	0.766425	NA
FGF-b	CXCL12/SDF-1a	13	0.0393119	0.0702864	0.57595	0.771423	NA
FGF-b	RANTES	12	-0.0235247	0.0547342	0.667341	0.778051	NA
FGF-b	IL-16	27	0.00856336	0.0303816	0.778051	0.778051	NA
FGF-b	IL-1ra	26	-0.0203244	0.0398737	0.610247	0.771423	NA
FGF-b	CXCL1/GROa	19	-0.0168121	0.0209254	0.421726	0.70348	NA
FGF-b	CCL7/MCP-3	42	0.0100458	0.0200951	0.617139	0.771423	NA
FGF-b	CXCL10/IP-10	6	0.0230264	0.0764207	0.763177	0.778051	NA
FGF-b	FGF-b	16	1	0.0489121	6.67651e-93	1.3353e-91	Full
FGF-b	IL-2ra	4	0.133026	0.110621	0.229155	0.509234	NA
FGF-b	CCL4/MIP-1b	8	-0.035917	0.0462893	0.437794	0.70348	NA
FGF-b	CXCL9/MIG	6	-0.0755833	0.0859766	0.379339	0.70348	NA
FGF-b	CXCL8/IL-8	2	-0.157998	0.468935	0.736171	0.778051	NA
FGF-b	CCL11/eotaxin-1	7	0.15342	0.0939235	0.102373	0.301079	NA
FGF-b	SCGF-b	23	0.0516539	0.0247494	0.0368809	0.184404	Sufficient
FGF-b	TNF-b	4	0.16958	0.104723	0.105378	0.301079	NA
FGF-b	MIF	6	0.220838	0.120045	0.0658236	0.263294	NA
FGF-b	IL-9	7	0.203829	0.0821003	0.0130397	0.0869312	Sufficient
FGF-b	G-CSF/CSF-3	2	0.443814	0.163127	0.00651501	0.0651501	Sufficient
FGF-b	CCL3/MIP-1a	9	0.0925874	0.0741374	0.211716	0.509234	NA
FGF-b	HGF	8	-0.0592817	0.079748	0.457262	0.70348	NA
G-CSF/CSF-3	CXCL12/SDF-1a	13	0.00828496	0.059671	0.889573	0.973853	NA
G-CSF/CSF-3	RANTES	12	0.036719	0.0379653	0.333457	0.718336	NA
G-CSF/CSF-3	IL-16	26	0.0606816	0.0335274	0.0703095	0.281238	NA
G-CSF/CSF-3	IL-1ra	26	-0.0312766	0.0397174	0.431002	0.718336	NA
G-CSF/CSF-3	CXCL1/GROa	19	-0.00543912	0.0220391	0.805068	0.959895	NA
G-CSF/CSF-3	CCL7/MCP-3	42	0.014474	0.0199439	0.468002	0.720002	NA
G-CSF/CSF-3	CXCL10/IP-10	6	0.189358	0.07612	0.0128598	0.085732	Sufficient
G-CSF/CSF-3	FGF-b	15	-0.0208423	0.0499612	0.676554	0.959895	NA
G-CSF/CSF-3	IL-2ra	4	0.0998689	0.110188	0.364749	0.718336	NA
G-CSF/CSF-3	CCL4/MIP-1b	8	0.0362364	0.0335044	0.279456	0.718336	NA
G-CSF/CSF-3	CXCL9/MIG	6	-0.068886	0.0856394	0.421182	0.718336	NA
G-CSF/CSF-3	CXCL8/IL-8	2	-0.187687	0.186109	0.313225	0.718336	NA
G-CSF/CSF-3	CCL11/eotaxin-1	7	-0.00121801	0.0645973	0.984956	0.984956	NA
G-CSF/CSF-3	SCGF-b	23	0.00286907	0.0305431	0.925161	0.973853	NA
G-CSF/CSF-3	TNF-b	4	0.245426	0.104312	0.0186325	0.0931624	Sufficient
G-CSF/CSF-3	MIF	6	0.240801	0.0867555	0.00550945	0.0550945	Sufficient
G-CSF/CSF-3	IL-9	7	0.0188985	0.0811765	0.815911	0.959895	NA
G-CSF/CSF-3	G-CSF/CSF-3	2	1	0.162459	7.48876e-10	1.49775e-08	Full
G-CSF/CSF-3	CCL3/MIP-1a	9	0.103283	0.0978111	0.290992	0.718336	NA
G-CSF/CSF-3	HGF	8	0.0211681	0.0794351	0.789868	0.959895	NA
CXCL1/GROa	CXCL12/SDF-1a	13	0.0322375	0.0520408	0.535609	0.763452	NA
CXCL1/GROa	RANTES	12	0.0107702	0.0331558	0.745305	0.862984	NA
CXCL1/GROa	TRAIL	2	0.105865	0.104381	0.310477	0.683049	NA
CXCL1/GROa	IL-16	40	0.0183957	0.021367	0.38927	0.738204	NA
CXCL1/GROa	IL-1ra	27	0.000734455	0.0419609	0.986035	0.986035	NA
CXCL1/GROa	CXCL1/GROa	28	1	0.0212957	0	0	Full
CXCL1/GROa	CCL7/MCP-3	42	0.0198814	0.0174781	0.255326	0.683049	NA
CXCL1/GROa	CXCL10/IP-10	6	0.263561	0.185905	0.156274	0.573003	NA
CXCL1/GROa	FGF-b	16	-0.0296274	0.0429352	0.490164	0.763452	NA
CXCL1/GROa	CCL2/MCP-1	2	0.185834	0.162001	0.251332	0.683049	NA
CXCL1/GROa	IL-2ra	4	-0.0677073	0.0959251	0.480291	0.763452	NA
CXCL1/GROa	CCL4/MIP-1b	11	-0.0144323	0.0275565	0.600463	0.777069	NA
CXCL1/GROa	CXCL9/MIG	6	0.0115606	0.172916	0.946696	0.986035	NA
CXCL1/GROa	CXCL8/IL-8	3	-0.107508	0.128462	0.402657	0.738204	NA
CXCL1/GROa	CCL11/eotaxin-1	7	0.00729676	0.0557167	0.895805	0.985386	NA
CXCL1/GROa	SCGF-b	23	0.0238405	0.0223528	0.286173	0.683049	NA
CXCL8/IL-8	G-CSF/CSF-3	2	-0.908166	0.15639	6.35863e-09	6.9945e-08	Full
CXCL1/GROa	MIF	6	-0.0441311	0.0748075	0.555238	0.763452	NA
IL-16	G-CSF/CSF-3	2	0.574636	0.140321	4.21863e-05	0.000464049	Full
CXCL1/GROa	G-CSF/CSF-3	2	-0.232795	0.141467	0.0998507	0.549179	NA
CXCL1/GROa	CCL3/MIP-1a	15	0.0224045	0.0510233	0.660586	0.807383	NA
CXCL1/GROa	HGF	11	0.082604	0.056017	0.140314	0.573003	NA
HGF	CXCL12/SDF-1a	13	0.00117884	0.0506071	0.981416	0.981416	NA
HGF	RANTES	12	-0.0172665	0.0390793	0.658611	0.865719	NA
HGF	TRAIL	2	0.0311702	0.0843289	0.711661	0.865719	NA
HGF	IL-16	40	0.0130915	0.0199401	0.511475	0.865719	NA
HGF	IL-1ra	27	-0.0457863	0.0438271	0.29616	0.723947	NA
HGF	CXCL1/GROa	28	-0.00492829	0.016975	0.771567	0.865719	NA
HGF	CCL7/MCP-3	42	0.0346239	0.0174534	0.0472793	0.208029	Sufficient
HGF	CXCL10/IP-10	6	0.0234277	0.0651252	0.719046	0.865719	NA
HGF	FGF-b	16	0.0771375	0.0418721	0.0654433	0.239959	NA
HGF	CCL2/MCP-1	2	-0.0997677	0.203964	0.624739	0.865719	NA
HGF	IL-2ra	4	0.0768378	0.0933163	0.410273	0.820546	NA
HGF	CCL4/MIP-1b	11	0.0203278	0.0225469	0.36728	0.808015	NA
HGF	CXCL9/MIG	6	0.00338589	0.0737796	0.963396	0.981416	NA
HGF	CXCL8/IL-8	3	0.0485775	0.132532	0.713966	0.865719	NA
HGF	CCL11/eotaxin-1	7	-0.0200891	0.0743531	0.787017	0.865719	NA
HGF	SCGF-b	23	0.0141064	0.0231584	0.54244	0.865719	NA
HGF	TNF-b	4	-0.137219	0.0893914	0.124776	0.392153	NA
HGF	MIF	6	-0.0940419	0.0730613	0.198037	0.544601	NA
HGF	IL-9	7	0.166975	0.0777158	0.0316715	0.174193	Sufficient
IL-1ra	G-CSF/CSF-3	2	0.583272	0.196771	0.0030345	0.022253	Full
HGF	CCL3/MIP-1a	15	0.115385	0.050498	0.0223167	0.163656	Sufficient
HGF	HGF	11	1	0.0541398	3.55356e-76	7.81784e-75	Full
IL-1ra	CXCL12/SDF-1a	13	-0.0374607	0.065215	0.565685	0.773065	NA
IL-1ra	RANTES	12	0.0312639	0.033048	0.344142	0.630926	NA
IL-1ra	TRAIL	2	0.0277046	0.104682	0.791275	0.854902	NA
IL-1ra	IL-16	40	0.0215947	0.0204555	0.291109	0.630926	NA
IL-1ra	IL-1ra	27	1	0.0337936	1.92915e-192	4.24414e-191	Full
IL-1ra	CXCL1/GROa	28	-0.0104149	0.0182944	0.569157	0.773065	NA
IL-1ra	CCL7/MCP-3	42	0.025654	0.0173951	0.14027	0.514324	NA
IL-1ra	CXCL10/IP-10	6	-0.00323301	0.102233	0.974772	0.974772	NA
IL-1ra	FGF-b	16	0.073147	0.0435418	0.0929715	0.409075	NA
IL-1ra	CCL2/MCP-1	2	-0.213743	0.312075	0.4934	0.773065	NA
IL-1ra	IL-2ra	4	0.126679	0.0953124	0.183819	0.577717	NA
IL-1ra	CCL4/MIP-1b	11	0.0306911	0.0257696	0.233662	0.630926	NA
IL-1ra	CXCL9/MIG	6	-0.0482352	0.0754176	0.522449	0.773065	NA
IL-1ra	CXCL8/IL-8	3	-0.0438476	0.128034	0.731999	0.847578	NA
IL-1ra	CCL11/eotaxin-1	7	-0.059611	0.0553887	0.281824	0.630926	NA
IL-1ra	SCGF-b	23	-0.00517939	0.0222638	0.816043	0.854902	NA
CCL3/MIP-1a	G-CSF/CSF-3	2	0.620779	0.140434	9.84974e-06	7.22314e-05	Full
IL-1ra	MIF	6	0.0719137	0.0746835	0.335592	0.630926	NA
IL-1ra	IL-9	7	0.14376	0.0839131	0.0866756	0.409075	NA
HGF	G-CSF/CSF-3	2	0.860947	0.302827	0.00446866	0.0491552	Full
IL-1ra	CCL3/MIP-1a	15	0.0199745	0.0532933	0.707807	0.847578	NA
IL-1ra	HGF	11	0.0294051	0.0556715	0.597368	0.773065	NA
IL-2ra	CXCL12/SDF-1a	13	-0.0701236	0.0628219	0.264324	0.581179	NA
IL-2ra	RANTES	12	-0.0462729	0.0414362	0.264111	0.581179	NA
IL-2ra	IL-16	24	-0.00938744	0.0333965	0.778641	0.916049	NA
IL-2ra	IL-1ra	26	0.000678201	0.0534865	0.989883	0.989883	NA
IL-2ra	CXCL1/GROa	18	-0.0168831	0.0237739	0.477611	0.607709	NA
IL-2ra	CCL7/MCP-3	41	0.020194	0.0228796	0.377443	0.581179	NA
IL-2ra	CXCL10/IP-10	6	0.0728381	0.0801378	0.363397	0.581179	NA
IL-2ra	FGF-b	14	0.0484971	0.0696379	0.486167	0.607709	NA
IL-2ra	IL-2ra	4	1	0.115974	6.54466e-18	1.30893e-16	Full
IL-2ra	CCL4/MIP-1b	6	-0.0363994	0.0473847	0.442387	0.607709	NA
IL-2ra	CXCL9/MIG	6	-0.0139201	0.0901583	0.877297	0.950929	NA
IL-2ra	CXCL8/IL-8	2	-0.224201	0.19593	0.252504	0.581179	NA
IL-2ra	CCL11/eotaxin-1	7	-0.0902155	0.0672122	0.179515	0.581179	NA
IL-2ra	SCGF-b	22	0.0778927	0.0308305	0.0115211	0.0768074	Sufficient
CCL4/MIP-1b	G-CSF/CSF-3	2	0.994252	0.214231	3.4668e-06	3.81348e-05	Full
IL-2ra	MIF	6	0.114199	0.0886078	0.197463	0.581179	NA
IL-2ra	IL-9	7	0.0790154	0.0854594	0.355176	0.581179	NA
IL-2ra	G-CSF/CSF-3	2	0.15088	0.171062	0.377766	0.581179	NA
IL-2ra	CCL3/MIP-1a	8	-0.00988591	0.0814394	0.903382	0.950929	NA
IL-2ra	HGF	8	0.0872842	0.0836275	0.296613	0.581179	NA
CXCL8/IL-8	CXCL12/SDF-1a	13	-0.00514548	0.0527377	0.922276	0.996802	NA
CXCL8/IL-8	RANTES	12	-0.0170134	0.0337288	0.613968	0.979498	NA
CXCL8/IL-8	TRAIL	2	0.106536	0.158561	0.501652	0.938857	NA
CXCL8/IL-8	IL-16	40	-0.000114643	0.0208296	0.995609	0.996802	NA
CXCL8/IL-8	IL-1ra	27	0.0866135	0.0351409	0.013711	0.100548	Sufficient
CXCL8/IL-8	CXCL1/GROa	28	0.0493253	0.0302145	0.102573	0.451321	NA
CXCL8/IL-8	CCL7/MCP-3	42	0.00155068	0.0182091	0.932134	0.996802	NA
CXCL8/IL-8	CXCL10/IP-10	6	-0.0241785	0.0914663	0.791515	0.996802	NA
CXCL8/IL-8	FGF-b	16	0.0513018	0.0436513	0.239889	0.586396	NA
CXCL8/IL-8	CCL2/MCP-1	2	-0.10905	0.166344	0.512104	0.938857	NA
CXCL8/IL-8	IL-2ra	4	-0.0881084	0.0972298	0.364836	0.80264	NA
CXCL8/IL-8	CCL4/MIP-1b	11	0.00388231	0.0240584	0.871802	0.996802	NA
CXCL8/IL-8	CXCL9/MIG	6	-0.000340859	0.0850447	0.996802	0.996802	NA
CXCL8/IL-8	CXCL8/IL-8	3	1	0.133002	5.53344e-14	1.21736e-12	Full
CXCL8/IL-8	CCL11/eotaxin-1	7	-0.0144661	0.0609088	0.812266	0.996802	NA
CXCL8/IL-8	SCGF-b	23	0.0108209	0.0220314	0.623317	0.979498	NA
CXCL8/IL-8	TNF-b	4	0.215751	0.0999893	0.0309479	0.170213	Sufficient
CXCL8/IL-8	MIF	6	0.0907684	0.0762943	0.234159	0.586396	NA
CXCL8/IL-8	IL-9	7	0.0855205	0.0724976	0.238147	0.586396	NA
CCL4/MIP-1b	IL-9	7	-0.31667	0.121287	0.00902989	0.0496644	Full
CXCL8/IL-8	CCL3/MIP-1a	15	0.0106439	0.051905	0.837522	0.996802	NA
CXCL8/IL-8	HGF	11	0.0744187	0.0571647	0.192975	0.586396	NA
IL-9	CXCL12/SDF-1a	13	-0.00388917	0.0628567	0.950663	0.950663	NA
IL-9	RANTES	12	-0.00528468	0.0399899	0.894865	0.950663	NA
IL-9	IL-16	23	0.044742	0.0337626	0.185107	0.617023	NA
IL-9	IL-1ra	26	-0.0258992	0.0418359	0.535873	0.875367	NA
IL-9	CXCL1/GROa	19	-0.0370152	0.0255495	0.147403	0.589612	NA
IL-9	CCL7/MCP-3	42	0.0452505	0.0219964	0.0396687	0.264458	Sufficient
IL-9	CXCL10/IP-10	6	0.0544996	0.0801817	0.496693	0.875367	NA
IL-9	FGF-b	12	0.0380665	0.0572372	0.506008	0.875367	NA
IL-9	IL-2ra	4	0.128197	0.116065	0.269363	0.769609	NA
IL-9	CCL4/MIP-1b	8	-0.0177466	0.0300541	0.554863	0.875367	NA
IL-9	CXCL9/MIG	6	0.0563209	0.0902079	0.532401	0.875367	NA
IL-9	CXCL8/IL-8	2	-0.122468	0.487838	0.801781	0.950663	NA
IL-9	CCL11/eotaxin-1	7	-0.00762021	0.0800861	0.924195	0.950663	NA
IL-9	SCGF-b	21	0.00878462	0.0293014	0.764328	0.950663	NA
CXCL12/SDF-1a	IL-9	7	0.301176	0.0812864	0.000211288	0.00211288	Full
IL-9	MIF	6	-0.0115824	0.0886573	0.896059	0.950663	NA
IL-9	IL-9	7	1	0.0854857	1.30704e-31	2.61409e-30	Full
IL-9	G-CSF/CSF-3	2	-0.097481	0.171157	0.568989	0.875367	NA
IL-9	CCL3/MIP-1a	8	0.0102298	0.0981778	0.917013	0.950663	NA
IL-9	HGF	8	0.14831	0.0836731	0.0763127	0.381564	NA
IL-16	CXCL12/SDF-1a	13	-0.100816	0.0517087	0.0512123	0.281667	NA
IL-16	RANTES	12	0.0158072	0.0330655	0.632609	0.877027	NA
IL-16	TRAIL	2	0.126538	0.0889032	0.154642	0.395576	NA
IL-16	IL-16	40	1	0.0203065	0	0	Full
IL-16	IL-1ra	27	0.0512807	0.0367639	0.163056	0.395576	NA
IL-16	CXCL1/GROa	28	-0.000762892	0.0177895	0.965794	0.979834	NA
IL-16	CCL7/MCP-3	42	0.0233512	0.0174087	0.179807	0.395576	NA
IL-16	CXCL10/IP-10	6	0.110391	0.0885171	0.212357	0.424713	NA
IL-16	FGF-b	16	0.00147944	0.0518703	0.977246	0.979834	NA
IL-16	CCL2/MCP-1	2	0.0753496	0.160072	0.637838	0.877027	NA
IL-16	IL-2ra	4	0.0762746	0.12431	0.539492	0.847773	NA
IL-16	CCL4/MIP-1b	11	0.0322121	0.0231748	0.164541	0.395576	NA
IL-16	CXCL9/MIG	6	-0.109465	0.0754367	0.146755	0.395576	NA
IL-16	CXCL8/IL-8	3	-0.0887926	0.128183	0.488496	0.826685	NA
IL-16	CCL11/eotaxin-1	7	0.0507587	0.0554077	0.359617	0.659297	NA
IL-16	SCGF-b	23	0.0012935	0.0215861	0.952217	0.979834	NA
CXCL1/GROa	IL-9	7	0.315772	0.0938885	0.000770262	0.00564859	Full
IL-16	MIF	6	-0.10292	0.0747334	0.168463	0.395576	NA
IL-16	IL-9	7	0.018692	0.0710571	0.792507	0.979834	NA
PDGFbb	IL-9	7	0.32678	0.0682051	1.65844e-06	3.64857e-05	Full
IL-16	CCL3/MIP-1a	15	-0.0129267	0.0591885	0.827118	0.979834	NA
IL-16	HGF	11	-0.00140801	0.0557021	0.979834	0.979834	NA
CXCL10/IP-10	CXCL12/SDF-1a	13	0.156711	0.0628152	0.0126032	0.126032	Sufficient
CXCL10/IP-10	RANTES	12	0.0319975	0.0478843	0.50399	0.776894	NA
CXCL10/IP-10	IL-16	24	0.0222623	0.0333931	0.504981	0.776894	NA
CXCL10/IP-10	IL-1ra	26	0.00858189	0.0418087	0.837365	0.942401	NA
CXCL10/IP-10	CXCL1/GROa	17	0.00311583	0.0236721	0.895281	0.942401	NA
CXCL10/IP-10	CCL7/MCP-3	42	0.0265754	0.0233778	0.25563	0.511261	NA
CXCL10/IP-10	CXCL10/IP-10	6	1	0.0801008	9.09758e-36	1.81952e-34	Full
CXCL10/IP-10	FGF-b	13	-0.068387	0.0554017	0.217059	0.511261	NA
CXCL10/IP-10	IL-2ra	4	0.10175	0.119733	0.395432	0.718968	NA
CXCL10/IP-10	CCL4/MIP-1b	7	0.05016	0.0302303	0.0970623	0.388249	NA
CXCL10/IP-10	CXCL9/MIG	6	-0.0458125	0.123532	0.710746	0.888433	NA
CXCL10/IP-10	CXCL8/IL-8	2	-0.032061	0.611503	0.958186	0.958186	NA
CXCL10/IP-10	CCL11/eotaxin-1	7	0.0120754	0.0679843	0.859022	0.942401	NA
CXCL10/IP-10	SCGF-b	21	0.046294	0.025946	0.0743841	0.376974	NA
CXCL10/IP-10	TNF-b	4	0.0572524	0.109794	0.602052	0.860075	NA
CXCL10/IP-10	MIF	6	0.113	0.0887046	0.2027	0.511261	NA
CXCL10/IP-10	IL-9	7	0.172063	0.112023	0.124547	0.415156	NA
CXCL10/IP-10	G-CSF/CSF-3	2	-0.0921551	0.22156	0.677456	0.888433	NA
CXCL10/IP-10	CCL3/MIP-1a	8	0.117186	0.0990707	0.236869	0.511261	NA
CXCL10/IP-10	HGF	8	-0.148679	0.0836187	0.0753947	0.376974	NA
M-CSF/CSF-1	CXCL12/SDF-1a	13	0.0157624	0.0532488	0.767219	0.888359	NA
M-CSF/CSF-1	RANTES	12	-0.0120717	0.03406	0.723021	0.883693	NA
M-CSF/CSF-1	TRAIL	2	-0.156226	0.0961212	0.104098	0.569746	NA
M-CSF/CSF-1	IL-16	40	-0.0314397	0.0209724	0.133849	0.569746	NA
M-CSF/CSF-1	IL-1ra	27	0.0756313	0.0362338	0.0368596	0.381358	Sufficient
M-CSF/CSF-1	CXCL1/GROa	28	-0.0175062	0.0178419	0.326503	0.777401	NA
M-CSF/CSF-1	CCL7/MCP-3	42	0.00893423	0.0185954	0.630905	0.816465	NA
M-CSF/CSF-1	CXCL10/IP-10	6	0.0421103	0.0850798	0.620635	0.816465	NA
M-CSF/CSF-1	FGF-b	16	-0.00198975	0.044164	0.964064	0.964064	NA
M-CSF/CSF-1	CCL2/MCP-1	2	-0.151225	0.200544	0.450802	0.777401	NA
M-CSF/CSF-1	IL-2ra	4	-0.0995347	0.1301	0.444233	0.777401	NA
M-CSF/CSF-1	CCL4/MIP-1b	11	0.0297475	0.0276806	0.282523	0.777401	NA
M-CSF/CSF-1	CXCL9/MIG	6	-0.0161116	0.077759	0.835854	0.914591	NA
M-CSF/CSF-1	CXCL8/IL-8	3	0.102671	0.210165	0.625177	0.816465	NA
M-CSF/CSF-1	CCL11/eotaxin-1	7	-0.0398515	0.0570611	0.484926	0.777401	NA
M-CSF/CSF-1	SCGF-b	23	0.0556266	0.0222702	0.0124966	0.274926	Sufficient
M-CSF/CSF-1	TNF-b	4	0.25006	0.128691	0.0520034	0.381358	NA
M-CSF/CSF-1	MIF	6	0.0157096	0.0982925	0.873019	0.914591	NA
M-CSF/CSF-1	IL-9	7	0.0543562	0.0732166	0.457844	0.777401	NA
M-CSF/CSF-1	G-CSF/CSF-3	2	-0.140105	0.182878	0.443611	0.777401	NA
M-CSF/CSF-1	CCL3/MIP-1a	15	0.0356864	0.052262	0.49471	0.777401	NA
M-CSF/CSF-1	HGF	11	0.0822661	0.0579027	0.155385	0.569746	NA
CCL2/MCP-1	CXCL12/SDF-1a	13	0.0494448	0.048978	0.31272	0.469338	NA
CCL2/MCP-1	RANTES	12	0.0226368	0.0314323	0.471416	0.610068	NA
CCL2/MCP-1	TRAIL	2	0.0642991	0.121138	0.595563	0.684955	NA
CCL2/MCP-1	IL-16	40	-0.0272389	0.0219609	0.214851	0.393893	NA
CCL2/MCP-1	IL-1ra	27	0.0739056	0.039673	0.0624806	0.171822	NA
CCL2/MCP-1	CXCL1/GROa	28	-0.0444226	0.0187779	0.017997	0.0989832	Sufficient
CCL2/MCP-1	CCL7/MCP-3	42	-0.00237199	0.0196034	0.903692	0.903692	NA
CCL2/MCP-1	CXCL10/IP-10	6	0.142062	0.0627592	0.0235983	0.103833	Sufficient
CCL2/MCP-1	FGF-b	16	0.0383664	0.0453931	0.397997	0.547246	NA
CCL2/MCP-1	CCL2/MCP-1	2	1	0.143981	3.77553e-12	8.30616e-11	Full
CCL2/MCP-1	IL-2ra	4	0.168324	0.0902843	0.0622685	0.171822	NA
CCL2/MCP-1	CCL4/MIP-1b	11	0.0461366	0.0221477	0.0372388	0.136542	Sufficient
CCL2/MCP-1	CXCL9/MIG	6	-0.0809973	0.0711182	0.25474	0.431098	NA
CCL2/MCP-1	CXCL8/IL-8	3	-0.0861351	0.154427	0.577001	0.684955	NA
CCL7/MCP-3	IL-9	6	0.427005	0.0972149	1.12115e-05	7.4743e-05	Full
CCL2/MCP-1	SCGF-b	23	0.0365894	0.0205599	0.0751328	0.183658	NA
CCL2/MCP-1	TNF-b	4	0.109712	0.110324	0.320003	0.469338	NA
CCL2/MCP-1	MIF	6	0.180992	0.0730723	0.0132532	0.0971903	Sufficient
CCL2/MCP-1	IL-9	7	0.124775	0.0855723	0.144808	0.289615	NA
CCL2/MCP-1	G-CSF/CSF-3	2	-0.0650533	0.13221	0.622686	0.684955	NA
CCL2/MCP-1	CCL3/MIP-1a	15	0.0796351	0.0504071	0.114144	0.251116	NA
CCL2/MCP-1	HGF	11	-0.0171563	0.0518667	0.740813	0.776089	NA
CCL7/MCP-3	CXCL12/SDF-1a	13	0.0630037	0.0650398	0.332698	0.554496	NA
CCL7/MCP-3	RANTES	10	0.258861	0.222908	0.245523	0.446405	NA
CCL7/MCP-3	IL-16	22	-0.0108421	0.037202	0.770715	0.817529	NA
CCL7/MCP-3	IL-1ra	21	-0.0850591	0.048419	0.0789635	0.226332	NA
CCL7/MCP-3	CXCL1/GROa	16	0.0215513	0.0240084	0.369369	0.56826	NA
CCL7/MCP-3	CCL7/MCP-3	42	1	0.0216814	0	0	Full
CCL7/MCP-3	CXCL10/IP-10	6	0.142554	0.0842221	0.090533	0.226332	NA
CCL7/MCP-3	FGF-b	5	0.0506296	0.178472	0.776653	0.817529	NA
CCL7/MCP-3	IL-2ra	4	-0.000170278	0.120093	0.998869	0.998869	NA
CCL7/MCP-3	CCL4/MIP-1b	7	0.0776005	0.0445495	0.081527	0.226332	NA
CCL7/MCP-3	CXCL9/MIG	5	-0.154479	0.10167	0.128658	0.285908	NA
CCL7/MCP-3	CXCL8/IL-8	2	-0.0839804	0.261319	0.747929	0.817529	NA
CCL7/MCP-3	CCL11/eotaxin-1	6	0.795336	0.628855	0.205966	0.411932	NA
CCL7/MCP-3	SCGF-b	19	0.0158605	0.0322926	0.623321	0.779151	NA
RANTES	IL-9	7	0.473342	0.0857427	3.38055e-08	3.38055e-07	Full
CCL7/MCP-3	MIF	6	0.200501	0.091731	0.0288343	0.144172	Sufficient
VEGF	RANTES	12	0.103269	0.0327432	0.00161093	0.0177203	Full
CCL7/MCP-3	G-CSF/CSF-3	2	0.327308	0.177089	0.064564	0.226332	NA
CCL7/MCP-3	CCL3/MIP-1a	7	0.124715	0.236367	0.597754	0.779151	NA
CCL7/MCP-3	HGF	7	-0.0609579	0.0925684	0.510206	0.728865	NA
MIF	CXCL12/SDF-1a	13	0.0640775	0.0629696	0.308871	0.933504	NA
MIF	RANTES	12	-0.0233435	0.0400616	0.560102	0.933504	NA
MIF	IL-16	23	-0.00706453	0.0338235	0.834554	0.990946	NA
MIF	IL-1ra	26	0.0139704	0.0419113	0.738884	0.990946	NA
MIF	CXCL1/GROa	18	-0.00161452	0.022844	0.943656	0.990946	NA
MIF	CCL7/MCP-3	42	-0.0137376	0.021033	0.513662	0.933504	NA
MIF	CXCL10/IP-10	6	0.0666281	0.111192	0.549027	0.933504	NA
MIF	FGF-b	14	-0.00207567	0.053872	0.969265	0.990946	NA
MIF	IL-2ra	4	0.00453611	0.178918	0.979773	0.990946	NA
MIF	CCL4/MIP-1b	8	0.0325562	0.0312674	0.297774	0.933504	NA
MIF	CXCL9/MIG	6	-0.154442	0.123707	0.211864	0.933504	NA
MIF	CXCL8/IL-8	2	0.222388	0.278549	0.424649	0.933504	NA
MIF	CCL11/eotaxin-1	7	-0.0846805	0.0673702	0.208775	0.933504	NA
MIF	SCGF-b	22	0.0181439	0.0265818	0.49488	0.933504	NA
MIF	TNF-b	4	-0.0678174	0.110064	0.537785	0.933504	NA
MIF	MIF	6	1	0.0887915	2.01348e-29	4.02696e-28	Full
MIF	IL-9	7	0.0333439	0.107284	0.755952	0.990946	NA
MIF	G-CSF/CSF-3	2	0.00194578	0.171465	0.990946	0.990946	NA
MIF	CCL3/MIP-1a	8	0.0669045	0.0866725	0.44016	0.933504	NA
MIF	HGF	8	0.0247004	0.0838239	0.768246	0.990946	NA
CXCL9/MIG	CXCL12/SDF-1a	13	0.143599	0.0628152	0.0222515	0.111257	Sufficient
CXCL9/MIG	RANTES	11	0.0434914	0.0475745	0.360624	0.601041	NA
CXCL9/MIG	IL-16	24	0.0485277	0.033393	0.146159	0.363246	NA
CXCL9/MIG	IL-1ra	26	-0.0012287	0.0418088	0.976555	0.976555	NA
CXCL9/MIG	CXCL1/GROa	18	-0.0527134	0.0227877	0.0207097	0.111257	Sufficient
CXCL9/MIG	CCL7/MCP-3	42	-0.00146918	0.0229693	0.949	0.976555	NA
CXCL9/MIG	CXCL10/IP-10	6	-0.41681	0.223063	0.061682	0.205607	NA
CXCL9/MIG	FGF-b	13	-0.0396436	0.0791531	0.616479	0.821972	NA
CXCL9/MIG	IL-2ra	4	0.120768	0.118444	0.307907	0.55983	NA
CXCL9/MIG	CCL4/MIP-1b	6	0.0211956	0.0335767	0.527871	0.754102	NA
CXCL9/MIG	CXCL9/MIG	6	1	0.0901254	1.31702e-28	2.63405e-27	Full
CXCL9/MIG	CXCL8/IL-8	2	0.0795944	0.230264	0.729594	0.911993	NA
CXCL9/MIG	CCL11/eotaxin-1	7	0.0535552	0.0687164	0.435764	0.670407	NA
CXCL9/MIG	SCGF-b	23	0.0451327	0.0323874	0.163461	0.363246	NA
CCL4/MIP-1b	RANTES	12	0.495185	0.151924	0.00111636	0.00818664	Full
CXCL9/MIG	MIF	6	0.0234164	0.111671	0.83391	0.976555	NA
CXCL9/MIG	IL-9	7	0.132457	0.0854506	0.121118	0.346051	NA
CXCL9/MIG	G-CSF/CSF-3	2	-0.00901597	0.171046	0.957962	0.976555	NA
CXCL9/MIG	CCL3/MIP-1a	8	0.1983	0.0978621	0.0427322	0.170929	Sufficient
CXCL9/MIG	HGF	8	-0.117719	0.0908365	0.194995	0.389989	NA
CCL3/MIP-1a	CXCL12/SDF-1a	13	0.0101732	0.0517392	0.844121	0.884317	NA
CCL3/MIP-1a	RANTES	12	0.011857	0.118747	0.920463	0.920463	NA
CCL3/MIP-1a	TRAIL	2	0.057219	0.0890926	0.520716	0.748122	NA
CCL3/MIP-1a	IL-16	40	0.00547686	0.0207835	0.79215	0.871365	NA
CCL3/MIP-1a	IL-1ra	27	-0.028337	0.0338386	0.402359	0.737657	NA
CCL3/MIP-1a	CXCL1/GROa	28	-0.0352717	0.0214432	0.0999926	0.314262	NA
CCL3/MIP-1a	CCL7/MCP-3	42	0.0456899	0.0216294	0.0346523	0.143166	Sufficient
CCL3/MIP-1a	CXCL10/IP-10	6	0.0933881	0.0665773	0.160706	0.353552	NA
bNGF	SCGF-b	23	0.0876316	0.0271513	0.00124866	0.0137352	Full
CCL3/MIP-1a	CCL2/MCP-1	2	0.104755	0.160244	0.51329	0.748122	NA
CCL3/MIP-1a	IL-2ra	4	0.038843	0.0953936	0.683871	0.797702	NA
CCL3/MIP-1a	CCL4/MIP-1b	11	-0.043846	0.100831	0.663673	0.797702	NA
CCL3/MIP-1a	CXCL9/MIG	6	0.0302194	0.0754891	0.688925	0.797702	NA
CCL3/MIP-1a	CXCL8/IL-8	3	-0.237256	0.182629	0.193904	0.387807	NA
CCL3/MIP-1a	CCL11/eotaxin-1	7	0.0526642	0.0868127	0.544089	0.748122	NA
CCL3/MIP-1a	SCGF-b	23	-0.0138641	0.0215872	0.52072	0.748122	NA
IL-16	TNF-b	4	0.308259	0.100343	0.00212584	0.0155895	Full
CCL3/MIP-1a	MIF	6	0.1542	0.0747198	0.0390452	0.143166	Sufficient
CCL3/MIP-1a	IL-9	7	0.101635	0.0710805	0.152758	0.353552	NA
IL-1ra	TNF-b	4	0.326892	0.0913333	0.00034477	0.00379247	Full
CCL3/MIP-1a	CCL3/MIP-1a	15	1	0.0509431	8.61505e-86	1.89531e-84	Full
CCL3/MIP-1a	HGF	10	0.0885792	0.057071	0.120641	0.331763	NA
CCL4/MIP-1b	CXCL12/SDF-1a	13	-0.0527518	0.0790552	0.504595	0.740072	NA
CXCL1/GROa	TNF-b	4	0.33732	0.0917547	0.000236614	0.00260276	Full
CCL4/MIP-1b	TRAIL	2	0.104088	0.0808494	0.197946	0.441493	NA
CCL4/MIP-1b	IL-16	29	0.00516497	0.0332092	0.876405	0.964045	NA
CCL4/MIP-1b	IL-1ra	26	0.0490827	0.0513131	0.338802	0.538527	NA
CCL4/MIP-1b	CXCL1/GROa	20	-0.00783698	0.0242599	0.746663	0.912588	NA
CCL4/MIP-1b	CCL7/MCP-3	42	0.00183116	0.0331168	0.955904	0.99437	NA
CCL4/MIP-1b	CXCL10/IP-10	6	0.0392985	0.0985103	0.689946	0.912588	NA
CCL4/MIP-1b	FGF-b	15	0.0788243	0.0551996	0.153296	0.441493	NA
CCL4/MIP-1b	CCL2/MCP-1	2	-0.353407	0.186895	0.0586329	0.257985	NA
CCL4/MIP-1b	IL-2ra	4	-0.0267306	0.137122	0.845439	0.964045	NA
CCL4/MIP-1b	CCL4/MIP-1b	11	1	0.0443748	1.87068e-112	4.11549e-111	Full
CCL4/MIP-1b	CXCL9/MIG	6	-0.15235	0.120882	0.207552	0.441493	NA
CCL4/MIP-1b	CXCL8/IL-8	3	0.00106562	0.15102	0.99437	0.99437	NA
CCL4/MIP-1b	CCL11/eotaxin-1	7	-0.0939087	0.0796217	0.238225	0.441493	NA
CCL4/MIP-1b	SCGF-b	23	0.0382623	0.0326205	0.240814	0.441493	NA
CCL4/MIP-1b	TNF-b	4	-0.283926	0.182002	0.118757	0.435441	NA
CCL4/MIP-1b	MIF	6	-0.0461383	0.122046	0.705401	0.912588	NA
VEGF	TNF-b	4	0.338133	0.0902855	0.000180287	0.0039663	Full
CXCL9/MIG	TNF-b	4	0.407922	0.10979	0.000202831	0.00202831	Full
CCL4/MIP-1b	CCL3/MIP-1a	9	0.471013	0.353323	0.1825	0.441493	NA
CCL4/MIP-1b	HGF	10	0.0710358	0.0748655	0.342699	0.538527	NA
PDGFbb	CXCL12/SDF-1a	13	0.0846421	0.0605724	0.162302	0.714127	NA
PDGFbb	RANTES	12	-0.0198348	0.0317704	0.532419	0.747093	NA
PDGFbb	TRAIL	2	0.0510187	0.0854077	0.55027	0.747093	NA
PDGFbb	IL-16	40	0.0129664	0.0228808	0.570923	0.747093	NA
PDGFbb	IL-1ra	27	-0.0214785	0.0325282	0.509059	0.747093	NA
PDGFbb	CXCL1/GROa	28	0.0390093	0.0166497	0.0191325	0.210458	Sufficient
PDGFbb	CCL7/MCP-3	42	0.0148086	0.0167082	0.375454	0.747093	NA
PDGFbb	CXCL10/IP-10	6	-0.0424168	0.0639076	0.506869	0.747093	NA
PDGFbb	FGF-b	16	0.0288149	0.0410903	0.483141	0.747093	NA
PDGFbb	CCL2/MCP-1	2	-0.0745117	0.148616	0.616111	0.747093	NA
PDGFbb	IL-2ra	4	0.179525	0.091598	0.0500042	0.366697	NA
PDGFbb	CCL4/MIP-1b	11	-0.0142837	0.0256328	0.57736	0.747093	NA
PDGFbb	CXCL9/MIG	6	0.0333219	0.0723732	0.645217	0.747093	NA
PDGFbb	CXCL8/IL-8	3	-0.0763697	0.119234	0.521846	0.747093	NA
PDGFbb	CCL11/eotaxin-1	7	0.00879015	0.0647204	0.891966	0.922388	NA
PDGFbb	SCGF-b	23	0.00307567	0.020671	0.881718	0.922388	NA
PDGFbb	TNF-b	4	-0.161293	0.114184	0.15778	0.714127	NA
PDGFbb	MIF	6	-0.00698141	0.0716582	0.922388	0.922388	NA
bNGF	TNF-b	4	0.611309	0.0972914	3.31497e-10	7.29293e-09	Full
PDGFbb	G-CSF/CSF-3	2	-0.0848993	0.134841	0.52894	0.747093	NA
PDGFbb	CCL3/MIP-1a	15	0.0516133	0.049646	0.298513	0.747093	NA
PDGFbb	HGF	11	0.0549146	0.052992	0.300071	0.747093	NA
RANTES	CXCL12/SDF-1a	13	0.130276	0.0630334	0.0387556	0.193778	Sufficient
RANTES	RANTES	12	1	0.0400625	1.62272e-137	3.24544e-136	Full
RANTES	IL-16	24	0.0359217	0.0373983	0.336795	0.561325	NA
RANTES	IL-1ra	26	-0.0306582	0.0422459	0.468018	0.668597	NA
RANTES	CXCL1/GROa	17	0.0476064	0.0243988	0.0510356	0.203314	NA
RANTES	CCL7/MCP-3	41	-0.00527161	0.0243323	0.828481	0.859194	NA
RANTES	CXCL10/IP-10	6	0.0348894	0.110224	0.751598	0.859194	NA
RANTES	FGF-b	12	-0.0148282	0.0573985	0.796146	0.859194	NA
RANTES	IL-2ra	4	0.149037	0.116392	0.200378	0.473924	NA
RANTES	CCL4/MIP-1b	8	0.19887	0.241364	0.409971	0.630724	NA
RANTES	CXCL9/MIG	6	0.0242045	0.0904618	0.789033	0.859194	NA
RANTES	CXCL8/IL-8	2	0.156446	0.267038	0.557971	0.743961	NA
RANTES	CCL11/eotaxin-1	7	0.110659	0.105223	0.292953	0.532642	NA
RANTES	SCGF-b	23	0.031781	0.0255344	0.213266	0.473924	NA
RANTES	TNF-b	4	0.0195452	0.110175	0.859194	0.859194	NA
RANTES	MIF	6	0.166568	0.0889058	0.0609941	0.203314	NA
IL-9	TNF-b	4	0.622594	0.109855	1.44976e-08	1.44976e-07	Full
RANTES	G-CSF/CSF-3	2	0.259956	0.171637	0.129882	0.37109	NA
RANTES	CCL3/MIP-1a	7	0.157264	0.141883	0.267688	0.532642	NA
RANTES	HGF	8	0.183201	0.083908	0.0290092	0.193395	Sufficient
SCF	CXCL12/SDF-1a	13	-0.00526083	0.0496725	0.915653	0.994517	NA
SCF	RANTES	12	-0.000291616	0.0342507	0.993207	0.994517	NA
SCF	TRAIL	2	0.0208455	0.100995	0.836478	0.994517	NA
SCF	IL-16	40	0.00864822	0.0197068	0.660774	0.994517	NA
SCF	IL-1ra	27	-0.00931596	0.0325289	0.774579	0.994517	NA
SCF	CXCL1/GROa	28	0.0228134	0.0180336	0.205853	0.994517	NA
SCF	CCL7/MCP-3	42	0.0308941	0.0167086	0.0644582	0.640969	NA
SCF	CXCL10/IP-10	6	0.0422437	0.0639092	0.508615	0.994517	NA
SCF	FGF-b	16	0.0215662	0.0411123	0.599884	0.994517	NA
SCF	CCL2/MCP-1	2	0.00682994	0.148621	0.963346	0.994517	NA
SCF	IL-2ra	4	0.093485	0.0915996	0.307452	0.994517	NA
SCF	CCL4/MIP-1b	11	-0.00282147	0.022097	0.898398	0.994517	NA
SCF	CXCL9/MIG	6	0.0794281	0.0723746	0.272441	0.994517	NA
SCF	CXCL8/IL-8	3	0.0867193	0.119239	0.467059	0.994517	NA
SCF	CCL11/eotaxin-1	7	0.0925651	0.0541554	0.0874048	0.640969	NA
SCF	SCGF-b	23	0.0101352	0.0238075	0.670316	0.994517	NA
SCF	TNF-b	4	-0.034492	0.0877153	0.694152	0.994517	NA
SCF	MIF	6	-0.0245266	0.0716598	0.732152	0.994517	NA
SCF	IL-9	7	0.162959	0.068208	0.0168877	0.371529	Sufficient
SCF	G-CSF/CSF-3	2	-0.0544161	0.134843	0.686543	0.994517	NA
SCF	CCL3/MIP-1a	15	-0.00036903	0.0537054	0.994517	0.994517	NA
SCF	HGF	11	0.0459826	0.0528902	0.38463	0.994517	NA
SCGF-b	CXCL12/SDF-1a	13	-0.0433055	0.0628176	0.490581	0.817636	NA
SCGF-b	RANTES	12	-0.0237079	0.0481254	0.622276	0.91356	NA
SCGF-b	IL-16	24	0.0383998	0.0333944	0.25019	0.66582	NA
SCGF-b	IL-1ra	26	-0.0852929	0.0418101	0.0413498	0.275665	Sufficient
SCGF-b	CXCL1/GROa	19	-0.00274749	0.0219419	0.900352	0.91356	NA
SCGF-b	CCL7/MCP-3	41	0.0252905	0.0211034	0.230758	0.66582	NA
SCGF-b	CXCL10/IP-10	6	0.0663108	0.0801322	0.407944	0.741716	NA
SCGF-b	FGF-b	13	-0.0671286	0.0554041	0.225658	0.66582	NA
SCGF-b	IL-2ra	4	-0.0125911	0.115994	0.91356	0.91356	NA
SCGF-b	CCL4/MIP-1b	8	0.00871806	0.0358783	0.808014	0.91356	NA
SCGF-b	CXCL9/MIG	6	-0.0910509	0.0901528	0.312513	0.66582	NA
SCGF-b	CXCL8/IL-8	2	-0.0582389	0.430979	0.892508	0.91356	NA
SCGF-b	CCL11/eotaxin-1	7	0.0231525	0.0672083	0.730479	0.91356	NA
SCGF-b	SCGF-b	23	1	0.0252904	0	0	Full
TRAIL	TNF-b	4	0.634996	0.0902104	1.93539e-12	2.12893e-11	Full
SCGF-b	MIF	6	0.0191168	0.0886031	0.829176	0.91356	NA
SCGF-b	IL-9	7	0.141668	0.085454	0.0973517	0.486759	NA
SCGF-b	G-CSF/CSF-3	2	0.298112	0.296079	0.313999	0.66582	NA
SCGF-b	CCL3/MIP-1a	8	0.0888763	0.0917888	0.33291	0.66582	NA
SCGF-b	HGF	8	0.0345274	0.0836224	0.679683	0.91356	NA
CXCL12/SDF-1a	CXCL12/SDF-1a	13	1	0.0597367	6.68436e-63	1.33687e-61	Full
CXCL12/SDF-1a	RANTES	12	0.00111158	0.0380376	0.976686	0.976686	NA
CXCL12/SDF-1a	IL-16	27	-0.00204824	0.026131	0.937523	0.976686	NA
CXCL12/SDF-1a	IL-1ra	26	-0.0545078	0.0451522	0.227354	0.800684	NA
CXCL12/SDF-1a	CXCL1/GROa	18	0.014735	0.0216778	0.496678	0.927619	NA
CXCL12/SDF-1a	CCL7/MCP-3	42	0.0144007	0.0204319	0.480926	0.927619	NA
CXCL12/SDF-1a	CXCL10/IP-10	6	0.0450896	0.0762258	0.554168	0.927619	NA
CXCL12/SDF-1a	FGF-b	15	0.0193542	0.0618221	0.754233	0.927619	NA
CXCL12/SDF-1a	IL-2ra	4	0.247591	0.110338	0.0248368	0.165579	Sufficient
CXCL12/SDF-1a	CCL4/MIP-1b	10	0.0129196	0.0272416	0.635314	0.927619	NA
CXCL12/SDF-1a	CXCL9/MIG	6	-0.0230079	0.0857576	0.788476	0.927619	NA
CXCL12/SDF-1a	CXCL8/IL-8	2	-0.0334576	0.340657	0.921762	0.976686	NA
CXCL12/SDF-1a	CCL11/eotaxin-1	7	0.0241879	0.0685492	0.724198	0.927619	NA
CXCL12/SDF-1a	SCGF-b	23	0.0175768	0.0242116	0.467859	0.927619	NA
CXCL12/SDF-1a	TNF-b	4	0.0610553	0.17105	0.721133	0.927619	NA
CXCL12/SDF-1a	MIF	6	0.102972	0.0842844	0.221812	0.800684	NA
IL-2ra	TNF-b	4	0.695134	0.109792	2.43008e-10	2.43008e-09	Full
CXCL12/SDF-1a	G-CSF/CSF-3	2	-0.0757514	0.162718	0.641546	0.927619	NA
CXCL12/SDF-1a	CCL3/MIP-1a	9	0.0600252	0.0800237	0.453199	0.927619	NA
CXCL12/SDF-1a	HGF	8	-0.0934233	0.0795448	0.240205	0.800684	NA
TNF-b	CXCL12/SDF-1a	10	0.00820796	0.072873	0.910321	0.910321	NA
TNF-b	RANTES	6	-0.0949313	0.0722517	0.18888	0.49439	NA
TNF-b	IL-16	16	0.0875833	0.0455227	0.054361	0.260754	NA
TNF-b	IL-1ra	15	-0.0269222	0.0651717	0.679535	0.815442	NA
TNF-b	CXCL1/GROa	5	-0.043711	0.0365286	0.231453	0.499237	NA
TNF-b	CCL7/MCP-3	32	0.0331581	0.0254296	0.192263	0.49439	NA
TNF-b	CXCL10/IP-10	5	0.104035	0.0974455	0.285691	0.499237	NA
TNF-b	IL-2ra	4	0.16269	0.11933	0.17277	0.49439	NA
TNF-b	CCL4/MIP-1b	3	-0.0788689	0.1063	0.458119	0.58901	NA
TNF-b	CXCL9/MIG	5	-0.115993	0.101025	0.250902	0.499237	NA
TNF-b	CCL11/eotaxin-1	5	-0.0748853	0.0773258	0.332825	0.499237	NA
TNF-b	SCGF-b	14	0.100122	0.0528038	0.0579453	0.260754	NA
TNF-b	TNF-b	4	1	0.112921	8.31322e-19	1.49638e-17	Full
TNF-b	MIF	6	0.0307803	0.0911505	0.735599	0.827549	NA
TNF-b	IL-9	6	0.204782	0.096601	0.0340165	0.260754	Sufficient
TNF-b	G-CSF/CSF-3	2	0.17678	0.175969	0.315087	0.499237	NA
TNF-b	CCL3/MIP-1a	6	-0.014993	0.0968256	0.876944	0.910321	NA
TNF-b	HGF	6	0.0854916	0.0977545	0.381817	0.528669	NA
TRAIL	CXCL12/SDF-1a	13	-0.000834363	0.0510354	0.986956	0.986956	NA
TRAIL	RANTES	12	-0.00810528	0.0358698	0.82123	0.903353	NA
TRAIL	TRAIL	2	1	0.0860098	3.01966e-31	6.64324e-30	Full
TRAIL	IL-16	40	0.0103337	0.0232298	0.656431	0.896211	NA
TRAIL	IL-1ra	27	0.0324383	0.0334679	0.332427	0.562568	NA
TRAIL	CXCL1/GROa	28	-0.0343243	0.0200007	0.0861342	0.236869	NA
TRAIL	CCL7/MCP-3	42	0.0362852	0.0171762	0.0346412	0.179471	Sufficient
TRAIL	CXCL10/IP-10	6	0.0380562	0.065729	0.562598	0.884083	NA
TRAIL	FGF-b	16	0.0135903	0.0427645	0.750642	0.902178	NA
TRAIL	CCL2/MCP-1	2	-0.326861	0.155821	0.0359338	0.179471	Sufficient
TRAIL	IL-2ra	4	0.174506	0.0941578	0.0638342	0.200622	NA
TRAIL	CCL4/MIP-1b	11	0.0280657	0.0229272	0.220906	0.441812	NA
TRAIL	CXCL9/MIG	6	0.0118794	0.0744672	0.873255	0.914838	NA
TRAIL	CXCL8/IL-8	3	-0.0351249	0.125257	0.779154	0.902178	NA
TRAIL	CCL11/eotaxin-1	7	-0.0692638	0.0627992	0.270053	0.495096	NA
TRAIL	SCGF-b	23	0.026369	0.0212753	0.215191	0.441812	NA
CCL3/MIP-1a	TNF-b	4	0.745566	0.091388	3.39934e-16	3.73927e-15	Full
TRAIL	MIF	6	0.0291089	0.0736135	0.692527	0.896211	NA
TRAIL	IL-9	7	0.138139	0.0701549	0.0489468	0.179471	Sufficient
TRAIL	G-CSF/CSF-3	2	0.27407	0.138594	0.0479849	0.179471	Sufficient
TRAIL	CCL3/MIP-1a	15	-0.0237342	0.0515369	0.645137	0.896211	NA
TRAIL	HGF	11	-0.0788414	0.0547792	0.150078	0.366857	NA
VEGF	CXCL12/SDF-1a	13	-0.0142694	0.0511042	0.780075	0.927049	NA
SCGF-b	TNF-b	4	0.800114	0.10978	3.13865e-13	3.13865e-12	Full
VEGF	TRAIL	2	0.0490351	0.0863389	0.570078	0.806222	NA
VEGF	IL-16	40	0.0153916	0.0238418	0.518557	0.806222	NA
VEGF	IL-1ra	27	0.00147796	0.0342449	0.965575	0.965575	NA
VEGF	CXCL1/GROa	28	-0.0317075	0.0171485	0.0644585	0.236348	NA
VEGF	CCL7/MCP-3	42	0.0182265	0.0172142	0.289688	0.583889	NA
VEGF	CXCL10/IP-10	6	0.0899626	0.0657777	0.171414	0.471387	NA
VEGF	FGF-b	16	0.0954078	0.0423272	0.0241928	0.122073	Sufficient
VEGF	CCL2/MCP-1	2	-0.164854	0.187667	0.379703	0.642574	NA
VEGF	IL-2ra	4	0.0237957	0.0942298	0.800633	0.927049	NA
VEGF	CCL4/MIP-1b	11	0.0418163	0.0271095	0.122954	0.386426	NA
VEGF	CXCL9/MIG	6	0.0294208	0.0745264	0.693012	0.89684	NA
VEGF	CXCL8/IL-8	3	0.0163023	0.183817	0.92933	0.965575	NA
VEGF	CCL11/eotaxin-1	7	-0.00518342	0.0550282	0.924954	0.965575	NA
VEGF	SCGF-b	23	0.0283604	0.0235721	0.228923	0.55959	NA
CCL7/MCP-3	TNF-b	4	0.916691	0.113645	7.2496e-16	7.2496e-15	Full
VEGF	MIF	6	0.0909276	0.0862801	0.291945	0.583889	NA
VEGF	IL-9	7	0.180983	0.0702084	0.00994314	0.0729163	Sufficient
VEGF	G-CSF/CSF-3	2	0.12366	0.138703	0.372636	0.642574	NA
VEGF	CCL3/MIP-1a	15	0.11185	0.0508202	0.0277438	0.122073	Sufficient
VEGF	HGF	11	0.0299139	0.0549744	0.586344	0.806222	NA

## Sheet: S6 MR_HetPval0.05_med
Supplementary Data S6: associations between circulating cytokine concentrations excluding heterogenic variants (het P-value < 0.05) from weighted median MR analysis
outcome	exposure	nsnp	b	se	pval	Pval_FDR	Sign
bNGF	CCL11/eotaxin-1	7	-0.00349205	0.074568	0.962648	0.962648	NA
bNGF	CCL3/MIP-1a	15	0.0945042	0.0732145	0.196778	0.918718	NA
bNGF	CCL4/MIP-1b	11	0.010595	0.0316684	0.737957	0.918718	NA
bNGF	CCL7/MCP-3	42	0.00376635	0.0271149	0.889527	0.946618	NA
bNGF	CXCL1/GROa	28	-0.0238915	0.0265704	0.368559	0.918718	NA
bNGF	CXCL10/IP-10	6	0.0251113	0.087315	0.773658	0.918718	NA
bNGF	CXCL12/SDF-1a	13	0.0356877	0.07642	0.640505	0.918718	NA
bNGF	CXCL8/IL-8	3	-0.223979	0.175945	0.203016	0.918718	NA
bNGF	CXCL9/MIG	6	-0.0820113	0.101411	0.418684	0.918718	NA
bNGF	FGF-b	16	0.0250649	0.0722508	0.728655	0.918718	NA
bNGF	HGF	11	0.0439745	0.0817933	0.590833	0.918718	NA
bNGF	IL-16	40	0.0228297	0.0360439	0.526482	0.918718	NA
bNGF	IL-1ra	27	0.0254439	0.0551171	0.644345	0.918718	NA
bNGF	IL-2ra	4	0.0158936	0.122532	0.896796	0.946618	NA
bNGF	IL-9	7	0.0675579	0.108038	0.531762	0.918718	NA
bNGF	MIF	6	-0.0593386	0.0972541	0.541769	0.918718	NA
bNGF	RANTES	12	-0.0181062	0.0486917	0.710001	0.918718	NA
bNGF	SCGF-b	23	0.0546785	0.0297315	0.065904	0.626088	NA
bNGF	TNF-b	4	0.588595	0.13961	2.48685e-05	0.000472501	Full
CCL11/eotaxin-1	CCL11/eotaxin-1	7	1	0.112736	7.29396e-19	1.31291e-17	Full
CCL11/eotaxin-1	CCL3/MIP-1a	9	0.0199382	0.104204	0.848261	0.954294	NA
CCL11/eotaxin-1	CCL4/MIP-1b	9	0.00239072	0.0307757	0.938081	0.963003	NA
CCL11/eotaxin-1	CCL7/MCP-3	42	0.00947156	0.0364987	0.795246	0.954294	NA
CCL11/eotaxin-1	CXCL1/GROa	19	-0.0200192	0.03096	0.517882	0.954294	NA
CCL11/eotaxin-1	CXCL10/IP-10	6	0.0788376	0.0912731	0.387723	0.954294	NA
CCL11/eotaxin-1	CXCL12/SDF-1a	13	-0.0340105	0.0837604	0.68471	0.954294	NA
CCL11/eotaxin-1	CXCL9/MIG	6	-0.134858	0.106519	0.205497	0.739789	NA
CCL11/eotaxin-1	FGF-b	15	0.0333562	0.0761082	0.661188	0.954294	NA
CCL11/eotaxin-1	HGF	8	0.130447	0.100949	0.196286	0.739789	NA
CCL11/eotaxin-1	IL-16	27	0.00171591	0.0369925	0.963003	0.963003	NA
CCL11/eotaxin-1	IL-1ra	26	0.0718383	0.0565326	0.203821	0.739789	NA
CCL11/eotaxin-1	IL-2ra	4	0.0548765	0.137394	0.689592	0.954294	NA
CCL11/eotaxin-1	IL-9	7	0.160827	0.10492	0.125313	0.739789	NA
CCL11/eotaxin-1	MIF	6	0.0262433	0.114451	0.818638	0.954294	NA
CCL11/eotaxin-1	RANTES	12	0.0186879	0.0500201	0.708697	0.954294	NA
CCL11/eotaxin-1	SCGF-b	23	-0.0188074	0.0314801	0.550215	0.954294	NA
CCL11/eotaxin-1	TNF-b	4	-0.0876133	0.139631	0.530355	0.954294	NA
CCL2/MCP-1	CCL11/eotaxin-1	7	0.319263	0.0755824	2.39957e-05	0.000455918	Full
CCL2/MCP-1	CCL3/MIP-1a	15	0.137057	0.068603	0.0457352	0.217242	Sufficient
CCL2/MCP-1	CCL4/MIP-1b	11	0.0368193	0.027804	0.185422	0.331597	NA
CCL2/MCP-1	CCL7/MCP-3	42	-0.0180342	0.0251778	0.473822	0.69251	NA
CCL2/MCP-1	CXCL1/GROa	28	-0.0705373	0.0240802	0.00339762	0.0322774	Full
CCL2/MCP-1	CXCL10/IP-10	6	0.138252	0.0802761	0.0850322	0.230802	NA
CCL2/MCP-1	CXCL12/SDF-1a	13	0.0330194	0.0649684	0.611287	0.720037	NA
CCL2/MCP-1	CXCL8/IL-8	3	-0.132543	0.164982	0.421759	0.667784	NA
CCL2/MCP-1	CXCL9/MIG	6	-0.127401	0.0898477	0.156201	0.331597	NA
CCL2/MCP-1	FGF-b	16	0.105009	0.0579892	0.0701673	0.222196	NA
CCL2/MCP-1	HGF	11	-0.0191105	0.0711587	0.788268	0.788268	NA
CCL2/MCP-1	IL-16	40	-0.0143971	0.0311778	0.644244	0.720037	NA
CCL2/MCP-1	IL-1ra	27	0.105358	0.0465906	0.0237373	0.150336	Sufficient
CCL2/MCP-1	IL-2ra	4	0.139888	0.107214	0.191977	0.331597	NA
CCL2/MCP-1	IL-9	7	0.134764	0.0984847	0.171195	0.331597	NA
CCL2/MCP-1	MIF	6	0.173504	0.0929219	0.061874	0.222196	NA
CCL2/MCP-1	RANTES	12	0.0134908	0.0396419	0.733618	0.774375	NA
CCL2/MCP-1	SCGF-b	23	0.0126222	0.0266142	0.635311	0.720037	NA
CCL2/MCP-1	TNF-b	4	0.0618649	0.108031	0.566875	0.720037	NA
CCL3/MIP-1a	CCL11/eotaxin-1	7	-0.0201212	0.0775591	0.795303	0.896666	NA
CCL3/MIP-1a	CCL3/MIP-1a	15	1	0.0910147	4.40188e-28	8.36358e-27	Full
CCL3/MIP-1a	CCL4/MIP-1b	11	-0.00154638	0.0319843	0.961439	0.961439	NA
CCL3/MIP-1a	CCL7/MCP-3	42	0.00288469	0.0302534	0.924036	0.961439	NA
CCL3/MIP-1a	CXCL1/GROa	28	-0.00923731	0.0236679	0.696323	0.896666	NA
CCL3/MIP-1a	CXCL10/IP-10	6	0.0633811	0.085407	0.458023	0.850108	NA
CCL3/MIP-1a	CXCL12/SDF-1a	13	0.0171375	0.0684414	0.80228	0.896666	NA
CCL3/MIP-1a	CXCL8/IL-8	3	-0.141596	0.180903	0.433793	0.850108	NA
CCL3/MIP-1a	CXCL9/MIG	6	0.025986	0.0894411	0.771405	0.896666	NA
CCL3/MIP-1a	FGF-b	16	0.15865	0.0596736	0.00784605	0.0496916	Full
CCL3/MIP-1a	HGF	10	0.105562	0.075483	0.161969	0.43963	NA
CCL3/MIP-1a	IL-16	40	0.0188721	0.0334823	0.572997	0.850108	NA
CCL3/MIP-1a	IL-1ra	27	-0.0279964	0.0470846	0.552112	0.850108	NA
CCL3/MIP-1a	IL-2ra	4	0.0599629	0.108831	0.581653	0.850108	NA
CCL3/MIP-1a	IL-9	7	0.14657	0.0945653	0.121156	0.43963	NA
CCL3/MIP-1a	MIF	6	0.170555	0.0943213	0.0705697	0.335206	NA
CCL3/MIP-1a	RANTES	12	0.0631582	0.0447046	0.157717	0.43963	NA
CCL3/MIP-1a	SCGF-b	23	-0.0225153	0.0276777	0.415942	0.850108	NA
CCL3/MIP-1a	TNF-b	4	0.765736	0.147661	2.15108e-07	2.04353e-06	Full
CCL4/MIP-1b	CCL11/eotaxin-1	7	-0.0732395	0.0974889	0.452496	0.766352	NA
CCL4/MIP-1b	CCL3/MIP-1a	9	-0.0145044	0.167082	0.930822	0.930822	NA
CCL4/MIP-1b	CCL4/MIP-1b	11	1	0.0768897	1.13639e-38	2.15914e-37	Full
CCL4/MIP-1b	CCL7/MCP-3	42	-0.0262662	0.0442189	0.552509	0.766352	NA
CCL4/MIP-1b	CXCL1/GROa	20	-0.0415011	0.031678	0.190165	0.602188	NA
CCL4/MIP-1b	CXCL10/IP-10	6	0.0552273	0.118404	0.640908	0.766352	NA
CCL4/MIP-1b	CXCL12/SDF-1a	13	-0.0339886	0.108283	0.753607	0.842267	NA
CCL4/MIP-1b	CXCL8/IL-8	3	0.0711611	0.149207	0.633412	0.766352	NA
CCL4/MIP-1b	CXCL9/MIG	6	-0.0719941	0.15643	0.645349	0.766352	NA
CCL4/MIP-1b	FGF-b	15	0.0589939	0.075428	0.434143	0.766352	NA
CCL4/MIP-1b	HGF	10	0.0704902	0.100393	0.482591	0.766352	NA
CCL4/MIP-1b	IL-16	29	0.0267417	0.0458658	0.559864	0.766352	NA
CCL4/MIP-1b	IL-1ra	26	0.0417145	0.0729243	0.567305	0.766352	NA
CCL4/MIP-1b	IL-2ra	4	-0.025208	0.170283	0.882315	0.930822	NA
CCL4/MIP-1b	IL-9	7	-0.325771	0.138942	0.0190445	0.120615	Sufficient
CCL4/MIP-1b	MIF	6	-0.0804375	0.157367	0.609248	0.766352	NA
CCL4/MIP-1b	RANTES	12	0.491251	0.0867453	1.4862e-08	1.41189e-07	Full
CCL4/MIP-1b	SCGF-b	23	0.0606289	0.0419274	0.148164	0.563024	NA
CCL4/MIP-1b	TNF-b	4	-0.414827	0.190718	0.0296243	0.140715	Sufficient
CCL7/MCP-3	CCL11/eotaxin-1	6	0.134967	0.110581	0.222265	0.545471	NA
CCL7/MCP-3	CCL3/MIP-1a	7	0.0760333	0.139684	0.586219	0.811688	NA
CCL7/MCP-3	CCL4/MIP-1b	7	0.0901108	0.039924	0.0240043	0.108019	Sufficient
CCL7/MCP-3	CCL7/MCP-3	42	1	0.0447912	2.07389e-110	3.73301e-109	Full
CCL7/MCP-3	CXCL1/GROa	16	0.0286749	0.0307558	0.351161	0.553476	NA
CCL7/MCP-3	CXCL10/IP-10	6	0.124171	0.106226	0.242432	0.545471	NA
CCL7/MCP-3	CXCL12/SDF-1a	13	0.0357837	0.0841148	0.670534	0.862115	NA
CCL7/MCP-3	CXCL9/MIG	5	-0.123646	0.132782	0.351754	0.553476	NA
CCL7/MCP-3	FGF-b	5	-0.03394	0.159589	0.831583	0.930559	NA
CCL7/MCP-3	HGF	7	-0.0201358	0.117386	0.863804	0.930559	NA
CCL7/MCP-3	IL-16	22	-0.00772037	0.0506543	0.878861	0.930559	NA
CCL7/MCP-3	IL-1ra	21	-0.112433	0.068293	0.0996942	0.325456	NA
CCL7/MCP-3	IL-2ra	4	0.0101791	0.135941	0.940311	0.940311	NA
CCL7/MCP-3	IL-9	6	0.442234	0.134779	0.00103377	0.0062026	Full
CCL7/MCP-3	MIF	6	0.115742	0.121672	0.341469	0.553476	NA
CCL7/MCP-3	RANTES	10	0.125467	0.0781708	0.108485	0.325456	NA
CCL7/MCP-3	SCGF-b	19	-0.0303486	0.0337816	0.368984	0.553476	NA
CCL7/MCP-3	TNF-b	4	0.885129	0.182049	1.16183e-06	1.04565e-05	Full
CXCL1/GROa	CCL11/eotaxin-1	7	-0.0657688	0.0719793	0.360865	0.73744	NA
CXCL1/GROa	CCL3/MIP-1a	15	0.0267473	0.0685542	0.696416	0.778347	NA
CXCL1/GROa	CCL4/MIP-1b	11	-0.0245193	0.0286768	0.39254	0.73744	NA
CXCL1/GROa	CCL7/MCP-3	42	0.0180046	0.0270207	0.505203	0.73744	NA
CXCL1/GROa	CXCL1/GROa	28	1	0.0388797	6.92497e-146	1.31575e-144	Full
CXCL1/GROa	CXCL10/IP-10	6	0.43359	0.115844	0.000181935	0.00172838	Full
CXCL1/GROa	CXCL12/SDF-1a	13	0.0560993	0.0709423	0.429076	0.73744	NA
CXCL1/GROa	CXCL8/IL-8	3	-0.168749	0.161598	0.29637	0.73744	NA
CXCL1/GROa	CXCL9/MIG	6	0.108212	0.12276	0.378049	0.73744	NA
CXCL1/GROa	FGF-b	16	-0.0358456	0.0585946	0.540699	0.73744	NA
CXCL1/GROa	HGF	11	0.10229	0.0720759	0.15584	0.592191	NA
CXCL1/GROa	IL-16	40	0.0313079	0.0339881	0.356976	0.73744	NA
CXCL1/GROa	IL-1ra	27	-0.0281576	0.0541675	0.603187	0.73744	NA
CXCL1/GROa	IL-2ra	4	-0.0577674	0.116836	0.621002	0.73744	NA
CXCL1/GROa	IL-9	7	0.357774	0.103384	0.000538899	0.00341303	Full
CXCL1/GROa	MIF	6	-0.0461933	0.0893333	0.605093	0.73744	NA
CXCL1/GROa	RANTES	12	-0.00390694	0.0454246	0.931459	0.931459	NA
CXCL1/GROa	SCGF-b	23	0.00923659	0.0278735	0.740361	0.781492	NA
CXCL1/GROa	TNF-b	4	0.366576	0.121454	0.00254266	0.0120776	Full
CXCL10/IP-10	CCL11/eotaxin-1	7	0.00363653	0.0850491	0.965894	0.987511	NA
CXCL10/IP-10	CCL3/MIP-1a	8	0.0216386	0.117118	0.853418	0.987511	NA
CXCL10/IP-10	CCL4/MIP-1b	7	0.0685692	0.0371783	0.0651346	0.586212	NA
CXCL10/IP-10	CCL7/MCP-3	42	0.0394114	0.0323497	0.223113	0.717806	NA
CXCL10/IP-10	CXCL1/GROa	17	0.0130794	0.0301572	0.664502	0.987511	NA
CXCL10/IP-10	CXCL10/IP-10	6	1	0.136239	2.13543e-13	3.84377e-12	Full
CXCL10/IP-10	CXCL12/SDF-1a	13	0.120771	0.0871601	0.165861	0.717806	NA
CXCL10/IP-10	CXCL9/MIG	6	-0.0751834	0.121097	0.534696	0.987511	NA
CXCL10/IP-10	FGF-b	13	-0.040958	0.0740141	0.580003	0.987511	NA
CXCL10/IP-10	HGF	8	-0.0971617	0.106413	0.361209	0.826768	NA
CXCL10/IP-10	IL-16	24	0.0222018	0.0482275	0.645261	0.987511	NA
CXCL10/IP-10	IL-1ra	26	-0.0770007	0.0565199	0.173083	0.717806	NA
CXCL10/IP-10	IL-2ra	4	0.131661	0.146087	0.367452	0.826768	NA
CXCL10/IP-10	IL-9	7	0.0444689	0.123487	0.718766	0.987511	NA
CXCL10/IP-10	MIF	6	0.134234	0.114066	0.239269	0.717806	NA
CXCL10/IP-10	RANTES	12	-0.00614648	0.0548721	0.910812	0.987511	NA
CXCL10/IP-10	SCGF-b	21	-0.000507961	0.0324496	0.987511	0.987511	NA
CXCL10/IP-10	TNF-b	4	0.0207169	0.128477	0.871897	0.987511	NA
CXCL12/SDF-1a	CCL11/eotaxin-1	7	-0.0329074	0.0799016	0.680451	0.753832	NA
CXCL12/SDF-1a	CCL3/MIP-1a	9	0.0703771	0.103994	0.498569	0.753832	NA
CXCL12/SDF-1a	CCL4/MIP-1b	10	0.0180443	0.0326258	0.580216	0.753832	NA
CXCL12/SDF-1a	CCL7/MCP-3	42	0.0125816	0.0320413	0.694564	0.753832	NA
CXCL12/SDF-1a	CXCL1/GROa	18	-0.0105217	0.028496	0.711953	0.753832	NA
CXCL12/SDF-1a	CXCL10/IP-10	6	0.037362	0.0936098	0.689801	0.753832	NA
CXCL12/SDF-1a	CXCL12/SDF-1a	13	1	0.10574	3.1653e-21	5.69753e-20	Full
CXCL12/SDF-1a	CXCL9/MIG	6	0.0290554	0.103935	0.77982	0.77982	NA
CXCL12/SDF-1a	FGF-b	15	0.129478	0.0691372	0.0611002	0.366601	NA
CXCL12/SDF-1a	HGF	8	-0.0776948	0.0991179	0.433121	0.753832	NA
CXCL12/SDF-1a	IL-16	27	0.0309433	0.0364965	0.396525	0.753832	NA
CXCL12/SDF-1a	IL-1ra	26	-0.0255906	0.0582213	0.660271	0.753832	NA
CXCL12/SDF-1a	IL-2ra	4	0.206835	0.141719	0.144436	0.649962	NA
CXCL12/SDF-1a	IL-9	7	0.296641	0.111154	0.00761378	0.068524	Sufficient
CXCL12/SDF-1a	MIF	6	0.0448433	0.109554	0.682299	0.753832	NA
CXCL12/SDF-1a	RANTES	12	0.0477246	0.0517602	0.356511	0.753832	NA
CXCL12/SDF-1a	SCGF-b	23	-0.0158387	0.0313331	0.613213	0.753832	NA
CXCL12/SDF-1a	TNF-b	4	0.148665	0.14226	0.296015	0.753832	NA
CXCL8/IL-8	CCL11/eotaxin-1	7	-0.0413305	0.0742522	0.577785	0.758182	NA
CXCL8/IL-8	CCL3/MIP-1a	15	0.0298642	0.0720168	0.678374	0.758182	NA
CXCL8/IL-8	CCL4/MIP-1b	11	0.0148828	0.0328098	0.65011	0.758182	NA
CXCL8/IL-8	CCL7/MCP-3	42	-0.0118672	0.0259034	0.646858	0.758182	NA
CXCL8/IL-8	CXCL1/GROa	28	0.0358896	0.0232922	0.123355	0.691951	NA
CXCL8/IL-8	CXCL10/IP-10	6	-0.0286844	0.0876224	0.743393	0.784692	NA
CXCL8/IL-8	CXCL12/SDF-1a	13	-0.0554454	0.0710586	0.435228	0.758182	NA
CXCL8/IL-8	CXCL8/IL-8	3	1	0.242046	3.60489e-05	0.000684929	Full
CXCL8/IL-8	CXCL9/MIG	6	0.0424816	0.0987128	0.666937	0.758182	NA
CXCL8/IL-8	FGF-b	16	0.0623784	0.0626216	0.319193	0.758084	NA
CXCL8/IL-8	HGF	11	0.0399768	0.0753102	0.595537	0.758182	NA
CXCL8/IL-8	IL-16	40	0.0300444	0.0299375	0.315585	0.758084	NA
CXCL8/IL-8	IL-1ra	27	0.0977357	0.0508435	0.0545697	0.518412	NA
CXCL8/IL-8	IL-2ra	4	-0.087155	0.114569	0.446823	0.758182	NA
CXCL8/IL-8	IL-9	7	0.149933	0.103048	0.145674	0.691951	NA
CXCL8/IL-8	MIF	6	0.0950071	0.0934184	0.30915	0.758084	NA
CXCL8/IL-8	RANTES	12	-0.00768102	0.0428709	0.857807	0.857807	NA
CXCL8/IL-8	SCGF-b	23	-0.0156951	0.0282062	0.57791	0.758182	NA
CXCL8/IL-8	TNF-b	4	0.139844	0.124855	0.262691	0.758084	NA
CXCL9/MIG	CCL11/eotaxin-1	7	0.123711	0.0856979	0.14886	0.60039	NA
CXCL9/MIG	CCL3/MIP-1a	8	0.129189	0.113514	0.255085	0.60039	NA
CXCL9/MIG	CCL4/MIP-1b	6	0.0381687	0.0364711	0.295309	0.60039	NA
CXCL9/MIG	CCL7/MCP-3	42	0.0139365	0.0331533	0.674218	0.866852	NA
CXCL9/MIG	CXCL1/GROa	18	-0.0316263	0.0305269	0.300195	0.60039	NA
CXCL9/MIG	CXCL10/IP-10	6	-0.352405	0.129031	0.00631107	0.0378664	Full
CXCL9/MIG	CXCL12/SDF-1a	13	0.11998	0.0877053	0.171314	0.60039	NA
CXCL9/MIG	CXCL9/MIG	6	1	0.152295	5.16195e-11	9.29151e-10	Full
CXCL9/MIG	FGF-b	13	0.0559118	0.0870247	0.520561	0.780841	NA
CXCL9/MIG	HGF	8	-0.0894769	0.110881	0.419689	0.686764	NA
CXCL9/MIG	IL-16	24	0.0423698	0.0485698	0.383019	0.686764	NA
CXCL9/MIG	IL-1ra	26	-0.0167448	0.0580355	0.772944	0.869562	NA
CXCL9/MIG	IL-2ra	4	0.0422986	0.140007	0.762562	0.869562	NA
CXCL9/MIG	IL-9	7	0.139049	0.112078	0.214737	0.60039	NA
CXCL9/MIG	MIF	6	0.000946609	0.123316	0.993875	0.993875	NA
CXCL9/MIG	RANTES	11	0.0127111	0.0604017	0.833322	0.882341	NA
CXCL9/MIG	SCGF-b	23	-0.0161519	0.0333265	0.627919	0.866852	NA
CXCL9/MIG	TNF-b	4	0.412093	0.135565	0.00236728	0.0213055	Full
FGF-b	CCL11/eotaxin-1	7	0.0760325	0.084565	0.368599	0.603161	NA
FGF-b	CCL3/MIP-1a	9	0.0434859	0.100078	0.663912	0.746901	NA
FGF-b	CCL4/MIP-1b	8	-0.0349413	0.0348923	0.316632	0.59638	NA
FGF-b	CCL7/MCP-3	42	0.0215506	0.0299399	0.471651	0.606408	NA
FGF-b	CXCL1/GROa	19	-0.0173082	0.0269089	0.520085	0.624102	NA
FGF-b	CXCL10/IP-10	6	-0.00367995	0.0967121	0.969647	0.969647	NA
FGF-b	CXCL12/SDF-1a	13	0.0133392	0.0867338	0.877771	0.929405	NA
FGF-b	CXCL9/MIG	6	-0.110458	0.113704	0.331322	0.59638	NA
FGF-b	FGF-b	16	1	0.0867693	9.89233e-31	1.78062e-29	Full
FGF-b	HGF	8	-0.103977	0.101544	0.305856	0.59638	NA
FGF-b	IL-16	27	0.05506	0.0350413	0.116116	0.495933	NA
FGF-b	IL-1ra	26	-0.0705557	0.0532686	0.185328	0.495933	NA
FGF-b	IL-2ra	4	0.172874	0.13276	0.192863	0.495933	NA
FGF-b	IL-9	7	0.176546	0.117428	0.132723	0.495933	NA
FGF-b	MIF	6	0.280533	0.120441	0.0198479	0.178631	Sufficient
FGF-b	RANTES	12	-0.0444404	0.0556808	0.424797	0.606408	NA
FGF-b	SCGF-b	23	0.0226361	0.0298253	0.447878	0.606408	NA
FGF-b	TNF-b	4	0.174415	0.120868	0.149015	0.495933	NA
G-CSF/CSF-3	CCL11/eotaxin-1	7	-0.0454829	0.082952	0.583484	0.880423	NA
G-CSF/CSF-3	CCL3/MIP-1a	9	0.155479	0.107503	0.148097	0.502725	NA
G-CSF/CSF-3	CCL4/MIP-1b	8	0.0150234	0.032238	0.641205	0.887822	NA
G-CSF/CSF-3	CCL7/MCP-3	42	0.0425949	0.030865	0.167575	0.502725	NA
G-CSF/CSF-3	CXCL1/GROa	19	0.00759451	0.0278105	0.784791	0.940742	NA
G-CSF/CSF-3	CXCL10/IP-10	6	0.177029	0.0935925	0.0585589	0.351353	NA
G-CSF/CSF-3	CXCL12/SDF-1a	13	0.00544877	0.0732978	0.940742	0.940742	NA
G-CSF/CSF-3	CXCL9/MIG	6	-0.0612646	0.112771	0.586949	0.880423	NA
G-CSF/CSF-3	FGF-b	15	0.00829995	0.0674247	0.902028	0.940742	NA
G-CSF/CSF-3	HGF	8	-0.0187925	0.107073	0.860678	0.940742	NA
G-CSF/CSF-3	IL-16	26	0.0786519	0.0405854	0.0526313	0.351353	NA
G-CSF/CSF-3	IL-1ra	26	-0.0617299	0.0538698	0.251833	0.64757	NA
G-CSF/CSF-3	IL-2ra	4	0.072961	0.124466	0.557747	0.880423	NA
G-CSF/CSF-3	IL-9	7	0.0320974	0.102875	0.755037	0.940742	NA
G-CSF/CSF-3	MIF	6	0.327034	0.111496	0.00335542	0.0603976	Sufficient
G-CSF/CSF-3	RANTES	12	0.0415805	0.0505373	0.41064	0.880423	NA
G-CSF/CSF-3	SCGF-b	23	-0.0229855	0.0321011	0.47397	0.880423	NA
G-CSF/CSF-3	TNF-b	4	0.216258	0.128315	0.0919175	0.413629	NA
HGF	CCL11/eotaxin-1	7	-0.0536568	0.074432	0.470982	0.946363	NA
HGF	CCL3/MIP-1a	15	0.065969	0.0656454	0.314931	0.854813	NA
HGF	CCL4/MIP-1b	11	0.0173454	0.0288648	0.547894	0.946363	NA
HGF	CCL7/MCP-3	42	0.029816	0.0255969	0.244089	0.772949	NA
HGF	CXCL1/GROa	28	-0.00776762	0.0226533	0.731681	0.992995	NA
HGF	CXCL10/IP-10	6	0.0298001	0.0770708	0.699009	0.992995	NA
HGF	CXCL12/SDF-1a	13	-0.0343763	0.0711098	0.628794	0.992995	NA
HGF	CXCL8/IL-8	3	-0.0202646	0.157098	0.897363	0.993691	NA
HGF	CXCL9/MIG	6	0.0145928	0.0877945	0.867987	0.993691	NA
HGF	FGF-b	16	0.10284	0.057731	0.074854	0.66488	NA
HGF	HGF	11	1	0.0942941	2.82107e-26	5.36004e-25	Full
HGF	IL-16	40	-0.000227546	0.028776	0.993691	0.993691	NA
HGF	IL-1ra	27	0.0133241	0.050681	0.792626	0.993691	NA
HGF	IL-2ra	4	0.0668407	0.108409	0.537525	0.946363	NA
HGF	IL-9	7	0.151028	0.0966233	0.118039	0.66488	NA
HGF	MIF	6	-0.123036	0.090707	0.174968	0.66488	NA
HGF	RANTES	12	0.000964468	0.0440741	0.982541	0.993691	NA
HGF	SCGF-b	23	-0.0224122	0.0272033	0.410008	0.946363	NA
HGF	TNF-b	4	-0.153078	0.105728	0.147662	0.66488	NA
IL-16	CCL11/eotaxin-1	7	0.019833	0.0673396	0.768359	0.851948	NA
IL-16	CCL3/MIP-1a	15	-0.0513393	0.0720676	0.476232	0.669955	NA
IL-16	CCL4/MIP-1b	11	0.0580257	0.0296723	0.0505181	0.319948	NA
IL-16	CCL7/MCP-3	42	0.0178548	0.0256404	0.486207	0.669955	NA
IL-16	CXCL1/GROa	28	0.0135477	0.0234396	0.563275	0.669955	NA
IL-16	CXCL10/IP-10	6	0.112928	0.0889164	0.204067	0.646211	NA
IL-16	CXCL12/SDF-1a	13	-0.114892	0.069773	0.0996285	0.473235	NA
IL-16	CXCL8/IL-8	3	-0.0951377	0.150758	0.528	0.669955	NA
IL-16	CXCL9/MIG	6	-0.0887604	0.0926692	0.338154	0.669955	NA
IL-16	FGF-b	16	0.0139122	0.0651527	0.830912	0.851948	NA
IL-16	HGF	11	0.061232	0.0718406	0.39403	0.669955	NA
IL-16	IL-16	40	1	0.0406933	2.39317e-133	4.54703e-132	Full
IL-16	IL-1ra	27	0.073725	0.0484864	0.128378	0.487836	NA
IL-16	IL-2ra	4	0.118343	0.124757	0.342833	0.669955	NA
IL-16	IL-9	7	-0.0546462	0.0947641	0.564172	0.669955	NA
IL-16	MIF	6	-0.0984547	0.0940183	0.295014	0.669955	NA
IL-16	RANTES	12	0.00831447	0.0445498	0.851948	0.851948	NA
IL-16	SCGF-b	23	-0.0195026	0.0287223	0.497134	0.669955	NA
IL-16	TNF-b	4	0.273789	0.12522	0.0287813	0.273422	Sufficient
IL-1ra	CCL11/eotaxin-1	7	-0.0482838	0.0661208	0.465246	0.63826	NA
IL-1ra	CCL3/MIP-1a	15	0.0583834	0.0742919	0.431947	0.63826	NA
IL-1ra	CCL4/MIP-1b	11	0.0288918	0.0285177	0.311005	0.63826	NA
IL-1ra	CCL7/MCP-3	42	0.0410144	0.0284503	0.149411	0.63826	NA
IL-1ra	CXCL1/GROa	28	-0.0150327	0.0240454	0.531854	0.63826	NA
IL-1ra	CXCL10/IP-10	6	0.0604894	0.0905266	0.50401	0.63826	NA
IL-1ra	CXCL12/SDF-1a	13	-0.0949277	0.0761769	0.21271	0.63826	NA
IL-1ra	CXCL8/IL-8	3	-0.0712015	0.156676	0.649505	0.725917	NA
IL-1ra	CXCL9/MIG	6	-0.0577507	0.0936562	0.537482	0.63826	NA
IL-1ra	FGF-b	16	0.0376641	0.0604779	0.533432	0.63826	NA
IL-1ra	HGF	11	0.0614889	0.0711612	0.387544	0.63826	NA
IL-1ra	IL-16	40	-0.00604415	0.030584	0.843339	0.843339	NA
IL-1ra	IL-1ra	27	1	0.0612671	6.88594e-60	1.30833e-58	Full
IL-1ra	IL-2ra	4	0.119637	0.112063	0.285704	0.63826	NA
IL-1ra	IL-9	7	0.134287	0.0987267	0.17377	0.63826	NA
IL-1ra	MIF	6	0.0316226	0.0956736	0.741003	0.78217	NA
IL-1ra	RANTES	12	0.0306539	0.0438485	0.484498	0.63826	NA
IL-1ra	SCGF-b	23	-0.0250491	0.0270181	0.353862	0.63826	NA
IL-1ra	TNF-b	4	0.378062	0.116685	0.00119521	0.0113545	Full
IL-2ra	CCL11/eotaxin-1	7	-0.0581489	0.0846272	0.492008	0.984356	NA
IL-2ra	CCL3/MIP-1a	8	-0.000226754	0.108682	0.998335	0.998335	NA
IL-2ra	CCL4/MIP-1b	6	-0.042416	0.0586992	0.469926	0.984356	NA
IL-2ra	CCL7/MCP-3	41	-0.00843431	0.032401	0.794624	0.998335	NA
IL-2ra	CXCL1/GROa	18	-0.00133534	0.0303234	0.964875	0.998335	NA
IL-2ra	CXCL10/IP-10	6	0.076921	0.094731	0.416795	0.984356	NA
IL-2ra	CXCL12/SDF-1a	13	-0.0125479	0.0856642	0.883544	0.998335	NA
IL-2ra	CXCL9/MIG	6	-0.0281427	0.113625	0.804382	0.998335	NA
IL-2ra	FGF-b	14	0.125291	0.0752424	0.0958801	0.575281	NA
IL-2ra	HGF	8	0.0439197	0.1033	0.670714	0.998335	NA
IL-2ra	IL-16	24	-0.00904296	0.0449177	0.840446	0.998335	NA
IL-2ra	IL-1ra	26	0.00382063	0.0646546	0.952878	0.998335	NA
IL-2ra	IL-2ra	4	1	0.205834	1.1841e-06	2.13138e-05	Full
IL-2ra	IL-9	7	-0.00688384	0.120036	0.954268	0.998335	NA
IL-2ra	MIF	6	0.0799082	0.11634	0.492178	0.984356	NA
IL-2ra	RANTES	12	-0.0491531	0.0539648	0.362382	0.984356	NA
IL-2ra	SCGF-b	22	0.0445772	0.0319485	0.16293	0.733187	NA
IL-2ra	TNF-b	4	0.705147	0.162155	1.37003e-05	0.000123303	Full
IL-9	CCL11/eotaxin-1	7	-0.0562984	0.0843616	0.504551	0.790936	NA
IL-9	CCL3/MIP-1a	8	0.0173216	0.118933	0.884205	0.948675	NA
IL-9	CCL4/MIP-1b	8	-0.00977982	0.0346684	0.77787	0.948675	NA
IL-9	CCL7/MCP-3	42	0.0848361	0.0331256	0.0104358	0.0626148	Sufficient
IL-9	CXCL1/GROa	19	-0.0469641	0.0319753	0.141898	0.638541	NA
IL-9	CXCL10/IP-10	6	0.0866584	0.1001	0.386645	0.790936	NA
IL-9	CXCL12/SDF-1a	13	0.00613186	0.0816621	0.940145	0.948675	NA
IL-9	CXCL9/MIG	6	0.0984536	0.117126	0.400584	0.790936	NA
IL-9	FGF-b	12	0.048826	0.0772383	0.527291	0.790936	NA
IL-9	HGF	8	0.124478	0.110078	0.258135	0.790936	NA
IL-9	IL-16	23	0.0424076	0.0496702	0.393225	0.790936	NA
IL-9	IL-1ra	26	0.00390296	0.0606329	0.948675	0.948675	NA
IL-9	IL-2ra	4	0.0947197	0.141782	0.504091	0.790936	NA
IL-9	IL-9	7	1	0.152098	4.87456e-11	8.77421e-10	Full
IL-9	MIF	6	-0.0259078	0.111073	0.815568	0.948675	NA
IL-9	RANTES	12	0.00787737	0.0519237	0.879415	0.948675	NA
IL-9	SCGF-b	21	-0.0337004	0.0320081	0.2924	0.790936	NA
IL-9	TNF-b	4	0.605828	0.152221	6.8934e-05	0.000620406	Full
M-CSF/CSF-1	CCL11/eotaxin-1	7	-0.0651445	0.0731173	0.372951	0.986704	NA
M-CSF/CSF-1	CCL3/MIP-1a	15	0.000289803	0.0692699	0.996662	0.996662	NA
M-CSF/CSF-1	CCL4/MIP-1b	11	0.0287463	0.0332831	0.387757	0.986704	NA
M-CSF/CSF-1	CCL7/MCP-3	42	0.00260296	0.0290016	0.928484	0.990458	NA
M-CSF/CSF-1	CXCL1/GROa	28	-0.0171338	0.0235763	0.467386	0.986704	NA
M-CSF/CSF-1	CXCL10/IP-10	6	0.0819955	0.0930851	0.37839	0.986704	NA
M-CSF/CSF-1	CXCL12/SDF-1a	13	0.00832938	0.0676256	0.901973	0.990458	NA
M-CSF/CSF-1	CXCL8/IL-8	3	-0.0265144	0.184409	0.885674	0.990458	NA
M-CSF/CSF-1	CXCL9/MIG	6	0.00728656	0.0941776	0.938329	0.990458	NA
M-CSF/CSF-1	FGF-b	16	-0.0176708	0.0647342	0.784873	0.990458	NA
M-CSF/CSF-1	HGF	11	0.0696366	0.0754027	0.355732	0.986704	NA
M-CSF/CSF-1	IL-16	40	-0.0153096	0.0298367	0.607873	0.990458	NA
M-CSF/CSF-1	IL-1ra	27	0.0389641	0.0534228	0.465786	0.986704	NA
M-CSF/CSF-1	IL-2ra	4	-0.0129107	0.130836	0.921393	0.990458	NA
M-CSF/CSF-1	IL-9	7	0.0974005	0.0997347	0.328769	0.986704	NA
M-CSF/CSF-1	MIF	6	-0.0136902	0.0986781	0.889659	0.990458	NA
M-CSF/CSF-1	RANTES	12	0.014161	0.0490813	0.772948	0.990458	NA
M-CSF/CSF-1	SCGF-b	23	0.0303763	0.0286413	0.288882	0.986704	NA
M-CSF/CSF-1	TNF-b	4	0.153864	0.123569	0.213069	0.986704	NA
MIF	CCL11/eotaxin-1	7	-0.0189797	0.0850899	0.823493	0.868892	NA
MIF	CCL3/MIP-1a	8	-0.0481857	0.112722	0.669035	0.868892	NA
MIF	CCL4/MIP-1b	8	0.0472812	0.0357243	0.185668	0.868892	NA
MIF	CCL7/MCP-3	42	0.021755	0.0310865	0.48404	0.868892	NA
MIF	CXCL1/GROa	18	-0.00547442	0.0282214	0.84619	0.868892	NA
MIF	CXCL10/IP-10	6	0.0373028	0.119449	0.75482	0.868892	NA
MIF	CXCL12/SDF-1a	13	0.0578718	0.0810298	0.475101	0.868892	NA
MIF	CXCL9/MIG	6	-0.0213592	0.129398	0.868892	0.868892	NA
MIF	FGF-b	14	-0.0410554	0.0731353	0.57455	0.868892	NA
MIF	HGF	8	0.0233062	0.106873	0.827371	0.868892	NA
MIF	IL-16	23	0.0152179	0.0466001	0.743999	0.868892	NA
MIF	IL-1ra	26	0.019427	0.057943	0.737415	0.868892	NA
MIF	IL-2ra	4	-0.102994	0.15655	0.510604	0.868892	NA
MIF	IL-9	7	0.0312057	0.121149	0.79673	0.868892	NA
MIF	MIF	6	1	0.156959	1.87702e-10	3.37863e-09	Full
MIF	RANTES	12	-0.0301202	0.0528583	0.568793	0.868892	NA
MIF	SCGF-b	22	-0.0277543	0.0325561	0.393932	0.868892	NA
MIF	TNF-b	4	-0.120285	0.126959	0.343418	0.868892	NA
PDGFbb	CCL11/eotaxin-1	7	-0.0150079	0.065117	0.817721	0.85379	NA
PDGFbb	CCL3/MIP-1a	15	0.0491375	0.06164	0.425353	0.823242	NA
PDGFbb	CCL4/MIP-1b	11	-0.0221374	0.0283371	0.434675	0.823242	NA
PDGFbb	CCL7/MCP-3	42	0.0116704	0.0257134	0.649928	0.823242	NA
PDGFbb	CXCL1/GROa	28	0.033638	0.0213501	0.115131	0.755115	NA
PDGFbb	CXCL10/IP-10	6	-0.0465201	0.0785554	0.55372	0.823242	NA
PDGFbb	CXCL12/SDF-1a	13	0.0427596	0.075405	0.570669	0.823242	NA
PDGFbb	CXCL8/IL-8	3	-0.159602	0.145723	0.27341	0.823242	NA
PDGFbb	CXCL9/MIG	6	-0.0203506	0.091933	0.82481	0.85379	NA
PDGFbb	FGF-b	16	0.0274674	0.0578424	0.634882	0.823242	NA
PDGFbb	HGF	11	0.0647985	0.0709523	0.361101	0.823242	NA
PDGFbb	IL-16	40	0.0228616	0.0290393	0.431127	0.823242	NA
PDGFbb	IL-1ra	27	-0.0219147	0.046939	0.640588	0.823242	NA
PDGFbb	IL-2ra	4	0.178767	0.11474	0.119229	0.755115	NA
PDGFbb	IL-9	7	0.401166	0.0922551	1.37104e-05	0.000260498	Full
PDGFbb	MIF	6	-0.0162299	0.0880701	0.85379	0.85379	NA
PDGFbb	RANTES	12	-0.0161533	0.0424205	0.70336	0.83524	NA
PDGFbb	SCGF-b	23	-0.0232332	0.026789	0.385796	0.823242	NA
PDGFbb	TNF-b	4	-0.134648	0.115683	0.244449	0.823242	NA
RANTES	CCL11/eotaxin-1	7	0.132667	0.0889585	0.135874	0.407621	NA
RANTES	CCL3/MIP-1a	7	0.0958198	0.12814	0.454596	0.847196	NA
RANTES	CCL4/MIP-1b	8	-0.0112713	0.0395646	0.775733	0.847196	NA
RANTES	CCL7/MCP-3	41	-0.0156736	0.0352182	0.656289	0.847196	NA
RANTES	CXCL1/GROa	17	0.0605406	0.0298665	0.0426587	0.244473	Sufficient
RANTES	CXCL10/IP-10	6	-0.0272436	0.107606	0.80013	0.847196	NA
RANTES	CXCL12/SDF-1a	13	0.163833	0.0851429	0.0543274	0.244473	NA
RANTES	CXCL9/MIG	6	-0.0439254	0.116805	0.706873	0.847196	NA
RANTES	FGF-b	12	0.000509913	0.0776085	0.994758	0.994758	NA
RANTES	HGF	8	0.192781	0.108081	0.0744781	0.268121	NA
RANTES	IL-16	24	-0.0160507	0.0497336	0.746897	0.847196	NA
RANTES	IL-1ra	26	-0.021651	0.0579123	0.70851	0.847196	NA
RANTES	IL-2ra	4	0.109415	0.148082	0.459978	0.847196	NA
RANTES	IL-9	7	0.450227	0.121804	0.000218734	0.0019686	Full
RANTES	MIF	6	0.158285	0.11791	0.179458	0.461463	NA
RANTES	RANTES	12	1	0.0711113	6.4597e-45	1.16275e-43	Full
RANTES	SCGF-b	23	0.0152406	0.0317611	0.631332	0.847196	NA
RANTES	TNF-b	4	0.0656735	0.127795	0.607325	0.847196	NA
SCF	CCL11/eotaxin-1	7	0.0126716	0.0665794	0.849056	0.951538	NA
SCF	CCL3/MIP-1a	15	0.0132046	0.0690685	0.848384	0.951538	NA
SCF	CCL4/MIP-1b	11	-0.0132129	0.0271481	0.626474	0.951538	NA
SCF	CCL7/MCP-3	42	-0.00754331	0.0251921	0.764611	0.951538	NA
SCF	CXCL1/GROa	28	0.0122835	0.024696	0.618915	0.951538	NA
SCF	CXCL10/IP-10	6	0.0459667	0.0787511	0.559424	0.951538	NA
SCF	CXCL12/SDF-1a	13	-0.0181694	0.0626192	0.771696	0.951538	NA
SCF	CXCL8/IL-8	3	0.140763	0.148295	0.342515	0.951538	NA
SCF	CXCL9/MIG	6	0.0797717	0.0857647	0.352307	0.951538	NA
SCF	FGF-b	16	0.0648361	0.0530738	0.221851	0.951538	NA
SCF	HGF	11	0.0460188	0.0666725	0.490054	0.951538	NA
SCF	IL-16	40	0.0397324	0.0291097	0.172278	0.951538	NA
SCF	IL-1ra	27	0.0142319	0.0458652	0.756335	0.951538	NA
SCF	IL-2ra	4	0.0127448	0.11551	0.912144	0.951538	NA
SCF	IL-9	7	0.184182	0.093009	0.0476741	0.905807	Sufficient
SCF	MIF	6	0.00653555	0.0900911	0.942169	0.951538	NA
SCF	RANTES	12	-0.00263953	0.0434304	0.951538	0.951538	NA
SCF	SCGF-b	23	-0.0183514	0.0263248	0.485731	0.951538	NA
SCF	TNF-b	4	-0.0191371	0.105551	0.856127	0.951538	NA
SCGF-b	CCL11/eotaxin-1	7	0.0106536	0.0818516	0.896442	0.988734	NA
SCGF-b	CCL3/MIP-1a	8	0.0112148	0.110777	0.919362	0.988734	NA
SCGF-b	CCL4/MIP-1b	8	0.0238725	0.0374964	0.524345	0.988734	NA
SCGF-b	CCL7/MCP-3	41	0.0243066	0.0322576	0.45114	0.988734	NA
SCGF-b	CXCL1/GROa	19	-0.00367274	0.0282703	0.896634	0.988734	NA
SCGF-b	CXCL10/IP-10	6	0.0260099	0.101754	0.798247	0.988734	NA
SCGF-b	CXCL12/SDF-1a	13	-0.104766	0.0853334	0.219548	0.987965	NA
SCGF-b	CXCL9/MIG	6	-0.0987719	0.110268	0.370389	0.988734	NA
SCGF-b	FGF-b	13	-0.0358315	0.072806	0.622614	0.988734	NA
SCGF-b	HGF	8	-0.00147867	0.104722	0.988734	0.988734	NA
SCGF-b	IL-16	24	0.00181191	0.0459075	0.968517	0.988734	NA
SCGF-b	IL-1ra	26	-0.103116	0.0602907	0.0872092	0.523255	NA
SCGF-b	IL-2ra	4	0.0231987	0.130672	0.859089	0.988734	NA
SCGF-b	IL-9	7	0.101915	0.113282	0.368305	0.988734	NA
SCGF-b	MIF	6	0.0074127	0.101112	0.941558	0.988734	NA
SCGF-b	RANTES	12	0.0325276	0.0569694	0.568022	0.988734	NA
SCGF-b	SCGF-b	23	1	0.0455085	5.11753e-107	9.21155e-106	Full
SCGF-b	TNF-b	4	0.764524	0.171226	8.00713e-06	7.20642e-05	Full
TNF-b	CCL11/eotaxin-1	5	-0.0654252	0.0871156	0.452643	0.608469	NA
TNF-b	CCL3/MIP-1a	6	-0.0118103	0.131411	0.928388	0.934986	NA
TNF-b	CCL4/MIP-1b	3	-0.0197792	0.118481	0.867417	0.934986	NA
TNF-b	CCL7/MCP-3	32	0.0350523	0.0367052	0.339593	0.608469	NA
TNF-b	CXCL1/GROa	5	-0.0349003	0.0348298	0.316331	0.608469	NA
TNF-b	CXCL10/IP-10	5	0.0861639	0.118009	0.4653	0.608469	NA
TNF-b	CXCL12/SDF-1a	10	-0.0327235	0.0907021	0.718264	0.872177	NA
TNF-b	CXCL9/MIG	5	-0.105932	0.134229	0.430002	0.608469	NA
TNF-b	HGF	6	0.102178	0.114837	0.37359	0.608469	NA
TNF-b	IL-16	16	0.079091	0.0594861	0.18366	0.608469	NA
TNF-b	IL-1ra	15	-0.0572108	0.0771121	0.458138	0.608469	NA
TNF-b	IL-2ra	4	0.19945	0.140174	0.154773	0.608469	NA
TNF-b	IL-9	6	0.177943	0.126953	0.161019	0.608469	NA
TNF-b	MIF	6	-0.0100738	0.123494	0.934986	0.934986	NA
TNF-b	RANTES	6	-0.112739	0.0693873	0.104209	0.608469	NA
TNF-b	SCGF-b	14	0.0570788	0.0689596	0.407833	0.608469	NA
TNF-b	TNF-b	4	1	0.187014	8.93235e-08	1.5185e-06	Full
TRAIL	CCL11/eotaxin-1	7	-0.0649329	0.0740547	0.380583	0.824537	NA
TRAIL	CCL3/MIP-1a	15	-0.0464379	0.0701149	0.507771	0.862201	NA
TRAIL	CCL4/MIP-1b	11	0.0141087	0.0297481	0.635306	0.862201	NA
TRAIL	CCL7/MCP-3	42	0.0508812	0.02721	0.0614912	0.389444	NA
TRAIL	CXCL1/GROa	28	-0.0496802	0.0261826	0.0577686	0.389444	NA
TRAIL	CXCL10/IP-10	6	0.0889714	0.0837549	0.288107	0.824537	NA
TRAIL	CXCL12/SDF-1a	13	-0.052548	0.0693845	0.448843	0.852802	NA
TRAIL	CXCL8/IL-8	3	-0.0761672	0.154688	0.622443	0.862201	NA
TRAIL	CXCL9/MIG	6	0.0804224	0.0936686	0.39057	0.824537	NA
TRAIL	FGF-b	16	0.00196344	0.0569848	0.972514	0.972514	NA
TRAIL	HGF	11	-0.0693613	0.0753137	0.357069	0.824537	NA
TRAIL	IL-16	40	0.0161509	0.0334682	0.629399	0.862201	NA
TRAIL	IL-1ra	27	-0.0122851	0.0498958	0.805516	0.972514	NA
TRAIL	IL-2ra	4	0.164934	0.116265	0.156015	0.741073	NA
TRAIL	IL-9	7	0.0895745	0.095297	0.347243	0.824537	NA
TRAIL	MIF	6	0.0120633	0.0894065	0.89267	0.972514	NA
TRAIL	RANTES	12	0.0033278	0.0462607	0.942653	0.972514	NA
TRAIL	SCGF-b	23	0.00271422	0.0269385	0.919744	0.972514	NA
TRAIL	TNF-b	4	0.615486	0.14411	1.94634e-05	0.000369805	Full
VEGF	CCL11/eotaxin-1	7	-0.0376537	0.0679861	0.579685	0.893368	NA
VEGF	CCL3/MIP-1a	15	0.102027	0.0694606	0.141875	0.449271	NA
VEGF	CCL4/MIP-1b	11	0.0239918	0.0282106	0.395074	0.723038	NA
VEGF	CCL7/MCP-3	42	0.023624	0.0276495	0.392878	0.723038	NA
VEGF	CXCL1/GROa	28	-0.0253287	0.0233172	0.277362	0.723038	NA
VEGF	CXCL10/IP-10	6	0.123516	0.0826358	0.134991	0.449271	NA
VEGF	CXCL12/SDF-1a	13	-0.0516643	0.0638737	0.418601	0.723038	NA
VEGF	CXCL8/IL-8	3	-0.0465999	0.176077	0.791274	0.904516	NA
VEGF	CXCL9/MIG	6	0.0159554	0.0874879	0.855291	0.904516	NA
VEGF	FGF-b	16	0.109535	0.0584527	0.0609422	0.385967	NA
VEGF	HGF	11	0.0128397	0.0712093	0.85691	0.904516	NA
VEGF	IL-16	40	0.00774461	0.0300857	0.796856	0.904516	NA
VEGF	IL-1ra	27	0.0244898	0.048181	0.611252	0.893368	NA
VEGF	IL-2ra	4	0.045679	0.111738	0.682683	0.904516	NA
VEGF	IL-9	7	0.147037	0.0906713	0.104878	0.449271	NA
VEGF	MIF	6	0.0885902	0.0963232	0.35772	0.723038	NA
VEGF	RANTES	12	0.106874	0.044156	0.0155051	0.147298	Sufficient
VEGF	SCGF-b	23	0.00290862	0.0277485	0.916518	0.916518	NA
VEGF	TNF-b	4	0.360298	0.111385	0.00121766	0.0231356	Full

## Sheet: S6 MR_HetPval0.05_egg
Supplementary Data S6: associations between circulating cytokine concentrations excluding heterogenic variants (het P-value < 0.05) from MR Egger analysis
outcome	exposure	nsnp	b	se	pval	Pval_FDR	Sign
bNGF	CCL11/eotaxin-1	7	0.192951	0.202557	0.384549	0.743049	NA
bNGF	CCL3/MIP-1a	15	0.342526	0.133405	0.0234016	0.44463	Sufficient
bNGF	CCL4/MIP-1b	11	0.0417161	0.0346657	0.259526	0.743049	NA
bNGF	CCL7/MCP-3	42	0.00215362	0.0374421	0.954418	0.954418	NA
bNGF	CXCL1/GROa	28	-0.0133281	0.0312528	0.673281	0.913739	NA
bNGF	CXCL10/IP-10	6	-0.270586	0.369154	0.504205	0.798324	NA
bNGF	CXCL12/SDF-1a	13	-0.0562854	0.176447	0.755707	0.954418	NA
bNGF	CXCL8/IL-8	3	-0.0396373	0.223396	0.888208	0.954418	NA
bNGF	CXCL9/MIG	6	0.692102	0.297816	0.080788	0.728838	NA
bNGF	FGF-b	16	0.165867	0.149609	0.286255	0.743049	NA
bNGF	HGF	11	0.0699945	0.141962	0.633783	0.913739	NA
bNGF	IL-16	40	0.0344064	0.0382509	0.374055	0.743049	NA
bNGF	IL-1ra	27	-0.120921	0.0821352	0.15344	0.728838	NA
bNGF	IL-2ra	4	-0.2615	0.319208	0.498753	0.798324	NA
bNGF	IL-9	7	-0.265667	0.195891	0.233063	0.743049	NA
bNGF	MIF	6	0.0388161	0.552691	0.947381	0.954418	NA
bNGF	RANTES	12	0.0135416	0.112012	0.906169	0.954418	NA
bNGF	SCGF-b	23	0.058396	0.0355323	0.115177	0.728838	NA
bNGF	TNF-b	4	0.402896	0.371122	0.391079	0.743049	NA
CCL11/eotaxin-1	CCL11/eotaxin-1	7	1	0.218485	0.00596387	0.10735	Sufficient
CCL11/eotaxin-1	CCL3/MIP-1a	9	0.0841811	0.374892	0.828745	0.970989	NA
CCL11/eotaxin-1	CCL4/MIP-1b	9	0.0016752	0.0368421	0.965003	0.970989	NA
CCL11/eotaxin-1	CCL7/MCP-3	42	-0.0902808	0.0631217	0.160406	0.943456	NA
CCL11/eotaxin-1	CXCL1/GROa	19	-0.0216255	0.0379819	0.576556	0.943456	NA
CCL11/eotaxin-1	CXCL10/IP-10	6	-0.338604	0.387648	0.431703	0.943456	NA
CCL11/eotaxin-1	CXCL12/SDF-1a	13	0.00760117	0.204313	0.970989	0.970989	NA
CCL11/eotaxin-1	CXCL9/MIG	6	-0.194143	0.311885	0.567353	0.943456	NA
CCL11/eotaxin-1	FGF-b	15	0.075922	0.128472	0.564679	0.943456	NA
CCL11/eotaxin-1	HGF	8	0.36412	0.206579	0.128429	0.943456	NA
CCL11/eotaxin-1	IL-16	27	-0.0195592	0.0405676	0.633902	0.950853	NA
CCL11/eotaxin-1	IL-1ra	26	0.0636479	0.0867229	0.470105	0.943456	NA
CCL11/eotaxin-1	IL-2ra	4	0.0412941	0.417095	0.930164	0.970989	NA
CCL11/eotaxin-1	IL-9	7	-0.0225107	0.203798	0.916345	0.970989	NA
CCL11/eotaxin-1	MIF	6	0.077694	0.729022	0.920259	0.970989	NA
CCL11/eotaxin-1	RANTES	12	0.0562908	0.0909793	0.549933	0.943456	NA
CCL11/eotaxin-1	SCGF-b	23	-0.0245952	0.0319652	0.450202	0.943456	NA
CCL11/eotaxin-1	TNF-b	4	0.472126	0.559455	0.48757	0.943456	NA
CCL2/MCP-1	CCL11/eotaxin-1	7	0.489301	0.266905	0.12624	0.698523	NA
CCL2/MCP-1	CCL3/MIP-1a	15	0.203	0.125359	0.129366	0.698523	NA
CCL2/MCP-1	CCL4/MIP-1b	11	0.0360299	0.031119	0.276743	0.751159	NA
CCL2/MCP-1	CCL7/MCP-3	42	0.0187142	0.0400024	0.642448	0.926603	NA
CCL2/MCP-1	CXCL1/GROa	28	-0.068065	0.0302227	0.0329845	0.626706	Sufficient
CCL2/MCP-1	CXCL10/IP-10	6	-0.200706	0.328666	0.574414	0.926603	NA
CCL2/MCP-1	CXCL12/SDF-1a	13	0.202506	0.157974	0.226238	0.751159	NA
CCL2/MCP-1	CXCL8/IL-8	3	0.0763407	0.246281	0.808643	0.926603	NA
CCL2/MCP-1	CXCL9/MIG	6	-0.025996	0.265105	0.926603	0.926603	NA
CCL2/MCP-1	FGF-b	16	0.0455247	0.11035	0.686186	0.926603	NA
CCL2/MCP-1	HGF	11	0.13982	0.113709	0.25001	0.751159	NA
CCL2/MCP-1	IL-16	40	0.0126477	0.0346871	0.717415	0.926603	NA
CCL2/MCP-1	IL-1ra	27	0.0665612	0.0869396	0.451081	0.926603	NA
CCL2/MCP-1	IL-2ra	4	0.121307	0.286511	0.713194	0.926603	NA
CCL2/MCP-1	IL-9	7	-0.111937	0.211824	0.619797	0.926603	NA
CCL2/MCP-1	MIF	6	0.0568529	0.566373	0.924872	0.926603	NA
CCL2/MCP-1	RANTES	12	-0.0107025	0.0702937	0.882014	0.926603	NA
CCL2/MCP-1	SCGF-b	23	0.00471353	0.0273136	0.864641	0.926603	NA
CCL2/MCP-1	TNF-b	4	0.766886	0.331872	0.147057	0.698523	NA
CCL3/MIP-1a	CCL11/eotaxin-1	7	0.476068	0.25947	0.125991	0.598459	NA
CCL3/MIP-1a	CCL3/MIP-1a	15	1	0.125202	2.27605e-06	4.32449e-05	Full
CCL3/MIP-1a	CCL4/MIP-1b	11	-0.0324531	0.149008	0.832447	0.986529	NA
CCL3/MIP-1a	CCL7/MCP-3	42	0.0125872	0.0437926	0.775269	0.986529	NA
CCL3/MIP-1a	CXCL1/GROa	28	0.0109994	0.033232	0.743306	0.986529	NA
CCL3/MIP-1a	CXCL10/IP-10	6	-0.385765	0.345384	0.32659	0.986529	NA
CCL3/MIP-1a	CXCL12/SDF-1a	13	0.00286393	0.16581	0.986529	0.986529	NA
CCL3/MIP-1a	CXCL8/IL-8	3	0.0334476	0.195103	0.891911	0.986529	NA
CCL3/MIP-1a	CXCL9/MIG	6	0.0167601	0.278259	0.95486	0.986529	NA
CCL3/MIP-1a	FGF-b	16	0.25685	0.10112	0.023567	0.223887	Sufficient
CCL3/MIP-1a	HGF	10	0.0439675	0.134238	0.751671	0.986529	NA
CCL3/MIP-1a	IL-16	40	-0.00323683	0.0338401	0.924301	0.986529	NA
CCL3/MIP-1a	IL-1ra	27	-0.0528491	0.0722172	0.471091	0.986529	NA
CCL3/MIP-1a	IL-2ra	4	0.244947	0.299232	0.499042	0.986529	NA
CCL3/MIP-1a	IL-9	7	0.0486874	0.18227	0.800046	0.986529	NA
CCL3/MIP-1a	MIF	6	0.161936	0.520046	0.77106	0.986529	NA
CCL3/MIP-1a	RANTES	12	-0.421859	0.233202	0.100568	0.598459	NA
CCL3/MIP-1a	SCGF-b	23	-0.0119501	0.0285985	0.680292	0.986529	NA
CCL3/MIP-1a	TNF-b	4	0.565291	0.348097	0.245874	0.934322	NA
CCL4/MIP-1b	CCL11/eotaxin-1	7	0.104015	0.264908	0.710763	0.916738	NA
CCL4/MIP-1b	CCL3/MIP-1a	9	-0.770356	1.32719	0.579815	0.916738	NA
CCL4/MIP-1b	CCL4/MIP-1b	11	1	0.0681162	1.35963e-07	2.5833e-06	Full
CCL4/MIP-1b	CCL7/MCP-3	42	-0.030054	0.0654139	0.648403	0.916738	NA
CCL4/MIP-1b	CXCL1/GROa	20	-0.0472283	0.0372837	0.221399	0.916738	NA
CCL4/MIP-1b	CXCL10/IP-10	6	-0.120644	0.533373	0.832141	0.916738	NA
CCL4/MIP-1b	CXCL12/SDF-1a	13	-0.0624728	0.253489	0.809871	0.916738	NA
CCL4/MIP-1b	CXCL8/IL-8	3	0.213036	0.177833	0.442818	0.916738	NA
CCL4/MIP-1b	CXCL9/MIG	6	-0.612506	0.43263	0.229776	0.916738	NA
CCL4/MIP-1b	FGF-b	15	0.107407	0.117481	0.377229	0.916738	NA
CCL4/MIP-1b	HGF	10	-0.0240526	0.140679	0.868489	0.916738	NA
CCL4/MIP-1b	IL-16	29	-0.0139428	0.0512493	0.787647	0.916738	NA
CCL4/MIP-1b	IL-1ra	26	-0.0755732	0.107732	0.489743	0.916738	NA
CCL4/MIP-1b	IL-2ra	4	0.139884	0.391279	0.754916	0.916738	NA
CCL4/MIP-1b	IL-9	7	0.0951136	0.235885	0.703451	0.916738	NA
CCL4/MIP-1b	MIF	6	0.0576655	0.857395	0.949605	0.949605	NA
CCL4/MIP-1b	RANTES	12	0.247054	0.340245	0.484421	0.916738	NA
CCL4/MIP-1b	SCGF-b	23	0.0387473	0.0429564	0.377279	0.916738	NA
CCL4/MIP-1b	TNF-b	4	0.524024	0.691151	0.5275	0.916738	NA
CCL7/MCP-3	CCL11/eotaxin-1	6	3.21317	2.11767	0.203788	0.626188	NA
CCL7/MCP-3	CCL3/MIP-1a	7	-0.585998	0.982298	0.576784	0.978027	NA
CCL7/MCP-3	CCL4/MIP-1b	7	0.116091	0.0589665	0.106092	0.626188	NA
CCL7/MCP-3	CCL7/MCP-3	42	1	0.043747	1.41856e-24	2.5534e-23	Full
CCL7/MCP-3	CXCL1/GROa	16	0.0560992	0.0395649	0.178092	0.626188	NA
CCL7/MCP-3	CXCL10/IP-10	6	-0.634306	0.423707	0.208729	0.626188	NA
CCL7/MCP-3	CXCL12/SDF-1a	13	0.00585239	0.207714	0.978027	0.978027	NA
CCL7/MCP-3	CXCL9/MIG	5	0.0788491	0.780083	0.925865	0.978027	NA
CCL7/MCP-3	FGF-b	5	0.291097	0.557594	0.637725	0.978027	NA
CCL7/MCP-3	HGF	7	-0.303605	0.262328	0.299411	0.630364	NA
CCL7/MCP-3	IL-16	22	-0.0772871	0.0750163	0.315182	0.630364	NA
CCL7/MCP-3	IL-1ra	21	-0.265552	0.126412	0.049247	0.443223	Sufficient
CCL7/MCP-3	IL-2ra	4	0.0344794	0.377307	0.935517	0.978027	NA
CCL7/MCP-3	IL-9	6	0.0479644	0.349704	0.897533	0.978027	NA
CCL7/MCP-3	MIF	6	0.0987367	0.69947	0.894568	0.978027	NA
CCL7/MCP-3	RANTES	10	0.241216	0.531122	0.661779	0.978027	NA
CCL7/MCP-3	SCGF-b	19	-0.0104848	0.0424646	0.807937	0.978027	NA
CCL7/MCP-3	TNF-b	4	0.678851	0.434743	0.258802	0.630364	NA
CXCL1/GROa	CCL11/eotaxin-1	7	0.133705	0.191207	0.515568	0.992779	NA
CXCL1/GROa	CCL3/MIP-1a	15	0.0163915	0.125272	0.8979	0.992779	NA
CXCL1/GROa	CCL4/MIP-1b	11	-0.00844939	0.0406548	0.839986	0.992779	NA
CXCL1/GROa	CCL7/MCP-3	42	0.043733	0.0353181	0.222837	0.992779	NA
CXCL1/GROa	CXCL1/GROa	28	1	0.0358148	6.48557e-21	1.23226e-19	Full
CXCL1/GROa	CXCL10/IP-10	6	-1.24603	0.760517	0.176681	0.992779	NA
CXCL1/GROa	CXCL12/SDF-1a	13	-0.00838333	0.166518	0.96075	0.992779	NA
CXCL1/GROa	CXCL8/IL-8	3	-0.0241708	0.195666	0.921754	0.992779	NA
CXCL1/GROa	CXCL9/MIG	6	0.0758113	0.712107	0.920343	0.992779	NA
CXCL1/GROa	FGF-b	16	0.0155317	0.101503	0.880568	0.992779	NA
CXCL1/GROa	HGF	11	-0.011868	0.126525	0.927323	0.992779	NA
CXCL1/GROa	IL-16	40	0.0297521	0.0347594	0.397395	0.992779	NA
CXCL1/GROa	IL-1ra	27	0.0717921	0.0899053	0.432084	0.992779	NA
CXCL1/GROa	IL-2ra	4	-0.228318	0.301378	0.527795	0.992779	NA
CXCL1/GROa	IL-9	7	0.0469956	0.227174	0.844272	0.992779	NA
CXCL1/GROa	MIF	6	0.113484	0.520329	0.838025	0.992779	NA
CXCL1/GROa	RANTES	12	-0.000689917	0.0743486	0.992779	0.992779	NA
CXCL1/GROa	SCGF-b	23	0.0181971	0.0302704	0.554174	0.992779	NA
CXCL1/GROa	TNF-b	4	0.328266	0.350087	0.447399	0.992779	NA
CXCL10/IP-10	CCL11/eotaxin-1	7	0.152474	0.247128	0.564254	0.923324	NA
CXCL10/IP-10	CCL3/MIP-1a	8	-0.234926	0.368917	0.547765	0.923324	NA
CXCL10/IP-10	CCL4/MIP-1b	7	0.066721	0.0411144	0.165557	0.783182	NA
CXCL10/IP-10	CCL7/MCP-3	42	0.0512546	0.0475739	0.287771	0.783182	NA
CXCL10/IP-10	CXCL1/GROa	17	-0.00486982	0.0404322	0.90573	0.946662	NA
CXCL10/IP-10	CXCL10/IP-10	6	1	0.409133	0.0708871	0.765338	NA
CXCL10/IP-10	CXCL12/SDF-1a	13	0.379629	0.200608	0.0850375	0.765338	NA
CXCL10/IP-10	CXCL9/MIG	6	0.177309	0.490919	0.736235	0.946588	NA
CXCL10/IP-10	FGF-b	13	0.052946	0.1263	0.683134	0.945878	NA
CXCL10/IP-10	HGF	8	-0.201301	0.218083	0.391591	0.783182	NA
CXCL10/IP-10	IL-16	24	0.067718	0.0669254	0.322613	0.783182	NA
CXCL10/IP-10	IL-1ra	26	-0.0851437	0.0915165	0.361447	0.783182	NA
CXCL10/IP-10	IL-2ra	4	0.104268	0.460719	0.841981	0.946662	NA
CXCL10/IP-10	IL-9	7	-0.261863	0.225284	0.297544	0.783182	NA
CXCL10/IP-10	MIF	6	-0.130943	0.677245	0.856108	0.946662	NA
CXCL10/IP-10	RANTES	12	-0.00767666	0.111908	0.946662	0.946662	NA
CXCL10/IP-10	SCGF-b	21	-0.0145529	0.0339045	0.672583	0.945878	NA
CXCL10/IP-10	TNF-b	4	0.683721	0.420018	0.245096	0.783182	NA
CXCL12/SDF-1a	CCL11/eotaxin-1	7	0.211769	0.242447	0.422369	0.990177	NA
CXCL12/SDF-1a	CCL3/MIP-1a	9	0.0637141	0.298165	0.836882	0.990177	NA
CXCL12/SDF-1a	CCL4/MIP-1b	10	0.0495568	0.0368634	0.215712	0.990177	NA
CXCL12/SDF-1a	CCL7/MCP-3	42	0.0389278	0.0415223	0.354119	0.990177	NA
CXCL12/SDF-1a	CXCL1/GROa	18	0.000453684	0.0362787	0.990177	0.990177	NA
CXCL12/SDF-1a	CXCL10/IP-10	6	-0.546577	0.389295	0.232991	0.990177	NA
CXCL12/SDF-1a	CXCL12/SDF-1a	13	1	0.190785	0.00027618	0.00497123	Full
CXCL12/SDF-1a	CXCL9/MIG	6	0.0103768	0.313213	0.975158	0.990177	NA
CXCL12/SDF-1a	FGF-b	15	-0.070675	0.151131	0.647785	0.990177	NA
CXCL12/SDF-1a	HGF	8	-0.00546135	0.207459	0.979852	0.990177	NA
CXCL12/SDF-1a	IL-16	27	0.0145128	0.0410365	0.726561	0.990177	NA
CXCL12/SDF-1a	IL-1ra	26	-0.120363	0.0997352	0.239259	0.990177	NA
CXCL12/SDF-1a	IL-2ra	4	0.134597	0.346662	0.735251	0.990177	NA
CXCL12/SDF-1a	IL-9	7	0.184495	0.204658	0.408656	0.990177	NA
CXCL12/SDF-1a	MIF	6	0.0983673	0.585017	0.874629	0.990177	NA
CXCL12/SDF-1a	RANTES	12	0.0556792	0.0859409	0.531656	0.990177	NA
CXCL12/SDF-1a	SCGF-b	23	-0.00661144	0.0321003	0.838804	0.990177	NA
CXCL12/SDF-1a	TNF-b	4	0.222495	0.79264	0.805312	0.990177	NA
CXCL8/IL-8	CCL11/eotaxin-1	7	0.205236	0.204301	0.361212	0.912348	NA
CXCL8/IL-8	CCL3/MIP-1a	15	0.0875533	0.127839	0.505454	0.912348	NA
CXCL8/IL-8	CCL4/MIP-1b	11	0.0347096	0.0339698	0.333564	0.912348	NA
CXCL8/IL-8	CCL7/MCP-3	42	-0.0386995	0.0364972	0.295349	0.912348	NA
CXCL8/IL-8	CXCL1/GROa	28	-0.0102376	0.0471319	0.829738	0.912348	NA
CXCL8/IL-8	CXCL10/IP-10	6	-0.800073	0.353855	0.086583	0.912348	NA
CXCL8/IL-8	CXCL12/SDF-1a	13	-0.0378418	0.169074	0.827002	0.912348	NA
CXCL8/IL-8	CXCL8/IL-8	3	1	0.204446	0.128385	0.912348	NA
CXCL8/IL-8	CXCL9/MIG	6	0.305833	0.312448	0.383087	0.912348	NA
CXCL8/IL-8	FGF-b	16	0.0115358	0.102922	0.912348	0.912348	NA
CXCL8/IL-8	HGF	11	0.0809785	0.129934	0.548602	0.912348	NA
CXCL8/IL-8	IL-16	40	0.0186551	0.0335765	0.581742	0.912348	NA
CXCL8/IL-8	IL-1ra	27	0.0617312	0.0762357	0.425729	0.912348	NA
CXCL8/IL-8	IL-2ra	4	-0.130691	0.304898	0.709938	0.912348	NA
CXCL8/IL-8	IL-9	7	-0.0859754	0.185289	0.662143	0.912348	NA
CXCL8/IL-8	MIF	6	0.0816652	0.531109	0.885242	0.912348	NA
CXCL8/IL-8	RANTES	12	-0.037054	0.0755392	0.634346	0.912348	NA
CXCL8/IL-8	SCGF-b	23	-0.00853231	0.0291809	0.772855	0.912348	NA
CXCL8/IL-8	TNF-b	4	0.544439	0.3992	0.305833	0.912348	NA
CXCL9/MIG	CCL11/eotaxin-1	7	0.335833	0.230742	0.20531	0.850754	NA
CXCL9/MIG	CCL3/MIP-1a	8	-0.0426609	0.379606	0.914186	0.99999	NA
CXCL9/MIG	CCL4/MIP-1b	6	0.0450015	0.0438267	0.362546	0.850754	NA
CXCL9/MIG	CCL7/MCP-3	42	0.0115878	0.0468908	0.806077	0.99999	NA
CXCL9/MIG	CXCL1/GROa	18	-0.0595658	0.0381359	0.137863	0.850754	NA
CXCL9/MIG	CXCL10/IP-10	6	0.86576	1.09302	0.472641	0.850754	NA
CXCL9/MIG	CXCL12/SDF-1a	13	0.12203	0.200609	0.555342	0.908742	NA
CXCL9/MIG	CXCL9/MIG	6	1	0.329171	0.0384802	0.692643	Sufficient
CXCL9/MIG	FGF-b	13	0.176288	0.173989	0.332726	0.850754	NA
CXCL9/MIG	HGF	8	0.0580906	0.243802	0.819601	0.99999	NA
CXCL9/MIG	IL-16	24	0.0571748	0.0669254	0.402143	0.850754	NA
CXCL9/MIG	IL-1ra	26	-0.0791204	0.0915164	0.395846	0.850754	NA
CXCL9/MIG	IL-2ra	4	0.140345	0.455527	0.787138	0.99999	NA
CXCL9/MIG	IL-9	7	2.75566e-06	0.215146	0.99999	0.99999	NA
CXCL9/MIG	MIF	6	-0.0436169	0.865935	0.962243	0.99999	NA
CXCL9/MIG	RANTES	11	0.00161048	0.112676	0.988908	0.99999	NA
CXCL9/MIG	SCGF-b	23	-0.0431854	0.0337406	0.214532	0.850754	NA
CXCL9/MIG	TNF-b	4	0.389035	0.420008	0.452097	0.850754	NA
FGF-b	CCL11/eotaxin-1	7	0.581503	0.291091	0.102243	0.613461	NA
FGF-b	CCL3/MIP-1a	9	-0.0624618	0.258807	0.816205	0.990187	NA
FGF-b	CCL4/MIP-1b	8	-0.0380946	0.068655	0.599043	0.980253	NA
FGF-b	CCL7/MCP-3	42	-1.51399e-05	0.0410265	0.999707	0.999707	NA
FGF-b	CXCL1/GROa	19	-0.0421357	0.0341511	0.234064	0.685158	NA
FGF-b	CXCL10/IP-10	6	-0.321521	0.390293	0.45634	0.839065	NA
FGF-b	CXCL12/SDF-1a	13	-0.0401394	0.233092	0.866404	0.990187	NA
FGF-b	CXCL9/MIG	6	-0.4052	0.31401	0.26645	0.685158	NA
FGF-b	FGF-b	16	1	0.11598	5.66689e-07	1.02004e-05	Full
FGF-b	HGF	8	-0.0649649	0.207989	0.765347	0.990187	NA
FGF-b	IL-16	27	0.0353591	0.0477776	0.466147	0.839065	NA
FGF-b	IL-1ra	26	0.00736537	0.0872808	0.933449	0.990187	NA
FGF-b	IL-2ra	4	0.0319285	0.34755	0.935176	0.990187	NA
FGF-b	IL-9	7	0.19799	0.226417	0.421883	0.839065	NA
FGF-b	MIF	6	1.50035	0.670724	0.0889263	0.613461	NA
FGF-b	RANTES	12	-0.161615	0.119333	0.205443	0.685158	NA
FGF-b	SCGF-b	23	0.0508787	0.0335558	0.144368	0.649655	NA
FGF-b	TNF-b	4	0.0823049	0.400623	0.856239	0.990187	NA
G-CSF/CSF-3	CCL11/eotaxin-1	7	0.109363	0.237393	0.664369	0.860739	NA
G-CSF/CSF-3	CCL3/MIP-1a	9	0.255459	0.359489	0.500305	0.860739	NA
G-CSF/CSF-3	CCL4/MIP-1b	8	0.0184345	0.0485571	0.717283	0.860739	NA
G-CSF/CSF-3	CCL7/MCP-3	42	0.0452955	0.0402442	0.267079	0.860739	NA
G-CSF/CSF-3	CXCL1/GROa	19	0.0207268	0.0361299	0.5737	0.860739	NA
G-CSF/CSF-3	CXCL10/IP-10	6	-0.323541	0.38876	0.452075	0.860739	NA
G-CSF/CSF-3	CXCL12/SDF-1a	13	0.0118365	0.190569	0.951589	0.951589	NA
G-CSF/CSF-3	CXCL9/MIG	6	-0.204311	0.31278	0.549263	0.860739	NA
G-CSF/CSF-3	FGF-b	15	-0.0578613	0.115199	0.623875	0.860739	NA
G-CSF/CSF-3	HGF	8	-0.121291	0.207174	0.579578	0.860739	NA
G-CSF/CSF-3	IL-16	26	0.0609334	0.0530768	0.262274	0.860739	NA
G-CSF/CSF-3	IL-1ra	26	-0.00908837	0.086939	0.917612	0.951589	NA
G-CSF/CSF-3	IL-2ra	4	0.344383	0.346184	0.424657	0.860739	NA
G-CSF/CSF-3	IL-9	7	0.0849725	0.204384	0.694835	0.860739	NA
G-CSF/CSF-3	MIF	6	0.852498	0.59811	0.227197	0.860739	NA
G-CSF/CSF-3	RANTES	12	0.00629651	0.0852582	0.942584	0.951589	NA
G-CSF/CSF-3	SCGF-b	23	-0.0448674	0.0382403	0.253812	0.860739	NA
G-CSF/CSF-3	TNF-b	4	0.208307	0.399045	0.653717	0.860739	NA
HGF	CCL11/eotaxin-1	7	0.0414206	0.277706	0.887262	0.965588	NA
HGF	CCL3/MIP-1a	15	0.112831	0.12599	0.386769	0.965588	NA
HGF	CCL4/MIP-1b	11	0.0387838	0.0316898	0.252078	0.965588	NA
HGF	CCL7/MCP-3	42	0.0313387	0.0356788	0.384995	0.965588	NA
HGF	CXCL1/GROa	28	-0.0076012	0.0273156	0.783004	0.965588	NA
HGF	CXCL10/IP-10	6	-0.168773	0.337482	0.643269	0.965588	NA
HGF	CXCL12/SDF-1a	13	0.0854507	0.165031	0.614862	0.965588	NA
HGF	CXCL8/IL-8	3	0.173293	0.228508	0.586939	0.965588	NA
HGF	CXCL9/MIG	6	0.0783197	0.271837	0.787572	0.965588	NA
HGF	FGF-b	16	0.118024	0.0989998	0.253014	0.965588	NA
HGF	HGF	11	1	0.120276	1.62495e-05	0.000308741	Full
HGF	IL-16	40	0.0221509	0.0318891	0.491516	0.965588	NA
HGF	IL-1ra	27	-0.00830662	0.0951448	0.931125	0.965588	NA
HGF	IL-2ra	4	0.416507	0.292672	0.290678	0.965588	NA
HGF	IL-9	7	0.145269	0.217051	0.532971	0.965588	NA
HGF	MIF	6	-0.0233397	0.508458	0.965588	0.965588	NA
HGF	RANTES	12	0.00892353	0.0913471	0.92411	0.965588	NA
HGF	SCGF-b	23	-0.0141656	0.0299651	0.641278	0.965588	NA
HGF	TNF-b	4	0.0391203	0.34048	0.919022	0.965588	NA
IL-16	CCL11/eotaxin-1	7	-0.051178	0.189911	0.798325	0.919781	NA
IL-16	CCL3/MIP-1a	15	-0.00954589	0.151049	0.950571	0.950571	NA
IL-16	CCL4/MIP-1b	11	0.0441069	0.0325192	0.208039	0.650358	NA
IL-16	CCL7/MCP-3	42	0.0389923	0.0351436	0.273835	0.650358	NA
IL-16	CXCL1/GROa	28	0.0331679	0.0279283	0.245725	0.650358	NA
IL-16	CXCL10/IP-10	6	-0.622605	0.351866	0.151539	0.650358	NA
IL-16	CXCL12/SDF-1a	13	-0.0168737	0.165754	0.920748	0.950571	NA
IL-16	CXCL8/IL-8	3	-0.0768864	0.19517	0.761091	0.919781	NA
IL-16	CXCL9/MIG	6	-0.237852	0.27805	0.440529	0.760914	NA
IL-16	FGF-b	16	0.150073	0.118866	0.227381	0.650358	NA
IL-16	HGF	11	0.111275	0.12518	0.397186	0.754653	NA
IL-16	IL-16	40	1	0.0326483	2.14945e-28	4.08395e-27	Full
IL-16	IL-1ra	27	0.0180012	0.0796159	0.822962	0.919781	NA
IL-16	IL-2ra	4	0.162716	0.473086	0.763683	0.919781	NA
IL-16	IL-9	7	-0.0594051	0.181502	0.756702	0.919781	NA
IL-16	MIF	6	-0.515616	0.520184	0.377687	0.754653	NA
IL-16	RANTES	12	0.0935087	0.0740609	0.235384	0.650358	NA
IL-16	SCGF-b	23	-0.0159128	0.0285795	0.583556	0.919781	NA
IL-16	TNF-b	4	0.933143	0.347927	0.115439	0.650358	NA
IL-1ra	CCL11/eotaxin-1	7	0.0333047	0.189862	0.867636	0.989439	NA
IL-1ra	CCL3/MIP-1a	15	0.0792328	0.134864	0.566933	0.973197	NA
IL-1ra	CCL4/MIP-1b	11	0.0337257	0.0381399	0.39956	0.948955	NA
IL-1ra	CCL7/MCP-3	42	0.0611847	0.0351294	0.089248	0.565238	NA
IL-1ra	CXCL1/GROa	28	-0.0036498	0.0299725	0.904016	0.989439	NA
IL-1ra	CXCL10/IP-10	6	-0.887604	0.385107	0.0825003	0.565238	NA
IL-1ra	CXCL12/SDF-1a	13	0.110356	0.21322	0.615008	0.973197	NA
IL-1ra	CXCL8/IL-8	3	0.00227581	0.194886	0.992566	0.992566	NA
IL-1ra	CXCL9/MIG	6	-0.087643	0.277986	0.768313	0.973197	NA
IL-1ra	FGF-b	16	0.110083	0.105795	0.315729	0.856979	NA
IL-1ra	HGF	11	0.0392265	0.125103	0.761006	0.973197	NA
IL-1ra	IL-16	40	-0.0193772	0.0327582	0.557673	0.973197	NA
IL-1ra	IL-1ra	27	1	0.072091	3.02851e-13	5.75417e-12	Full
IL-1ra	IL-2ra	4	0.246139	0.298938	0.49685	0.973197	NA
IL-1ra	IL-9	7	0.0744378	0.232326	0.76162	0.973197	NA
IL-1ra	MIF	6	-0.0434757	0.519816	0.937364	0.989439	NA
IL-1ra	RANTES	12	0.0971892	0.0740277	0.218554	0.692087	NA
IL-1ra	SCGF-b	23	-0.0363544	0.0285721	0.217149	0.692087	NA
IL-1ra	TNF-b	4	0.717634	0.347829	0.175171	0.692087	NA
IL-2ra	CCL11/eotaxin-1	7	0.0429836	0.230767	0.859559	0.988551	NA
IL-2ra	CCL3/MIP-1a	8	0.342546	0.302875	0.301233	0.700492	NA
IL-2ra	CCL4/MIP-1b	6	-0.0581975	0.0801635	0.50805	0.91449	NA
IL-2ra	CCL7/MCP-3	41	0.112151	0.0433172	0.0134575	0.242235	Sufficient
IL-2ra	CXCL1/GROa	18	0.0114176	0.0400507	0.77924	0.988551	NA
IL-2ra	CXCL10/IP-10	6	-0.0683991	0.409276	0.875382	0.988551	NA
IL-2ra	CXCL12/SDF-1a	13	-0.19573	0.200632	0.350246	0.700492	NA
IL-2ra	CXCL9/MIG	6	0.375091	0.329281	0.31824	0.700492	NA
IL-2ra	FGF-b	14	-0.0170262	0.162912	0.91849	0.988551	NA
IL-2ra	HGF	8	0.13193	0.218107	0.567411	0.928491	NA
IL-2ra	IL-16	24	0.018939	0.0669322	0.779855	0.988551	NA
IL-2ra	IL-1ra	26	-0.134208	0.115414	0.256325	0.700492	NA
IL-2ra	IL-2ra	4	1	0.364354	0.11107	0.700492	NA
IL-2ra	IL-9	7	-0.293207	0.215169	0.231146	0.700492	NA
IL-2ra	MIF	6	-0.00938892	0.615026	0.988551	0.988551	NA
IL-2ra	RANTES	12	0.00686271	0.0957727	0.944288	0.988551	NA
IL-2ra	SCGF-b	22	0.0384447	0.0394869	0.341882	0.700492	NA
IL-2ra	TNF-b	4	0.800601	0.420015	0.1969	0.700492	NA
IL-9	CCL11/eotaxin-1	7	0.356574	0.248477	0.210747	0.91212	NA
IL-9	CCL3/MIP-1a	8	0.0947136	0.392749	0.817464	0.91348	NA
IL-9	CCL4/MIP-1b	8	0.0108966	0.0411898	0.800213	0.91348	NA
IL-9	CCL7/MCP-3	42	0.0972516	0.0439545	0.0327	0.2943	Sufficient
IL-9	CXCL1/GROa	19	-0.0207704	0.0426161	0.632211	0.91348	NA
IL-9	CXCL10/IP-10	6	0.0473715	0.409501	0.91348	0.91348	NA
IL-9	CXCL12/SDF-1a	13	0.06889	0.200742	0.737935	0.91348	NA
IL-9	CXCL9/MIG	6	0.383544	0.329464	0.309068	0.91212	NA
IL-9	FGF-b	12	0.122963	0.126708	0.354713	0.91212	NA
IL-9	HGF	8	0.115365	0.218226	0.616023	0.91348	NA
IL-9	IL-16	23	0.0389905	0.066969	0.56662	0.91348	NA
IL-9	IL-1ra	26	0.0278419	0.0915765	0.763726	0.91348	NA
IL-9	IL-2ra	4	0.443589	0.364645	0.347877	0.91212	NA
IL-9	IL-9	7	1	0.215229	0.00560124	0.100822	Sufficient
IL-9	MIF	6	-0.257229	0.615366	0.697405	0.91348	NA
IL-9	RANTES	12	-0.0137956	0.0898046	0.880967	0.91348	NA
IL-9	SCGF-b	21	-0.0244698	0.0374532	0.521364	0.91348	NA
IL-9	TNF-b	4	0.943215	0.420248	0.153947	0.91212	NA
M-CSF/CSF-1	CCL11/eotaxin-1	7	0.144958	0.195552	0.491851	0.998444	NA
M-CSF/CSF-1	CCL3/MIP-1a	15	0.0261003	0.128301	0.841949	0.998444	NA
M-CSF/CSF-1	CCL4/MIP-1b	11	-0.00541373	0.0374683	0.888299	0.998444	NA
M-CSF/CSF-1	CCL7/MCP-3	42	0.00305115	0.038004	0.936411	0.998444	NA
M-CSF/CSF-1	CXCL1/GROa	28	-0.00879943	0.0286724	0.761368	0.998444	NA
M-CSF/CSF-1	CXCL10/IP-10	6	-0.49517	0.410814	0.294501	0.998444	NA
M-CSF/CSF-1	CXCL12/SDF-1a	13	0.000340498	0.170729	0.998444	0.998444	NA
M-CSF/CSF-1	CXCL8/IL-8	3	0.161093	0.452903	0.782445	0.998444	NA
M-CSF/CSF-1	CXCL9/MIG	6	-0.133717	0.286777	0.66528	0.998444	NA
M-CSF/CSF-1	FGF-b	16	0.00411484	0.104323	0.969094	0.998444	NA
M-CSF/CSF-1	HGF	11	0.174542	0.132406	0.219987	0.998444	NA
M-CSF/CSF-1	IL-16	40	0.0147827	0.0337489	0.663853	0.998444	NA
M-CSF/CSF-1	IL-1ra	27	-0.0588309	0.0742946	0.435892	0.998444	NA
M-CSF/CSF-1	IL-2ra	4	-0.723185	0.30781	0.143239	0.998444	NA
M-CSF/CSF-1	IL-9	7	-0.188459	0.18719	0.360248	0.998444	NA
M-CSF/CSF-1	MIF	6	-1.27062	0.536592	0.0769925	0.998444	NA
M-CSF/CSF-1	RANTES	12	0.0342486	0.0762759	0.662999	0.998444	NA
M-CSF/CSF-1	SCGF-b	23	0.0105993	0.0294831	0.722809	0.998444	NA
M-CSF/CSF-1	TNF-b	4	0.656382	0.520924	0.334764	0.998444	NA
MIF	CCL11/eotaxin-1	7	0.149697	0.231309	0.546054	0.894802	NA
MIF	CCL3/MIP-1a	8	-0.443238	0.303584	0.194579	0.875604	NA
MIF	CCL4/MIP-1b	8	0.0799264	0.0411868	0.100361	0.875604	NA
MIF	CCL7/MCP-3	42	0.0213025	0.0424653	0.618667	0.894802	NA
MIF	CXCL1/GROa	18	-0.020323	0.0382304	0.602311	0.894802	NA
MIF	CXCL10/IP-10	6	-0.229111	0.616742	0.729116	0.894802	NA
MIF	CXCL12/SDF-1a	13	0.196929	0.201104	0.348508	0.894802	NA
MIF	CXCL9/MIG	6	-0.151319	0.50515	0.779438	0.894802	NA
MIF	FGF-b	14	-0.0325131	0.122095	0.794533	0.894802	NA
MIF	HGF	8	-0.0357135	0.218619	0.875599	0.894802	NA
MIF	IL-16	23	0.00943445	0.0670895	0.889507	0.894802	NA
MIF	IL-1ra	26	0.0565216	0.0917415	0.543631	0.894802	NA
MIF	IL-2ra	4	0.802289	0.365291	0.159223	0.875604	NA
MIF	IL-9	7	0.0411557	0.295877	0.894802	0.894802	NA
MIF	MIF	6	1	0.616327	0.180013	0.875604	NA
MIF	RANTES	12	-0.0188262	0.0899657	0.838447	0.894802	NA
MIF	SCGF-b	22	-0.0239778	0.0339148	0.487723	0.894802	NA
MIF	TNF-b	4	0.258522	0.421052	0.601756	0.894802	NA
PDGFbb	CCL11/eotaxin-1	7	0.164412	0.231883	0.509987	0.978372	NA
PDGFbb	CCL3/MIP-1a	15	0.0542115	0.123618	0.668195	0.978372	NA
PDGFbb	CCL4/MIP-1b	11	-0.00869991	0.0379698	0.823892	0.978372	NA
PDGFbb	CCL7/MCP-3	42	0.0532015	0.0337401	0.122718	0.978372	NA
PDGFbb	CXCL1/GROa	28	0.0436075	0.0268351	0.116221	0.978372	NA
PDGFbb	CXCL10/IP-10	6	-0.429828	0.330961	0.263847	0.978372	NA
PDGFbb	CXCL12/SDF-1a	13	-0.0570692	0.197694	0.778197	0.978372	NA
PDGFbb	CXCL8/IL-8	3	0.00442331	0.222878	0.987367	0.993475	NA
PDGFbb	CXCL9/MIG	6	0.227703	0.266563	0.441124	0.978372	NA
PDGFbb	FGF-b	16	0.0435875	0.0967888	0.659363	0.978372	NA
PDGFbb	HGF	11	-0.0518702	0.117073	0.668181	0.978372	NA
PDGFbb	IL-16	40	0.0121281	0.0370378	0.745124	0.978372	NA
PDGFbb	IL-1ra	27	-0.000580784	0.0703092	0.993475	0.993475	NA
PDGFbb	IL-2ra	4	-0.0409125	0.287292	0.899809	0.993475	NA
PDGFbb	IL-9	7	0.208929	0.180681	0.299786	0.978372	NA
PDGFbb	MIF	6	0.197729	0.498657	0.711963	0.978372	NA
PDGFbb	RANTES	12	-0.0209695	0.0746465	0.7845	0.978372	NA
PDGFbb	SCGF-b	23	-0.0156665	0.0273882	0.573383	0.978372	NA
PDGFbb	TNF-b	4	-0.377816	0.508521	0.534917	0.978372	NA
RANTES	CCL11/eotaxin-1	7	0.700224	0.283994	0.0568345	0.30484	NA
RANTES	CCL3/MIP-1a	7	-0.897482	0.386233	0.0677421	0.30484	NA
RANTES	CCL4/MIP-1b	8	0.042934	0.34583	0.905253	0.924399	NA
RANTES	CCL7/MCP-3	41	0.0204807	0.0494996	0.68132	0.924399	NA
RANTES	CXCL1/GROa	17	0.0739004	0.0407373	0.089718	0.322985	NA
RANTES	CXCL10/IP-10	6	-0.810957	0.458386	0.151588	0.454765	NA
RANTES	CXCL12/SDF-1a	13	0.116446	0.202469	0.576777	0.924399	NA
RANTES	CXCL9/MIG	6	0.172154	0.348105	0.646851	0.924399	NA
RANTES	FGF-b	12	-0.102504	0.127066	0.438605	0.877209	NA
RANTES	HGF	8	0.0340769	0.225513	0.884843	0.924399	NA
RANTES	IL-16	24	-0.00728516	0.0758967	0.924399	0.924399	NA
RANTES	IL-1ra	26	-0.0759719	0.0938055	0.425962	0.877209	NA
RANTES	IL-2ra	4	0.0629226	0.377974	0.883093	0.924399	NA
RANTES	IL-9	7	0.50195	0.215875	0.0676148	0.30484	NA
RANTES	MIF	6	0.388714	0.647397	0.580583	0.924399	NA
RANTES	RANTES	12	1	0.0899918	5.9986e-07	1.07975e-05	Full
RANTES	SCGF-b	23	0.0301786	0.0345238	0.39193	0.877209	NA
RANTES	TNF-b	4	0.0591847	0.42148	0.901193	0.924399	NA
SCF	CCL11/eotaxin-1	7	0.104829	0.203278	0.628053	0.991347	NA
SCF	CCL3/MIP-1a	15	0.217285	0.123491	0.101984	0.991347	NA
SCF	CCL4/MIP-1b	11	0.00270864	0.0310612	0.932419	0.991347	NA
SCF	CCL7/MCP-3	42	-0.0122387	0.0337407	0.718717	0.991347	NA
SCF	CXCL1/GROa	28	0.0251605	0.0296389	0.403684	0.991347	NA
SCF	CXCL10/IP-10	6	0.0676539	0.330969	0.848011	0.991347	NA
SCF	CXCL12/SDF-1a	13	-0.00257212	0.159184	0.987398	0.991347	NA
SCF	CXCL8/IL-8	3	-0.0390014	0.178662	0.863174	0.991347	NA
SCF	CXCL9/MIG	6	0.0809493	0.266569	0.776519	0.991347	NA
SCF	FGF-b	16	-0.0695301	0.0972394	0.486338	0.991347	NA
SCF	HGF	11	-0.0503303	0.116478	0.675834	0.991347	NA
SCF	IL-16	40	0.0442746	0.0311701	0.163639	0.991347	NA
SCF	IL-1ra	27	0.00877153	0.0695138	0.900596	0.991347	NA
SCF	IL-2ra	4	0.528481	0.28729	0.207206	0.991347	NA
SCF	IL-9	7	-0.0992933	0.174029	0.592983	0.991347	NA
SCF	MIF	6	-0.0470625	0.498666	0.929349	0.991347	NA
SCF	RANTES	12	0.0352887	0.079487	0.666527	0.991347	NA
SCF	SCGF-b	23	-0.000352122	0.0320837	0.991347	0.991347	NA
SCF	TNF-b	4	-0.108806	0.33412	0.775604	0.991347	NA
SCGF-b	CCL11/eotaxin-1	7	0.01893	0.230752	0.937801	0.952592	NA
SCGF-b	CCL3/MIP-1a	8	-0.353203	0.317551	0.30859	0.952592	NA
SCGF-b	CCL4/MIP-1b	8	0.034026	0.0510438	0.529808	0.952592	NA
SCGF-b	CCL7/MCP-3	41	0.00253554	0.0423747	0.952592	0.952592	NA
SCGF-b	CXCL1/GROa	19	0.0205448	0.0358101	0.573674	0.952592	NA
SCGF-b	CXCL10/IP-10	6	-0.473367	0.409245	0.311777	0.952592	NA
SCGF-b	CXCL12/SDF-1a	13	-0.0391114	0.202915	0.850669	0.952592	NA
SCGF-b	CXCL9/MIG	6	-0.323806	0.329261	0.381073	0.952592	NA
SCGF-b	FGF-b	13	-0.111741	0.126306	0.395253	0.952592	NA
SCGF-b	HGF	8	0.0639605	0.218094	0.779194	0.952592	NA
SCGF-b	IL-16	24	-0.0547481	0.0669281	0.422121	0.952592	NA
SCGF-b	IL-1ra	26	-0.209239	0.0915196	0.0313601	0.282241	Sufficient
SCGF-b	IL-2ra	4	0.10071	0.36443	0.808218	0.952592	NA
SCGF-b	IL-9	7	0.0149829	0.215156	0.947182	0.952592	NA
SCGF-b	MIF	6	-0.286227	0.61499	0.665843	0.952592	NA
SCGF-b	RANTES	12	0.0134441	0.112587	0.907315	0.952592	NA
SCGF-b	SCGF-b	23	1	0.0334559	1.07532e-18	1.93557e-17	Full
SCGF-b	TNF-b	4	0.368436	0.419965	0.472849	0.952592	NA
TNF-b	CCL11/eotaxin-1	5	0.116115	0.376341	0.777859	0.881574	NA
TNF-b	CCL3/MIP-1a	6	-0.431358	0.47451	0.414739	0.791461	NA
TNF-b	CCL4/MIP-1b	3	0.290515	0.255335	0.459026	0.791461	NA
TNF-b	CCL7/MCP-3	32	0.0189187	0.0541532	0.729263	0.881574	NA
TNF-b	CXCL1/GROa	5	-0.0194253	0.0590969	0.763989	0.881574	NA
TNF-b	CXCL10/IP-10	5	-0.877946	0.887243	0.395358	0.791461	NA
TNF-b	CXCL12/SDF-1a	10	-0.112468	0.302522	0.71972	0.881574	NA
TNF-b	CXCL9/MIG	5	0.738542	0.775135	0.410987	0.791461	NA
TNF-b	HGF	6	0.299586	0.294526	0.366589	0.791461	NA
TNF-b	IL-16	16	-0.0128996	0.122538	0.917655	0.917655	NA
TNF-b	IL-1ra	15	-0.454977	0.18394	0.0279493	0.475138	Sufficient
TNF-b	IL-2ra	4	0.335251	0.374908	0.465565	0.791461	NA
TNF-b	IL-9	6	-0.315824	0.347498	0.414836	0.791461	NA
TNF-b	MIF	6	-0.154311	0.675282	0.830454	0.882358	NA
TNF-b	RANTES	6	-0.107878	0.183293	0.587787	0.881574	NA
TNF-b	SCGF-b	14	0.144395	0.132722	0.297985	0.791461	NA
TNF-b	TNF-b	4	1	0.431989	0.146648	0.791461	NA
TRAIL	CCL11/eotaxin-1	7	0.158597	0.210551	0.485235	0.785854	NA
TRAIL	CCL3/MIP-1a	15	0.099906	0.127731	0.448135	0.785854	NA
TRAIL	CCL4/MIP-1b	11	0.00946236	0.0322222	0.775677	0.960342	NA
TRAIL	CCL7/MCP-3	42	0.0757936	0.0346747	0.0347401	0.660062	Sufficient
TRAIL	CXCL1/GROa	28	-0.0234745	0.0327669	0.480125	0.785854	NA
TRAIL	CXCL10/IP-10	6	-0.118048	0.340684	0.746425	0.960342	NA
TRAIL	CXCL12/SDF-1a	13	0.0553017	0.163562	0.741647	0.960342	NA
TRAIL	CXCL8/IL-8	3	-0.0353766	0.248005	0.909798	0.960342	NA
TRAIL	CXCL9/MIG	6	-0.277741	0.274412	0.368724	0.785854	NA
TRAIL	FGF-b	16	0.0146422	0.104676	0.890747	0.960342	NA
TRAIL	HGF	11	-0.248195	0.122275	0.0729564	0.693086	NA
TRAIL	IL-16	40	0.0372828	0.037225	0.322895	0.785854	NA
TRAIL	IL-1ra	27	-0.0753802	0.0715268	0.30202	0.785854	NA
TRAIL	IL-2ra	4	0.256354	0.295293	0.476844	0.785854	NA
TRAIL	IL-9	7	-0.131347	0.179132	0.496329	0.785854	NA
TRAIL	MIF	6	-0.100379	0.513116	0.854438	0.960342	NA
TRAIL	RANTES	12	0.0756407	0.0789091	0.360372	0.785854	NA
TRAIL	SCGF-b	23	0.000534428	0.0281879	0.985052	0.985052	NA
TRAIL	TNF-b	4	0.484862	0.343557	0.293623	0.785854	NA
VEGF	CCL11/eotaxin-1	7	0.145737	0.194193	0.486764	0.999259	NA
VEGF	CCL3/MIP-1a	15	0.0761758	0.126402	0.55711	0.999259	NA
VEGF	CCL4/MIP-1b	11	0.0243336	0.0392674	0.550826	0.999259	NA
VEGF	CCL7/MCP-3	42	0.0432977	0.0347501	0.220023	0.999259	NA
VEGF	CXCL1/GROa	28	0.0107913	0.0276018	0.69901	0.999259	NA
VEGF	CXCL10/IP-10	6	-0.258721	0.340954	0.490219	0.999259	NA
VEGF	CXCL12/SDF-1a	13	-0.0135955	0.163798	0.935342	0.999259	NA
VEGF	CXCL8/IL-8	3	0.218878	0.286897	0.585105	0.999259	NA
VEGF	CXCL9/MIG	6	-0.000271331	0.274637	0.999259	0.999259	NA
VEGF	FGF-b	16	0.0708142	0.0997448	0.48939	0.999259	NA
VEGF	HGF	11	-0.02516	0.123201	0.842726	0.999259	NA
VEGF	IL-16	40	0.0027727	0.0385655	0.943062	0.999259	NA
VEGF	IL-1ra	27	0.0022916	0.0746039	0.975739	0.999259	NA
VEGF	IL-2ra	4	0.132248	0.295525	0.698312	0.999259	NA
VEGF	IL-9	7	0.0427638	0.179268	0.820926	0.999259	NA
VEGF	MIF	6	0.182602	0.669773	0.798631	0.999259	NA
VEGF	RANTES	12	0.151957	0.0733534	0.0651111	0.999259	NA
VEGF	SCGF-b	23	-0.00713404	0.0297004	0.812505	0.999259	NA
VEGF	TNF-b	4	0.390681	0.343848	0.373682	0.999259	NA

## Sheet: S6 MR_steiger_filt_ivw
Supplementary Data S6: associations between circulating cytokine concentrations after Steiger filtering from inverse-variance weighted MR analysis
outcome	exposure	nsnp	b	se	pval	Pval_FDR	Sign
bNGF	CCL11/eotaxin-1	5	0.0352005	0.0921159	0.702363	0.897448	NA
bNGF	CCL3/MIP-1a	22	-0.0119067	0.0360766	0.74137	0.897448	NA
bNGF	CCL4/MIP-1b	13	0.0171475	0.0276369	0.534957	0.769001	NA
bNGF	CCL7/MCP-3	48	0.011417	0.0116558	0.327327	0.641597	NA
bNGF	CXCL1/GROa	56	-0.0403659	0.0134815	0.00275195	0.0210983	Full
bNGF	CXCL10/IP-10	7	-0.00715421	0.060868	0.906435	0.992762	NA
bNGF	CXCL12/SDF-1a	17	0.0977148	0.0471472	0.0382143	0.175786	Sufficient
bNGF	CXCL8/IL-8	2	-0.115033	0.176481	0.514521	0.769001	NA
bNGF	CXCL9/MIG	7	-0.000211316	0.0810276	0.997919	0.997919	NA
bNGF	FGF-b	48	0.0271149	0.0137183	0.0480918	0.18431	Sufficient
bNGF	HGF	12	0.0632005	0.0584158	0.279293	0.641597	NA
bNGF	IL-16	58	0.0122537	0.0138252	0.375441	0.641597	NA
bNGF	IL-18	7	0.00381769	0.0817544	0.962755	0.997919	NA
bNGF	IL-1ra	33	-0.0249818	0.0248877	0.315483	0.641597	NA
bNGF	IL-2ra	14	0.111049	0.0447098	0.0129998	0.074749	Sufficient
bNGF	IL-9	8	0.0725369	0.0777027	0.350552	0.641597	NA
bNGF	M-CSF/CSF-1	4	0.0153384	0.0988724	0.876716	0.992762	NA
bNGF	MIF	6	-0.0330533	0.0765728	0.66599	0.897448	NA
bNGF	RANTES	8	-0.0561017	0.054343	0.301902	0.641597	NA
bNGF	SCGF-b	27	0.070502	0.0232437	0.00242003	0.0210983	Full
bNGF	TNF-b	3	0.582598	0.109978	1.17459e-07	2.70156e-06	Full
bNGF	TRAIL	6	-0.0593328	0.0691006	0.390537	0.641597	NA
bNGF	VEGF	63	0.0295661	0.0154772	0.0560945	0.18431	NA
CCL11/eotaxin-1	CCL11/eotaxin-1	5	1	NA	NA	NA	NA
CCL11/eotaxin-1	CCL3/MIP-1a	9	-0.00410105	0.0744004	0.956042	0.960477	NA
CCL11/eotaxin-1	CCL4/MIP-1b	11	-0.0106387	0.0298049	0.721134	0.960477	NA
CCL11/eotaxin-1	CCL7/MCP-3	48	0.0154041	0.020587	0.454314	0.960477	NA
CCL11/eotaxin-1	CXCL1/GROa	38	0.00551207	0.0148878	0.711203	0.960477	NA
CCL11/eotaxin-1	CXCL10/IP-10	7	0.02418	0.0651317	0.710453	0.960477	NA
CCL11/eotaxin-1	CXCL12/SDF-1a	17	0.0421385	0.0613623	0.492261	0.960477	NA
CCL11/eotaxin-1	CXCL8/IL-8	2	0.244079	0.192765	0.205442	0.810801	NA
CCL11/eotaxin-1	CXCL9/MIG	7	-0.119657	0.0774426	0.12232	0.810801	NA
CCL11/eotaxin-1	FGF-b	46	-0.00205357	0.0140227	0.883569	0.960477	NA
CCL11/eotaxin-1	HGF	10	0.0407322	0.0687525	0.553551	0.960477	NA
CCL11/eotaxin-1	IL-16	38	-0.00175488	0.0167098	0.916359	0.960477	NA
CCL11/eotaxin-1	IL-18	6	0.0503069	0.090125	0.576714	0.960477	NA
CCL11/eotaxin-1	IL-1ra	32	0.0313464	0.0228872	0.17081	0.810801	NA
CCL11/eotaxin-1	IL-2ra	14	0.0761734	0.0482471	0.114378	0.810801	NA
CCL11/eotaxin-1	IL-9	8	0.132034	0.0738236	0.0736935	0.810801	NA
CCL11/eotaxin-1	M-CSF/CSF-1	4	-0.16883	0.137985	0.221128	0.810801	NA
CCL11/eotaxin-1	MIF	6	0.0528408	0.094664	0.576712	0.960477	NA
CCL11/eotaxin-1	RANTES	8	-0.00216785	0.0437467	0.960477	0.960477	NA
CCL11/eotaxin-1	SCGF-b	27	-0.00564991	0.0197537	0.774864	0.960477	NA
CCL11/eotaxin-1	TNF-b	3	-0.040417	0.19547	0.836191	0.960477	NA
CCL11/eotaxin-1	TRAIL	5	-0.0409363	0.0801016	0.609313	0.960477	NA
CCL11/eotaxin-1	VEGF	48	0.0184484	0.0216711	0.394609	0.960477	NA
CCL2/MCP-1	CCL11/eotaxin-1	5	0.163669	0.0890757	0.0661493	0.210131	NA
CCL2/MCP-1	CCL3/MIP-1a	22	0.0583061	0.032545	0.0732046	0.210131	NA
CCL2/MCP-1	CCL4/MIP-1b	13	-0.0176652	0.0244019	0.46911	0.674346	NA
CCL2/MCP-1	CCL7/MCP-3	48	0.0207101	0.0128429	0.106837	0.245726	NA
CCL2/MCP-1	CXCL1/GROa	56	-0.0232716	0.0113216	0.0398307	0.210131	Sufficient
CCL2/MCP-1	CXCL10/IP-10	7	0.100186	0.0541801	0.0644405	0.210131	NA
CCL2/MCP-1	CXCL12/SDF-1a	17	0.0751575	0.0418363	0.0724206	0.210131	NA
CCL2/MCP-1	CXCL8/IL-8	2	-0.0565415	0.282733	0.841495	0.93948	NA
CCL2/MCP-1	CXCL9/MIG	7	-0.098121	0.0643422	0.127262	0.266094	NA
CCL2/MCP-1	FGF-b	48	0.0108992	0.0115918	0.347089	0.532204	NA
CCL2/MCP-1	HGF	12	-0.0120511	0.0495257	0.807749	0.93948	NA
CCL2/MCP-1	IL-16	58	-0.0148263	0.012851	0.248622	0.421107	NA
CCL2/MCP-1	IL-18	7	-0.0135627	0.0702519	0.846913	0.93948	NA
CCL2/MCP-1	IL-1ra	33	0.00903174	0.0239007	0.705516	0.93948	NA
CCL2/MCP-1	IL-2ra	14	-0.00154674	0.039661	0.968891	0.968891	NA
CCL2/MCP-1	IL-9	8	0.0869528	0.0766025	0.256326	0.421107	NA
CCL2/MCP-1	M-CSF/CSF-1	4	-0.0159652	0.125328	0.898633	0.93948	NA
CCL2/MCP-1	MIF	6	0.193359	0.0679528	0.0044344	0.0723241	Sufficient
CCL2/MCP-1	RANTES	8	0.00628881	0.0362773	0.862373	0.93948	NA
CCL2/MCP-1	SCGF-b	27	0.0296631	0.0170682	0.0822252	0.210131	NA
CCL2/MCP-1	TNF-b	3	0.164902	0.127592	0.196213	0.376075	NA
CCL2/MCP-1	TRAIL	6	0.143992	0.0744925	0.0532397	0.210131	NA
CCL2/MCP-1	VEGF	65	0.0412955	0.0151137	0.00628905	0.0723241	Sufficient
CCL3/MIP-1a	CCL11/eotaxin-1	5	0.0325856	0.117004	0.780629	0.816113	NA
CCL3/MIP-1a	CCL3/MIP-1a	22	1	0.032728	4.87474e-205	1.12119e-203	Full
CCL3/MIP-1a	CCL4/MIP-1b	13	-0.0411435	0.0772367	0.594246	0.683383	NA
CCL3/MIP-1a	CCL7/MCP-3	48	0.00595372	0.0134419	0.657822	0.720471	NA
CCL3/MIP-1a	CXCL1/GROa	56	-0.0255531	0.0118774	0.0314437	0.142853	Sufficient
CCL3/MIP-1a	CXCL10/IP-10	7	0.0768457	0.0663707	0.246935	0.473293	NA
CCL3/MIP-1a	CXCL12/SDF-1a	17	0.0541064	0.0442796	0.221735	0.473293	NA
CCL3/MIP-1a	CXCL8/IL-8	2	-0.285932	0.32006	0.37166	0.534261	NA
CCL3/MIP-1a	CXCL9/MIG	7	0.0397476	0.068305	0.560625	0.678651	NA
CCL3/MIP-1a	FGF-b	48	0.0129624	0.0119943	0.279825	0.495075	NA
CCL3/MIP-1a	HGF	11	0.144293	0.0546383	0.00826897	0.0475466	Full
CCL3/MIP-1a	IL-16	58	-0.00804252	0.0125589	0.521923	0.666901	NA
CCL3/MIP-1a	IL-18	7	-0.0698058	0.0925721	0.450808	0.609916	NA
CCL3/MIP-1a	IL-1ra	33	-0.0955388	0.0197335	1.28897e-06	9.88211e-06	Full
CCL3/MIP-1a	IL-2ra	14	0.051556	0.0420065	0.219697	0.473293	NA
CCL3/MIP-1a	IL-9	8	0.130865	0.0648137	0.0434769	0.142853	Sufficient
CCL3/MIP-1a	M-CSF/CSF-1	4	-0.0194873	0.0930382	0.834093	0.834093	NA
CCL3/MIP-1a	MIF	6	0.148546	0.0720785	0.0393135	0.142853	Sufficient
CCL3/MIP-1a	RANTES	8	0.0534126	0.0382111	0.162164	0.466221	NA
CCL3/MIP-1a	SCGF-b	27	-0.016838	0.0179246	0.347537	0.532889	NA
CCL3/MIP-1a	TNF-b	3	0.735609	0.10316	9.98412e-13	1.14817e-11	Full
CCL3/MIP-1a	TRAIL	6	0.0587729	0.0571912	0.304111	0.499611	NA
CCL3/MIP-1a	VEGF	64	0.0172489	0.0145196	0.234842	0.473293	NA
CCL4/MIP-1b	CCL11/eotaxin-1	5	-0.0995381	0.120112	0.40727	0.669205	NA
CCL4/MIP-1b	CCL3/MIP-1a	12	-0.0426533	0.0888198	0.631069	0.853799	NA
CCL4/MIP-1b	CCL4/MIP-1b	13	1	0.038552	2.42247e-148	5.57169e-147	Full
CCL4/MIP-1b	CCL7/MCP-3	48	0.0202426	0.0186376	0.277429	0.669205	NA
CCL4/MIP-1b	CXCL1/GROa	38	-0.0059533	0.0178211	0.738336	0.897835	NA
CCL4/MIP-1b	CXCL10/IP-10	7	0.0784275	0.0624829	0.209412	0.669205	NA
CCL4/MIP-1b	CXCL12/SDF-1a	17	-0.0674198	0.0671475	0.315352	0.669205	NA
CCL4/MIP-1b	CXCL8/IL-8	2	-0.144223	0.262846	0.583213	0.838368	NA
CCL4/MIP-1b	CXCL9/MIG	7	-0.0957577	0.108546	0.377678	0.669205	NA
CCL4/MIP-1b	FGF-b	47	0.0152656	0.0183692	0.405949	0.669205	NA
CCL4/MIP-1b	HGF	12	0.0825255	0.0683332	0.227166	0.669205	NA
CCL4/MIP-1b	IL-16	42	-0.0156632	0.0221326	0.479133	0.73467	NA
CCL4/MIP-1b	IL-18	8	0.28057	0.10089	0.00541993	0.0415528	Full
CCL4/MIP-1b	IL-1ra	32	-0.00736498	0.0304647	0.80897	0.897835	NA
CCL4/MIP-1b	IL-2ra	14	0.0192026	0.0619884	0.756731	0.897835	NA
CCL4/MIP-1b	IL-9	8	-0.283816	0.11181	0.011137	0.064038	Sufficient
CCL4/MIP-1b	M-CSF/CSF-1	4	0.00120841	0.190826	0.994947	0.994947	NA
CCL4/MIP-1b	MIF	6	0.0271807	0.119291	0.819762	0.897835	NA
CCL4/MIP-1b	RANTES	8	0.378122	0.116741	0.00119958	0.0137952	Full
CCL4/MIP-1b	SCGF-b	27	0.0236078	0.0284918	0.407342	0.669205	NA
CCL4/MIP-1b	TNF-b	3	-0.287708	0.255447	0.260041	0.669205	NA
CCL4/MIP-1b	TRAIL	6	0.147184	0.0642203	0.0219136	0.100803	Sufficient
CCL4/MIP-1b	VEGF	48	-0.00433499	0.0260489	0.867829	0.907275	NA
CCL7/MCP-3	CCL11/eotaxin-1	3	-0.179426	0.427556	0.674738	0.862165	NA
CCL7/MCP-3	CCL3/MIP-1a	6	-0.110761	0.179451	0.537089	0.823536	NA
CCL7/MCP-3	CCL4/MIP-1b	7	-0.0527836	0.0730037	0.469664	0.771591	NA
CCL7/MCP-3	CCL7/MCP-3	48	1	0.0136201	0	0	Full
CCL7/MCP-3	CXCL1/GROa	27	-0.00287817	0.0187387	0.877929	0.961542	NA
CCL7/MCP-3	CXCL10/IP-10	6	0.0346799	0.0752265	0.644794	0.862165	NA
CCL7/MCP-3	CXCL12/SDF-1a	17	0.112498	0.0557043	0.0434302	0.142699	Sufficient
CCL7/MCP-3	CXCL8/IL-8	2	-0.0839804	0.261319	0.747929	0.905388	NA
CCL7/MCP-3	CXCL9/MIG	6	-0.142066	0.0907131	0.117324	0.299829	NA
CCL7/MCP-3	FGF-b	26	2.65337e-05	0.0204251	0.998963	0.998963	NA
CCL7/MCP-3	HGF	9	-0.0753782	0.0789677	0.339808	0.710508	NA
CCL7/MCP-3	IL-16	31	-0.00115092	0.0192215	0.952254	0.995538	NA
CCL7/MCP-3	IL-18	6	-0.139937	0.0985065	0.155438	0.357508	NA
CCL7/MCP-3	IL-1ra	25	-0.0858135	0.0264646	0.00118454	0.00544887	Full
CCL7/MCP-3	IL-2ra	13	0.0876058	0.0539934	0.10469	0.299829	NA
CCL7/MCP-3	IL-9	7	0.361652	0.0871566	3.33268e-05	0.000255506	Full
CCL7/MCP-3	M-CSF/CSF-1	4	0.0651598	0.116872	0.577165	0.829675	NA
CCL7/MCP-3	MIF	5	0.224535	0.103403	0.0298971	0.114605	Sufficient
CCL7/MCP-3	RANTES	7	0.086293	0.11698	0.460713	0.771591	NA
CCL7/MCP-3	SCGF-b	22	0.0066244	0.0275317	0.809857	0.931336	NA
CCL7/MCP-3	TNF-b	3	0.848401	0.128066	3.47867e-11	4.00047e-10	Full
CCL7/MCP-3	TRAIL	5	0.0840711	0.107272	0.433207	0.771591	NA
CCL7/MCP-3	VEGF	36	0.068363	0.0208596	0.00104806	0.00544887	Full
CXCL1/GROa	CCL11/eotaxin-1	5	0.043077	0.0801533	0.590969	0.74958	NA
CXCL1/GROa	CCL3/MIP-1a	22	0.0465633	0.0356715	0.191778	0.370861	NA
CXCL1/GROa	CCL4/MIP-1b	13	-0.0455431	0.0301012	0.13028	0.299644	NA
CXCL1/GROa	CCL7/MCP-3	48	0.019652	0.0110161	0.0744346	0.213999	NA
CXCL1/GROa	CXCL1/GROa	56	1	0.0118215	0	0	Full
CXCL1/GROa	CXCL10/IP-10	7	0.224822	0.132009	0.0885541	0.226305	NA
CXCL1/GROa	CXCL12/SDF-1a	17	0.0562081	0.0445096	0.20665	0.370861	NA
CXCL1/GROa	CXCL8/IL-8	2	-0.198801	0.164108	0.225741	0.370861	NA
CXCL1/GROa	CXCL9/MIG	7	0.00958992	0.142672	0.946409	0.979214	NA
CXCL1/GROa	FGF-b	48	0.00269457	0.0120394	0.822904	0.946339	NA
CXCL1/GROa	HGF	12	0.103152	0.0537773	0.0550941	0.211194	NA
CXCL1/GROa	IL-16	58	0.0154493	0.0138819	0.265748	0.397582	NA
CXCL1/GROa	IL-18	7	-0.0430541	0.0866351	0.619218	0.74958	NA
CXCL1/GROa	IL-1ra	33	-0.054926	0.0255821	0.0317897	0.146233	Sufficient
CXCL1/GROa	IL-2ra	14	-0.0228266	0.0421889	0.588469	0.74958	NA
CXCL1/GROa	IL-9	8	0.336381	0.0649916	2.26984e-07	2.61032e-06	Full
CXCL1/GROa	M-CSF/CSF-1	4	-0.113509	0.0933492	0.224001	0.370861	NA
CXCL1/GROa	MIF	6	0.0105109	0.0720883	0.884075	0.968272	NA
CXCL1/GROa	RANTES	8	-0.000997642	0.0382917	0.979214	0.979214	NA
CXCL1/GROa	SCGF-b	27	0.0206254	0.0189566	0.276579	0.397582	NA
CXCL1/GROa	TNF-b	3	0.299182	0.103683	0.00390726	0.0224668	Full
CXCL1/GROa	TRAIL	6	0.105394	0.0577625	0.0680606	0.213999	NA
CXCL1/GROa	VEGF	64	0.0427783	0.0145146	0.00320606	0.0224668	Full
CXCL10/IP-10	CCL11/eotaxin-1	5	-0.176112	0.127637	0.167655	0.362299	NA
CXCL10/IP-10	CCL3/MIP-1a	8	-0.0207661	0.0598146	0.728461	0.958186	NA
CXCL10/IP-10	CCL4/MIP-1b	8	0.010931	0.0488208	0.822835	0.958186	NA
CXCL10/IP-10	CCL7/MCP-3	48	0.0220592	0.0142847	0.122527	0.326089	NA
CXCL10/IP-10	CXCL1/GROa	34	-0.0293873	0.0188381	0.118762	0.326089	NA
CXCL10/IP-10	CXCL10/IP-10	7	1	0.0687279	5.82831e-48	1.34051e-46	Full
CXCL10/IP-10	CXCL12/SDF-1a	17	0.195659	0.053799	0.000275991	0.0031739	Full
CXCL10/IP-10	CXCL8/IL-8	2	-0.032061	0.611503	0.958186	0.958186	NA
CXCL10/IP-10	CXCL9/MIG	7	-0.198823	0.168883	0.239082	0.392778	NA
CXCL10/IP-10	FGF-b	45	-0.0223958	0.0170509	0.189025	0.362299	NA
CXCL10/IP-10	HGF	10	-0.160585	0.0725811	0.0269326	0.16037	Sufficient
CXCL10/IP-10	IL-16	36	0.0241314	0.0177685	0.174431	0.362299	NA
CXCL10/IP-10	IL-18	6	-0.018777	0.095142	0.843548	0.958186	NA
CXCL10/IP-10	IL-1ra	32	0.0214852	0.0248894	0.388013	0.557768	NA
CXCL10/IP-10	IL-2ra	14	0.0139953	0.0509333	0.783487	0.958186	NA
CXCL10/IP-10	IL-9	8	0.210711	0.0958291	0.0278905	0.16037	Sufficient
CXCL10/IP-10	M-CSF/CSF-1	4	-0.00867999	0.146886	0.952878	0.958186	NA
CXCL10/IP-10	MIF	6	0.129551	0.0850275	0.1276	0.326089	NA
CXCL10/IP-10	RANTES	8	0.00499487	0.0461815	0.913871	0.958186	NA
CXCL10/IP-10	SCGF-b	25	0.0407649	0.021445	0.0573143	0.263646	NA
CXCL10/IP-10	TNF-b	3	0.109396	0.123723	0.376586	0.557768	NA
CXCL10/IP-10	TRAIL	5	0.13551	0.084561	0.109041	0.326089	NA
CXCL10/IP-10	VEGF	40	0.0230689	0.0190172	0.225109	0.392778	NA
CXCL12/SDF-1a	CCL11/eotaxin-1	5	0.0595704	0.10555	0.572496	0.784758	NA
CXCL12/SDF-1a	CCL3/MIP-1a	9	-0.006573	0.0554463	0.905634	0.936979	NA
CXCL12/SDF-1a	CCL4/MIP-1b	12	-0.0238125	0.0298719	0.425361	0.749819	NA
CXCL12/SDF-1a	CCL7/MCP-3	48	0.00949769	0.0126049	0.451156	0.749819	NA
CXCL12/SDF-1a	CXCL1/GROa	36	-0.00254344	0.0151454	0.866635	0.936979	NA
CXCL12/SDF-1a	CXCL10/IP-10	7	0.0210753	0.0654086	0.747294	0.904619	NA
CXCL12/SDF-1a	CXCL12/SDF-1a	17	1	0.0511621	4.4864e-85	1.03187e-83	Full
CXCL12/SDF-1a	CXCL8/IL-8	2	-0.0334576	0.340657	0.921762	0.936979	NA
CXCL12/SDF-1a	CXCL9/MIG	7	-0.0392084	0.0777719	0.614159	0.784758	NA
CXCL12/SDF-1a	FGF-b	47	-0.00708679	0.0138475	0.608809	0.784758	NA
CXCL12/SDF-1a	HGF	10	-0.0817416	0.0690448	0.236456	0.749819	NA
CXCL12/SDF-1a	IL-16	39	-0.0331611	0.0166689	0.0466575	0.214625	Sufficient
CXCL12/SDF-1a	IL-18	6	0.0674074	0.0905079	0.456412	0.749819	NA
CXCL12/SDF-1a	IL-1ra	31	-0.0215493	0.0235993	0.361173	0.749819	NA
CXCL12/SDF-1a	IL-2ra	14	0.130293	0.0484519	0.00716398	0.0549239	Sufficient
CXCL12/SDF-1a	IL-9	8	0.275279	0.0741362	0.000204697	0.00235401	Full
CXCL12/SDF-1a	M-CSF/CSF-1	4	-0.237688	0.107377	0.0268579	0.154433	Sufficient
CXCL12/SDF-1a	MIF	6	0.0714005	0.0808872	0.377389	0.749819	NA
CXCL12/SDF-1a	RANTES	8	-0.0269499	0.0439325	0.539586	0.784758	NA
CXCL12/SDF-1a	SCGF-b	27	0.0182917	0.0198339	0.356403	0.749819	NA
CXCL12/SDF-1a	TNF-b	3	0.0179169	0.226604	0.936979	0.936979	NA
CXCL12/SDF-1a	TRAIL	5	0.0610202	0.0804422	0.448116	0.749819	NA
CXCL12/SDF-1a	VEGF	48	0.0214748	0.0171341	0.210084	0.749819	NA
CXCL8/IL-8	CCL11/eotaxin-1	5	0.00249795	0.105647	0.981136	0.981136	NA
CXCL8/IL-8	CCL3/MIP-1a	22	0.0420302	0.0361844	0.245416	0.674894	NA
CXCL8/IL-8	CCL4/MIP-1b	13	-0.0183542	0.0264679	0.488026	0.887681	NA
CXCL8/IL-8	CCL7/MCP-3	48	0.00203079	0.011421	0.858871	0.981136	NA
CXCL8/IL-8	CXCL1/GROa	56	-0.00161898	0.0201356	0.935916	0.981136	NA
CXCL8/IL-8	CXCL10/IP-10	7	0.0181876	0.0834437	0.827459	0.981136	NA
CXCL8/IL-8	CXCL12/SDF-1a	17	0.0306689	0.0481939	0.524539	0.887681	NA
CXCL8/IL-8	CXCL8/IL-8	2	1	NA	NA	NA	NA
CXCL8/IL-8	CXCL9/MIG	7	-0.00383709	0.0703184	0.956483	0.981136	NA
CXCL8/IL-8	FGF-b	48	0.00973004	0.0125724	0.438978	0.887681	NA
CXCL8/IL-8	HGF	12	0.118521	0.0549286	0.0309493	0.340442	Sufficient
CXCL8/IL-8	IL-16	58	0.00202008	0.0125986	0.872611	0.981136	NA
CXCL8/IL-8	IL-18	7	0.0103741	0.0812407	0.89839	0.981136	NA
CXCL8/IL-8	IL-1ra	33	0.0124219	0.0224656	0.580313	0.91192	NA
CXCL8/IL-8	IL-2ra	14	-0.0779468	0.0428278	0.0687585	0.359817	NA
CXCL8/IL-8	IL-9	8	0.115081	0.0661206	0.0817767	0.359817	NA
CXCL8/IL-8	M-CSF/CSF-1	4	0.00727257	0.0948711	0.938896	0.981136	NA
CXCL8/IL-8	MIF	6	0.130287	0.0736277	0.0768032	0.359817	NA
CXCL8/IL-8	RANTES	8	-0.0274993	0.0389781	0.480496	0.887681	NA
CXCL8/IL-8	SCGF-b	27	0.0140879	0.0182944	0.44126	0.887681	NA
CXCL8/IL-8	TNF-b	3	0.201389	0.13648	0.140053	0.513529	NA
CXCL8/IL-8	TRAIL	6	0.0788722	0.0588822	0.180411	0.567005	NA
CXCL8/IL-8	VEGF	64	0.053743	0.0153086	0.000447012	0.00983426	Full
CXCL9/MIG	CCL11/eotaxin-1	5	-0.148425	0.0956165	0.120592	0.252147	NA
CXCL9/MIG	CCL3/MIP-1a	8	0.00657809	0.0598144	0.912429	0.953903	NA
CXCL9/MIG	CCL4/MIP-1b	8	-0.0151146	0.0488206	0.756869	0.8704	NA
CXCL9/MIG	CCL7/MCP-3	48	-0.00516239	0.0135275	0.702741	0.8704	NA
CXCL9/MIG	CXCL1/GROa	32	-0.0410749	0.0169987	0.0156765	0.072112	Sufficient
CXCL9/MIG	CXCL10/IP-10	7	-0.278073	0.109794	0.0113194	0.0650867	Sufficient
CXCL9/MIG	CXCL12/SDF-1a	17	0.18063	0.0537989	0.00078649	0.00904464	Full
CXCL9/MIG	CXCL8/IL-8	2	0.0795944	0.230264	0.729594	0.8704	NA
CXCL9/MIG	CXCL9/MIG	7	1	0.081732	2.0185e-34	4.64254e-33	Full
CXCL9/MIG	FGF-b	46	-0.0166056	0.0177245	0.348824	0.617149	NA
CXCL9/MIG	HGF	10	-0.163545	0.0725808	0.0242417	0.0929266	Sufficient
CXCL9/MIG	IL-16	36	0.00268325	0.0177686	0.879967	0.953903	NA
CXCL9/MIG	IL-18	6	-0.0649907	0.117473	0.5801	0.784841	NA
CXCL9/MIG	IL-1ra	31	2.37751e-05	0.0242966	0.999219	0.999219	NA
CXCL9/MIG	IL-2ra	14	-0.0836753	0.0527001	0.11234	0.252147	NA
CXCL9/MIG	IL-9	8	0.138606	0.0779339	0.0753209	0.219605	NA
CXCL9/MIG	M-CSF/CSF-1	4	-0.200026	0.112878	0.0763843	0.219605	NA
CXCL9/MIG	MIF	6	0.0600065	0.103435	0.561822	0.784841	NA
CXCL9/MIG	RANTES	8	0.0291998	0.0461814	0.527201	0.784841	NA
CXCL9/MIG	SCGF-b	27	0.0400459	0.0274614	0.144769	0.277474	NA
CXCL9/MIG	TNF-b	3	0.395692	0.123719	0.0013823	0.0105977	Full
CXCL9/MIG	TRAIL	5	-0.0493859	0.0845616	0.559205	0.784841	NA
CXCL9/MIG	VEGF	41	0.044498	0.0262093	0.0895466	0.228841	NA
FGF-b	CCL11/eotaxin-1	5	0.186163	0.11773	0.113815	0.315693	NA
FGF-b	CCL3/MIP-1a	9	0.0746686	0.055595	0.179246	0.348858	NA
FGF-b	CCL4/MIP-1b	10	-0.0671733	0.0326946	0.0399203	0.153028	Sufficient
FGF-b	CCL7/MCP-3	48	0.00907237	0.0128352	0.479667	0.689522	NA
FGF-b	CXCL1/GROa	37	-0.0231674	0.0151944	0.127327	0.315693	NA
FGF-b	CXCL10/IP-10	7	-0.0277936	0.065576	0.671684	0.784169	NA
FGF-b	CXCL12/SDF-1a	17	0.0459033	0.0586716	0.433993	0.665456	NA
FGF-b	CXCL8/IL-8	2	-0.157998	0.468935	0.736171	0.784169	NA
FGF-b	CXCL9/MIG	7	-0.0259876	0.0779704	0.738907	0.784169	NA
FGF-b	FGF-b	48	1	0.0137863	0	0	Full
FGF-b	HGF	10	-0.0313033	0.0982706	0.750074	0.784169	NA
FGF-b	IL-16	39	-0.0237692	0.0178102	0.182013	0.348858	NA
FGF-b	IL-18	6	0.0224901	0.0907393	0.804247	0.804247	NA
FGF-b	IL-1ra	32	-0.0544832	0.0252025	0.0306322	0.140908	Sufficient
FGF-b	IL-2ra	14	0.0524477	0.0485762	0.280276	0.495873	NA
FGF-b	IL-9	8	0.183227	0.0835926	0.028386	0.140908	Sufficient
FGF-b	M-CSF/CSF-1	4	-0.0415986	0.107653	0.699192	0.784169	NA
FGF-b	MIF	6	0.182648	0.103858	0.0786417	0.258394	NA
FGF-b	RANTES	8	-0.0273527	0.0440448	0.534587	0.723265	NA
FGF-b	SCGF-b	27	0.0489687	0.0200575	0.0146299	0.132677	Sufficient
FGF-b	TNF-b	3	0.17537	0.118008	0.137258	0.315693	NA
FGF-b	TRAIL	5	0.0634319	0.0806477	0.431556	0.665456	NA
FGF-b	VEGF	48	0.0408848	0.0171774	0.0173057	0.132677	Sufficient
G-CSF/CSF-3	CCL11/eotaxin-1	5	-0.012631	0.090836	0.889408	0.911765	NA
G-CSF/CSF-3	CCL3/MIP-1a	9	-0.0251467	0.0553766	0.649754	0.911765	NA
G-CSF/CSF-3	CCL4/MIP-1b	10	0.0225783	0.0326616	0.489391	0.865845	NA
G-CSF/CSF-3	CCL7/MCP-3	48	-0.00279153	0.0125897	0.824523	0.911765	NA
G-CSF/CSF-3	CXCL1/GROa	38	-0.0375489	0.0156221	0.0162357	0.18671	Sufficient
G-CSF/CSF-3	CXCL10/IP-10	7	0.0665421	0.0692204	0.336398	0.644762	NA
G-CSF/CSF-3	CXCL12/SDF-1a	17	0.00566324	0.0511064	0.911765	0.911765	NA
G-CSF/CSF-3	CXCL8/IL-8	2	-0.187687	0.186109	0.313225	0.644762	NA
G-CSF/CSF-3	CXCL9/MIG	7	-0.0844065	0.0776647	0.277122	0.637381	NA
G-CSF/CSF-3	FGF-b	46	-0.0153073	0.0138587	0.269365	0.637381	NA
G-CSF/CSF-3	HGF	10	0.0437592	0.069271	0.527576	0.866733	NA
G-CSF/CSF-3	IL-16	39	0.0274853	0.0182468	0.131988	0.379464	NA
G-CSF/CSF-3	IL-18	6	0.152006	0.0903834	0.0926091	0.307815	NA
G-CSF/CSF-3	IL-1ra	31	-0.0413079	0.0231148	0.073925	0.307815	NA
G-CSF/CSF-3	IL-2ra	14	0.0922082	0.0483856	0.0566899	0.307815	NA
G-CSF/CSF-3	IL-9	8	0.0222921	0.0740357	0.763338	0.911765	NA
G-CSF/CSF-3	M-CSF/CSF-1	4	0.0120718	0.107232	0.910366	0.911765	NA
G-CSF/CSF-3	MIF	6	0.167363	0.099833	0.0936548	0.307815	NA
G-CSF/CSF-3	RANTES	8	0.018372	0.0438721	0.67539	0.911765	NA
G-CSF/CSF-3	SCGF-b	27	-0.0127999	0.0247979	0.605738	0.911765	NA
G-CSF/CSF-3	TNF-b	3	0.19704	0.117546	0.0936829	0.307815	NA
G-CSF/CSF-3	TRAIL	5	-0.0200156	0.0803316	0.803235	0.911765	NA
G-CSF/CSF-3	VEGF	48	0.047726	0.0187298	0.0108301	0.18671	Sufficient
HGF	CCL11/eotaxin-1	5	-0.0308662	0.120937	0.798549	0.862593	NA
HGF	CCL3/MIP-1a	22	0.0808741	0.0341589	0.0179048	0.082362	Sufficient
HGF	CCL4/MIP-1b	13	-0.0246352	0.0250203	0.324816	0.533626	NA
HGF	CCL7/MCP-3	48	0.0154278	0.010718	0.150029	0.346777	NA
HGF	CXCL1/GROa	56	0.00568408	0.011672	0.626269	0.862593	NA
HGF	CXCL10/IP-10	7	0.00709759	0.0558751	0.89892	0.89892	NA
HGF	CXCL12/SDF-1a	17	0.0112429	0.0481204	0.815263	0.862593	NA
HGF	CXCL8/IL-8	2	0.0897276	0.234481	0.701969	0.862593	NA
HGF	CXCL9/MIG	7	0.0147576	0.066775	0.825089	0.862593	NA
HGF	FGF-b	48	0.0234778	0.0119716	0.0498641	0.163839	Sufficient
HGF	HGF	12	1	0.0518268	5.91374e-83	1.36016e-81	Full
HGF	IL-16	58	-0.00521086	0.0124613	0.675827	0.862593	NA
HGF	IL-18	7	0.105439	0.0731204	0.149307	0.346777	NA
HGF	IL-1ra	33	-0.0937301	0.0253812	0.000221714	0.00254972	Full
HGF	IL-2ra	14	0.0139449	0.0410935	0.734349	0.862593	NA
HGF	IL-9	8	0.162624	0.0633959	0.0103112	0.0592895	Sufficient
HGF	M-CSF/CSF-1	4	0.134551	0.0971023	0.16585	0.346777	NA
HGF	MIF	6	-0.087242	0.0704742	0.215742	0.402277	NA
HGF	RANTES	8	-0.0534776	0.0373877	0.152616	0.346777	NA
HGF	SCGF-b	27	0.0109587	0.0187306	0.558501	0.856368	NA
HGF	TNF-b	3	-0.121785	0.100886	0.227374	0.402277	NA
HGF	TRAIL	6	0.162289	0.0712721	0.0227841	0.0873391	Sufficient
HGF	VEGF	65	0.046277	0.0141809	0.00110107	0.0084415	Full
IL-16	CCL11/eotaxin-1	5	0.0644348	0.0798343	0.419605	0.775446	NA
IL-16	CCL3/MIP-1a	22	-0.0256209	0.0327594	0.43416	0.775446	NA
IL-16	CCL4/MIP-1b	13	0.00934921	0.0259133	0.718258	0.825996	NA
IL-16	CCL7/MCP-3	48	0.0152829	0.0109547	0.162986	0.416519	NA
IL-16	CXCL1/GROa	56	-0.00472928	0.0120762	0.695339	0.825996	NA
IL-16	CXCL10/IP-10	7	0.0343001	0.0694476	0.621377	0.825996	NA
IL-16	CXCL12/SDF-1a	17	-0.0338889	0.044258	0.443847	0.775446	NA
IL-16	CXCL8/IL-8	2	-0.100285	0.163461	0.539539	0.825996	NA
IL-16	CXCL9/MIG	7	-0.124245	0.0682701	0.0687739	0.2122	NA
IL-16	FGF-b	48	0.00597671	0.0130726	0.647531	0.825996	NA
IL-16	HGF	12	0.0384252	0.0534269	0.47201	0.775446	NA
IL-16	IL-16	58	1	0.0122192	0	0	Full
IL-16	IL-18	7	0.196946	0.0752004	0.00882005	0.0676203	Sufficient
IL-16	IL-1ra	33	0.039227	0.020899	0.0605206	0.2122	NA
IL-16	IL-2ra	14	-0.103025	0.0529454	0.0516697	0.2122	NA
IL-16	IL-9	8	0.0362292	0.0648077	0.576143	0.825996	NA
IL-16	M-CSF/CSF-1	4	-0.0211701	0.0930201	0.819968	0.89806	NA
IL-16	MIF	6	-0.0900553	0.0725739	0.214651	0.493698	NA
IL-16	RANTES	8	-0.000793682	0.0434942	0.985441	0.985441	NA
IL-16	SCGF-b	27	0.00104959	0.0179101	0.953268	0.985441	NA
IL-16	TNF-b	3	0.371399	0.103127	0.000316535	0.00364015	Full
IL-16	TRAIL	6	0.102136	0.0571297	0.0738087	0.2122	NA
IL-16	VEGF	64	0.0387147	0.0159926	0.015487	0.08905	Sufficient
IL-18	CCL11/eotaxin-1	5	0.0595703	0.12647	0.637624	0.772955	NA
IL-18	CCL3/MIP-1a	11	0.0557105	0.0642134	0.385622	0.739108	NA
IL-18	CCL4/MIP-1b	10	0.0648893	0.0697771	0.352396	0.736829	NA
IL-18	CCL7/MCP-3	48	-0.0169356	0.0166756	0.309823	0.736829	NA
IL-18	CXCL1/GROa	34	0.0151979	0.0205026	0.45853	0.772955	NA
IL-18	CXCL10/IP-10	7	0.0395694	0.0875691	0.651366	0.772955	NA
IL-18	CXCL12/SDF-1a	17	0.0929185	0.0441745	0.0354273	0.27161	Sufficient
IL-18	CXCL8/IL-8	2	0.231405	0.207153	0.263964	0.736829	NA
IL-18	CXCL9/MIG	7	-0.107022	0.114894	0.351599	0.736829	NA
IL-18	FGF-b	46	0.0325392	0.0193752	0.0930688	0.428117	NA
IL-18	HGF	12	0.0955472	0.0725168	0.187642	0.616538	NA
IL-18	IL-16	37	0.0135701	0.0288674	0.638296	0.772955	NA
IL-18	IL-18	8	1	0.0715899	2.42877e-44	5.58617e-43	Full
IL-18	IL-1ra	32	0.0747529	0.0336872	0.0264847	0.27161	Sufficient
IL-18	IL-2ra	14	0.0169832	0.0401285	0.672134	0.772955	NA
IL-18	IL-9	8	0.0170597	0.107379	0.873768	0.873768	NA
IL-18	M-CSF/CSF-1	4	0.127089	0.0888165	0.152455	0.584409	NA
IL-18	MIF	6	-0.0729077	0.151672	0.630734	0.772955	NA
IL-18	RANTES	8	-0.0197146	0.0955759	0.836578	0.873768	NA
IL-18	SCGF-b	27	-0.021142	0.0307227	0.491354	0.772955	NA
IL-18	TNF-b	3	0.120421	0.180825	0.505442	0.772955	NA
IL-18	TRAIL	6	0.122844	0.0675124	0.0688226	0.39573	NA
IL-18	VEGF	44	0.00563601	0.0263254	0.830476	0.873768	NA
IL-1ra	CCL11/eotaxin-1	5	-0.100804	0.0848436	0.234786	0.600008	NA
IL-1ra	CCL3/MIP-1a	22	0.00814244	0.0327503	0.803653	0.940507	NA
IL-1ra	CCL4/MIP-1b	13	0.00326356	0.0258711	0.899616	0.940507	NA
IL-1ra	CCL7/MCP-3	48	0.00655724	0.0109495	0.549266	0.842208	NA
IL-1ra	CXCL1/GROa	56	-0.00906579	0.0118596	0.444612	0.730434	NA
IL-1ra	CXCL10/IP-10	7	-0.041352	0.0773765	0.593047	0.852505	NA
IL-1ra	CXCL12/SDF-1a	17	-0.00324155	0.0626598	0.958742	0.958742	NA
IL-1ra	CXCL8/IL-8	2	-0.0274952	0.163386	0.86636	0.940507	NA
IL-1ra	CXCL9/MIG	7	-0.0165542	0.0682471	0.808344	0.940507	NA
IL-1ra	FGF-b	48	0.0116192	0.0129239	0.368624	0.652181	NA
IL-1ra	HGF	12	0.0801901	0.0533971	0.133157	0.510436	NA
IL-1ra	IL-16	58	0.0127861	0.0126061	0.31045	0.649124	NA
IL-1ra	IL-18	7	0.0177591	0.0875182	0.839198	0.940507	NA
IL-1ra	IL-1ra	33	1	0.0196734	0	0	Full
IL-1ra	IL-2ra	14	0.0545223	0.041975	0.19397	0.557665	NA
IL-1ra	IL-9	8	0.151915	0.0682892	0.0261095	0.120104	Sufficient
IL-1ra	M-CSF/CSF-1	4	0.265971	0.111903	0.017463	0.100412	Sufficient
IL-1ra	MIF	6	0.0991837	0.0725392	0.171528	0.557665	NA
IL-1ra	RANTES	8	0.0394096	0.0381897	0.302099	0.649124	NA
IL-1ra	SCGF-b	27	-0.00271302	0.0190371	0.886675	0.940507	NA
IL-1ra	TNF-b	3	0.393578	0.103089	0.000134623	0.00154816	Full
IL-1ra	TRAIL	6	0.0536368	0.0571103	0.347639	0.652181	NA
IL-1ra	VEGF	64	0.0441853	0.0160258	0.00583115	0.0447055	Full
IL-2ra	CCL11/eotaxin-1	5	-0.153331	0.0956263	0.108838	0.488022	NA
IL-2ra	CCL3/MIP-1a	8	-0.0392319	0.0598203	0.511934	0.735905	NA
IL-2ra	CCL4/MIP-1b	8	0.0165747	0.0488256	0.734257	0.811298	NA
IL-2ra	CCL7/MCP-3	47	0.0126757	0.0132811	0.33987	0.710638	NA
IL-2ra	CXCL1/GROa	34	0.00582552	0.0164371	0.72303	0.811298	NA
IL-2ra	CXCL10/IP-10	7	0.085571	0.0687652	0.213355	0.607738	NA
IL-2ra	CXCL12/SDF-1a	17	0.0458419	0.0639675	0.473594	0.735905	NA
IL-2ra	CXCL8/IL-8	2	-0.224201	0.19593	0.252504	0.607738	NA
IL-2ra	CXCL9/MIG	7	-0.0542058	0.0817627	0.507353	0.735905	NA
IL-2ra	FGF-b	44	0.018117	0.0162274	0.264234	0.607738	NA
IL-2ra	HGF	10	0.0240167	0.0725887	0.74075	0.811298	NA
IL-2ra	IL-16	36	-0.0216889	0.0177703	0.22227	0.607738	NA
IL-2ra	IL-18	6	-0.0133395	0.0951519	0.888509	0.888509	NA
IL-2ra	IL-1ra	32	-0.0135006	0.0327078	0.67978	0.811298	NA
IL-2ra	IL-2ra	14	1	0.0509167	7.04844e-86	1.62114e-84	Full
IL-2ra	IL-9	8	0.0613983	0.0779422	0.430848	0.735905	NA
IL-2ra	M-CSF/CSF-1	4	0.100813	0.117113	0.38934	0.735905	NA
IL-2ra	MIF	5	0.154507	0.097652	0.113599	0.488022	NA
IL-2ra	RANTES	8	-0.0751312	0.0492729	0.12731	0.488022	NA
IL-2ra	SCGF-b	26	0.0613992	0.0255689	0.0163359	0.125242	Sufficient
IL-2ra	TNF-b	3	0.711676	0.123719	8.80196e-09	1.01223e-07	Full
IL-2ra	TRAIL	5	0.0574243	0.120736	0.634347	0.811298	NA
IL-2ra	VEGF	42	0.00332392	0.021782	0.878714	0.888509	NA
IL-9	CCL11/eotaxin-1	5	-0.0576857	0.121265	0.634287	0.858153	NA
IL-9	CCL3/MIP-1a	8	0.0439605	0.0598532	0.462662	0.758129	NA
IL-9	CCL4/MIP-1b	9	-0.06695	0.047559	0.159213	0.457736	NA
IL-9	CCL7/MCP-3	48	0.0244671	0.0135765	0.0715193	0.328989	NA
IL-9	CXCL1/GROa	35	-0.021034	0.0189712	0.267545	0.615353	NA
IL-9	CXCL10/IP-10	7	0.0175687	0.068803	0.798455	0.886616	NA
IL-9	CXCL12/SDF-1a	17	0.0491464	0.0538345	0.361287	0.692467	NA
IL-9	CXCL8/IL-8	2	-0.122468	0.487838	0.801781	0.886616	NA
IL-9	CXCL9/MIG	7	0.095444	0.0818076	0.243336	0.615353	NA
IL-9	FGF-b	45	0.0101171	0.0176723	0.566994	0.815053	NA
IL-9	HGF	10	0.117919	0.0726287	0.104464	0.400447	NA
IL-9	IL-16	35	0.0121842	0.017832	0.494432	0.758129	NA
IL-9	IL-18	6	-0.00781233	0.0952042	0.9346	0.9346	NA
IL-9	IL-1ra	32	-0.0713481	0.0251009	0.00447681	0.0343222	Full
IL-9	IL-2ra	14	0.0746568	0.0509663	0.142969	0.457736	NA
IL-9	IL-9	8	1	0.0779648	1.16806e-37	2.68654e-36	Full
IL-9	M-CSF/CSF-1	4	0.0778861	0.112952	0.490479	0.758129	NA
IL-9	MIF	6	0.0336886	0.0850836	0.692144	0.884406	NA
IL-9	RANTES	8	-0.0111392	0.0462118	0.809519	0.886616	NA
IL-9	SCGF-b	25	0.00413313	0.0245995	0.86657	0.90596	NA
IL-9	TNF-b	3	0.652771	0.12379	1.34058e-07	1.54167e-06	Full
IL-9	TRAIL	5	0.090942	0.0896457	0.310364	0.648942	NA
IL-9	VEGF	42	0.0362715	0.019108	0.0576655	0.328989	NA
M-CSF/CSF-1	CCL11/eotaxin-1	5	-0.106155	0.0822839	0.197012	0.411935	NA
M-CSF/CSF-1	CCL3/MIP-1a	22	0.00507198	0.0341784	0.882029	0.917853	NA
M-CSF/CSF-1	CCL4/MIP-1b	13	0.0382904	0.0265818	0.149734	0.382653	NA
M-CSF/CSF-1	CCL7/MCP-3	48	-0.0113789	0.0116947	0.330556	0.488375	NA
M-CSF/CSF-1	CXCL1/GROa	56	-0.0344922	0.012234	0.00481183	0.0317784	Full
M-CSF/CSF-1	CXCL10/IP-10	7	0.0576107	0.0663536	0.385264	0.52124	NA
M-CSF/CSF-1	CXCL12/SDF-1a	17	0.016186	0.045574	0.722471	0.805607	NA
M-CSF/CSF-1	CXCL8/IL-8	2	0.254408	0.266485	0.339739	0.488375	NA
M-CSF/CSF-1	CXCL9/MIG	7	-0.0237649	0.0703632	0.735555	0.805607	NA
M-CSF/CSF-1	FGF-b	48	0.0161227	0.012366	0.192306	0.411935	NA
M-CSF/CSF-1	HGF	12	0.12178	0.0556915	0.0287655	0.110268	Sufficient
M-CSF/CSF-1	IL-16	58	-0.022207	0.0126736	0.0797352	0.229239	NA
M-CSF/CSF-1	IL-18	7	0.103122	0.0909838	0.257042	0.454767	NA
M-CSF/CSF-1	IL-1ra	33	0.00211314	0.0204883	0.917853	0.917853	NA
M-CSF/CSF-1	IL-2ra	14	-0.119987	0.0432445	0.00552668	0.0317784	Full
M-CSF/CSF-1	IL-9	8	0.067075	0.0667778	0.315162	0.488375	NA
M-CSF/CSF-1	M-CSF/CSF-1	4	1	0.0957699	1.59935e-25	3.67851e-24	Full
M-CSF/CSF-1	MIF	6	0.0440734	0.0747582	0.555495	0.672441	NA
M-CSF/CSF-1	RANTES	8	0.0313853	0.0393613	0.42524	0.543362	NA
M-CSF/CSF-1	SCGF-b	27	0.0455972	0.0184946	0.0136848	0.0629499	Sufficient
M-CSF/CSF-1	TNF-b	3	0.312636	0.150159	0.0373391	0.122686	Sufficient
M-CSF/CSF-1	TRAIL	6	0.100383	0.0844928	0.234808	0.450049	NA
M-CSF/CSF-1	VEGF	64	0.0445529	0.014925	0.00283476	0.0317784	Full
MIF	CCL11/eotaxin-1	5	-0.188356	0.0958511	0.0494044	0.516442	Sufficient
MIF	CCL3/MIP-1a	8	0.0754811	0.0599608	0.208088	0.520662	NA
MIF	CCL4/MIP-1b	9	0.017586	0.0561662	0.754199	0.965464	NA
MIF	CCL7/MCP-3	48	-0.0130358	0.0132818	0.326358	0.577402	NA
MIF	CXCL1/GROa	33	0.000755161	0.017441	0.965464	0.965464	NA
MIF	CXCL10/IP-10	7	0.096848	0.0947592	0.30676	0.577402	NA
MIF	CXCL12/SDF-1a	17	0.0469824	0.0539315	0.383673	0.630319	NA
MIF	CXCL8/IL-8	2	0.222388	0.278549	0.424649	0.651128	NA
MIF	CXCL9/MIG	7	-0.145737	0.102698	0.155876	0.516442	NA
MIF	FGF-b	45	-0.0228016	0.0146489	0.119579	0.516442	NA
MIF	HGF	10	-0.00747184	0.0741025	0.919684	0.965464	NA
MIF	IL-16	35	-0.00247265	0.0178641	0.889913	0.965464	NA
MIF	IL-18	6	-0.134919	0.0953745	0.157178	0.516442	NA
MIF	IL-1ra	30	-0.0300224	0.0247133	0.224432	0.520662	NA
MIF	IL-2ra	14	0.0617675	0.051058	0.226375	0.520662	NA
MIF	IL-9	8	-0.0184839	0.0834294	0.824663	0.965464	NA
MIF	M-CSF/CSF-1	4	0.197983	0.113155	0.0801759	0.516442	NA
MIF	MIF	6	1	0.0852106	8.37073e-32	1.92527e-30	Full
MIF	RANTES	8	-0.0519935	0.0462946	0.261395	0.546552	NA
MIF	SCGF-b	26	0.00132046	0.0213413	0.950663	0.965464	NA
MIF	TNF-b	3	-0.0478477	0.124027	0.699655	0.965464	NA
MIF	TRAIL	5	-0.0242025	0.0847682	0.775251	0.965464	NA
MIF	VEGF	43	0.0292513	0.0187713	0.119162	0.516442	NA
PDGFbb	CCL11/eotaxin-1	5	4.37485e-06	0.106643	0.999967	0.999967	NA
PDGFbb	CCL3/MIP-1a	22	0.0871682	0.0311814	0.00518161	0.0595885	Sufficient
PDGFbb	CCL4/MIP-1b	13	-0.0532218	0.0245124	0.0299147	0.126362	Sufficient
PDGFbb	CCL7/MCP-3	48	0.0217731	0.0105187	0.038458	0.126362	Sufficient
PDGFbb	CXCL1/GROa	56	0.0196418	0.0114439	0.0860957	0.220022	NA
PDGFbb	CXCL10/IP-10	7	-0.00175024	0.0548265	0.974533	0.999967	NA
PDGFbb	CXCL12/SDF-1a	17	0.109172	0.0521935	0.0364676	0.126362	Sufficient
PDGFbb	CXCL8/IL-8	2	-0.0165892	0.197247	0.932974	0.999967	NA
PDGFbb	CXCL9/MIG	7	0.0504691	0.0655093	0.441056	0.724592	NA
PDGFbb	FGF-b	48	0.005306	0.0120328	0.65924	0.891913	NA
PDGFbb	HGF	12	0.071091	0.0506422	0.160381	0.368876	NA
PDGFbb	IL-16	58	0.00464495	0.0136499	0.733637	0.937425	NA
PDGFbb	IL-18	7	-0.0149547	0.0713904	0.834075	0.974659	NA
PDGFbb	IL-1ra	33	-0.0160531	0.0189637	0.397262	0.702848	NA
PDGFbb	IL-2ra	14	0.0782872	0.0403344	0.0522636	0.150258	NA
PDGFbb	IL-9	8	0.280822	0.0622078	6.35371e-06	0.000146135	Full
PDGFbb	M-CSF/CSF-1	4	0.0212849	0.110702	0.84753	0.974659	NA
PDGFbb	MIF	6	0.0508814	0.0795366	0.522353	0.782567	NA
PDGFbb	RANTES	8	-0.0457383	0.0366946	0.212596	0.444519	NA
PDGFbb	SCGF-b	27	-0.0103881	0.0171369	0.544395	0.782567	NA
PDGFbb	TNF-b	3	-0.238116	0.10566	0.0242206	0.126362	Sufficient
PDGFbb	TRAIL	6	0.051439	0.0538148	0.339147	0.650032	NA
PDGFbb	VEGF	64	0.0380765	0.0152488	0.0125246	0.0960217	Sufficient
RANTES	CCL11/eotaxin-1	5	0.0986587	0.157742	0.531681	0.853644	NA
RANTES	CCL3/MIP-1a	7	-0.0017587	0.061692	0.977257	0.994799	NA
RANTES	CCL4/MIP-1b	9	0.0756734	0.0954193	0.427742	0.764636	NA
RANTES	CCL7/MCP-3	47	0.0128877	0.0164079	0.432186	0.764636	NA
RANTES	CXCL1/GROa	33	0.0176313	0.0168368	0.295012	0.764636	NA
RANTES	CXCL10/IP-10	7	0.000618947	0.0949485	0.994799	0.994799	NA
RANTES	CXCL12/SDF-1a	17	0.148075	0.0539861	0.00609113	0.035024	Full
RANTES	CXCL8/IL-8	2	0.156446	0.267038	0.557971	0.853644	NA
RANTES	CXCL9/MIG	7	-0.00418836	0.0820382	0.959283	0.994799	NA
RANTES	FGF-b	45	0.00178743	0.0146707	0.903029	0.994799	NA
RANTES	HGF	10	0.222111	0.0728323	0.00229129	0.0175666	Full
RANTES	IL-16	36	0.018065	0.0210799	0.391456	0.764636	NA
RANTES	IL-18	5	-0.0514809	0.102359	0.615003	0.853644	NA
RANTES	IL-1ra	32	-0.0127469	0.0265349	0.630955	0.853644	NA
RANTES	IL-2ra	14	0.135667	0.0511099	0.00794443	0.0365444	Full
RANTES	IL-9	8	0.4184	0.0782011	8.78063e-08	1.00977e-06	Full
RANTES	M-CSF/CSF-1	4	0.00371614	0.149293	0.980141	0.994799	NA
RANTES	MIF	5	0.183977	0.0984678	0.0617073	0.202752	NA
RANTES	RANTES	8	1	0.0462923	1.72546e-103	3.96856e-102	Full
RANTES	SCGF-b	27	0.0196143	0.0210819	0.35217	0.764636	NA
RANTES	TNF-b	3	0.017209	0.124153	0.889757	0.994799	NA
RANTES	TRAIL	5	0.103813	0.118431	0.38072	0.764636	NA
RANTES	VEGF	41	0.0563541	0.0218083	0.00976442	0.0374303	Full
SCF	CCL11/eotaxin-1	5	0.153938	0.0832868	0.0645612	0.514494	NA
SCF	CCL3/MIP-1a	22	0.0367868	0.0312204	0.23868	0.609961	NA
SCF	CCL4/MIP-1b	13	-0.0324609	0.0257764	0.207912	0.597748	NA
SCF	CCL7/MCP-3	48	0.0149991	0.0105189	0.153893	0.514494	NA
SCF	CXCL1/GROa	56	0.0099371	0.0114462	0.385309	0.805646	NA
SCF	CXCL10/IP-10	7	0.0217741	0.0548278	0.691267	0.813681	NA
SCF	CXCL12/SDF-1a	17	0.01197	0.0425175	0.778304	0.813681	NA
SCF	CXCL8/IL-8	2	0.222224	0.156866	0.156585	0.514494	NA
SCF	CXCL9/MIG	7	0.102001	0.0655105	0.119465	0.514494	NA
SCF	FGF-b	48	0.0103602	0.0115156	0.368299	0.805646	NA
SCF	HGF	12	0.0261864	0.0505535	0.604463	0.813681	NA
SCF	IL-16	58	-0.00514899	0.0121429	0.671543	0.813681	NA
SCF	IL-18	7	-0.0213288	0.0713921	0.765127	0.813681	NA
SCF	IL-1ra	33	0.00887111	0.0189663	0.639977	0.813681	NA
SCF	IL-2ra	14	-0.0962029	0.0491207	0.0501715	0.514494	NA
SCF	IL-9	8	0.112489	0.0622104	0.0705758	0.514494	NA
SCF	M-CSF/CSF-1	4	0.00509027	0.145815	0.972152	0.972152	NA
SCF	MIF	6	-0.0413225	0.0691094	0.549887	0.813681	NA
SCF	RANTES	8	-0.0141293	0.041268	0.732066	0.813681	NA
SCF	SCGF-b	27	-0.00974311	0.0205742	0.635813	0.813681	NA
SCF	TNF-b	3	-0.0746209	0.0989853	0.450934	0.813681	NA
SCF	TRAIL	6	0.0791738	0.0538159	0.141238	0.514494	NA
SCF	VEGF	65	0.00735808	0.0156862	0.639014	0.813681	NA
SCGF-b	CCL11/eotaxin-1	5	-0.0944211	0.0956207	0.32342	0.676241	NA
SCGF-b	CCL3/MIP-1a	8	0.0851464	0.0598166	0.154604	0.408849	NA
SCGF-b	CCL4/MIP-1b	9	-0.000277401	0.052302	0.995768	0.995768	NA
SCGF-b	CCL7/MCP-3	47	0.00627508	0.0132802	0.636561	0.966616	NA
SCGF-b	CXCL1/GROa	33	-0.0114639	0.0168678	0.496736	0.952078	NA
SCGF-b	CXCL10/IP-10	7	0.0313336	0.068761	0.648614	0.966616	NA
SCGF-b	CXCL12/SDF-1a	17	0.00396548	0.0571803	0.944711	0.995768	NA
SCGF-b	CXCL8/IL-8	2	-0.0582389	0.430979	0.892508	0.995768	NA
SCGF-b	CXCL9/MIG	7	-0.0910757	0.0817579	0.265293	0.610174	NA
SCGF-b	FGF-b	46	0.0204994	0.0145891	0.159984	0.408849	NA
SCGF-b	HGF	10	0.0263526	0.072584	0.716558	0.966616	NA
SCGF-b	IL-16	36	0.0270543	0.0177692	0.127873	0.408849	NA
SCGF-b	IL-18	6	0.0329652	0.12275	0.788271	0.966616	NA
SCGF-b	IL-1ra	32	-0.0503711	0.02486	0.0427455	0.19663	Sufficient
SCGF-b	IL-2ra	14	0.123862	0.0509346	0.0150247	0.11084	Sufficient
SCGF-b	IL-9	8	0.132478	0.0779371	0.0891666	0.341805	NA
SCGF-b	M-CSF/CSF-1	4	-0.0288166	0.112883	0.798509	0.966616	NA
SCGF-b	MIF	6	0.00100153	0.0850317	0.990602	0.995768	NA
SCGF-b	RANTES	8	-0.0217968	0.05254	0.678244	0.966616	NA
SCGF-b	SCGF-b	27	1	0.0206052	0	0	Full
SCGF-b	TNF-b	3	0.711809	0.123711	8.7267e-09	1.00357e-07	Full
SCGF-b	TRAIL	5	0.0289945	0.088879	0.744254	0.966616	NA
SCGF-b	VEGF	41	0.0443855	0.018967	0.0192765	0.11084	Sufficient
TNF-a	CCL11/eotaxin-1	5	-0.208362	0.175407	0.234881	0.540226	NA
TNF-a	CCL3/MIP-1a	8	0.0264307	0.0599922	0.659525	0.842726	NA
TNF-a	CCL4/MIP-1b	9	-0.0378477	0.047669	0.427214	0.701852	NA
TNF-a	CCL7/MCP-3	48	0.0337494	0.0137671	0.0142281	0.0654493	Sufficient
TNF-a	CXCL1/GROa	33	-0.0230967	0.0169212	0.172267	0.530328	NA
TNF-a	CXCL10/IP-10	7	0.041395	0.0785858	0.598367	0.809556	NA
TNF-a	CXCL12/SDF-1a	17	0.0666561	0.0539593	0.216717	0.540226	NA
TNF-a	CXCL8/IL-8	2	0.0486659	0.392019	0.901203	0.918571	NA
TNF-a	CXCL9/MIG	7	0.0106248	0.0819973	0.896903	0.918571	NA
TNF-a	FGF-b	46	0.00782649	0.014678	0.593886	0.809556	NA
TNF-a	HGF	10	0.0617933	0.0727967	0.395966	0.700555	NA
TNF-a	IL-16	35	0.00675187	0.0180189	0.707876	0.856903	NA
TNF-a	IL-18	5	-0.128721	0.1164	0.268793	0.562022	NA
TNF-a	IL-1ra	31	-0.107786	0.0245482	1.12939e-05	0.00012988	Full
TNF-a	IL-2ra	14	0.0677961	0.0510843	0.184462	0.530328	NA
TNF-a	IL-9	8	0.32073	0.0781637	4.07277e-05	0.000312246	Full
TNF-a	M-CSF/CSF-1	4	0.0328872	0.118414	0.78122	0.898403	NA
TNF-a	MIF	6	0.180032	0.0939282	0.0552759	0.211891	NA
TNF-a	RANTES	8	0.00473529	0.0463185	0.918571	0.918571	NA
TNF-a	SCGF-b	25	0.019246	0.0271242	0.477983	0.732908	NA
TNF-a	TNF-b	3	0.729823	0.124072	4.04727e-09	9.30873e-08	Full
TNF-a	TRAIL	5	0.0768416	0.0887702	0.386696	0.700555	NA
TNF-a	VEGF	39	0.0794542	0.0205301	0.000108779	0.000625482	Full
TNF-b	CCL11/eotaxin-1	3	-0.173959	0.118188	0.141051	0.387889	NA
TNF-b	CCL3/MIP-1a	5	-0.0699238	0.0751937	0.352415	0.486328	NA
TNF-b	CCL4/MIP-1b	3	-0.101818	0.109288	0.351517	0.486328	NA
TNF-b	CCL7/MCP-3	35	0.0635808	0.0221342	0.00407228	0.0298634	Full
TNF-b	CXCL1/GROa	12	-0.0111458	0.0287348	0.698101	0.698101	NA
TNF-b	CXCL10/IP-10	4	0.045368	0.0948842	0.63255	0.662671	NA
TNF-b	CXCL12/SDF-1a	14	0.0523187	0.0602714	0.385366	0.486328	NA
TNF-b	CXCL9/MIG	6	-0.076953	0.0901377	0.393256	0.486328	NA
TNF-b	FGF-b	15	-0.0213776	0.0215205	0.320536	0.486328	NA
TNF-b	HGF	7	0.0632395	0.0880124	0.47243	0.547025	NA
TNF-b	IL-16	24	0.0210823	0.0249386	0.397905	0.486328	NA
TNF-b	IL-18	2	-0.147581	0.145679	0.31103	0.486328	NA
TNF-b	IL-1ra	20	-0.103268	0.0315384	0.00105906	0.0116496	Full
TNF-b	IL-2ra	12	0.067157	0.0556314	0.227363	0.486328	NA
TNF-b	IL-9	7	0.159918	0.0866062	0.0648202	0.203721	NA
TNF-b	M-CSF/CSF-1	3	0.14906	0.137853	0.279567	0.486328	NA
TNF-b	MIF	6	0.0566011	0.0874765	0.517604	0.569364	NA
TNF-b	RANTES	4	-0.123467	0.0626798	0.0488605	0.179155	Sufficient
TNF-b	SCGF-b	16	0.0814393	0.0613296	0.184213	0.450298	NA
TNF-b	TNF-b	3	1	0.127245	3.87707e-15	8.52956e-14	Full
TNF-b	TRAIL	2	0.345034	0.174621	0.0481661	0.179155	Sufficient
TNF-b	VEGF	28	0.0483584	0.0223726	0.0306566	0.168611	Sufficient
TRAIL	CCL11/eotaxin-1	5	-0.0749981	0.083941	0.37161	0.764031	NA
TRAIL	CCL3/MIP-1a	22	-0.0104539	0.0389787	0.788549	0.948931	NA
TRAIL	CCL4/MIP-1b	13	0.00441375	0.0262389	0.866415	0.948931	NA
TRAIL	CCL7/MCP-3	48	0.0364502	0.010815	0.00075079	0.00575606	Full
TRAIL	CXCL1/GROa	56	-0.0179379	0.0118731	0.13084	0.429902	NA
TRAIL	CXCL10/IP-10	7	-0.000760513	0.0702536	0.991363	0.991363	NA
TRAIL	CXCL12/SDF-1a	17	0.00785363	0.0437075	0.857399	0.948931	NA
TRAIL	CXCL8/IL-8	2	0.069502	0.161373	0.666692	0.948494	NA
TRAIL	CXCL9/MIG	7	0.00227796	0.0673965	0.973037	0.991363	NA
TRAIL	FGF-b	48	-0.00402872	0.0122525	0.7423	0.948494	NA
TRAIL	HGF	12	-0.0799021	0.0525034	0.128048	0.429902	NA
TRAIL	IL-16	58	0.0121914	0.0141839	0.39005	0.764031	NA
TRAIL	IL-18	7	-0.0624466	0.0739819	0.398625	0.764031	NA
TRAIL	IL-1ra	33	-0.030086	0.0194894	0.122659	0.429902	NA
TRAIL	IL-2ra	14	0.0538237	0.0414675	0.194296	0.558601	NA
TRAIL	IL-9	8	0.164664	0.0639849	0.0100681	0.0578917	Sufficient
TRAIL	M-CSF/CSF-1	4	0.0319141	0.0918607	0.728277	0.948494	NA
TRAIL	MIF	6	0.0751955	0.0709112	0.288955	0.73844	NA
TRAIL	RANTES	8	-0.0162982	0.0377575	0.665993	0.948494	NA
TRAIL	SCGF-b	27	0.0109623	0.0175709	0.5327	0.87515	NA
TRAIL	TNF-b	3	0.586217	0.101812	8.52112e-09	9.79929e-08	Full
TRAIL	TRAIL	6	1	0.0559941	2.45925e-71	5.65627e-70	Full
TRAIL	VEGF	65	0.0119452	0.0164015	0.466428	0.825219	NA
VEGF	CCL11/eotaxin-1	5	-0.0251882	0.116442	0.828743	0.969669	NA
VEGF	CCL3/MIP-1a	22	-0.000319319	0.033312	0.992352	0.992352	NA
VEGF	CCL4/MIP-1b	13	0.00952425	0.0295732	0.74741	0.969669	NA
VEGF	CCL7/MCP-3	48	0.0066352	0.0108286	0.540042	0.887212	NA
VEGF	CXCL1/GROa	56	-0.0327024	0.0117797	0.00550053	0.0372408	Full
VEGF	CXCL10/IP-10	7	0.0935505	0.0564336	0.0973765	0.319951	NA
VEGF	CXCL12/SDF-1a	17	0.0383207	0.0437404	0.380979	0.67404	NA
VEGF	CXCL8/IL-8	2	0.0477246	0.330983	0.88535	0.969669	NA
VEGF	CXCL9/MIG	7	0.0346556	0.067449	0.607389	0.931329	NA
VEGF	FGF-b	48	0.0165039	0.0124311	0.184301	0.47099	NA
VEGF	HGF	12	0.075595	0.0554181	0.17254	0.47099	NA
VEGF	IL-16	58	0.000744023	0.0154625	0.961622	0.992352	NA
VEGF	IL-18	7	0.0319833	0.074054	0.66582	0.957116	NA
VEGF	IL-1ra	33	-0.0526417	0.0198794	0.00809584	0.0372408	Full
VEGF	IL-2ra	14	0.00659684	0.0414985	0.873696	0.969669	NA
VEGF	IL-9	8	0.172086	0.0640327	0.00719962	0.0372408	Full
VEGF	M-CSF/CSF-1	4	0.0902371	0.091928	0.326294	0.67404	NA
VEGF	MIF	6	0.085038	0.0759406	0.262801	0.604442	NA
VEGF	RANTES	8	0.0878862	0.0377595	0.0199373	0.0764262	Sufficient
VEGF	SCGF-b	27	0.0187749	0.0209621	0.370434	0.67404	NA
VEGF	TNF-b	3	0.325991	0.101897	0.00137807	0.0158478	Full
VEGF	TRAIL	6	0.0167705	0.0561261	0.765093	0.969669	NA
VEGF	VEGF	65	1	0.0142078	0	0	Full

## Sheet: S6 MR_steiger_filt_median
Supplementary Table S6: associations between circulating cytokine concentrations after Steiger filtering from weighted median MR analysis
outcome	exposure	nsnp	b	se	pval	Pval_FDR	Sign
bNGF	IL-2ra	14	0.111326	0.0582734	0.056081	0.246756	NA
bNGF	HGF	12	0.0527569	0.0747825	0.480517	0.704759	NA
bNGF	CCL3/MIP-1a	22	-0.0392358	0.0496815	0.429676	0.692069	NA
bNGF	IL-9	8	0.0763952	0.0894479	0.393063	0.692069	NA
bNGF	CCL11/eotaxin-1	5	0.00782304	0.111486	0.944058	0.944058	NA
bNGF	VEGF	63	0.0444493	0.0224073	0.0472895	0.246756	Sufficient
bNGF	M-CSF/CSF-1	4	0.0571212	0.120247	0.634764	0.78874	NA
bNGF	TNF-b	3	0.54413	0.162014	0.000783582	0.0172388	Full
bNGF	RANTES	8	-0.0670676	0.0507398	0.186237	0.409721	NA
bNGF	CXCL12/SDF-1a	17	0.130689	0.0657945	0.0469983	0.246756	Sufficient
bNGF	FGF-b	48	0.0275679	0.019182	0.150669	0.38393	NA
bNGF	SCGF-b	27	0.0465345	0.0240251	0.0527563	0.246756	NA
bNGF	CXCL9/MIG	7	-0.0790888	0.0963095	0.411535	0.692069	NA
bNGF	CCL4/MIP-1b	13	0.0289507	0.0375249	0.440408	0.692069	NA
bNGF	IL-16	58	-0.00783625	0.0199314	0.694201	0.78874	NA
bNGF	CXCL1/GROa	56	-0.0279813	0.0197745	0.157062	0.38393	NA
bNGF	TRAIL	6	-0.111287	0.0767295	0.146951	0.38393	NA
bNGF	CXCL10/IP-10	7	-0.0150821	0.0772978	0.845302	0.885554	NA
bNGF	IL-18	7	-0.0480708	0.103119	0.641094	0.78874	NA
bNGF	MIF	6	-0.0400551	0.0897106	0.655241	0.78874	NA
bNGF	CCL7/MCP-3	48	0.00590302	0.0162877	0.717036	0.78874	NA
bNGF	IL-1ra	33	-0.0599132	0.0333316	0.0722581	0.264947	NA
CCL11/eotaxin-1	IL-2ra	14	0.0632085	0.0652939	0.333014	0.915788	NA
CCL11/eotaxin-1	HGF	10	0.0606459	0.0915944	0.507899	0.931147	NA
CCL11/eotaxin-1	CCL3/MIP-1a	9	-0.0786881	0.0712048	0.269119	0.852613	NA
CCL11/eotaxin-1	IL-9	8	0.107022	0.0972832	0.271286	0.852613	NA
CCL11/eotaxin-1	CCL11/eotaxin-1	5	1	0.149084	1.97803e-11	4.35167e-10	Full
CCL11/eotaxin-1	VEGF	48	0.0337353	0.0250549	0.178156	0.852613	NA
CCL11/eotaxin-1	M-CSF/CSF-1	4	-0.232652	0.134666	0.0840571	0.852613	NA
CCL11/eotaxin-1	TNF-b	3	0.000437252	0.180496	0.998067	0.998067	NA
CCL11/eotaxin-1	RANTES	8	0.000323143	0.0526169	0.9951	0.998067	NA
CCL11/eotaxin-1	CXCL12/SDF-1a	17	0.0511583	0.0749155	0.494683	0.931147	NA
CCL11/eotaxin-1	FGF-b	46	0.00905391	0.0221727	0.683027	0.966823	NA
CCL11/eotaxin-1	SCGF-b	27	-0.0174796	0.0238065	0.462805	0.931147	NA
CCL11/eotaxin-1	CXCL9/MIG	7	-0.133262	0.0906444	0.141519	0.852613	NA
CCL11/eotaxin-1	CCL4/MIP-1b	11	-0.0295493	0.0378611	0.435116	0.931147	NA
CCL11/eotaxin-1	IL-16	38	-0.0022186	0.0223658	0.920982	0.998067	NA
CCL11/eotaxin-1	CXCL1/GROa	38	-0.0255574	0.0218581	0.242306	0.852613	NA
CCL11/eotaxin-1	TRAIL	5	-0.0490328	0.092786	0.597187	0.966823	NA
CCL11/eotaxin-1	CXCL10/IP-10	7	0.0227872	0.0809234	0.778258	0.966823	NA
CCL11/eotaxin-1	IL-18	6	0.0346432	0.115955	0.765121	0.966823	NA
CCL11/eotaxin-1	MIF	6	-0.0180435	0.10453	0.862954	0.998067	NA
CCL11/eotaxin-1	CCL7/MCP-3	48	0.00614474	0.0231908	0.791037	0.966823	NA
CCL11/eotaxin-1	IL-1ra	32	0.0125034	0.0314283	0.690749	0.966823	NA
FGF-b	IL-2ra	14	0.0885541	0.0630042	0.159865	0.414734	NA
FGF-b	HGF	10	-0.0826702	0.0962051	0.390169	0.613122	NA
FGF-b	CCL3/MIP-1a	9	0.093211	0.0708838	0.188516	0.414734	NA
FGF-b	IL-9	8	0.0803138	0.105564	0.446774	0.623503	NA
FGF-b	CCL11/eotaxin-1	5	0.152441	0.126064	0.226572	0.415382	NA
FGF-b	VEGF	48	0.0350179	0.0237186	0.139839	0.414734	NA
FGF-b	M-CSF/CSF-1	4	-0.0598934	0.126994	0.637194	0.737804	NA
FGF-b	TNF-b	3	0.194149	0.1465	0.185089	0.414734	NA
FGF-b	RANTES	8	-0.0437735	0.0583907	0.453457	0.623503	NA
FGF-b	CXCL12/SDF-1a	17	0.0116629	0.0775041	0.880385	0.922308	NA
FGF-b	FGF-b	48	1	0.0254865	0	0	Full
FGF-b	SCGF-b	27	0.0345653	0.0241928	0.153078	0.414734	NA
FGF-b	CXCL9/MIG	7	0.033352	0.107108	0.755508	0.831058	NA
FGF-b	CCL4/MIP-1b	10	-0.0570717	0.0415073	0.169138	0.414734	NA
FGF-b	IL-16	39	-0.0410933	0.0219242	0.0608841	0.334863	NA
FGF-b	CXCL1/GROa	37	-0.0144564	0.0220256	0.511601	0.6557	NA
FGF-b	TRAIL	5	0.0585276	0.0946831	0.536482	0.6557	NA
FGF-b	CXCL10/IP-10	7	-0.0788951	0.0847428	0.351857	0.59545	NA
FGF-b	IL-18	6	0.000705762	0.110397	0.994899	0.994899	NA
FGF-b	MIF	6	0.223851	0.112827	0.0472534	0.334863	Sufficient
FGF-b	CCL7/MCP-3	48	0.0237742	0.0189992	0.210815	0.415382	NA
FGF-b	IL-1ra	32	-0.0804634	0.0331416	0.015188	0.167068	Sufficient
G-CSF/CSF-3	IL-2ra	14	0.0725946	0.0632011	0.250709	0.636929	NA
G-CSF/CSF-3	HGF	10	-0.0162169	0.0950143	0.864476	0.91816	NA
G-CSF/CSF-3	CCL3/MIP-1a	9	-0.0376256	0.0710302	0.596311	0.870329	NA
G-CSF/CSF-3	IL-9	8	0.0439819	0.0920979	0.632967	0.870329	NA
G-CSF/CSF-3	CCL11/eotaxin-1	5	0.0222089	0.115461	0.847468	0.91816	NA
G-CSF/CSF-3	VEGF	48	0.0579667	0.024237	0.0167723	0.368991	Sufficient
G-CSF/CSF-3	M-CSF/CSF-1	4	-0.00713698	0.12049	0.952767	0.952767	NA
G-CSF/CSF-3	TNF-b	3	0.170873	0.14313	0.232543	0.636929	NA
G-CSF/CSF-3	RANTES	8	0.050945	0.0537223	0.342975	0.669903	NA
G-CSF/CSF-3	CXCL12/SDF-1a	17	-0.0156073	0.0632764	0.805176	0.91816	NA
G-CSF/CSF-3	FGF-b	46	-0.0211112	0.0199314	0.289513	0.636929	NA
G-CSF/CSF-3	SCGF-b	27	-0.0363037	0.0247774	0.142868	0.62862	NA
G-CSF/CSF-3	CXCL9/MIG	7	-0.0918819	0.101514	0.365402	0.669903	NA
G-CSF/CSF-3	CCL4/MIP-1b	10	0.0235679	0.0411004	0.566359	0.870329	NA
G-CSF/CSF-3	IL-16	39	0.0325042	0.0219438	0.138539	0.62862	NA
G-CSF/CSF-3	CXCL1/GROa	38	-0.0233021	0.0214461	0.277239	0.636929	NA
G-CSF/CSF-3	TRAIL	5	0.0140911	0.0906172	0.876426	0.91816	NA
G-CSF/CSF-3	CXCL10/IP-10	7	0.0467889	0.0910861	0.607477	0.870329	NA
G-CSF/CSF-3	IL-18	6	0.117117	0.108625	0.280956	0.636929	NA
G-CSF/CSF-3	MIF	6	0.158662	0.108075	0.142087	0.62862	NA
G-CSF/CSF-3	CCL7/MCP-3	48	-0.00385707	0.0200198	0.847223	0.91816	NA
G-CSF/CSF-3	IL-1ra	31	-0.0602454	0.0327154	0.0655483	0.62862	NA
CXCL1/GROa	IL-2ra	14	-0.0302643	0.058811	0.606831	0.908945	NA
CXCL1/GROa	HGF	12	0.136346	0.073031	0.0619064	0.194563	NA
CXCL1/GROa	CCL3/MIP-1a	22	-0.00527191	0.0438112	0.90422	0.98515	NA
CXCL1/GROa	IL-9	8	0.296454	0.091527	0.00119957	0.00879681	Full
CXCL1/GROa	CCL11/eotaxin-1	5	-0.00743507	0.102393	0.942114	0.98515	NA
CXCL1/GROa	VEGF	64	0.0220718	0.0224309	0.32512	0.550204	NA
CXCL1/GROa	M-CSF/CSF-1	4	-0.108203	0.108999	0.320857	0.550204	NA
CXCL1/GROa	TNF-b	3	0.335938	0.131933	0.0108878	0.0443666	Full
CXCL1/GROa	RANTES	8	-0.00340646	0.0479818	0.943402	0.98515	NA
CXCL1/GROa	CXCL12/SDF-1a	17	0.0734766	0.0635512	0.247607	0.495215	NA
CXCL1/GROa	FGF-b	48	-0.00290311	0.0185217	0.875449	0.98515	NA
CXCL1/GROa	SCGF-b	27	0.00278131	0.0222158	0.900369	0.98515	NA
CXCL1/GROa	CXCL9/MIG	7	0.050865	0.102504	0.619735	0.908945	NA
CXCL1/GROa	CCL4/MIP-1b	13	-0.085366	0.034021	0.0121	0.0443666	Full
CXCL1/GROa	IL-16	58	0.00462805	0.0185315	0.802789	0.98515	NA
CXCL1/GROa	CXCL1/GROa	56	1	0.0247077	0	0	Full
CXCL1/GROa	TRAIL	6	0.0850396	0.0683679	0.213554	0.495215	NA
CXCL1/GROa	CXCL10/IP-10	7	0.295125	0.0906247	0.00112768	0.00879681	Full
CXCL1/GROa	IL-18	7	-0.118387	0.0999905	0.236421	0.495215	NA
CXCL1/GROa	MIF	6	0.00174191	0.0935844	0.98515	0.98515	NA
CXCL1/GROa	CCL7/MCP-3	48	0.0237872	0.0182634	0.192762	0.495215	NA
CXCL1/GROa	IL-1ra	33	-0.0896511	0.0284172	0.001606	0.00883302	Full
HGF	IL-2ra	14	0.087152	0.0609649	0.152848	0.480379	NA
HGF	HGF	12	1	0.0845823	2.97602e-32	6.54723e-31	Full
HGF	CCL3/MIP-1a	22	0.0461237	0.0503537	0.35967	0.71934	NA
HGF	IL-9	8	0.131618	0.0848903	0.121034	0.443791	NA
HGF	CCL11/eotaxin-1	5	-0.043074	0.111397	0.698999	0.893974	NA
HGF	VEGF	65	0.0433832	0.0210432	0.0392432	0.287783	Sufficient
HGF	M-CSF/CSF-1	4	0.135115	0.116012	0.244154	0.537139	NA
HGF	TNF-b	3	-0.145912	0.125009	0.243125	0.537139	NA
HGF	RANTES	8	-0.0139735	0.0506551	0.782659	0.893974	NA
HGF	CXCL12/SDF-1a	17	-0.0236801	0.0616034	0.700685	0.893974	NA
HGF	FGF-b	48	0.0287037	0.0178585	0.107992	0.443791	NA
HGF	SCGF-b	27	-0.0109563	0.0212562	0.606244	0.889158	NA
HGF	CXCL9/MIG	7	0.045145	0.0820256	0.582061	0.889158	NA
HGF	CCL4/MIP-1b	13	0.00339962	0.0329796	0.917898	0.917898	NA
HGF	IL-16	58	-0.0138165	0.0173999	0.427162	0.78313	NA
HGF	CXCL1/GROa	56	-0.00358504	0.0174856	0.83755	0.893974	NA
HGF	TRAIL	6	0.121435	0.0761449	0.110761	0.443791	NA
HGF	CXCL10/IP-10	7	0.0128445	0.0694823	0.853339	0.893974	NA
HGF	IL-18	7	0.0515325	0.0913775	0.572787	0.889158	NA
HGF	MIF	6	-0.105721	0.0844452	0.210588	0.537139	NA
HGF	CCL7/MCP-3	48	0.00365452	0.01555	0.814195	0.893974	NA
HGF	IL-1ra	33	-0.114725	0.0266485	1.66904e-05	0.000183595	Full
IL-1ra	IL-2ra	14	0.0757272	0.0555122	0.172519	0.615159	NA
IL-1ra	HGF	12	0.0781448	0.0703252	0.266485	0.615159	NA
IL-1ra	CCL3/MIP-1a	22	-0.0204808	0.0449946	0.648977	0.793194	NA
IL-1ra	IL-9	8	0.145747	0.0869412	0.0936628	0.615159	NA
IL-1ra	CCL11/eotaxin-1	5	-0.154299	0.107871	0.1526	0.615159	NA
IL-1ra	VEGF	64	0.0245275	0.0215224	0.254442	0.615159	NA
IL-1ra	M-CSF/CSF-1	4	0.186291	0.129056	0.148882	0.615159	NA
IL-1ra	TNF-b	3	0.40337	0.142039	0.00451338	0.0496472	Full
IL-1ra	RANTES	8	0.0407946	0.0467982	0.383364	0.615159	NA
IL-1ra	CXCL12/SDF-1a	17	-0.0159015	0.0682305	0.815719	0.873845	NA
IL-1ra	FGF-b	48	0.0164776	0.0191783	0.390241	0.615159	NA
IL-1ra	SCGF-b	27	-0.0181412	0.0210141	0.387978	0.615159	NA
IL-1ra	CXCL9/MIG	7	-0.0194137	0.0927049	0.834125	0.873845	NA
IL-1ra	CCL4/MIP-1b	13	0.00409623	0.0351008	0.907099	0.907099	NA
IL-1ra	IL-16	58	-0.00869942	0.0184953	0.638098	0.793194	NA
IL-1ra	CXCL1/GROa	56	0.00591583	0.0181732	0.744784	0.862382	NA
IL-1ra	TRAIL	6	0.0594691	0.0648209	0.358913	0.615159	NA
IL-1ra	CXCL10/IP-10	7	-0.073196	0.0819539	0.371784	0.615159	NA
IL-1ra	IL-18	7	-0.0836912	0.104471	0.423079	0.620515	NA
IL-1ra	MIF	6	0.0790737	0.0922719	0.391465	0.615159	NA
IL-1ra	CCL7/MCP-3	48	-0.0076269	0.0163651	0.641182	0.793194	NA
IL-1ra	IL-1ra	33	1	0.0363294	8.60374e-167	1.89282e-165	Full
IL-2ra	IL-2ra	14	1	0.0872205	1.97308e-30	4.34078e-29	Full
IL-2ra	HGF	10	0.0386421	0.0933062	0.67877	0.878408	NA
IL-2ra	CCL3/MIP-1a	8	-0.0263359	0.0772055	0.733018	0.895911	NA
IL-2ra	IL-9	8	0.0470546	0.102054	0.644745	0.878408	NA
IL-2ra	CCL11/eotaxin-1	5	-0.117953	0.123078	0.337879	0.878408	NA
IL-2ra	VEGF	42	-0.0130018	0.025376	0.608395	0.878408	NA
IL-2ra	M-CSF/CSF-1	4	-0.00194167	0.147072	0.989466	0.99965	NA
IL-2ra	TNF-b	3	0.705785	0.185117	0.000137489	0.00151238	Full
IL-2ra	RANTES	8	-0.0483393	0.0603585	0.423207	0.878408	NA
IL-2ra	CXCL12/SDF-1a	17	0.0617728	0.077761	0.426966	0.878408	NA
IL-2ra	FGF-b	44	0.0238757	0.0225916	0.290586	0.878408	NA
IL-2ra	SCGF-b	26	0.0315462	0.0253698	0.213699	0.878408	NA
IL-2ra	CXCL9/MIG	7	-0.0509794	0.108294	0.63782	0.878408	NA
IL-2ra	CCL4/MIP-1b	8	2.83618e-05	0.0646112	0.99965	0.99965	NA
IL-2ra	IL-16	36	-0.00571753	0.0256554	0.823645	0.944877	NA
IL-2ra	CXCL1/GROa	34	0.0140313	0.0233015	0.547066	0.878408	NA
IL-2ra	TRAIL	5	0.0488413	0.104852	0.641351	0.878408	NA
IL-2ra	CXCL10/IP-10	7	0.080984	0.0851398	0.341508	0.878408	NA
IL-2ra	IL-18	6	-0.020863	0.117423	0.858979	0.944877	NA
IL-2ra	MIF	5	0.188396	0.122751	0.124838	0.878408	NA
IL-2ra	CCL7/MCP-3	47	0.0166294	0.0192657	0.38805	0.878408	NA
IL-2ra	IL-1ra	32	-0.023427	0.0349684	0.502891	0.878408	NA
CXCL8/IL-8	IL-2ra	14	-0.109035	0.0596618	0.0676164	0.37189	NA
CXCL8/IL-8	HGF	12	0.150631	0.0700014	0.0314104	0.230343	Sufficient
CXCL8/IL-8	CCL3/MIP-1a	22	-0.0609701	0.0503349	0.225784	0.709608	NA
CXCL8/IL-8	IL-9	8	0.184339	0.0842578	0.028684	0.230343	Sufficient
CXCL8/IL-8	CCL11/eotaxin-1	5	0.120567	0.115198	0.295279	0.721794	NA
CXCL8/IL-8	VEGF	64	0.0488327	0.0219218	0.0259083	0.230343	Sufficient
CXCL8/IL-8	M-CSF/CSF-1	4	0.0603178	0.108916	0.579714	0.893415	NA
CXCL8/IL-8	TNF-b	3	0.0873612	0.139679	0.531682	0.893415	NA
CXCL8/IL-8	RANTES	8	-0.0157978	0.0485121	0.744691	0.893415	NA
CXCL8/IL-8	CXCL12/SDF-1a	17	-0.0292514	0.065202	0.6537	0.893415	NA
CXCL8/IL-8	FGF-b	48	0.0212006	0.0190874	0.26669	0.721794	NA
CXCL8/IL-8	SCGF-b	27	-0.00693635	0.0218802	0.751232	0.893415	NA
CXCL8/IL-8	CXCL9/MIG	7	-0.00106158	0.0944467	0.991032	0.991032	NA
CXCL8/IL-8	CCL4/MIP-1b	13	-0.017799	0.0370182	0.630647	0.893415	NA
CXCL8/IL-8	IL-16	58	0.017947	0.0189937	0.344714	0.758371	NA
CXCL8/IL-8	CXCL1/GROa	56	-0.00961068	0.0200279	0.631323	0.893415	NA
CXCL8/IL-8	TRAIL	6	0.02641	0.0709806	0.709838	0.893415	NA
CXCL8/IL-8	CXCL10/IP-10	7	-0.0226001	0.0778504	0.771585	0.893415	NA
CXCL8/IL-8	IL-18	7	-0.0151176	0.102829	0.883118	0.97143	NA
CXCL8/IL-8	MIF	6	0.155275	0.0910508	0.0881257	0.387753	NA
CXCL8/IL-8	CCL7/MCP-3	48	-0.0204123	0.0165843	0.218388	0.709608	NA
CXCL8/IL-8	IL-1ra	33	0.00124901	0.0332644	0.970048	0.991032	NA
IL-9	IL-2ra	14	0.0550718	0.0703389	0.433657	0.874831	NA
IL-9	HGF	10	0.102624	0.0925853	0.267678	0.736114	NA
IL-9	CCL3/MIP-1a	8	0.0385497	0.0745669	0.60517	0.920993	NA
IL-9	IL-9	8	1	0.133803	7.79843e-14	1.71565e-12	Full
IL-9	CCL11/eotaxin-1	5	-0.0414663	0.119583	0.728773	0.920993	NA
IL-9	VEGF	42	0.0427496	0.0254398	0.0928758	0.510817	NA
IL-9	M-CSF/CSF-1	4	0.0576997	0.135159	0.669449	0.920993	NA
IL-9	TNF-b	3	0.664407	0.181526	0.000252103	0.00277313	Full
IL-9	RANTES	8	0.01546	0.0595666	0.795218	0.920993	NA
IL-9	CXCL12/SDF-1a	17	0.0576223	0.0742016	0.437416	0.874831	NA
IL-9	FGF-b	45	0.0182002	0.0232446	0.433634	0.874831	NA
IL-9	SCGF-b	25	-0.0312879	0.0244771	0.20116	0.679176	NA
IL-9	CXCL9/MIG	7	0.142282	0.111977	0.203858	0.679176	NA
IL-9	CCL4/MIP-1b	9	-0.0415338	0.0605972	0.493087	0.898827	NA
IL-9	IL-16	35	0.00499108	0.0243004	0.837267	0.920993	NA
IL-9	CXCL1/GROa	35	-0.0144954	0.0231449	0.531125	0.898827	NA
IL-9	TRAIL	5	0.0216686	0.101866	0.831548	0.920993	NA
IL-9	CXCL10/IP-10	7	0.00326511	0.0924505	0.971827	0.971827	NA
IL-9	IL-18	6	0.0170015	0.117377	0.884833	0.926968	NA
IL-9	MIF	6	0.0280404	0.105761	0.79091	0.920993	NA
IL-9	CCL7/MCP-3	48	0.0259917	0.0210126	0.216101	0.679176	NA
IL-9	IL-1ra	32	-0.066127	0.0368047	0.072383	0.510817	NA
IL-16	IL-2ra	14	-0.142949	0.0628131	0.0228591	0.25145	Sufficient
IL-16	HGF	12	0.0636154	0.0707335	0.368457	0.668682	NA
IL-16	CCL3/MIP-1a	22	-0.0081775	0.0476488	0.863736	0.959516	NA
IL-16	IL-9	8	0.00414389	0.0816345	0.959516	0.959516	NA
IL-16	CCL11/eotaxin-1	5	0.0686838	0.0976549	0.481849	0.706711	NA
IL-16	VEGF	64	0.0383423	0.0209008	0.0665809	0.292956	NA
IL-16	M-CSF/CSF-1	4	-0.0124496	0.117032	0.915282	0.959516	NA
IL-16	TNF-b	3	0.278449	0.147634	0.0592847	0.292956	NA
IL-16	RANTES	8	0.00331064	0.0489564	0.946085	0.959516	NA
IL-16	CXCL12/SDF-1a	17	-0.0516199	0.0607043	0.39513	0.668682	NA
IL-16	FGF-b	48	0.00889462	0.0200218	0.656865	0.802835	NA
IL-16	SCGF-b	27	-0.0155537	0.0217112	0.473749	0.706711	NA
IL-16	CXCL9/MIG	7	-0.112813	0.0837051	0.177742	0.539548	NA
IL-16	CCL4/MIP-1b	13	0.0155177	0.0340938	0.649002	0.802835	NA
IL-16	IL-16	58	1	0.0228429	0	0	Full
IL-16	CXCL1/GROa	56	0.0184715	0.0190436	0.332066	0.668682	NA
IL-16	TRAIL	6	0.130982	0.0689967	0.0576464	0.292956	NA
IL-16	CXCL10/IP-10	7	0.0767906	0.0797549	0.335632	0.668682	NA
IL-16	IL-18	7	0.132733	0.103362	0.199086	0.539548	NA
IL-16	MIF	6	-0.105252	0.0859475	0.220724	0.539548	NA
IL-16	CCL7/MCP-3	48	0.00920161	0.0160013	0.565254	0.777224	NA
IL-16	IL-1ra	33	0.0387299	0.0305205	0.204448	0.539548	NA
IL-18	IL-2ra	14	0.00220441	0.0560313	0.968617	0.976072	NA
IL-18	HGF	12	0.0400157	0.0939084	0.670025	0.976072	NA
IL-18	CCL3/MIP-1a	11	0.0514524	0.0580448	0.375389	0.976072	NA
IL-18	IL-9	8	0.0580072	0.140673	0.68008	0.976072	NA
IL-18	CCL11/eotaxin-1	5	0.105826	0.153418	0.490326	0.976072	NA
IL-18	VEGF	44	-0.0385046	0.037942	0.310189	0.976072	NA
IL-18	M-CSF/CSF-1	4	0.126995	0.105083	0.226848	0.976072	NA
IL-18	TNF-b	3	-0.0383597	0.222959	0.8634	0.976072	NA
IL-18	RANTES	8	0.00251086	0.0837123	0.976072	0.976072	NA
IL-18	CXCL12/SDF-1a	17	0.107211	0.0603563	0.0756833	0.555011	NA
IL-18	FGF-b	46	0.0118981	0.0303337	0.69488	0.976072	NA
IL-18	SCGF-b	27	0.00734203	0.0393386	0.851945	0.976072	NA
IL-18	CXCL9/MIG	7	-0.138362	0.139369	0.32082	0.976072	NA
IL-18	CCL4/MIP-1b	10	0.0667537	0.0844311	0.429161	0.976072	NA
IL-18	IL-16	37	-0.0299253	0.0351987	0.395224	0.976072	NA
IL-18	CXCL1/GROa	34	0.0090272	0.0272453	0.740395	0.976072	NA
IL-18	TRAIL	6	0.14457	0.0802111	0.0714873	0.555011	NA
IL-18	CXCL10/IP-10	7	-0.0144131	0.0827555	0.861736	0.976072	NA
IL-18	IL-18	8	1	0.128462	7.00597e-15	1.54131e-13	Full
IL-18	MIF	6	-0.0289607	0.164632	0.860363	0.976072	NA
IL-18	CCL7/MCP-3	48	-0.00522186	0.025357	0.836843	0.976072	NA
IL-18	IL-1ra	32	-0.00638034	0.0496949	0.89784	0.976072	NA
CXCL10/IP-10	IL-2ra	14	0.0223612	0.0702856	0.750373	0.974993	NA
CXCL10/IP-10	HGF	10	-0.142928	0.0958081	0.135748	0.602169	NA
CXCL10/IP-10	CCL3/MIP-1a	8	-0.0409399	0.0729356	0.574583	0.842722	NA
CXCL10/IP-10	IL-9	8	0.0776507	0.110625	0.482727	0.84221	NA
CXCL10/IP-10	CCL11/eotaxin-1	5	-0.252525	0.12475	0.042944	0.472384	Sufficient
CXCL10/IP-10	VEGF	40	0.0347635	0.0254575	0.172081	0.630963	NA
CXCL10/IP-10	M-CSF/CSF-1	4	0.0327792	0.146279	0.82269	0.974993	NA
CXCL10/IP-10	TNF-b	3	0.0973336	0.159663	0.542114	0.842722	NA
CXCL10/IP-10	RANTES	8	-0.00185588	0.0592056	0.974993	0.974993	NA
CXCL10/IP-10	CXCL12/SDF-1a	17	0.136774	0.0748637	0.0677032	0.49649	NA
CXCL10/IP-10	FGF-b	45	-0.0166934	0.0236358	0.480015	0.84221	NA
CXCL10/IP-10	SCGF-b	25	0.00591778	0.0255149	0.816589	0.974993	NA
CXCL10/IP-10	CXCL9/MIG	7	-0.0831514	0.122613	0.49767	0.84221	NA
CXCL10/IP-10	CCL4/MIP-1b	8	-0.00502272	0.0598399	0.933107	0.974993	NA
CXCL10/IP-10	IL-16	36	0.0178324	0.0242641	0.462383	0.84221	NA
CXCL10/IP-10	CXCL1/GROa	34	-0.00350239	0.0227693	0.877751	0.974993	NA
CXCL10/IP-10	TRAIL	5	0.108913	0.0980783	0.266797	0.689985	NA
CXCL10/IP-10	CXCL10/IP-10	7	1	0.119999	7.85605e-17	1.72833e-15	Full
CXCL10/IP-10	IL-18	6	0.0128643	0.119307	0.914134	0.974993	NA
CXCL10/IP-10	MIF	6	0.126257	0.112453	0.261542	0.689985	NA
CXCL10/IP-10	CCL7/MCP-3	48	0.0295377	0.0198559	0.136857	0.602169	NA
CXCL10/IP-10	IL-1ra	32	0.0355162	0.0330309	0.282267	0.689985	NA
M-CSF/CSF-1	IL-2ra	14	-0.0668386	0.0592166	0.259018	0.407029	NA
M-CSF/CSF-1	HGF	12	0.112307	0.0708342	0.112853	0.327098	NA
M-CSF/CSF-1	CCL3/MIP-1a	22	0.0526723	0.0496706	0.288949	0.423791	NA
M-CSF/CSF-1	IL-9	8	0.1201	0.0839223	0.152406	0.327098	NA
M-CSF/CSF-1	CCL11/eotaxin-1	5	-0.0641501	0.106307	0.546217	0.632461	NA
M-CSF/CSF-1	VEGF	64	0.0438209	0.022757	0.0541547	0.327098	NA
M-CSF/CSF-1	M-CSF/CSF-1	4	1	0.157566	2.20177e-10	4.8439e-09	Full
M-CSF/CSF-1	TNF-b	3	0.235477	0.145516	0.105614	0.327098	NA
M-CSF/CSF-1	RANTES	8	0.0461188	0.0495094	0.351587	0.483432	NA
M-CSF/CSF-1	CXCL12/SDF-1a	17	-0.00707318	0.0602855	0.9066	0.9066	NA
M-CSF/CSF-1	FGF-b	48	0.0224435	0.018755	0.231436	0.391661	NA
M-CSF/CSF-1	SCGF-b	27	0.0345609	0.0219026	0.11458	0.327098	NA
M-CSF/CSF-1	CXCL9/MIG	7	-0.0283878	0.0894702	0.751025	0.786788	NA
M-CSF/CSF-1	CCL4/MIP-1b	13	0.0502359	0.036057	0.163549	0.327098	NA
M-CSF/CSF-1	IL-16	58	-0.0234733	0.0179785	0.191677	0.351408	NA
M-CSF/CSF-1	CXCL1/GROa	56	-0.0305771	0.0177933	0.0857136	0.327098	NA
M-CSF/CSF-1	TRAIL	6	0.0739401	0.083684	0.376932	0.487794	NA
M-CSF/CSF-1	CXCL10/IP-10	7	0.116728	0.0779804	0.134421	0.327098	NA
M-CSF/CSF-1	IL-18	7	0.0777203	0.109546	0.478028	0.584257	NA
M-CSF/CSF-1	MIF	6	-0.030916	0.0958596	0.747064	0.786788	NA
M-CSF/CSF-1	CCL7/MCP-3	48	-0.0310999	0.0167975	0.0641029	0.327098	NA
M-CSF/CSF-1	IL-1ra	33	-0.0474362	0.0306987	0.122294	0.327098	NA
CCL2/MCP-1	IL-2ra	14	0.0274136	0.0571643	0.631542	0.826468	NA
CCL2/MCP-1	HGF	12	-0.0194654	0.0687025	0.776925	0.911848	NA
CCL2/MCP-1	CCL3/MIP-1a	22	0.0437528	0.0454884	0.336128	0.568831	NA
CCL2/MCP-1	IL-9	8	0.0152463	0.0832791	0.85474	0.911848	NA
CCL2/MCP-1	CCL11/eotaxin-1	5	0.210147	0.09915	0.0340496	0.249697	Sufficient
CCL2/MCP-1	VEGF	65	0.0505343	0.0205104	0.0137459	0.249697	Sufficient
CCL2/MCP-1	M-CSF/CSF-1	4	0.0134049	0.108924	0.902054	0.911848	NA
CCL2/MCP-1	TNF-b	3	0.183274	0.138828	0.186786	0.410929	NA
CCL2/MCP-1	RANTES	8	-0.0047914	0.0432795	0.911848	0.911848	NA
CCL2/MCP-1	CXCL12/SDF-1a	17	0.10775	0.0565639	0.0567906	0.302999	NA
CCL2/MCP-1	FGF-b	48	0.0244671	0.017096	0.152385	0.372496	NA
CCL2/MCP-1	SCGF-b	27	0.0112147	0.0208798	0.591193	0.826468	NA
CCL2/MCP-1	CXCL9/MIG	7	-0.151305	0.0831659	0.0688635	0.302999	NA
CCL2/MCP-1	CCL4/MIP-1b	13	-0.0159355	0.0339336	0.638634	0.826468	NA
CCL2/MCP-1	IL-16	58	-0.0179807	0.0176249	0.30764	0.564007	NA
CCL2/MCP-1	CXCL1/GROa	56	-0.0252238	0.0158471	0.111452	0.333992	NA
CCL2/MCP-1	TRAIL	6	0.0749381	0.0694887	0.280845	0.561691	NA
CCL2/MCP-1	CXCL10/IP-10	7	0.108672	0.0701691	0.121452	0.333992	NA
CCL2/MCP-1	IL-18	7	-0.0159831	0.0876409	0.855292	0.911848	NA
CCL2/MCP-1	MIF	6	0.187639	0.0857271	0.0286118	0.249697	Sufficient
CCL2/MCP-1	CCL7/MCP-3	48	0.0276599	0.0169245	0.102193	0.333992	NA
CCL2/MCP-1	IL-1ra	33	-0.0157541	0.0274475	0.565987	0.826468	NA
CCL7/MCP-3	IL-2ra	13	0.070236	0.0728469	0.334966	0.526376	NA
CCL7/MCP-3	HGF	9	-0.0592265	0.103257	0.56625	0.778594	NA
CCL7/MCP-3	CCL3/MIP-1a	6	-0.167892	0.108092	0.120367	0.331009	NA
CCL7/MCP-3	IL-9	7	0.343421	0.115994	0.0030696	0.0168828	Full
CCL7/MCP-3	CCL11/eotaxin-1	3	-0.418892	0.166448	0.0118473	0.0521282	Sufficient
CCL7/MCP-3	VEGF	36	0.0804909	0.0263448	0.00224847	0.0164888	Full
CCL7/MCP-3	M-CSF/CSF-1	4	0.0976037	0.146972	0.506628	0.743054	NA
CCL7/MCP-3	TNF-b	3	0.85302	0.384959	0.0267003	0.0979011	Sufficient
CCL7/MCP-3	RANTES	7	0.135637	0.076521	0.0763042	0.239813	NA
CCL7/MCP-3	CXCL12/SDF-1a	17	0.081195	0.0773033	0.29356	0.526376	NA
CCL7/MCP-3	FGF-b	26	0.0127863	0.0267211	0.632286	0.818253	NA
CCL7/MCP-3	SCGF-b	22	-0.026382	0.0272293	0.332604	0.526376	NA
CCL7/MCP-3	CXCL9/MIG	6	-0.1087	0.109088	0.319036	0.526376	NA
CCL7/MCP-3	CCL4/MIP-1b	7	-0.00165457	0.0719764	0.98166	0.98166	NA
CCL7/MCP-3	IL-16	31	-0.00684591	0.0247485	0.782073	0.894948	NA
CCL7/MCP-3	CXCL1/GROa	27	0.00566549	0.0240268	0.813589	0.894948	NA
CCL7/MCP-3	TRAIL	5	0.0422899	0.104181	0.684797	0.836974	NA
CCL7/MCP-3	CXCL10/IP-10	6	-0.0108956	0.0940717	0.907794	0.951022	NA
CCL7/MCP-3	IL-18	6	-0.174709	0.124735	0.161321	0.394339	NA
CCL7/MCP-3	MIF	5	0.151108	0.133851	0.258928	0.526376	NA
CCL7/MCP-3	CCL7/MCP-3	48	1	0.0271765	2.09967e-296	4.61927e-295	Full
CCL7/MCP-3	IL-1ra	25	-0.11823	0.0360588	0.00104249	0.0114674	Full
MIF	IL-2ra	14	0.0442592	0.068635	0.519025	0.707411	NA
MIF	HGF	10	-0.00278745	0.104319	0.978683	0.978683	NA
MIF	CCL3/MIP-1a	8	0.0550823	0.0757679	0.467234	0.707411	NA
MIF	IL-9	8	0.0281707	0.103517	0.785517	0.864069	NA
MIF	CCL11/eotaxin-1	5	-0.194929	0.111614	0.0807304	0.444017	NA
MIF	VEGF	43	0.0508029	0.025545	0.0467276	0.342669	Sufficient
MIF	M-CSF/CSF-1	4	0.151522	0.137151	0.269254	0.707411	NA
MIF	TNF-b	3	-0.102384	0.160118	0.522542	0.707411	NA
MIF	RANTES	8	-0.0645046	0.0582855	0.268424	0.707411	NA
MIF	CXCL12/SDF-1a	17	0.071161	0.0721183	0.323777	0.707411	NA
MIF	FGF-b	45	-0.0240115	0.0219928	0.274924	0.707411	NA
MIF	SCGF-b	26	-0.0218321	0.0259848	0.400804	0.707411	NA
MIF	CXCL9/MIG	7	-0.0695283	0.115341	0.546636	0.707411	NA
MIF	CCL4/MIP-1b	9	-0.00291265	0.0636975	0.963528	0.978683	NA
MIF	IL-16	35	0.0129644	0.0236366	0.583356	0.712991	NA
MIF	CXCL1/GROa	33	-0.00980421	0.0229448	0.669164	0.774821	NA
MIF	TRAIL	5	-0.0611666	0.0962715	0.525197	0.707411	NA
MIF	CXCL10/IP-10	7	0.0630838	0.102219	0.537141	0.707411	NA
MIF	IL-18	6	-0.131078	0.125994	0.298179	0.707411	NA
MIF	MIF	6	1	0.141922	1.83984e-12	4.04765e-11	Full
MIF	CCL7/MCP-3	48	-0.0322724	0.021537	0.134012	0.589652	NA
MIF	IL-1ra	30	-0.073216	0.0327501	0.0253782	0.27916	Sufficient
CXCL9/MIG	IL-2ra	14	-0.110172	0.0701478	0.116281	0.309789	NA
CXCL9/MIG	HGF	10	-0.140224	0.0952109	0.140813	0.309789	NA
CXCL9/MIG	CCL3/MIP-1a	8	-0.0633468	0.0746508	0.396118	0.668128	NA
CXCL9/MIG	IL-9	8	0.157462	0.0962571	0.10187	0.309789	NA
CXCL9/MIG	CCL11/eotaxin-1	5	-0.205682	0.124807	0.0993526	0.309789	NA
CXCL9/MIG	VEGF	41	0.0475435	0.0253282	0.0605049	0.266221	NA
CXCL9/MIG	M-CSF/CSF-1	4	-0.192926	0.128265	0.132549	0.309789	NA
CXCL9/MIG	TNF-b	3	0.382967	0.164769	0.0201114	0.147483	Sufficient
CXCL9/MIG	RANTES	8	0.00048028	0.0579706	0.99339	0.99339	NA
CXCL9/MIG	CXCL12/SDF-1a	17	0.146706	0.0757505	0.0527826	0.266221	NA
CXCL9/MIG	FGF-b	46	0.0142746	0.0235921	0.545141	0.748872	NA
CXCL9/MIG	SCGF-b	27	-0.0114263	0.0255645	0.654904	0.800438	NA
CXCL9/MIG	CXCL9/MIG	7	1	0.141375	1.51184e-12	3.32604e-11	Full
CXCL9/MIG	CCL4/MIP-1b	8	-0.0538825	0.0596828	0.366625	0.668128	NA
CXCL9/MIG	IL-16	36	-0.0133739	0.0240831	0.578674	0.748872	NA
CXCL9/MIG	CXCL1/GROa	32	-0.0210764	0.0225375	0.349701	0.668128	NA
CXCL9/MIG	TRAIL	5	-0.0229035	0.0971929	0.813705	0.895075	NA
CXCL9/MIG	CXCL10/IP-10	7	-0.249827	0.105164	0.0175207	0.147483	Sufficient
CXCL9/MIG	IL-18	6	-0.103624	0.12994	0.425172	0.668128	NA
CXCL9/MIG	MIF	6	0.0765758	0.114551	0.503824	0.738941	NA
CXCL9/MIG	CCL7/MCP-3	48	0.00296601	0.0184375	0.872197	0.91373	NA
CXCL9/MIG	IL-1ra	31	-0.0118129	0.0340679	0.728782	0.843852	NA
CCL3/MIP-1a	IL-2ra	14	0.0490648	0.0545249	0.368194	0.675023	NA
CCL3/MIP-1a	HGF	11	0.106442	0.0727424	0.143392	0.459605	NA
CCL3/MIP-1a	CCL3/MIP-1a	22	1	0.0585508	2.12076e-65	4.66567e-64	Full
CCL3/MIP-1a	IL-9	8	0.139593	0.0812452	0.0857659	0.413843	NA
CCL3/MIP-1a	CCL11/eotaxin-1	5	-0.0386587	0.10713	0.718206	0.806185	NA
CCL3/MIP-1a	VEGF	64	0.0120589	0.0222984	0.588648	0.806185	NA
CCL3/MIP-1a	M-CSF/CSF-1	4	-0.0133569	0.113307	0.906161	0.946613	NA
CCL3/MIP-1a	TNF-b	3	0.748483	0.165184	5.86463e-06	4.30073e-05	Full
CCL3/MIP-1a	RANTES	8	0.0730465	0.0502747	0.146238	0.459605	NA
CCL3/MIP-1a	CXCL12/SDF-1a	17	0.0199784	0.0585404	0.732896	0.806185	NA
CCL3/MIP-1a	FGF-b	48	0.00927039	0.0184292	0.614946	0.806185	NA
CCL3/MIP-1a	SCGF-b	27	-0.0270866	0.0215817	0.209453	0.511996	NA
CCL3/MIP-1a	CXCL9/MIG	7	0.0341441	0.082801	0.680073	0.806185	NA
CCL3/MIP-1a	CCL4/MIP-1b	13	-0.0329487	0.0355131	0.353517	0.675023	NA
CCL3/MIP-1a	IL-16	58	-0.011883	0.0179969	0.509072	0.799971	NA
CCL3/MIP-1a	CXCL1/GROa	56	-0.00816872	0.0194093	0.673853	0.806185	NA
CCL3/MIP-1a	TRAIL	6	0.0461738	0.0690392	0.503619	0.799971	NA
CCL3/MIP-1a	CXCL10/IP-10	7	-0.00535417	0.07996	0.946613	0.946613	NA
CCL3/MIP-1a	IL-18	7	-0.137144	0.104036	0.187424	0.511996	NA
CCL3/MIP-1a	MIF	6	0.150642	0.0899687	0.0940552	0.413843	NA
CCL3/MIP-1a	CCL7/MCP-3	48	-0.0203927	0.0185137	0.270681	0.595498	NA
CCL3/MIP-1a	IL-1ra	33	-0.123883	0.0273061	5.71132e-06	4.30073e-05	Full
CCL4/MIP-1b	IL-2ra	14	0.0602252	0.0810885	0.457657	0.67123	NA
CCL4/MIP-1b	HGF	12	0.0739462	0.0975131	0.448259	0.67123	NA
CCL4/MIP-1b	CCL3/MIP-1a	12	-0.063557	0.06234	0.307955	0.67123	NA
CCL4/MIP-1b	IL-9	8	-0.267781	0.144564	0.063977	0.234582	NA
CCL4/MIP-1b	CCL11/eotaxin-1	5	-0.0745394	0.146	0.60967	0.745152	NA
CCL4/MIP-1b	VEGF	48	-0.0564913	0.0351053	0.107573	0.338087	NA
CCL4/MIP-1b	M-CSF/CSF-1	4	0.158755	0.1756	0.365957	0.67123	NA
CCL4/MIP-1b	TNF-b	3	-0.491745	0.238304	0.0390633	0.171878	Sufficient
CCL4/MIP-1b	RANTES	8	0.488256	0.0843602	7.13372e-09	7.84709e-08	Full
CCL4/MIP-1b	CXCL12/SDF-1a	17	-0.140299	0.0929362	0.131138	0.360631	NA
CCL4/MIP-1b	FGF-b	47	0.00495502	0.0277457	0.858262	0.899132	NA
CCL4/MIP-1b	SCGF-b	27	0.0199264	0.0375048	0.595209	0.745152	NA
CCL4/MIP-1b	CXCL9/MIG	7	0.0465083	0.141756	0.742845	0.81713	NA
CCL4/MIP-1b	CCL4/MIP-1b	13	1	0.071689	3.18415e-44	7.00514e-43	Full
CCL4/MIP-1b	IL-16	42	-0.0167088	0.0307608	0.587003	0.745152	NA
CCL4/MIP-1b	CXCL1/GROa	38	-0.0193312	0.024585	0.43169	0.67123	NA
CCL4/MIP-1b	TRAIL	6	0.164047	0.0778967	0.0352085	0.171878	Sufficient
CCL4/MIP-1b	CXCL10/IP-10	7	0.0610083	0.0738646	0.408834	0.67123	NA
CCL4/MIP-1b	IL-18	8	0.309504	0.141555	0.028782	0.171878	Sufficient
CCL4/MIP-1b	MIF	6	0.0523602	0.152031	0.730542	0.81713	NA
CCL4/MIP-1b	CCL7/MCP-3	48	0.0338704	0.0249784	0.175103	0.42803	NA
CCL4/MIP-1b	IL-1ra	32	-0.00153924	0.0399045	0.969231	0.969231	NA
PDGFbb	IL-2ra	14	0.0941821	0.0579803	0.104295	0.406075	NA
PDGFbb	HGF	12	0.0648938	0.0695618	0.350874	0.64327	NA
PDGFbb	CCL3/MIP-1a	22	0.10115	0.043272	0.0194116	0.213528	Sufficient
PDGFbb	IL-9	8	0.2664	0.0883667	0.00257225	0.0565895	Sufficient
PDGFbb	CCL11/eotaxin-1	5	-0.0979385	0.0981798	0.318502	0.637003	NA
PDGFbb	VEGF	64	0.0103947	0.0202262	0.607306	0.835046	NA
PDGFbb	M-CSF/CSF-1	4	0.0583396	0.111988	0.602403	0.835046	NA
PDGFbb	TNF-b	3	-0.184745	0.135998	0.174324	0.533509	NA
PDGFbb	RANTES	8	-0.0264985	0.0460283	0.564818	0.835046	NA
PDGFbb	CXCL12/SDF-1a	17	0.100001	0.0627025	0.110748	0.406075	NA
PDGFbb	FGF-b	48	0.00635025	0.0191407	0.740066	0.931766	NA
PDGFbb	SCGF-b	27	-0.028456	0.021909	0.194003	0.533509	NA
PDGFbb	CXCL9/MIG	7	0.00200803	0.0811399	0.980256	0.980256	NA
PDGFbb	CCL4/MIP-1b	13	-0.0541777	0.0311145	0.0816427	0.406075	NA
PDGFbb	IL-16	58	-0.00950749	0.0173557	0.583829	0.835046	NA
PDGFbb	CXCL1/GROa	56	0.0322548	0.0173732	0.0633703	0.406075	NA
PDGFbb	TRAIL	6	0.00766442	0.0628855	0.902995	0.945995	NA
PDGFbb	CXCL10/IP-10	7	0.0137227	0.0725177	0.849911	0.934902	NA
PDGFbb	IL-18	7	-0.0217874	0.0881151	0.804707	0.931766	NA
PDGFbb	MIF	6	0.027256	0.0925306	0.768328	0.931766	NA
PDGFbb	CCL7/MCP-3	48	0.0161477	0.0155878	0.300239	0.637003	NA
PDGFbb	IL-1ra	33	-0.0309049	0.0265516	0.244441	0.597523	NA
RANTES	IL-2ra	14	0.116136	0.065921	0.0781134	0.343699	NA
RANTES	HGF	10	0.216883	0.0995807	0.0294088	0.161748	Sufficient
RANTES	CCL3/MIP-1a	7	0.0466346	0.0788652	0.554306	0.677485	NA
RANTES	IL-9	8	0.39947	0.114169	0.0004671	0.0051381	Full
RANTES	CCL11/eotaxin-1	5	0.024594	0.129669	0.849569	0.934526	NA
RANTES	VEGF	41	0.0354514	0.0252495	0.160305	0.392144	NA
RANTES	M-CSF/CSF-1	4	-0.108836	0.1508	0.470464	0.677485	NA
RANTES	TNF-b	3	0.0918626	0.151555	0.544426	0.677485	NA
RANTES	RANTES	8	1	0.0798962	6.08478e-36	1.33865e-34	Full
RANTES	CXCL12/SDF-1a	17	0.216723	0.0738811	0.0033527	0.0245864	Full
RANTES	FGF-b	45	0.0102783	0.0214588	0.631953	0.731735	NA
RANTES	SCGF-b	27	0.00201576	0.0251843	0.936205	0.936205	NA
RANTES	CXCL9/MIG	7	-0.0897315	0.110877	0.418348	0.677485	NA
RANTES	CCL4/MIP-1b	9	0.0561626	0.0787968	0.475999	0.677485	NA
RANTES	IL-16	36	0.00283507	0.0250577	0.909918	0.936205	NA
RANTES	CXCL1/GROa	33	0.0215002	0.0244949	0.380084	0.677485	NA
RANTES	TRAIL	5	0.072321	0.108043	0.503259	0.677485	NA
RANTES	CXCL10/IP-10	7	-0.142245	0.0927398	0.125077	0.392144	NA
RANTES	IL-18	5	-0.0756522	0.122004	0.535206	0.677485	NA
RANTES	MIF	5	0.183109	0.12447	0.141261	0.392144	NA
RANTES	CCL7/MCP-3	47	0.0297655	0.0212057	0.160423	0.392144	NA
RANTES	IL-1ra	32	-0.0214273	0.0344974	0.534516	0.677485	NA
SCF	IL-2ra	14	-0.0883564	0.0592496	0.135894	0.870599	NA
SCF	HGF	12	0.0372731	0.0654114	0.568796	0.912752	NA
SCF	CCL3/MIP-1a	22	0.0369872	0.0444792	0.405656	0.912752	NA
SCF	IL-9	8	0.110597	0.0818138	0.176434	0.870599	NA
SCF	CCL11/eotaxin-1	5	0.172941	0.102272	0.0908365	0.870599	NA
SCF	VEGF	65	0.000663888	0.0211828	0.974998	0.974998	NA
SCF	M-CSF/CSF-1	4	0.0843004	0.125462	0.501634	0.912752	NA
SCF	TNF-b	3	-0.0589751	0.122141	0.629207	0.912752	NA
SCF	RANTES	8	-0.0393728	0.0515144	0.444685	0.912752	NA
SCF	CXCL12/SDF-1a	17	-0.00353333	0.0577617	0.951223	0.974998	NA
SCF	FGF-b	48	0.015325	0.0159981	0.338102	0.912752	NA
SCF	SCGF-b	27	-0.0419239	0.0211432	0.047384	0.870599	Sufficient
SCF	CXCL9/MIG	7	0.107111	0.0831824	0.197863	0.870599	NA
SCF	CCL4/MIP-1b	13	-0.0339259	0.033241	0.307443	0.912752	NA
SCF	IL-16	58	-0.00123472	0.0196791	0.949971	0.974998	NA
SCF	CXCL1/GROa	56	0.00876997	0.0168581	0.602909	0.912752	NA
SCF	TRAIL	6	0.0559265	0.0687472	0.415926	0.912752	NA
SCF	CXCL10/IP-10	7	-0.0026972	0.0687401	0.968701	0.974998	NA
SCF	IL-18	7	-0.0387015	0.0878197	0.659436	0.912752	NA
SCF	MIF	6	-0.0216985	0.0881504	0.805564	0.974998	NA
SCF	CCL7/MCP-3	48	0.000844758	0.0152756	0.955898	0.974998	NA
SCF	IL-1ra	33	0.0125023	0.0287643	0.663819	0.912752	NA
SCGF-b	IL-2ra	14	0.0472533	0.0726868	0.515631	0.845401	NA
SCGF-b	HGF	10	-0.0220681	0.0950686	0.816439	0.913305	NA
SCGF-b	CCL3/MIP-1a	8	0.0334596	0.0757804	0.658827	0.845401	NA
SCGF-b	IL-9	8	0.0843193	0.0986891	0.392887	0.845401	NA
SCGF-b	CCL11/eotaxin-1	5	-0.0895907	0.120336	0.45657	0.845401	NA
SCGF-b	VEGF	41	0.0671515	0.025526	0.00852066	0.0624849	Sufficient
SCGF-b	M-CSF/CSF-1	4	-0.0267007	0.132885	0.840752	0.913305	NA
SCGF-b	TNF-b	3	0.747054	0.187188	6.5813e-05	0.000723943	Full
SCGF-b	RANTES	8	0.0353986	0.0618514	0.567108	0.845401	NA
SCGF-b	CXCL12/SDF-1a	17	-0.0466218	0.0790527	0.555354	0.845401	NA
SCGF-b	FGF-b	46	0.0348025	0.0223945	0.120169	0.528742	NA
SCGF-b	SCGF-b	27	1	0.0369649	3.5514e-161	7.81307e-160	Full
SCGF-b	CXCL9/MIG	7	-0.0942075	0.100889	0.350419	0.845401	NA
SCGF-b	CCL4/MIP-1b	9	-0.0273006	0.0688435	0.691691	0.845401	NA
SCGF-b	IL-16	36	0.0107506	0.0234531	0.646673	0.845401	NA
SCGF-b	CXCL1/GROa	33	-0.0298211	0.0242167	0.218163	0.79993	NA
SCGF-b	TRAIL	5	0.0517873	0.103242	0.615942	0.845401	NA
SCGF-b	CXCL10/IP-10	7	0.00192955	0.0853512	0.981964	0.981964	NA
SCGF-b	IL-18	6	0.0537988	0.121065	0.656768	0.845401	NA
SCGF-b	MIF	6	-0.0158972	0.0985059	0.871791	0.913305	NA
SCGF-b	CCL7/MCP-3	47	-0.0108607	0.0190687	0.568979	0.845401	NA
SCGF-b	IL-1ra	32	-0.0617747	0.0336069	0.0660394	0.363217	NA
CXCL12/SDF-1a	IL-2ra	14	0.171153	0.0695694	0.013887	0.101838	Sufficient
CXCL12/SDF-1a	HGF	10	-0.0913915	0.0931272	0.326414	0.963245	NA
CXCL12/SDF-1a	CCL3/MIP-1a	9	-0.0164128	0.0733365	0.822912	0.963245	NA
CXCL12/SDF-1a	IL-9	8	0.268085	0.103209	0.00939057	0.101838	Sufficient
CXCL12/SDF-1a	CCL11/eotaxin-1	5	-0.00796596	0.115794	0.945153	0.963245	NA
CXCL12/SDF-1a	VEGF	48	0.0380024	0.0237853	0.110104	0.484458	NA
CXCL12/SDF-1a	M-CSF/CSF-1	4	-0.157631	0.12616	0.211499	0.775497	NA
CXCL12/SDF-1a	TNF-b	3	0.0871988	0.188963	0.644469	0.963245	NA
CXCL12/SDF-1a	RANTES	8	0.0342681	0.0544222	0.52891	0.963245	NA
CXCL12/SDF-1a	CXCL12/SDF-1a	17	1	0.088072	7.0561e-30	1.55234e-28	Full
CXCL12/SDF-1a	FGF-b	47	0.00103542	0.0224693	0.963245	0.963245	NA
CXCL12/SDF-1a	SCGF-b	27	-0.00814206	0.0238749	0.733081	0.963245	NA
CXCL12/SDF-1a	CXCL9/MIG	7	-0.00674107	0.0990127	0.94572	0.963245	NA
CXCL12/SDF-1a	CCL4/MIP-1b	12	-0.0332037	0.0385624	0.389217	0.963245	NA
CXCL12/SDF-1a	IL-16	39	-0.0471967	0.0222455	0.0338692	0.186281	Sufficient
CXCL12/SDF-1a	CXCL1/GROa	36	-0.00313001	0.022548	0.889596	0.963245	NA
CXCL12/SDF-1a	TRAIL	5	0.044394	0.0895223	0.619966	0.963245	NA
CXCL12/SDF-1a	CXCL10/IP-10	7	-0.0100775	0.0837505	0.904224	0.963245	NA
CXCL12/SDF-1a	IL-18	6	0.0172315	0.115344	0.881244	0.963245	NA
CXCL12/SDF-1a	MIF	6	0.0328665	0.098572	0.738812	0.963245	NA
CXCL12/SDF-1a	CCL7/MCP-3	48	0.0117007	0.0178474	0.512084	0.963245	NA
CXCL12/SDF-1a	IL-1ra	31	-0.0148159	0.0345681	0.668214	0.963245	NA
TNF-a	IL-2ra	14	0.0914601	0.0702746	0.193099	0.708028	NA
TNF-a	HGF	10	0.0616008	0.0992339	0.534755	0.89152	NA
TNF-a	CCL3/MIP-1a	8	0.039822	0.0739302	0.590133	0.89152	NA
TNF-a	IL-9	8	0.281126	0.101371	0.00555032	0.0305267	Full
TNF-a	CCL11/eotaxin-1	5	-0.163142	0.149453	0.275012	0.806848	NA
TNF-a	VEGF	39	0.0889409	0.0254102	0.000464896	0.00511385	Full
TNF-a	M-CSF/CSF-1	4	0.00348105	0.142686	0.980536	0.980536	NA
TNF-a	TNF-b	3	0.740182	0.196371	0.000163704	0.00360149	Full
TNF-a	RANTES	8	-0.0313885	0.0605719	0.604317	0.89152	NA
TNF-a	CXCL12/SDF-1a	17	0.0603349	0.0707125	0.393524	0.89152	NA
TNF-a	FGF-b	46	0.0244392	0.0232601	0.293399	0.806848	NA
TNF-a	SCGF-b	25	-0.0115659	0.0257385	0.65317	0.89152	NA
TNF-a	CXCL9/MIG	7	0.0500165	0.101877	0.623461	0.89152	NA
TNF-a	CCL4/MIP-1b	9	-0.00706644	0.0595976	0.905617	0.962456	NA
TNF-a	IL-16	35	-0.00435187	0.0244545	0.858756	0.962456	NA
TNF-a	CXCL1/GROa	33	-0.0102708	0.0221596	0.643013	0.89152	NA
TNF-a	TRAIL	5	0.0101391	0.0993434	0.918708	0.962456	NA
TNF-a	CXCL10/IP-10	7	0.0114156	0.0974494	0.906746	0.962456	NA
TNF-a	IL-18	5	-0.0534744	0.133571	0.688902	0.89152	NA
TNF-a	MIF	6	0.0965732	0.118631	0.415609	0.89152	NA
TNF-a	CCL7/MCP-3	48	0.0457832	0.0208402	0.0280293	0.123329	Sufficient
TNF-a	IL-1ra	31	-0.107566	0.034859	0.00203036	0.0148893	Full
TNF-b	IL-2ra	12	0.0301458	0.0767878	0.694625	0.958762	NA
TNF-b	HGF	7	0.0936742	0.117292	0.424499	0.774155	NA
TNF-b	CCL3/MIP-1a	5	-0.114225	0.0920028	0.214406	0.536015	NA
TNF-b	IL-9	7	0.105208	0.115714	0.363242	0.774155	NA
TNF-b	CCL11/eotaxin-1	3	-0.251137	0.143235	0.0795472	0.318189	NA
TNF-b	VEGF	28	0.0486667	0.0267513	0.0688772	0.318189	NA
TNF-b	M-CSF/CSF-1	3	0.21398	0.15874	0.177662	0.507605	NA
TNF-b	TNF-b	3	1	0.212098	2.41938e-06	4.83875e-05	Full
TNF-b	RANTES	4	-0.112625	0.0723157	0.119374	0.397914	NA
TNF-b	CXCL12/SDF-1a	14	-0.0066941	0.0792256	0.932664	0.958762	NA
TNF-b	FGF-b	15	0.00381827	0.0309508	0.901818	0.958762	NA
TNF-b	SCGF-b	16	0.0565085	0.0709527	0.425785	0.774155	NA
TNF-b	CXCL9/MIG	6	-0.0058909	0.113927	0.958762	0.958762	NA
TNF-b	CCL4/MIP-1b	3	-0.0739412	0.121218	0.541871	0.903118	NA
TNF-b	IL-16	24	0.00354121	0.03319	0.915031	0.958762	NA
TNF-b	CXCL1/GROa	12	0.00812002	0.0247598	0.742948	0.958762	NA
TNF-b	CXCL10/IP-10	4	0.0560143	0.112781	0.619425	0.952962	NA
TNF-b	MIF	6	0.0267432	0.112284	0.811745	0.958762	NA
TNF-b	CCL7/MCP-3	35	0.0548895	0.0283087	0.0525062	0.318189	NA
TNF-b	IL-1ra	20	-0.106292	0.0370152	0.00408418	0.0408418	Full
TRAIL	IL-2ra	14	0.0590141	0.0568339	0.299102	0.831317	NA
TRAIL	HGF	12	-0.0507106	0.0719185	0.480741	0.831317	NA
TRAIL	CCL3/MIP-1a	22	-0.0036904	0.0478002	0.938461	0.96324	NA
TRAIL	IL-9	8	0.114187	0.0811522	0.159406	0.727334	NA
TRAIL	CCL11/eotaxin-1	5	-0.0725372	0.0939826	0.440224	0.831317	NA
TRAIL	VEGF	65	0.021585	0.0216468	0.318695	0.831317	NA
TRAIL	M-CSF/CSF-1	4	-0.00613431	0.106418	0.954033	0.96324	NA
TRAIL	TNF-b	3	0.60134	0.143166	2.6655e-05	0.000293205	Full
TRAIL	RANTES	8	-0.00319797	0.0471837	0.945963	0.96324	NA
TRAIL	CXCL12/SDF-1a	17	-0.0305686	0.0590349	0.604594	0.831317	NA
TRAIL	FGF-b	48	0.00439597	0.0185145	0.81232	0.96324	NA
TRAIL	SCGF-b	27	-0.0185452	0.0207043	0.370404	0.831317	NA
TRAIL	CXCL9/MIG	7	0.0446116	0.0841833	0.596158	0.831317	NA
TRAIL	CCL4/MIP-1b	13	-0.0179077	0.0341233	0.599727	0.831317	NA
TRAIL	IL-16	58	0.0123837	0.0185591	0.504607	0.831317	NA
TRAIL	CXCL1/GROa	56	0.000960792	0.0179708	0.957362	0.96324	NA
TRAIL	TRAIL	6	1	0.094579	3.96839e-26	8.73046e-25	Full
TRAIL	CXCL10/IP-10	7	0.00382168	0.0829215	0.96324	0.96324	NA
TRAIL	IL-18	7	-0.070334	0.0965292	0.466228	0.831317	NA
TRAIL	MIF	6	0.0487224	0.0881487	0.580449	0.831317	NA
TRAIL	CCL7/MCP-3	48	0.0424386	0.016181	0.00872261	0.0639658	Sufficient
TRAIL	IL-1ra	33	-0.0410276	0.0295704	0.165303	0.727334	NA
VEGF	IL-2ra	14	0.00609832	0.0593584	0.918172	0.992001	NA
VEGF	HGF	12	0.00200539	0.0714534	0.97761	0.992001	NA
VEGF	CCL3/MIP-1a	22	0.0185552	0.0500191	0.710665	0.977165	NA
VEGF	IL-9	8	0.152363	0.0810233	0.0600424	0.264186	NA
VEGF	CCL11/eotaxin-1	5	-0.0548344	0.105572	0.603481	0.977165	NA
VEGF	VEGF	65	1	0.0293997	1.38609e-253	3.04941e-252	Full
VEGF	M-CSF/CSF-1	4	0.0903375	0.105458	0.391654	0.957376	NA
VEGF	TNF-b	3	0.339828	0.127245	0.00757044	0.0555165	Sufficient
VEGF	RANTES	8	0.0937491	0.0461592	0.0422556	0.232406	Sufficient
VEGF	CXCL12/SDF-1a	17	0.0388793	0.0620303	0.530804	0.977165	NA
VEGF	FGF-b	48	0.00796242	0.0201533	0.692774	0.977165	NA
VEGF	SCGF-b	27	-0.00359856	0.0215911	0.867631	0.992001	NA
VEGF	CXCL9/MIG	7	0.0484034	0.0829477	0.559529	0.977165	NA
VEGF	CCL4/MIP-1b	13	-0.00539898	0.034679	0.876282	0.992001	NA
VEGF	IL-16	58	-0.00743295	0.0176593	0.673822	0.977165	NA
VEGF	CXCL1/GROa	56	-0.0287982	0.0183142	0.115846	0.42477	NA
VEGF	TRAIL	6	-0.000682061	0.0680322	0.992001	0.992001	NA
VEGF	CXCL10/IP-10	7	0.0726809	0.0746434	0.330201	0.957376	NA
VEGF	IL-18	7	0.0654408	0.0948672	0.490311	0.977165	NA
VEGF	MIF	6	0.0794378	0.0900936	0.377925	0.957376	NA
VEGF	CCL7/MCP-3	48	0.00491568	0.0163566	0.763772	0.988411	NA
VEGF	IL-1ra	33	-0.0729754	0.027051	0.006982	0.0555165	Sufficient

[truncated: 1 more sheets: S6 MR_steiger_filt_egger]
