# Supplementary material for: The genomic architecture of circulating cytokine levels points to drug targets for immune-related diseases
Source: Commun Biol. 2025 Jan 10;8:34. doi: 10.1038/s42003-025-07453-w (PMC11724035; doi:10.1038/s42003-025-07453-w)
Supplement: Supplementary file 11 — Supplementary Data S7 [file 42003_2025_7453_MOESM11_ESM.xlsx]

## Sheet: MR_total_ivw
Supplementary Data S7: asscoations between cardiometabolic, allergic and autoimmune disease and cancer with circulating cytokine concentrations from inverse-variance weighted MR analysis
group	outcome	exposure	method	n(snp)	Beta	SE	P-Value	P-Value (FDR-corr.)	Sign	causal SNP for cyto	causal SNP for disease	distinct causal SNPs	common causal SNPs
autoimmune	Asthma	G-CSF / CSF3	ivw	2	1.70828	0.471479	0.000290933	0.00933214	Full	6.71627e-71	0.00273379	0.0751554	0.922111
autoimmune	Asthma	G-CSF / CSF3 (UKBB)		6	0.805588	0.100013	7.95641e-16	7.95641e-16	Full
cancer	breast	IL_9	ivw	8	0.958954	0.222956	1.69959e-05	0.00212449	Full	0.875808	1.69463e-19	0.000105282	0.124087
autoimmune	Crohn's disease	G-CSF / CSF3	ivw	2	-2.63861	0.788296	0.000816225	0.0152022	Full	0.00123412	0.000414283	0.0165024	0.981818
autoimmune	CD	IP_10	ivw	8	-0.667578	0.217056	0.00210081	0.0223586	Full	0.875669	2.89812e-17	0.000301833	0.124029
autoimmune	CD	IL_1RA	ivw	33	-0.237901	0.0798254	0.00287995	0.0268195	Full	0.977564	1.93347e-174	0.000209176	0.022227
autoimmune	CD	SDF_1A	ivw	17	0.572603	0.178874	0.00136882	0.0223586	Full	0.98662	2.58379e-43	0.000684491	0.0126957
autoimmune	CD	IL_2RA	ivw	14	0.638215	0.16795	0.00014468	0.00718575	Full	0.978362	1.86132e-34	0.000561345	0.0210763
autoimmune	Crohn's disease	G-CSF / CSF3 (UKBB)		5	-1.796	0.472175	0.000142567	0.000142567	Full
autoimmune	Crohn's disease	MIG	ivw	8	0.776052	0.259035	0.00273611	0.0268195	Full	0.144744	1.34713e-19	4.92039e-05	0.855206
autoimmune	Crohn's disease	MIG (UKBB)		17	0.440794	0.166677	0.00817854	0.00817854	Full
cancer	colorectal	IL_18	ivw	5	-0.0164074	0.00409064	6.04743e-05	0.00377964	Full	0.992268	6.23759e-58	2.10167e-06	0.00772943
CVD	DM2_suzuki	FGF_BASIC	ivw	48	0.0327305	0.0083124	8.23201e-05	0.004116	Full	0.990634	1.18971e-260	0.000109767	0.00925605
CVD	MI	IL_1RA	ivw	33	0.14983	0.0296301	4.2662e-07	4.2662e-05	Full	0.886358	3.57583e-174	0.000386774	0.113255
CVD	MI	TRAIL	ivw	6	0.19753	0.0618153	0.00139597	0.0348993	Full	0.905942	1.48718e-25	0.000125409	0.0939323
autoimmune	Multiple sclerosis	TNF-b	ivw	4	-2.17621	0.603805	0.000313159	0.00933214	Full	1.66924e-279	0.0114415	0.0293573	0.959201
autoimmune	MS	RANTES	ivw	10	-0.432854	0.12209	0.000392087	0.00973682	Full	0.960422	1.59251e-134	5.87284e-05	0.0395191
autoimmune	MS	IL_2RA	ivw	13	2.10683	0.447276	2.47287e-06	0.000368458	Full	6.98137e-20	3.3157e-31	1	6.73279e-09
autoimmune	Multiple sclerosis	TNF-b (UKBB)		49	-0.351557	0.161195	0.0291873	0.0291873	Full
autoimmune	psoriasis	FGF_BASIC	ivw	48	0.149031	0.0537421	0.00555297	0.0459663	Full	0.945605	3.50021e-258	0.0113669	0.0430286
autoimmune	psoriasis	SDF_1A	ivw	17	0.496746	0.157452	0.00160551	0.0223586	Full	0.95564	2.32281e-44	6.15141e-05	0.0442989
autoimmune	psoriasis	IL_18	ivw	8	0.936726	0.221537	2.35455e-05	0.00175414	Full	0.864338	6.582e-81	0.00058719	0.135075
autoimmune	RA	IL_1RA	ivw	28	-0.287447	0.0830662	0.00053925	0.0114783	Full	0.324177	2.21289e-174	0.000238503	0.675585
CVD	stroke	RANTES	ivw	12	-0.507217	0.156147	0.00116082	0.0348993	Full	0.965053	4.09476e-134	0.000151093	0.0347958
autoimmune	CD	TRAIL	ivw	6	-0.445758	0.166602	0.00745974	0.0555751	Sufficient
autoimmune	psoriasis	VEGF	ivw	63	-0.124988	0.0465535	0.00725696	0.0555751	Sufficient
autoimmune	MS	IP_10	ivw	7	0.421943	0.1657	0.0108831	0.0772182	Sufficient
autoimmune	asthma	FGF_BASIC	ivw	41	0.057053	0.0241913	0.0183533	0.124302	Sufficient
autoimmune	asthma	GROA_CXCL1	ivw	45	-0.0269711	0.011584	0.0198962	0.128893	Sufficient
autoimmune	CD	MCP_1_MCAF	ivw	3	-3.43242	1.52945	0.0248181	0.131296	Sufficient
autoimmune	MS	M_CSF	ivw	4	0.883599	0.385129	0.0217737	0.131296	Sufficient
autoimmune	MS	IL_1RA	ivw	30	-0.15767	0.0699752	0.0242444	0.131296	Sufficient
autoimmune	UC	IL_2RA	ivw	14	0.487748	0.218044	0.0252917	0.131296	Sufficient
autoimmune	UC	G_CSF	ivw	2	-2.80403	1.23676	0.0233756	0.131296	Sufficient
autoimmune	psoriasis	IP_10	ivw	8	-0.474417	0.212465	0.0255542	0.131296	Sufficient
autoimmune	MS	MCP_3	ivw	50	-0.0912088	0.0459308	0.0470571	0.233717	Sufficient
autoimmune	asthma	RANTES	ivw	11	0.0627105	0.0318295	0.0488149	0.234626	Sufficient
cancer	breast	IL_18	ivw	8	0.436041	0.20396	0.0325267	0.406584	Sufficient
cancer	colorectal	MIG	ivw	8	0.0072271	0.00321023	0.0243684	0.406584	Sufficient
cancer	colorectal	IL_2RA	ivw	11	0.00634799	0.00226862	0.00513928	0.213248	Sufficient
cancer	lung	IL_18	ivw	8	-0.39494	0.145986	0.00682393	0.213248	Sufficient
cancer	lung	TNF_B	ivw	2	-0.689995	0.319388	0.0307443	0.406584	Sufficient
cancer	NHL	IL_2RA	ivw	10	0.542136	0.237129	0.0222398	0.406584	Sufficient
cancer	NHL	RANTES	ivw	11	-0.366662	0.175273	0.0364437	0.414133	Sufficient
cancer	skin	HGF	ivw	12	-0.0079386	0.00404862	0.0499006	0.519798	Sufficient
cancer	skin	IL_1RA	ivw	30	0.00407498	0.00184132	0.0268927	0.406584	Sufficient
cancer	skin	GROA_CXCL1	ivw	55	0.00242414	0.00108338	0.0252494	0.406584	Sufficient
CVD	MI	M_CSF	ivw	4	0.352796	0.135271	0.00910561	0.13008	Sufficient
CVD	MI	G_CSF	ivw	2	0.494052	0.196928	0.0121146	0.134607	Sufficient
CVD	MI	MIG	ivw	8	0.209705	0.102896	0.0415466	0.375905	Sufficient
CVD	MI	SDF_1A	ivw	17	0.382312	0.133892	0.00429857	0.0716428	Sufficient
CVD	PAVK	IL_9	ivw	5	0.378995	0.15032	0.0116937	0.134607	Sufficient
CVD	stroke	SCGF_B	ivw	27	0.17711	0.0885865	0.0455768	0.375905	Sufficient
CVD	DM2_suzuki	IL_18	ivw	8	0.0921491	0.0390645	0.0183293	0.183293	Sufficient
CVD	DM2_suzuki	IL_1RA	ivw	33	0.0375333	0.0126391	0.00298176	0.0596352	Sufficient
autoimmune	psoriasis	RANTES	ivw	12	-0.232894	0.120797	0.0538591	0.250781
autoimmune	RA	TNF_B	ivw	4	3.11092	1.62621	0.0557494	0.251717
autoimmune	RA	VEGF	ivw	39	-0.0912957	0.0488817	0.0618056	0.254703
autoimmune	RA	MIG	ivw	7	-0.527105	0.284818	0.0642169	0.254703
autoimmune	asthma	IL_1RA	ivw	29	-0.0401306	0.021382	0.0605396	0.254703
autoimmune	MS	SDF_1A	ivw	17	-0.280893	0.150125	0.0613358	0.254703
autoimmune	UC	IL_1RA	ivw	33	-0.135942	0.0736593	0.0649579	0.254703
autoimmune	psoriasis	G_CSF	ivw	2	-0.893718	0.497062	0.0721769	0.275753
autoimmune	psoriasis	SCGF_B	ivw	27	-0.10249	0.0593756	0.0843243	0.314108
autoimmune	asthma	M_CSF	ivw	4	0.127933	0.0746524	0.086582	0.314652
autoimmune	psoriasis	IL_16	ivw	57	0.0680101	0.0400667	0.0896173	0.317928
autoimmune	UC	M_CSF	ivw	4	0.581406	0.347303	0.094119	0.326133
autoimmune	RA	IL_16	ivw	28	0.115446	0.0704545	0.101299	0.335412
autoimmune	MS	IL_8	ivw	3	0.725311	0.44237	0.101088	0.335412
autoimmune	asthma	SCGF_B	ivw	22	-0.0259659	0.0160417	0.105523	0.341804
autoimmune	psoriasis	GROA_CXCL1	ivw	57	-0.0579159	0.036387	0.111461	0.353354
autoimmune	asthma	IP_10	ivw	4	-0.110232	0.070013	0.115382	0.358166
autoimmune	MS	HGF	ivw	11	-0.249523	0.16603	0.13287	0.383074
autoimmune	MS	TRAIL	ivw	6	0.181521	0.121265	0.134419	0.383074
autoimmune	UC	SCGF_B	ivw	27	0.104701	0.0707364	0.138832	0.383074
autoimmune	UC	EOTAXIN	ivw	11	-0.289698	0.194868	0.13711	0.383074
autoimmune	psoriasis	MIF	ivw	4	0.526879	0.348107	0.130139	0.383074
autoimmune	psoriasis	TRAIL	ivw	6	-0.249277	0.167551	0.136813	0.383074
autoimmune	RA	IL_8	ivw	3	0.561934	0.382603	0.141911	0.38445
autoimmune	psoriasis	MCP_3	ivw	49	0.055085	0.038391	0.151332	0.402651
autoimmune	CD	SCGF_B	ivw	27	-0.107621	0.0757803	0.155559	0.406636
autoimmune	RA	IL_18	ivw	4	0.386111	0.283987	0.173954	0.417832
autoimmune	asthma	IL_16	ivw	44	0.0161089	0.0117242	0.169445	0.417832
autoimmune	CD	M_CSF	ivw	4	0.485239	0.356835	0.173881	0.417832
autoimmune	MS	MCP_1_MCAF	ivw	2	0.637415	0.471779	0.176667	0.417832
autoimmune	psoriasis	MIG	ivw	8	0.431742	0.319042	0.175978	0.417832
autoimmune	psoriasis	MIP_1A	ivw	28	-0.106525	0.0765773	0.164203	0.417832
autoimmune	psoriasis	IL_8	ivw	3	0.741271	0.553903	0.180809	0.420946
autoimmune	UC	SDF_1A	ivw	17	-0.262142	0.202115	0.194634	0.44616
autoimmune	asthma	VEGF	ivw	52	0.0189472	0.0151598	0.21136	0.474262
autoimmune	CD	GROA_CXCL1	ivw	57	-0.055322	0.0444602	0.213387	0.474262
autoimmune	UC	FGF_BASIC	ivw	48	0.0813029	0.0657767	0.216442	0.474262
autoimmune	asthma	MIG	ivw	8	0.0722788	0.0594163	0.223802	0.476379
autoimmune	UC	VEGF	ivw	66	0.0670879	0.0547795	0.220692	0.476379
autoimmune	UC	GROA_CXCL1	ivw	57	-0.0581915	0.0487274	0.23239	0.487691
autoimmune	CD	FGF_BASIC	ivw	48	0.0809466	0.0683932	0.236593	0.489445
autoimmune	UC	TNF_B	ivw	2	1.69459	1.44159	0.239795	0.489445
autoimmune	CD	MIP_1A	ivw	33	-0.106054	0.0911961	0.244859	0.493027
autoimmune	CD	MIP_1B	ivw	20	-0.134415	0.120501	0.264652	0.525775
autoimmune	RA	MIP_1A	ivw	14	0.105206	0.0990648	0.288241	0.557765
autoimmune	MS	FGF_BASIC	ivw	34	-0.0504183	0.0473414	0.286879	0.557765
autoimmune	RA	M_CSF	ivw	4	0.523121	0.499111	0.29459	0.562743
autoimmune	RA	TRAIL	ivw	5	-0.156569	0.17244	0.363896	0.587497
autoimmune	asthma	MCP_3	ivw	39	0.00891566	0.00970894	0.358465	0.587497
autoimmune	asthma	MCP_1_MCAF	ivw	3	-0.171461	0.173978	0.324363	0.587497
autoimmune	CD	MCP_3	ivw	51	-0.0612607	0.0666152	0.357771	0.587497
autoimmune	CD	IL_16	ivw	58	0.0532236	0.05525	0.335386	0.587497
autoimmune	CD	IL_9	ivw	8	-0.335402	0.346618	0.333223	0.587497
autoimmune	MS	VEGF	ivw	59	-0.0454989	0.0498714	0.361598	0.587497
autoimmune	MS	SCGF_B	ivw	23	0.0496595	0.0543379	0.360769	0.587497
autoimmune	MS	IL_18	ivw	6	-0.194306	0.209194	0.352978	0.587497
autoimmune	MS	MIG	ivw	7	-0.193868	0.211941	0.360337	0.587497
autoimmune	MS	MIP_1B	ivw	16	0.0959887	0.102342	0.348284	0.587497
autoimmune	UC	MIF	ivw	6	-0.454236	0.472367	0.336243	0.587497
autoimmune	UC	IL_16	ivw	58	-0.0488719	0.0528742	0.355328	0.587497
autoimmune	UC	MIG	ivw	8	0.320898	0.358432	0.370636	0.587497
autoimmune	UC	IL_8	ivw	3	0.405851	0.404029	0.315134	0.587497
autoimmune	UC	IL_9	ivw	8	0.234713	0.261693	0.369771	0.587497
autoimmune	CD	IL_18	ivw	8	0.213285	0.254412	0.401838	0.611258
autoimmune	MS	MIF	ivw	5	-0.242893	0.289851	0.402035	0.611258
autoimmune	psoriasis	HGF	ivw	12	-0.133532	0.157881	0.397678	0.611258
autoimmune	psoriasis	TNF_B	ivw	4	2.10428	2.48753	0.397591	0.611258
autoimmune	RA	IP_10	ivw	4	0.399857	0.481684	0.406469	0.611756
autoimmune	psoriasis	IL_2RA	ivw	13	-0.129393	0.16072	0.420771	0.626949
autoimmune	asthma	IL_18	ivw	8	0.0490605	0.0632065	0.437634	0.645193
autoimmune	asthma	IL_9	ivw	8	0.0411212	0.0544755	0.450336	0.645193
autoimmune	MS	G_CSF	ivw	2	-0.474241	0.622242	0.445971	0.645193
autoimmune	MS	IL_16	ivw	44	0.0359293	0.0473244	0.447724	0.645193
autoimmune	CD	TNF_B	ivw	2	0.464504	0.643805	0.470603	0.667809
autoimmune	RA	FGF_BASIC	ivw	35	0.0447073	0.0626186	0.475251	0.668041
autoimmune	asthma	TNF_B	ivw	4	0.214546	0.304283	0.480756	0.669463
autoimmune	asthma	MIF	ivw	6	0.0491257	0.0738049	0.505657	0.691219
autoimmune	CD	HGF	ivw	12	0.132546	0.198104	0.503449	0.691219
autoimmune	RA	SCGF_B	ivw	18	-0.063019	0.0980551	0.520426	0.696388
autoimmune	CD	RANTES	ivw	12	0.0947211	0.150146	0.528133	0.696388
autoimmune	UC	HGF	ivw	12	0.117282	0.180443	0.515711	0.696388
autoimmune	UC	TRAIL	ivw	6	0.0994643	0.157647	0.528085	0.696388
autoimmune	MS	GROA_CXCL1	ivw	33	-0.0238582	0.0389969	0.540671	0.706667
autoimmune	RA	MCP_3	ivw	37	-0.0235608	0.0403826	0.559597	0.716955
autoimmune	RA	MIP_1B	ivw	9	-0.0693044	0.117556	0.555496	0.716955
autoimmune	UC	RANTES	ivw	12	-0.0859271	0.148554	0.562978	0.716955
autoimmune	RA	SDF_1A	ivw	14	-0.0766205	0.140182	0.584669	0.738268
autoimmune	asthma	TRAIL	ivw	5	0.0435101	0.0843688	0.606055	0.758842
autoimmune	asthma	MIP_1B	ivw	15	0.0135624	0.0278883	0.626747	0.77178
autoimmune	CD	VEGF	ivw	64	0.0330227	0.0675213	0.624792	0.77178
autoimmune	psoriasis	IL_9	ivw	7	-0.115043	0.258946	0.656845	0.802212
autoimmune	psoriasis	EOTAXIN	ivw	11	0.0815446	0.199453	0.682656	0.826958
autoimmune	RA	MIF	ivw	2	0.242129	0.634113	0.702581	0.841101
autoimmune	RA	IL_9	ivw	5	-0.122638	0.324659	0.705622	0.841101
autoimmune	CD	EOTAXIN	ivw	11	-0.133619	0.363677	0.713311	0.843519
autoimmune	RA	IL_2RA	ivw	13	0.0835026	0.245879	0.734151	0.861327
autoimmune	RA	MCP_1_MCAF	ivw	2	-0.154808	0.495577	0.754752	0.87653
autoimmune	asthma	EOTAXIN	ivw	10	0.0167221	0.0544768	0.758875	0.87653
autoimmune	RA	HGF	ivw	10	-0.0485609	0.18377	0.791588	0.907282
autoimmune	psoriasis	M_CSF	ivw	4	-0.0844176	0.338339	0.80297	0.913301
autoimmune	CD	IL_8	ivw	3	0.0905123	0.419021	0.828981	0.928708
autoimmune	psoriasis	IL_1RA	ivw	33	0.0203119	0.0930333	0.827172	0.928708
autoimmune	asthma	HGF	ivw	9	0.010184	0.0543965	0.85149	0.940192
autoimmune	CD	MIF	ivw	6	0.0622601	0.333377	0.851852	0.940192
autoimmune	psoriasis	MCP_1_MCAF	ivw	3	-0.086233	0.510052	0.865744	0.948499
autoimmune	RA	RANTES	ivw	8	-0.0195765	0.143383	0.8914	0.952564
autoimmune	RA	GROA_CXCL1	ivw	22	0.00958588	0.0776354	0.901733	0.952564
autoimmune	RA	EOTAXIN	ivw	9	0.020402	0.150346	0.892058	0.952564
autoimmune	asthma	SDF_1A	ivw	15	-0.0056004	0.0485767	0.908215	0.952564
autoimmune	asthma	IL_8	ivw	3	0.0219002	0.157341	0.889301	0.952564
autoimmune	UC	MCP_3	ivw	51	-0.00484887	0.0450072	0.914206	0.952564
autoimmune	UC	MIP_1B	ivw	20	0.0119521	0.105602	0.909887	0.952564
autoimmune	MS	IL_9	ivw	6	0.0151759	0.236814	0.948904	0.97508
autoimmune	psoriasis	MIP_1B	ivw	16	-0.00720602	0.105316	0.945449	0.97508
autoimmune	MS	MIP_1A	ivw	25	-0.00311351	0.0681294	0.963549	0.976659
autoimmune	MS	EOTAXIN	ivw	10	-0.00973803	0.205435	0.962193	0.976659
autoimmune	asthma	IL_2RA	ivw	12	-0.00150464	0.0534701	0.977551	0.977551
autoimmune	asthma	MIP_1A	ivw	27	-0.000702943	0.0235133	0.97615	0.977551
cancer	breast	VEGF	ivw	65	-0.0568588	0.0427469	0.183476	0.716702
cancer	breast	MIP_1A	ivw	33	-0.0669894	0.0718234	0.350977	0.827776
cancer	breast	MIF	ivw	6	-0.361877	0.252619	0.152001	0.619361
cancer	breast	FGF_BASIC	ivw	48	0.04883	0.0414952	0.239291	0.795043
cancer	breast	IL_1RA	ivw	33	-0.0595524	0.0611152	0.329844	0.808863
cancer	breast	MCP_1_MCAF	ivw	3	0.426206	0.5058	0.399431	0.871066
cancer	breast	TNF_B	ivw	4	0.0548907	0.297153	0.853447	0.9507
cancer	breast	IL_8	ivw	3	-0.355663	0.351532	0.311657	0.795043
cancer	breast	MIP_1B	ivw	20	0.0336607	0.0881399	0.702535	0.9507
cancer	breast	TRAIL	ivw	6	-0.198654	0.193507	0.30461	0.795043
cancer	breast	EOTAXIN	ivw	11	0.0713845	0.168761	0.672301	0.945657
cancer	breast	SDF_1A	ivw	17	0.235588	0.137958	0.0876966	0.535852
cancer	breast	GROA_CXCL1	ivw	57	-0.0123101	0.0347079	0.72283	0.9507
cancer	breast	G_CSF	ivw	2	0.114429	0.582171	0.844176	0.9507
cancer	breast	IL_16	ivw	56	0.00572373	0.0474822	0.904052	0.9507
cancer	breast	SCGF_B	ivw	27	-0.000501012	0.071221	0.994387	0.994387
cancer	breast	IL_2RA	ivw	14	0.0425605	0.134883	0.752354	0.9507
cancer	breast	MCP_3	ivw	51	-0.0304595	0.0355982	0.392193	0.871066
cancer	breast	M_CSF	ivw	4	0.5268	0.293118	0.0722995	0.535852
cancer	breast	HGF	ivw	12	0.0136377	0.150425	0.927762	0.9507
cancer	breast	MIG	ivw	8	-0.100142	0.28947	0.72938	0.9507
cancer	breast	IP_10	ivw	8	-0.342005	0.219258	0.118801	0.535852
cancer	breast	RANTES	ivw	12	0.122882	0.112852	0.27621	0.795043
cancer	colorectal	IL_9	ivw	7	0.000631856	0.00333648	0.849797	0.9507
cancer	colorectal	MIP_1A	ivw	32	-0.000243991	0.00107127	0.819834	0.9507
cancer	colorectal	EOTAXIN	ivw	11	-0.00043815	0.00247848	0.85968	0.9507
cancer	colorectal	VEGF	ivw	62	0.000332752	0.00067748	0.623312	0.934967
cancer	colorectal	HGF	ivw	12	-0.000646009	0.00220882	0.769929	0.9507
cancer	colorectal	TNF_B	ivw	4	0.00469611	0.00492787	0.340606	0.818764
cancer	colorectal	IL_16	ivw	55	-0.000500067	0.000563569	0.374905	0.855537
cancer	colorectal	FGF_BASIC	ivw	46	-0.000567908	0.000784529	0.469137	0.871066
cancer	colorectal	MCP_3	ivw	47	0.000815665	0.000520978	0.117432	0.535852
cancer	colorectal	SCGF_B	ivw	24	1.24505e-05	0.000879051	0.988699	0.994387
cancer	colorectal	IL_1RA	ivw	30	0.0014016	0.000966805	0.147136	0.619361
cancer	colorectal	MIF	ivw	6	0.000408165	0.0042744	0.923925	0.9507
cancer	colorectal	IL_8	ivw	3	0.0086378	0.00552761	0.118131	0.535852
cancer	colorectal	MCP_1_MCAF	ivw	2	-0.00193287	0.00815781	0.812707	0.9507
cancer	colorectal	MIP_1B	ivw	19	0.000792732	0.00120686	0.511274	0.88264
cancer	colorectal	RANTES	ivw	12	-0.00114792	0.00162832	0.480829	0.871066
cancer	colorectal	IP_10	ivw	8	-0.00254211	0.00325385	0.434647	0.871066
cancer	colorectal	GROA_CXCL1	ivw	55	0.000777914	0.000500381	0.120031	0.535852
cancer	colorectal	G_CSF	ivw	2	0.0115678	0.00669452	0.0839962	0.535852
cancer	colorectal	M_CSF	ivw	4	-0.0032371	0.00439838	0.461746	0.871066
cancer	colorectal	TRAIL	ivw	5	-0.00231493	0.00368243	0.529584	0.88264
cancer	colorectal	SDF_1A	ivw	17	-0.00416604	0.00254895	0.102171	0.535852
cancer	lung	VEGF	ivw	59	-0.00658141	0.0342674	0.847695	0.9507
cancer	lung	MIP_1A	ivw	26	-0.00575319	0.063565	0.927883	0.9507
cancer	lung	MIF	ivw	5	-0.272277	0.190814	0.153602	0.619361
cancer	lung	IL_9	ivw	7	0.152903	0.149614	0.30679	0.795043
cancer	lung	FGF_BASIC	ivw	38	-0.0141312	0.0291893	0.628298	0.934967
cancer	lung	IL_1RA	ivw	30	-0.070695	0.0415908	0.0891734	0.535852
cancer	lung	MCP_1_MCAF	ivw	3	-0.461781	0.410342	0.260438	0.795043
cancer	lung	IL_8	ivw	3	-0.161094	0.222633	0.469321	0.871066
cancer	lung	MIP_1B	ivw	16	-0.0271598	0.0644189	0.673308	0.945657
cancer	lung	TRAIL	ivw	6	-0.0539551	0.109668	0.622731	0.934967
cancer	lung	EOTAXIN	ivw	9	0.130499	0.133971	0.330016	0.808863
cancer	lung	SDF_1A	ivw	16	-0.0431123	0.0941528	0.647026	0.943402
cancer	lung	GROA_CXCL1	ivw	40	0.0107898	0.0255209	0.672455	0.945657
cancer	lung	G_CSF	ivw	2	-0.302143	0.281203	0.282614	0.795043
cancer	lung	IL_16	ivw	51	-0.0213957	0.0293994	0.466761	0.871066
cancer	lung	SCGF_B	ivw	24	0.0472518	0.0433574	0.275792	0.795043
cancer	lung	IL_2RA	ivw	12	-0.111158	0.09472	0.240577	0.795043
cancer	lung	MCP_3	ivw	49	-0.0300996	0.0242013	0.213604	0.78531
cancer	lung	M_CSF	ivw	3	-0.179296	0.215763	0.405983	0.871066
cancer	lung	HGF	ivw	12	0.019669	0.0957885	0.837309	0.9507
cancer	lung	MIG	ivw	8	0.120274	0.135983	0.376436	0.855537
cancer	lung	IP_10	ivw	7	0.134263	0.126822	0.28975	0.795043
cancer	lung	RANTES	ivw	12	0.0263919	0.075605	0.727032	0.9507
cancer	NHL	VEGF	ivw	44	0.14715	0.0943162	0.118718	0.535852
cancer	NHL	MIP_1A	ivw	23	-0.0780292	0.124043	0.529317	0.88264
cancer	NHL	IL_18	ivw	6	-0.17761	0.315105	0.57299	0.906629
cancer	NHL	MIF	ivw	3	-0.305901	0.528222	0.562512	0.906629
cancer	NHL	IL_9	ivw	7	-0.620627	0.348216	0.0746996	0.535852
cancer	NHL	FGF_BASIC	ivw	44	-0.0401669	0.0634039	0.526401	0.88264
cancer	NHL	IL_1RA	ivw	28	0.110208	0.100115	0.270977	0.795043
cancer	NHL	MCP_1_MCAF	ivw	3	-0.11218	0.687202	0.870328	0.9507
cancer	NHL	TNF_B	ivw	2	-1.43101	0.837377	0.0874652	0.535852
cancer	NHL	IL_8	ivw	2	0.065445	0.587776	0.911344	0.9507
cancer	NHL	MIP_1B	ivw	12	0.0710962	0.156232	0.649061	0.943402
cancer	NHL	TRAIL	ivw	6	-0.0725544	0.202884	0.720632	0.9507
cancer	NHL	EOTAXIN	ivw	9	0.0911182	0.273368	0.738895	0.9507
cancer	NHL	SDF_1A	ivw	16	0.122738	0.216558	0.570873	0.906629
cancer	NHL	GROA_CXCL1	ivw	43	-0.0363114	0.0508339	0.475033	0.871066
cancer	NHL	G_CSF	ivw	2	-0.203895	0.743506	0.783904	0.9507
cancer	NHL	IL_16	ivw	46	-0.0181011	0.0743672	0.807695	0.9507
cancer	NHL	SCGF_B	ivw	18	0.0632037	0.0945721	0.503934	0.88264
cancer	NHL	MCP_3	ivw	43	0.00870491	0.0560956	0.87668	0.9507
cancer	NHL	M_CSF	ivw	3	0.85161	0.492758	0.0839432	0.535852
cancer	NHL	HGF	ivw	12	0.0431258	0.213442	0.839879	0.9507
cancer	NHL	MIG	ivw	7	0.15083	0.476892	0.751793	0.9507
cancer	NHL	IP_10	ivw	7	-0.305146	0.294522	0.300168	0.795043
cancer	skin	IL_9	ivw	7	-0.00126207	0.00728466	0.862454	0.9507
cancer	skin	MIP_1A	ivw	32	0.000260023	0.00197645	0.895332	0.9507
cancer	skin	EOTAXIN	ivw	11	0.00376313	0.00561177	0.50249	0.88264
cancer	skin	VEGF	ivw	62	-4.3505e-05	0.0014241	0.975629	0.991493
cancer	skin	TNF_B	ivw	4	-0.011346	0.0154269	0.462052	0.871066
cancer	skin	IL_16	ivw	55	0.000601673	0.0010372	0.561852	0.906629
cancer	skin	FGF_BASIC	ivw	46	-0.00129051	0.00117804	0.273311	0.795043
cancer	skin	MCP_3	ivw	47	-0.00022433	0.000992624	0.821204	0.9507
cancer	skin	SCGF_B	ivw	24	-0.00255703	0.00156105	0.101419	0.535852
cancer	skin	MIF	ivw	6	0.000769655	0.00705739	0.913158	0.9507
cancer	skin	IL_8	ivw	3	-0.0223133	0.0128419	0.0822914	0.535852
cancer	skin	MCP_1_MCAF	ivw	2	0.0114145	0.015546	0.462802	0.871066
cancer	skin	MIG	ivw	8	0.00429938	0.00597606	0.471874	0.871066
cancer	skin	IL_18	ivw	5	0.00529834	0.0109426	0.628248	0.934967
cancer	skin	MIP_1B	ivw	19	0.00262343	0.00229955	0.253934	0.795043
cancer	skin	RANTES	ivw	12	0.000721673	0.00310242	0.81606	0.9507
cancer	skin	IL_2RA	ivw	11	-0.00351245	0.00658376	0.593687	0.927635
cancer	skin	IP_10	ivw	8	-0.00672915	0.00516307	0.192464	0.729031
cancer	skin	G_CSF	ivw	2	0.0134266	0.012753	0.292425	0.795043
cancer	skin	M_CSF	ivw	4	0.0133407	0.00832302	0.108963	0.535852
cancer	skin	TRAIL	ivw	5	-0.00447625	0.00566365	0.429325	0.871066
cancer	skin	SDF_1A	ivw	17	-0.00129164	0.00479334	0.787572	0.9507
CVD	MI	IP_10	ivw	8	0.0415818	0.067405	0.537304	0.805827
CVD	MI	IL_18	ivw	8	0.0216838	0.0937357	0.817059	0.918044
CVD	MI	GROA_CXCL1	ivw	46	-0.0301567	0.0183356	0.10003	0.417763
CVD	MI	HGF	ivw	12	-0.0521902	0.06499	0.421946	0.703244
CVD	MI	MCP_3	ivw	50	-0.0272982	0.0160743	0.0894606	0.417763
CVD	MI	MCP_1_MCAF	ivw	3	-0.208458	0.199815	0.296831	0.637967
CVD	MI	MIP_1A	ivw	26	-0.0458795	0.0333864	0.169381	0.513275
CVD	MI	FGF_BASIC	ivw	42	0.0182709	0.0183923	0.320515	0.637967
CVD	MI	VEGF	ivw	54	0.00271938	0.0202858	0.89336	0.950383
CVD	MI	TNF_B	ivw	4	0.139555	0.145999	0.339141	0.639888
CVD	MI	SCGF_B	ivw	24	-0.0291653	0.0289728	0.314105	0.637967
CVD	MI	MIP_1B	ivw	15	-0.00475915	0.0456501	0.916969	0.950912
CVD	MI	IL_8	ivw	3	0.154738	0.134879	0.251284	0.612887
CVD	MI	IL_16	ivw	47	-0.00782614	0.0208943	0.707988	0.857356
CVD	MI	MIF	ivw	6	0.0571358	0.154546	0.711605	0.857356
CVD	MI	IL_9	ivw	7	0.0525414	0.10354	0.611838	0.816334
CVD	MI	EOTAXIN	ivw	11	0.0594452	0.0754902	0.431015	0.706582
CVD	MI	RANTES	ivw	10	0.00422092	0.0524936	0.935912	0.950912
CVD	MI	IL_2RA	ivw	14	-0.0454526	0.0625413	0.467373	0.728507
CVD	PAVK	IP_10	ivw	8	0.0493208	0.0971192	0.611567	0.816334
CVD	PAVK	IL_18	ivw	7	0.090234	0.104531	0.388012	0.670605
CVD	PAVK	GROA_CXCL1	ivw	53	0.0162992	0.0190896	0.393202	0.670605
CVD	PAVK	HGF	ivw	11	-0.011296	0.0816545	0.889973	0.950383
CVD	PAVK	IL_1RA	ivw	31	0.0746969	0.0454477	0.100263	0.417763
CVD	PAVK	M_CSF	ivw	3	0.189102	0.22263	0.395657	0.670605
CVD	PAVK	G_CSF	ivw	2	0.37368	0.222031	0.0923731	0.417763
CVD	PAVK	MCP_3	ivw	47	0.0118851	0.0201348	0.555004	0.805827
CVD	PAVK	MCP_1_MCAF	ivw	3	-0.0626687	0.223196	0.77888	0.891265
CVD	PAVK	MIP_1A	ivw	26	0.0396023	0.0384579	0.303123	0.637967
CVD	PAVK	FGF_BASIC	ivw	47	-0.0396924	0.0212952	0.0623335	0.390934
CVD	PAVK	TRAIL	ivw	6	0.108212	0.0826299	0.190334	0.543811
CVD	PAVK	VEGF	ivw	62	-0.0287927	0.0268176	0.282979	0.637967
CVD	PAVK	TNF_B	ivw	3	-0.375957	0.24023	0.117585	0.4355
CVD	PAVK	SCGF_B	ivw	23	0.050168	0.086087	0.560055	0.805827
CVD	PAVK	MIP_1B	ivw	18	-0.0838471	0.0450215	0.0625495	0.390934
CVD	PAVK	IL_8	ivw	3	-0.215104	0.177869	0.226531	0.604318
CVD	PAVK	IL_16	ivw	52	-0.00216286	0.0247479	0.930357	0.950912
CVD	PAVK	MIG	ivw	6	0.174949	0.116394	0.132818	0.457994
CVD	PAVK	MIF	ivw	4	0.014458	0.170035	0.932238	0.950912
CVD	PAVK	SDF_1A	ivw	16	0.145223	0.082963	0.0800407	0.417763
CVD	PAVK	EOTAXIN	ivw	11	-0.128944	0.0902516	0.153085	0.493823
CVD	PAVK	RANTES	ivw	11	-0.0178945	0.0577756	0.756771	0.884663
CVD	PAVK	IL_2RA	ivw	13	0.0634411	0.0742275	0.392726	0.670605
CVD	stroke	IP_10	ivw	7	-0.350886	0.266524	0.187996	0.543811
CVD	stroke	IL_18	ivw	8	-0.40553	0.390712	0.299304	0.637967
CVD	stroke	GROA_CXCL1	ivw	54	0.0727936	0.0521636	0.162869	0.508967
CVD	stroke	HGF	ivw	12	0.0638434	0.209724	0.76081	0.884663
CVD	stroke	IL_1RA	ivw	33	-0.0235845	0.0861686	0.784314	0.891265
CVD	stroke	M_CSF	ivw	4	0.704941	0.482878	0.144325	0.481083
CVD	stroke	G_CSF	ivw	2	-0.418791	0.584293	0.473529	0.728507
CVD	stroke	MCP_3	ivw	50	0.0806779	0.0671597	0.229641	0.604318
CVD	stroke	MCP_1_MCAF	ivw	3	-0.968978	0.998319	0.331743	0.637967
CVD	stroke	MIP_1A	ivw	28	0.169669	0.112539	0.131645	0.457994
CVD	stroke	FGF_BASIC	ivw	45	0.027779	0.0564474	0.622633	0.819254
CVD	stroke	TRAIL	ivw	6	-0.0401608	0.211907	0.849685	0.944094
CVD	stroke	VEGF	ivw	62	0.0100131	0.0675089	0.882089	0.950383
CVD	stroke	TNF_B	ivw	2	0.348668	0.772346	0.651672	0.846327
CVD	stroke	MIP_1B	ivw	16	-0.152447	0.140159	0.276741	0.637967
CVD	stroke	IL_8	ivw	3	-0.624893	0.510638	0.221047	0.604318
CVD	stroke	IL_16	ivw	51	0.114321	0.0727969	0.116318	0.4355
CVD	stroke	MIG	ivw	8	0.202425	0.278714	0.467666	0.728507
CVD	stroke	MIF	ivw	6	-1.03437	0.53374	0.0526267	0.375905
CVD	stroke	SDF_1A	ivw	17	0.122724	0.234319	0.600456	0.816334
CVD	stroke	IL_9	ivw	7	-0.373224	0.319925	0.243372	0.612887
CVD	stroke	EOTAXIN	ivw	11	0.21761	0.243253	0.371011	0.670605
CVD	stroke	IL_2RA	ivw	14	0.0358187	0.203234	0.860103	0.945168
CVD	DM2_suzuki	VEGF	ivw	66	0.0168904	0.0147014	0.250598	0.612887
CVD	DM2_suzuki	MIP_1A	ivw	31	0.0182512	0.0195427	0.35035	0.648796
CVD	DM2_suzuki	MIF	ivw	4	0.0592676	0.111168	0.593939	0.816334
CVD	DM2_suzuki	IL_9	ivw	8	0.000880417	0.0607364	0.988435	0.988435
CVD	DM2_suzuki	MCP_1_MCAF	ivw	2	0.0632175	0.109602	0.564079	0.805827
CVD	DM2_suzuki	TNF_B	ivw	4	0.0940194	0.0948943	0.321793	0.637967
CVD	DM2_suzuki	IL_8	ivw	3	0.026852	0.0719531	0.709009	0.857356
CVD	DM2_suzuki	MIP_1B	ivw	20	0.0135115	0.0188004	0.472336	0.728507
CVD	DM2_suzuki	TRAIL	ivw	6	0.0505307	0.0278281	0.0693983	0.408225
CVD	DM2_suzuki	EOTAXIN	ivw	10	0.00262727	0.0357421	0.941403	0.950912
CVD	DM2_suzuki	SDF_1A	ivw	17	0.0134303	0.035691	0.706699	0.857356
CVD	DM2_suzuki	GROA_CXCL1	ivw	55	-0.011463	0.00666272	0.0853471	0.417763
CVD	DM2_suzuki	G_CSF	ivw	2	0.0638651	0.195042	0.743332	0.884663
CVD	DM2_suzuki	IL_16	ivw	57	0.00359447	0.00820033	0.661145	0.847622
CVD	DM2_suzuki	SCGF_B	ivw	26	0.00910248	0.02332	0.696293	0.857356
CVD	DM2_suzuki	IL_2RA	ivw	14	-0.0629926	0.0324697	0.0523748	0.375905
CVD	DM2_suzuki	MCP_3	ivw	51	-0.0105541	0.0065751	0.108457	0.433828
CVD	DM2_suzuki	M_CSF	ivw	4	0.0522189	0.103024	0.612251	0.816334
CVD	DM2_suzuki	HGF	ivw	12	-0.035704	0.033547	0.287194	0.637967
CVD	DM2_suzuki	MIG	ivw	8	0.130921	0.0744613	0.0787055	0.417763
CVD	DM2_suzuki	IP_10	ivw	8	0.0348776	0.0603024	0.563008	0.805827
CVD	DM2_suzuki	RANTES	ivw	11	0.0225353	0.0231087	0.329469	0.637967
autoimmune	UC	MCP_1_MCAF	ivw	3	-1.62483	0.520847	0.00181106	0.0223586	Full	0.799086	2.8319e-06	8.86668e-05	0.175353
autoimmune	UC	IP_10	ivw	8	-0.64132	0.205697	0.00182212	0.0223586	Full	0.913438	3.20197e-17	0.000333531	0.0862289
autoimmune	UC	MIP_1A	ivw	33	-0.258959	0.083657	0.0019649	0.0223586	Full	0.978998	4.87962e-191	6.38701e-05	0.0209378
autoimmune	UC	IL_18	ivw	8	0.835391	0.288808	0.00382131	0.0334926	Full	0.82112	1.42752e-81	0.000127181	0.178753

## Sheet: MR_total_median
Supplementary Data S12: asscoations between cardiometabolic, allergic and autoimmune disease and cancer with circulating cytokine concentrations from weighted median MR analysis
group	outcome	exposure	method	nsnp	b	se	pval	Pval_FDR	Sign
autoimmune	asthma	EOTAXIN	med	10	0.0329264	0.0620988	0.595955	0.823014
autoimmune	asthma	FGF_BASIC	med	41	0.031614	0.0153033	0.0388447	0.288143	Sufficient
autoimmune	asthma	G_CSF UKBB		6	0.742709	0.0852925	3.09871e-18	3.09871e-18	Full
autoimmune	asthma	GROA_CXCL1	med	45	-0.020189	0.0149356	0.176459	0.557643
autoimmune	asthma	HGF	med	9	-0.0412561	0.0640635	0.519583	0.809555
autoimmune	asthma	IL_16	med	44	0.00147379	0.0163729	0.928276	0.937535
autoimmune	asthma	IL_18	med	8	0.0521824	0.0758006	0.491191	0.79904
autoimmune	asthma	IL_1RA	med	29	-0.0200846	0.026035	0.440443	0.774592
autoimmune	asthma	IL_2RA	med	12	-0.0475887	0.057232	0.405688	0.741983
autoimmune	asthma	IL_8	med	3	0.100508	0.141009	0.475982	0.797126
autoimmune	asthma	IL_9	med	8	0.0304589	0.0719336	0.671981	0.832889
autoimmune	asthma	IP_10	med	4	-0.114965	0.0850616	0.17652	0.557643
autoimmune	asthma	M_CSF	med	4	0.148236	0.0905651	0.101674	0.458822
autoimmune	asthma	MCP_1_MCAF	med	3	-0.0588377	0.168705	0.727268	0.853866
autoimmune	asthma	MCP_3	med	39	0.003699	0.0139134	0.790348	0.895164
autoimmune	asthma	MIF	med	6	-0.00738358	0.0942167	0.937535	0.937535
autoimmune	asthma	MIG	med	8	0.0433737	0.0726845	0.550682	0.819619
autoimmune	asthma	MIP_1A	med	27	-0.0124381	0.0329672	0.705959	0.845934
autoimmune	asthma	MIP_1B	med	15	-0.00580874	0.0383946	0.879746	0.933471
autoimmune	asthma	RANTES	med	11	0.109465	0.0398318	0.00599255	0.138828	Sufficient
autoimmune	asthma	SCGF_B	med	22	-0.013728	0.0196104	0.483904	0.79904
autoimmune	asthma	SDF_1A	med	15	-0.00577184	0.0575593	0.920125	0.937535
autoimmune	asthma	TNF_B	med	4	-0.178861	0.148534	0.228524	0.610861
autoimmune	asthma	TRAIL	med	5	0.096044	0.0515654	0.0625235	0.347631
autoimmune	asthma	VEGF	med	52	0.0187565	0.0178196	0.292535	0.68251
autoimmune	CD	EOTAXIN	med	11	0.312434	0.358969	0.384102	0.741529
autoimmune	CD	FGF_BASIC	med	48	0.0162646	0.0761791	0.830934	0.909447
autoimmune	CD	G_CSF UKBB		5	-1.75384	0.467151	0.000173797	0.000173797	Full
autoimmune	CD	GROA_CXCL1	med	57	-0.132287	0.0620517	0.0330168	0.269961	Sufficient
autoimmune	CD	HGF	med	12	-0.0736423	0.256707	0.774209	0.889381
autoimmune	CD	IL_16	med	58	0.0445032	0.0816268	0.585614	0.823014
autoimmune	CD	IL_18	med	8	0.0490152	0.310638	0.874623	0.933471
autoimmune	CD	IL_1RA	med	33	-0.15597	0.108448	0.150379	0.511529
autoimmune	CD	IL_2RA	med	14	0.381687	0.246959	0.122214	0.499638
autoimmune	CD	IL_8	med	3	0.119905	0.500859	0.810796	0.901606
autoimmune	CD	IL_9	med	8	-0.525429	0.386036	0.173485	0.557643
autoimmune	CD	IP_10	med	8	-0.588175	0.285505	0.0393865	0.288143	Sufficient
autoimmune	CD	M_CSF	med	4	0.496525	0.40562	0.220908	0.602084
autoimmune	CD	MCP_1_MCAF	med	3	-2.17911	0.959342	0.0231191	0.244285	Sufficient
autoimmune	CD	MCP_3	med	51	-0.0648103	0.0731834	0.37584	0.741529
autoimmune	CD	MIF	med	6	0.157685	0.40789	0.699063	0.844954
autoimmune	CD	MIG	med	8	0.685373	0.366545	0.0615088	0.347631
autoimmune	CD	MIG UKBB		17	0.28651	0.230726	0.21432	0.21432
autoimmune	CD	MIP_1A	med	33	-0.153874	0.134773	0.253567	0.633565
autoimmune	CD	MIP_1B	med	20	-0.119356	0.156549	0.445808	0.774592
autoimmune	CD	RANTES	med	12	0.153442	0.206604	0.457673	0.777388
autoimmune	CD	SCGF_B	med	27	-0.0369588	0.0897183	0.680382	0.832889
autoimmune	CD	SDF_1A	med	17	0.610431	0.23495	0.00937321	0.186125	Sufficient
autoimmune	CD	TRAIL	med	6	-0.473778	0.207568	0.022459	0.244285	Sufficient
autoimmune	CD	VEGF	med	64	0.118531	0.0825186	0.150883	0.511529
autoimmune	MS	EOTAXIN	med	10	-0.139398	0.229888	0.544269	0.819619
autoimmune	MS	FGF_BASIC	med	34	-0.0285502	0.0607147	0.638186	0.823014
autoimmune	MS	GROA_CXCL1	med	33	-0.0535423	0.0515138	0.298629	0.68251
autoimmune	MS	HGF	med	11	-0.261809	0.209792	0.21205	0.590889
autoimmune	MS	IL_16	med	44	0.0252817	0.0599797	0.673386	0.832889
autoimmune	MS	IL_18	med	6	-0.091342	0.2579	0.723207	0.853866
autoimmune	MS	IL_1RA	med	30	-0.228039	0.0805226	0.00462601	0.128603	Sufficient
autoimmune	MS	IL_2RA	med	13	1.61006	0.261682	7.61557e-10	1.05856e-07	Full
autoimmune	MS	IL_8	med	3	0.793435	0.430861	0.0655468	0.350423
autoimmune	MS	IL_9	med	6	-0.0384054	0.284457	0.892602	0.937535
autoimmune	MS	IP_10	med	7	0.35446	0.219051	0.105628	0.458822
autoimmune	MS	M_CSF	med	4	0.589587	0.351252	0.0932433	0.446925
autoimmune	MS	MCP_3	med	50	-0.112344	0.0624578	0.0720636	0.370994
autoimmune	MS	MIF	med	5	-0.192777	0.367615	0.600001	0.823014
autoimmune	MS	MIG	med	7	-0.206777	0.260702	0.427686	0.772057
autoimmune	MS	MIP_1A	med	25	-0.0457492	0.0940459	0.626644	0.823014
autoimmune	MS	MIP_1B	med	16	-0.0130019	0.145307	0.928701	0.937535
autoimmune	MS	RANTES	med	10	-0.351659	0.156505	0.0246431	0.244285	Sufficient
autoimmune	MS	SCGF_B	med	23	0.0389992	0.0592554	0.510439	0.806262
autoimmune	MS	SDF_1A	med	17	-0.23287	0.200621	0.245745	0.632565
autoimmune	MS	TNF_B	med	4	-1.75209	0.609545	0.00404764	0.128603	Sufficient
autoimmune	MS	TNF_B UKBB		49	0.0532127	0.051332	0.299905	0.299905
autoimmune	MS	TRAIL	med	6	0.18619	0.141652	0.188705	0.574966
autoimmune	MS	VEGF	med	59	-0.0351922	0.0604067	0.560171	0.819619
autoimmune	psoriasis	EOTAXIN	med	11	-0.164948	0.260679	0.526889	0.809555
autoimmune	psoriasis	FGF_BASIC	med	48	0.168964	0.0684685	0.0135963	0.209987	Sufficient
autoimmune	psoriasis	GROA_CXCL1	med	57	-0.0870772	0.0516505	0.0918168	0.446925
autoimmune	psoriasis	HGF	med	12	-0.22204	0.21451	0.300621	0.68251
autoimmune	psoriasis	IL_16	med	57	0.0683028	0.0578557	0.237773	0.623593
autoimmune	psoriasis	IL_18	med	8	0.723695	0.325865	0.0263617	0.244285	Sufficient
autoimmune	psoriasis	IL_1RA	med	33	-0.0306015	0.101288	0.762558	0.883296
autoimmune	psoriasis	IL_2RA	med	13	-0.327761	0.225283	0.145701	0.511529
autoimmune	psoriasis	IL_8	med	3	0.951024	0.585475	0.104298	0.458822
autoimmune	psoriasis	IL_9	med	7	-0.078649	0.35695	0.825609	0.909447
autoimmune	psoriasis	IP_10	med	8	-0.268007	0.287573	0.351356	0.707805
autoimmune	psoriasis	M_CSF	med	4	-0.349127	0.411136	0.395783	0.741983
autoimmune	psoriasis	MCP_1_MCAF	med	3	0.223917	0.651328	0.731008	0.853866
autoimmune	psoriasis	MCP_3	med	49	0.0302212	0.0588827	0.607781	0.823014
autoimmune	psoriasis	MIF	med	4	0.538705	0.4113	0.190277	0.574966
autoimmune	psoriasis	MIG	med	8	0.496769	0.345059	0.149962	0.511529
autoimmune	psoriasis	MIP_1A	med	28	-0.0572882	0.108512	0.597539	0.823014
autoimmune	psoriasis	MIP_1B	med	16	0.139232	0.142871	0.329792	0.701365
autoimmune	psoriasis	RANTES	med	12	-0.199232	0.156493	0.202983	0.590889
autoimmune	psoriasis	SCGF_B	med	27	-0.153978	0.0765145	0.0441778	0.307036	Sufficient
autoimmune	psoriasis	SDF_1A	med	17	0.312114	0.216097	0.148648	0.511529
autoimmune	psoriasis	TNF_B	med	4	-0.0610492	0.539563	0.909915	0.937535
autoimmune	psoriasis	TRAIL	med	6	-0.285881	0.178734	0.109714	0.462128
autoimmune	psoriasis	VEGF	med	63	-0.135042	0.0696369	0.0524738	0.347326
autoimmune	RA	EOTAXIN	med	9	-0.119926	0.205254	0.55903	0.819619
autoimmune	RA	FGF_BASIC	med	35	0.0666545	0.0758639	0.379615	0.741529
autoimmune	RA	GROA_CXCL1	med	22	0.0876621	0.104322	0.40074	0.741983
autoimmune	RA	HGF	med	10	-0.0457444	0.238157	0.847682	0.92053
autoimmune	RA	IL_16	med	28	0.0468139	0.0969587	0.629221	0.823014
autoimmune	RA	IL_18	med	4	0.336001	0.339875	0.322858	0.701207
autoimmune	RA	IL_1RA	med	28	-0.278212	0.0899057	0.00197152	0.091347	Sufficient
autoimmune	RA	IL_2RA	med	13	0.137002	0.218152	0.529997	0.809555
autoimmune	RA	IL_8	med	3	0.571016	0.51225	0.264969	0.646153
autoimmune	RA	IL_9	med	5	-0.355663	0.413426	0.389634	0.741906
autoimmune	RA	IP_10	med	4	-0.182433	0.422322	0.665759	0.832889
autoimmune	RA	M_CSF	med	4	0.323252	0.417704	0.439003	0.774592
autoimmune	RA	MCP_3	med	37	0.0254664	0.0537492	0.635642	0.823014
autoimmune	RA	MIG	med	7	-0.251663	0.339558	0.458603	0.777388
autoimmune	RA	MIP_1A	med	14	0.146101	0.0982363	0.136951	0.511529
autoimmune	RA	MIP_1B	med	9	-0.104243	0.15265	0.494677	0.79904
autoimmune	RA	RANTES	med	8	0.0964345	0.201867	0.632854	0.823014
autoimmune	RA	SCGF_B	med	18	0.0248901	0.0944404	0.792124	0.895164
autoimmune	RA	SDF_1A	med	14	0.125837	0.186618	0.500119	0.79904
autoimmune	RA	TNF_B	med	4	2.84544	0.709136	6.00673e-05	0.00417468	Full
autoimmune	RA	TRAIL	med	5	-0.209909	0.200543	0.295237	0.68251
autoimmune	RA	VEGF	med	39	-0.0643141	0.0565304	0.255249	0.633565
autoimmune	UC	EOTAXIN	med	11	-0.626135	0.268326	0.0196227	0.244285	Sufficient
autoimmune	UC	FGF_BASIC	med	48	0.034896	0.0744928	0.639464	0.823014
autoimmune	UC	GROA_CXCL1	med	57	-0.0271994	0.0666241	0.683089	0.832889
autoimmune	UC	HGF	med	12	0.0262881	0.248734	0.91583	0.937535
autoimmune	UC	IL_16	med	58	-0.0300945	0.0717184	0.674762	0.832889
autoimmune	UC	IL_18	med	8	0.84012	0.331977	0.0113849	0.197812	Sufficient
autoimmune	UC	IL_1RA	med	33	-0.0260998	0.104803	0.803332	0.900509
autoimmune	UC	IL_2RA	med	14	0.240145	0.248746	0.334333	0.701365
autoimmune	UC	IL_8	med	3	0.493019	0.520046	0.343114	0.701365
autoimmune	UC	IL_9	med	8	0.341289	0.356547	0.338462	0.701365
autoimmune	UC	IP_10	med	8	-0.436556	0.289489	0.131548	0.511529
autoimmune	UC	M_CSF	med	4	0.759077	0.400956	0.0583358	0.347631
autoimmune	UC	MCP_1_MCAF	med	3	-1.57072	0.664296	0.0180548	0.244285	Sufficient
autoimmune	UC	MCP_3	med	51	0.0639791	0.0639929	0.317415	0.700328
autoimmune	UC	MIF	med	6	-0.78939	0.412181	0.055473	0.347631
autoimmune	UC	MIG	med	8	0.376209	0.366325	0.304429	0.68251
autoimmune	UC	MIP_1A	med	33	-0.280999	0.128237	0.0284339	0.24702	Sufficient
autoimmune	UC	MIP_1B	med	20	-0.0107249	0.125759	0.932038	0.937535
autoimmune	UC	RANTES	med	12	-0.248802	0.198545	0.21016	0.590889
autoimmune	UC	SCGF_B	med	27	0.112289	0.090077	0.21255	0.590889
autoimmune	UC	SDF_1A	med	17	-0.129863	0.239329	0.587396	0.823014
autoimmune	UC	TRAIL	med	6	0.0875106	0.181559	0.629809	0.823014
autoimmune	UC	VEGF	med	66	0.0145342	0.0817692	0.858922	0.925505
cancer	breast	EOTAXIN	med	11	0.151215	0.21888	0.489655	0.977563
cancer	breast	FGF_BASIC	med	48	0.0428961	0.0591243	0.468131	0.977563
cancer	breast	GROA_CXCL1	med	57	-0.0129979	0.0497427	0.793859	0.977563
cancer	breast	HGF	med	12	-0.102997	0.203791	0.613274	0.977563
cancer	breast	IL_16	med	56	0.037216	0.0746098	0.617914	0.977563
cancer	breast	IL_18	med	8	0.524007	0.269922	0.0522186	0.63447
cancer	breast	IL_1RA	med	33	-0.0303005	0.0799489	0.704689	0.977563
cancer	breast	IL_2RA	med	14	0.1382	0.183845	0.452222	0.977563
cancer	breast	IL_8	med	3	-0.506779	0.428627	0.237075	0.870253
cancer	breast	IL_9	med	8	0.850892	0.287613	0.00309175	0.355552	Sufficient
cancer	breast	IP_10	med	8	-0.525866	0.246124	0.0326312	0.589601	Sufficient
cancer	breast	M_CSF	med	4	0.424877	0.349648	0.224307	0.870253
cancer	breast	MCP_1_MCAF	med	3	0.262673	0.554962	0.635987	0.977563
cancer	breast	MCP_3	med	51	-0.0192648	0.0511795	0.706607	0.977563
cancer	breast	MIF	med	6	-0.517761	0.331335	0.118135	0.799149
cancer	breast	MIG	med	8	0.0585272	0.283708	0.836562	0.977563
cancer	breast	MIP_1A	med	33	-0.22003	0.104867	0.0358888	0.589601	Sufficient
cancer	breast	MIP_1B	med	20	0.0226473	0.117815	0.847564	0.977563
cancer	breast	RANTES	med	12	-0.00928545	0.147228	0.949712	0.987579
cancer	breast	SCGF_B	med	27	0.0237475	0.0824463	0.773319	0.977563
cancer	breast	SDF_1A	med	17	0.341409	0.193222	0.0772398	0.63447
cancer	breast	TNF_B	med	4	0.0353608	0.346362	0.918684	0.987579
cancer	breast	TRAIL	med	6	-0.277093	0.153694	0.0714067	0.63447
cancer	breast	VEGF	med	65	-0.0171549	0.062051	0.782192	0.977563
cancer	colorectal	EOTAXIN	med	11	0.00114377	0.00353843	0.746512	0.977563
cancer	colorectal	FGF_BASIC	med	46	0.000567516	0.000950942	0.550645	0.977563
cancer	colorectal	GROA_CXCL1	med	55	7.42168e-05	0.000701073	0.915692	0.987579
cancer	colorectal	HGF	med	12	-0.00150206	0.00286066	0.599531	0.977563
cancer	colorectal	IL_16	med	55	0.000158639	0.000813982	0.845477	0.977563
cancer	colorectal	IL_18	med	5	-0.0116265	0.00516851	0.0244811	0.589601	Sufficient
cancer	colorectal	IL_1RA	med	30	0.000986424	0.00138416	0.476061	0.977563
cancer	colorectal	IL_2RA	med	11	0.00670617	0.00311954	0.0315765	0.589601	Sufficient
cancer	colorectal	IL_8	med	3	0.00950137	0.00693866	0.170894	0.870253
cancer	colorectal	IL_9	med	7	-0.000130825	0.00424195	0.975397	0.987579
cancer	colorectal	IP_10	med	8	-0.00424722	0.00354841	0.231332	0.870253
cancer	colorectal	M_CSF	med	4	-0.00225669	0.00530926	0.670802	0.977563
cancer	colorectal	MCP_3	med	47	0.000965179	0.000784511	0.218587	0.870253
cancer	colorectal	MIF	med	6	0.00278265	0.00488591	0.569	0.977563
cancer	colorectal	MIG	med	8	0.00470958	0.00449146	0.294379	0.929947
cancer	colorectal	MIP_1A	med	32	-0.000553098	0.00146993	0.706712	0.977563
cancer	colorectal	MIP_1B	med	19	0.000699673	0.00166863	0.674991	0.977563
cancer	colorectal	RANTES	med	12	-0.00103001	0.00230094	0.654407	0.977563
cancer	colorectal	SCGF_B	med	24	-0.000278242	0.000999387	0.780696	0.977563
cancer	colorectal	SDF_1A	med	17	-0.00422868	0.00307108	0.168533	0.870253
cancer	colorectal	TNF_B	med	4	0.00531579	0.00610125	0.383611	0.977563
cancer	colorectal	TRAIL	med	5	-0.00113166	0.00364284	0.756064	0.977563
cancer	colorectal	VEGF	med	62	-4.23432e-05	0.00107379	0.968545	0.987579
cancer	lung	EOTAXIN	med	9	0.206888	0.179743	0.249725	0.870253
cancer	lung	FGF_BASIC	med	38	-0.0134125	0.0402022	0.738661	0.977563
cancer	lung	GROA_CXCL1	med	40	0.0291858	0.0345279	0.397953	0.977563
cancer	lung	HGF	med	12	-0.05465	0.12694	0.666818	0.977563
cancer	lung	IL_16	med	51	0.0385135	0.0419298	0.358345	0.977563
cancer	lung	IL_18	med	8	-0.452618	0.188037	0.0160808	0.589601	Sufficient
cancer	lung	IL_1RA	med	30	-0.0672377	0.0544282	0.216702	0.870253
cancer	lung	IL_2RA	med	12	0.00761314	0.137246	0.955764	0.987579
cancer	lung	IL_8	med	3	-0.113638	0.26383	0.666668	0.977563
cancer	lung	IL_9	med	7	0.0863204	0.193802	0.656027	0.977563
cancer	lung	IP_10	med	7	0.0778903	0.167438	0.641796	0.977563
cancer	lung	M_CSF	med	3	-0.182193	0.266638	0.494418	0.977563
cancer	lung	MCP_1_MCAF	med	3	-0.541001	0.390624	0.166064	0.870253
cancer	lung	MCP_3	med	49	-0.0547147	0.0330806	0.0981314	0.720276
cancer	lung	MIF	med	5	-0.301112	0.237267	0.20441	0.870253
cancer	lung	MIG	med	8	0.0342892	0.181378	0.850055	0.977563
cancer	lung	MIP_1A	med	26	0.0183146	0.0743617	0.805458	0.977563
cancer	lung	MIP_1B	med	16	-0.020279	0.0909953	0.823646	0.977563
cancer	lung	RANTES	med	12	-0.0510342	0.104973	0.626852	0.977563
cancer	lung	SCGF_B	med	24	0.0525321	0.0428762	0.220498	0.870253
cancer	lung	SDF_1A	med	16	0.00256876	0.131986	0.984472	0.987579
cancer	lung	TRAIL	med	6	-0.111006	0.0963051	0.249054	0.870253
cancer	lung	VEGF	med	59	0.00522907	0.0447209	0.906918	0.987579
cancer	NHL	EOTAXIN	med	9	-0.0897815	0.376183	0.811366	0.977563
cancer	NHL	FGF_BASIC	med	44	0.0153671	0.0973978	0.874633	0.987579
cancer	NHL	GROA_CXCL1	med	43	-0.0225399	0.0731378	0.757943	0.977563
cancer	NHL	HGF	med	12	-0.163671	0.291898	0.574992	0.977563
cancer	NHL	IL_16	med	46	-0.10584	0.0917237	0.248539	0.870253
cancer	NHL	IL_18	med	6	-0.0889757	0.388531	0.818865	0.977563
cancer	NHL	IL_1RA	med	28	0.228323	0.138897	0.100212	0.720276
cancer	NHL	IL_2RA	med	10	0.564608	0.309423	0.0680443	0.63447
cancer	NHL	IL_9	med	7	-0.468068	0.450867	0.2992	0.929947
cancer	NHL	IP_10	med	7	-0.241689	0.354247	0.495075	0.977563
cancer	NHL	M_CSF	med	3	0.838375	0.628026	0.181897	0.870253
cancer	NHL	MCP_1_MCAF	med	3	-0.192611	0.893526	0.829329	0.977563
cancer	NHL	MCP_3	med	43	0.0608882	0.0802371	0.447941	0.977563
cancer	NHL	MIF	med	3	-0.30887	0.623999	0.620611	0.977563
cancer	NHL	MIG	med	7	-0.292812	0.487828	0.548348	0.977563
cancer	NHL	MIP_1A	med	23	-0.1598	0.176408	0.365013	0.977563
cancer	NHL	MIP_1B	med	12	0.0899293	0.203608	0.658722	0.977563
cancer	NHL	RANTES	med	11	-0.481172	0.226956	0.0339965	0.589601	Sufficient
cancer	NHL	SCGF_B	med	18	0.0919689	0.104766	0.380026	0.977563
cancer	NHL	SDF_1A	med	16	-0.0667463	0.291619	0.818961	0.977563
cancer	NHL	TRAIL	med	6	-0.0859453	0.233543	0.712868	0.977563
cancer	NHL	VEGF	med	44	0.0479002	0.160303	0.765085	0.977563
cancer	skin	EOTAXIN	med	11	0.0082466	0.00670104	0.218455	0.870253
cancer	skin	FGF_BASIC	med	46	-0.0019683	0.00173839	0.257526	0.871044
cancer	skin	GROA_CXCL1	med	55	0.00181238	0.00147131	0.21802	0.870253
cancer	skin	HGF	med	12	-0.00443146	0.00553135	0.423043	0.977563
cancer	skin	IL_16	med	55	-0.000890999	0.00156008	0.567917	0.977563
cancer	skin	IL_18	med	5	0.000632914	0.0100027	0.949548	0.987579
cancer	skin	IL_1RA	med	30	0.00457124	0.00258654	0.0771748	0.63447
cancer	skin	IL_2RA	med	11	0.00161033	0.00691058	0.815743	0.977563
cancer	skin	IL_8	med	3	-0.0262532	0.0141717	0.0639519	0.63447
cancer	skin	IL_9	med	7	-0.00654234	0.00905421	0.469942	0.977563
cancer	skin	IP_10	med	8	-0.00690249	0.00655398	0.29226	0.929947
cancer	skin	M_CSF	med	4	0.00631299	0.0105025	0.547779	0.977563
cancer	skin	MCP_3	med	47	-0.000130499	0.00146818	0.929173	0.987579
cancer	skin	MIF	med	6	-0.000135456	0.00870121	0.987579	0.987579
cancer	skin	MIG	med	8	0.00384141	0.00796315	0.629524	0.977563
cancer	skin	MIP_1A	med	32	-0.0027192	0.00281647	0.334312	0.977563
cancer	skin	MIP_1B	med	19	-0.000893811	0.0032328	0.782178	0.977563
cancer	skin	RANTES	med	12	-0.000423322	0.00402037	0.916142	0.987579
cancer	skin	SCGF_B	med	24	-0.0032734	0.00184445	0.0759434	0.63447
cancer	skin	SDF_1A	med	17	-0.00249126	0.00588294	0.671951	0.977563
cancer	skin	TNF_B	med	4	-0.00123995	0.0136959	0.927863	0.987579
cancer	skin	TRAIL	med	5	-0.0035089	0.006793	0.605473	0.977563
cancer	skin	VEGF	med	62	8.99595e-05	0.00189053	0.962048	0.987579
CVD	DM2_suzuki	EOTAXIN	med	10	0.00110626	0.0475498	0.981439	0.986276
CVD	DM2_suzuki	FGF_BASIC	med	48	0.0388329	0.0113855	0.000647892	0.0304509	Full
CVD	DM2_suzuki	GROA_CXCL1	med	55	-0.00878742	0.00943365	0.351597	0.72415
CVD	DM2_suzuki	HGF	med	12	-0.0280482	0.0411372	0.495352	0.819415
CVD	DM2_suzuki	IL_16	med	57	0.0112914	0.0114435	0.323787	0.72415
CVD	DM2_suzuki	IL_18	med	8	0.0874125	0.0485775	0.0719484	0.483082
CVD	DM2_suzuki	IL_1RA	med	33	0.0297322	0.0171911	0.0837182	0.517206
CVD	DM2_suzuki	IL_2RA	med	14	-0.0683764	0.0421239	0.104542	0.517206
CVD	DM2_suzuki	IL_8	med	3	0.0490681	0.087442	0.574695	0.823867
CVD	DM2_suzuki	IL_9	med	8	0.0792642	0.0561751	0.158238	0.567143
CVD	DM2_suzuki	IP_10	med	8	0.0574119	0.0476415	0.228172	0.72415
CVD	DM2_suzuki	M_CSF	med	4	0.0666166	0.0776429	0.3909	0.731805
CVD	DM2_suzuki	MCP_3	med	51	-0.0211207	0.00961449	0.0280375	0.259845	Sufficient
CVD	DM2_suzuki	MIF	med	4	0.0989835	0.0880361	0.260864	0.72415
CVD	DM2_suzuki	MIG	med	8	0.0167692	0.0680322	0.805303	0.934631
CVD	DM2_suzuki	MIP_1A	med	31	0.0115613	0.0262139	0.659187	0.835561
CVD	DM2_suzuki	MIP_1B	med	20	0.0316156	0.0220777	0.152139	0.567143
CVD	DM2_suzuki	RANTES	med	11	0.0228131	0.0335779	0.496879	0.819415
CVD	DM2_suzuki	SCGF_B	med	26	0.0257224	0.0292581	0.379317	0.72767
CVD	DM2_suzuki	SDF_1A	med	17	0.0621425	0.0419614	0.138621	0.567143
CVD	DM2_suzuki	TNF_B	med	4	0.0433262	0.0879508	0.622282	0.823867
CVD	DM2_suzuki	TRAIL	med	6	0.053409	0.0341807	0.118159	0.528902
CVD	DM2_suzuki	VEGF	med	66	0.0205455	0.0126112	0.103283	0.517206
CVD	MI	EOTAXIN	med	11	0.108832	0.100279	0.277792	0.72415
CVD	MI	FGF_BASIC	med	42	0.0372517	0.0266965	0.162903	0.567143
CVD	MI	GROA_CXCL1	med	46	-0.0515776	0.0238262	0.0304074	0.259845	Sufficient
CVD	MI	HGF	med	12	-0.0784064	0.0877637	0.371653	0.72767
CVD	MI	IL_16	med	47	-0.0273329	0.0295294	0.354645	0.72415
CVD	MI	IL_18	med	8	-0.0219733	0.116692	0.85064	0.951906
CVD	MI	IL_1RA	med	33	0.138307	0.0392033	0.000418807	0.0304509	Full
CVD	MI	IL_2RA	med	14	-0.0427888	0.0927916	0.644707	0.83017
CVD	MI	IL_8	med	3	0.13511	0.159533	0.397043	0.731805
CVD	MI	IL_9	med	7	0.00989047	0.129511	0.939126	0.980865
CVD	MI	IP_10	med	8	0.0249508	0.0899	0.781366	0.934631
CVD	MI	M_CSF	med	4	0.345097	0.165835	0.0374368	0.293255	Sufficient
CVD	MI	MCP_1_MCAF	med	3	-0.120326	0.234911	0.608498	0.823867
CVD	MI	MCP_3	med	50	-0.0159016	0.0240708	0.508859	0.823867
CVD	MI	MIF	med	6	0.169467	0.165226	0.305049	0.72415
CVD	MI	MIG	med	8	0.0685489	0.136051	0.614368	0.823867
CVD	MI	MIP_1A	med	26	-0.000945523	0.0449521	0.983219	0.986276
CVD	MI	MIP_1B	med	15	-0.0295668	0.061993	0.633406	0.826947
CVD	MI	RANTES	med	10	0.0103927	0.0671957	0.877087	0.958676
CVD	MI	SCGF_B	med	24	-0.0350253	0.0357289	0.326934	0.72415
CVD	MI	SDF_1A	med	17	0.219467	0.0984436	0.0257893	0.259845	Sufficient
CVD	MI	TNF_B	med	4	0.0924996	0.178946	0.605216	0.823867
CVD	MI	TRAIL	med	6	0.221663	0.0746398	0.00298015	0.0700336	Sufficient
CVD	MI	VEGF	med	54	-0.0171311	0.0304838	0.574135	0.823867
CVD	PAVK	EOTAXIN	med	11	-0.200864	0.122937	0.102284	0.517206
CVD	PAVK	FGF_BASIC	med	47	-0.0697296	0.0317725	0.0281883	0.259845	Sufficient
CVD	PAVK	GROA_CXCL1	med	53	0.0103878	0.0241172	0.666671	0.835561
CVD	PAVK	HGF	med	11	0.0343586	0.111582	0.75814	0.925522
CVD	PAVK	IL_16	med	52	0.0308915	0.0326606	0.344234	0.72415
CVD	PAVK	IL_18	med	7	0.0756985	0.138587	0.584916	0.823867
CVD	PAVK	IL_1RA	med	31	0.120715	0.0510345	0.0180123	0.24188	Sufficient
CVD	PAVK	IL_2RA	med	13	-0.00913381	0.0972794	0.925195	0.980865
CVD	PAVK	IL_8	med	3	-0.133073	0.215394	0.536698	0.823867
CVD	PAVK	IL_9	med	5	0.386469	0.203527	0.0575831	0.41637
CVD	PAVK	IP_10	med	8	0.109559	0.11342	0.334064	0.72415
CVD	PAVK	M_CSF	med	3	0.160785	0.21325	0.450865	0.784839
CVD	PAVK	MCP_1_MCAF	med	3	-0.0493164	0.253222	0.845584	0.951906
CVD	PAVK	MCP_3	med	47	0.000543774	0.0293878	0.985237	0.986276
CVD	PAVK	MIF	med	4	0.00342448	0.199086	0.986276	0.986276
CVD	PAVK	MIG	med	6	0.135249	0.14585	0.353761	0.72415
CVD	PAVK	MIP_1A	med	26	0.0312412	0.0545438	0.566799	0.823867
CVD	PAVK	MIP_1B	med	18	-0.066173	0.0602854	0.272352	0.72415
CVD	PAVK	RANTES	med	11	-0.0148003	0.0745895	0.842713	0.951906
CVD	PAVK	SCGF_B	med	23	0.0664769	0.108922	0.541652	0.823867
CVD	PAVK	SDF_1A	med	16	0.17618	0.107508	0.101262	0.517206
CVD	PAVK	TNF_B	med	3	-0.358579	0.249877	0.151281	0.567143
CVD	PAVK	TRAIL	med	6	0.0927328	0.0839558	0.269358	0.72415
CVD	PAVK	VEGF	med	62	-0.0321418	0.0352657	0.362075	0.72415
CVD	stroke	EOTAXIN	med	11	0.16517	0.323209	0.609328	0.823867
CVD	stroke	FGF_BASIC	med	45	0.00629464	0.0781356	0.935791	0.980865
CVD	stroke	GROA_CXCL1	med	54	0.0563911	0.0709097	0.426467	0.756375
CVD	stroke	HGF	med	12	0.0742664	0.301407	0.805373	0.934631
CVD	stroke	IL_16	med	51	0.274838	0.110866	0.0131744	0.206399	Sufficient
CVD	stroke	IL_18	med	8	-0.329455	0.414125	0.426297	0.756375
CVD	stroke	IL_1RA	med	33	-0.0200287	0.11454	0.861188	0.952372
CVD	stroke	IL_2RA	med	14	-0.15594	0.269901	0.563421	0.823867
CVD	stroke	IL_8	med	3	-0.591987	0.631484	0.348525	0.72415
CVD	stroke	IL_9	med	7	-0.381843	0.418849	0.361954	0.72415
CVD	stroke	IP_10	med	7	-0.23895	0.331258	0.470699	0.804468
CVD	stroke	M_CSF	med	4	0.478906	0.521463	0.358415	0.72415
CVD	stroke	MCP_1_MCAF	med	3	-1.26442	0.897908	0.159076	0.567143
CVD	stroke	MCP_3	med	50	0.118359	0.0755499	0.1172	0.528902
CVD	stroke	MIF	med	6	-1.5619	0.553786	0.00479643	0.0901728	Sufficient
CVD	stroke	MIG	med	8	0.032892	0.33724	0.922303	0.980865
CVD	stroke	MIP_1A	med	28	0.0585282	0.15227	0.700703	0.866659
CVD	stroke	MIP_1B	med	16	-0.176528	0.188331	0.348592	0.72415
CVD	stroke	RANTES	med	12	-0.637657	0.207907	0.002162	0.0677426	Sufficient
CVD	stroke	SCGF_B	med	27	0.104336	0.105262	0.321586	0.72415
CVD	stroke	SDF_1A	med	17	0.398907	0.31689	0.208095	0.698605
CVD	stroke	TRAIL	med	6	-0.0544091	0.214006	0.799309	0.934631
CVD	stroke	VEGF	med	62	0.0570588	0.090641	0.52902	0.823867

## Sheet: MR_total_egg
Supplementary Data S12: asscoations between cardiometabolic, allergic and autoimmune disease and cancer with circulating cytokine concentrations from MR eggger analysis
group	outcome	exposure	method	nsnp	b	se	pval	Pval_FDR	Sign
autoimmune	asthma	EOTAXIN	egg	10	-0.145989	0.148309	0.353768	0.871508
autoimmune	asthma	FGF_BASIC	egg	41	0.00941872	0.0505624	0.853192	0.966832
autoimmune	asthma	G_CSF UKBB		6	0.327536	0.487496	0.538474	0.538474
autoimmune	asthma	GROA_CXCL1	egg	45	-0.021799	0.0193474	0.266113	0.871508
autoimmune	asthma	HGF	egg	9	-0.121768	0.101022	0.267228	0.871508
autoimmune	asthma	IL_16	egg	44	0.0017374	0.0172528	0.920266	0.978173
autoimmune	asthma	IL_18	egg	8	-0.0709408	0.187604	0.718342	0.943599
autoimmune	asthma	IL_1RA	egg	29	-0.00729233	0.0372526	0.846269	0.966832
autoimmune	asthma	IL_2RA	egg	12	-0.120033	0.141213	0.415206	0.877784
autoimmune	asthma	IL_8	egg	3	0.0513339	0.451269	0.927892	0.978173
autoimmune	asthma	IL_9	egg	8	0.182097	0.157094	0.290434	0.871508
autoimmune	asthma	IP_10	egg	4	0.458498	0.326233	0.295099	0.871508
autoimmune	asthma	M_CSF	egg	4	0.480514	0.27817	0.226235	0.871508
autoimmune	asthma	MCP_1_MCAF	egg	3	0.618585	0.467041	0.411704	0.877784
autoimmune	asthma	MCP_3	egg	39	0.00811425	0.0130444	0.537726	0.943599
autoimmune	asthma	MIF	egg	6	0.0373823	0.866019	0.967638	0.988098
autoimmune	asthma	MIG	egg	8	0.380371	0.244087	0.170164	0.871508
autoimmune	asthma	MIP_1A	egg	27	-0.0187005	0.0460379	0.688054	0.943599
autoimmune	asthma	MIP_1B	egg	15	0.0429809	0.0565768	0.460994	0.877784
autoimmune	asthma	RANTES	egg	11	0.126182	0.0752126	0.127724	0.871508
autoimmune	asthma	SCGF_B	egg	22	-0.0120632	0.019612	0.545431	0.943599
autoimmune	asthma	SDF_1A	egg	15	0.0327458	0.176145	0.855391	0.966832
autoimmune	asthma	TNF_B	egg	4	-0.16218	1.53939	0.92571	0.978173
autoimmune	asthma	TRAIL	egg	5	0.22438	0.160406	0.256322	0.871508
autoimmune	asthma	VEGF	egg	52	0.027981	0.0241007	0.251154	0.871508
autoimmune	CD	EOTAXIN	egg	11	-0.6325	1.16811	0.601325	0.943599
autoimmune	CD	FGF_BASIC	egg	48	-0.119037	0.144559	0.414502	0.877784
autoimmune	CD	G_CSF UKBB		5	-2.00599	3.23468	0.579077	0.579077
autoimmune	CD	GROA_CXCL1	egg	57	-0.177709	0.0657958	0.0091735	0.440482	Sufficient
autoimmune	CD	HGF	egg	12	0.163258	0.391805	0.685715	0.943599
autoimmune	CD	IL_16	egg	58	0.0963175	0.0784499	0.224673	0.871508
autoimmune	CD	IL_18	egg	8	-0.537211	0.676351	0.45729	0.877784
autoimmune	CD	IL_1RA	egg	33	-0.0496565	0.137145	0.719754	0.943599
autoimmune	CD	IL_2RA	egg	14	0.550123	0.40456	0.198893	0.871508
autoimmune	CD	IL_8	egg	3	0.222358	0.791914	0.825733	0.966832
autoimmune	CD	IL_9	egg	8	-1.09124	1.05298	0.339994	0.871508
autoimmune	CD	IP_10	egg	8	-0.261917	0.469855	0.597391	0.943599
autoimmune	CD	M_CSF	egg	4	0.210913	1.26994	0.883365	0.966832
autoimmune	CD	MCP_1_MCAF	egg	3	2.7601	5.35046	0.696805	0.943599
autoimmune	CD	MCP_3	egg	51	-0.145777	0.0982173	0.144154	0.871508
autoimmune	CD	MIF	egg	6	-0.321539	3.99894	0.939777	0.982172
autoimmune	CD	MIG	egg	8	-0.0361981	1.1643	0.976206	0.988098
autoimmune	CD	MIG UKBB		17	0.354935	0.431289	0.42342	0.42342
autoimmune	CD	MIP_1A	egg	33	0.0465866	0.180517	0.798056	0.964607
autoimmune	CD	MIP_1B	egg	20	-0.479426	0.187854	0.0200109	0.69538	Sufficient
autoimmune	CD	RANTES	egg	12	0.0589173	0.338392	0.865253	0.966832
autoimmune	CD	SCGF_B	egg	27	-0.0883321	0.0919117	0.345729	0.871508
autoimmune	CD	SDF_1A	egg	17	0.817813	0.579885	0.17885	0.871508
autoimmune	CD	TRAIL	egg	6	-0.153173	0.363779	0.69535	0.943599
autoimmune	CD	VEGF	egg	64	0.182828	0.097472	0.0654071	0.861506
autoimmune	MS	EOTAXIN	egg	10	0.63698	0.691094	0.38364	0.877784
autoimmune	MS	FGF_BASIC	egg	34	-0.0309133	0.101713	0.763152	0.951326
autoimmune	MS	GROA_CXCL1	egg	33	-0.0465931	0.0538884	0.393888	0.877784
autoimmune	MS	HGF	egg	11	-0.48732	0.340503	0.186173	0.871508
autoimmune	MS	IL_16	egg	44	0.021641	0.0658295	0.743983	0.949571
autoimmune	MS	IL_18	egg	6	1.2339	0.940467	0.259745	0.871508
autoimmune	MS	IL_1RA	egg	30	-0.415351	0.104857	0.000466346	0.0648221	Sufficient
autoimmune	MS	IL_2RA	egg	13	2.9786	1.64736	0.0979801	0.861506
autoimmune	MS	IL_8	egg	3	1.2776	1.07959	0.446648	0.877784
autoimmune	MS	IL_9	egg	6	0.173669	1.09742	0.881926	0.966832
autoimmune	MS	IP_10	egg	7	0.406888	0.461416	0.418241	0.877784
autoimmune	MS	M_CSF	egg	4	0.931724	1.58004	0.615147	0.943599
autoimmune	MS	MCP_3	egg	50	-0.19917	0.0737209	0.0095068	0.440482	Sufficient
autoimmune	MS	MIF	egg	5	-1.55915	4.98446	0.774915	0.953214
autoimmune	MS	MIG	egg	7	2.73061	1.83459	0.196811	0.871508
autoimmune	MS	MIP_1A	egg	25	0.0506856	0.141826	0.724068	0.943599
autoimmune	MS	MIP_1B	egg	16	0.253386	0.219487	0.267644	0.871508
autoimmune	MS	RANTES	egg	10	-0.501854	0.276894	0.107489	0.861506
autoimmune	MS	SCGF_B	egg	23	0.0369289	0.0635171	0.567159	0.943599
autoimmune	MS	SDF_1A	egg	17	-0.531571	0.556958	0.355002	0.871508
autoimmune	MS	TNF_B	egg	4	-5.55301	2.44939	0.151544	0.871508
autoimmune	MS	TNF_B UKBB		49	-0.0790864	0.280573	0.779277	0.779277
autoimmune	MS	TRAIL	egg	6	0.295371	0.257408	0.315147	0.871508
autoimmune	MS	VEGF	egg	59	-0.0333827	0.0733853	0.650911	0.943599
autoimmune	psoriasis	EOTAXIN	egg	11	0.362335	0.613079	0.569058	0.943599
autoimmune	psoriasis	FGF_BASIC	egg	48	0.150559	0.119216	0.212989	0.871508
autoimmune	psoriasis	GROA_CXCL1	egg	57	-0.0755298	0.0545999	0.172153	0.871508
autoimmune	psoriasis	HGF	egg	12	0.0067506	0.293092	0.982078	0.988098
autoimmune	psoriasis	IL_16	egg	57	0.0630998	0.0540214	0.247825	0.871508
autoimmune	psoriasis	IL_18	egg	8	0.63925	0.641349	0.357381	0.871508
autoimmune	psoriasis	IL_1RA	egg	33	-0.026857	0.162809	0.870047	0.966832
autoimmune	psoriasis	IL_2RA	egg	13	-0.588596	0.555032	0.31166	0.871508
autoimmune	psoriasis	IL_8	egg	3	1.43877	1.40091	0.491513	0.921373
autoimmune	psoriasis	IL_9	egg	7	-0.26098	1.06787	0.816638	0.966832
autoimmune	psoriasis	IP_10	egg	8	-0.0527036	0.566556	0.928912	0.978173
autoimmune	psoriasis	M_CSF	egg	4	1.34004	1.18033	0.373983	0.877784
autoimmune	psoriasis	MCP_1_MCAF	egg	3	-2.35345	1.98449	0.445983	0.877784
autoimmune	psoriasis	MCP_3	egg	49	0.02494	0.055723	0.656519	0.943599
autoimmune	psoriasis	MIF	egg	4	4.40472	3.98855	0.384533	0.877784
autoimmune	psoriasis	MIG	egg	8	2.58456	1.12709	0.0616788	0.861506
autoimmune	psoriasis	MIP_1A	egg	28	-0.0459921	0.150364	0.762138	0.951326
autoimmune	psoriasis	MIP_1B	egg	16	0.16713	0.194872	0.405535	0.877784
autoimmune	psoriasis	RANTES	egg	12	0.0469671	0.27544	0.868005	0.966832
autoimmune	psoriasis	SCGF_B	egg	27	-0.119609	0.0725136	0.111562	0.861506
autoimmune	psoriasis	SDF_1A	egg	17	0.899466	0.511816	0.0992341	0.861506
autoimmune	psoriasis	TNF_B	egg	4	9.49525	12.9072	0.538518	0.943599
autoimmune	psoriasis	TRAIL	egg	6	-0.161884	0.392081	0.700864	0.943599
autoimmune	psoriasis	VEGF	egg	63	-0.126335	0.0687229	0.0708847	0.861506
autoimmune	RA	EOTAXIN	egg	9	-0.291995	0.526225	0.596249	0.943599
autoimmune	RA	FGF_BASIC	egg	35	-0.0047619	0.123802	0.96955	0.988098
autoimmune	RA	GROA_CXCL1	egg	22	-0.168179	0.134899	0.226911	0.871508
autoimmune	RA	HGF	egg	10	0.0123447	0.363182	0.973718	0.988098
autoimmune	RA	IL_16	egg	28	0.0286083	0.0953496	0.766536	0.951326
autoimmune	RA	IL_18	egg	4	-0.686719	1.70685	0.726367	0.943599
autoimmune	RA	IL_1RA	egg	28	-0.32545	0.154448	0.0449013	0.861506	Sufficient
autoimmune	RA	IL_2RA	egg	13	1.2709	0.71123	0.101507	0.861506
autoimmune	RA	IL_8	egg	3	0.124141	1.02373	0.923176	0.978173
autoimmune	RA	IL_9	egg	5	-0.598609	1.42009	0.701751	0.943599
autoimmune	RA	IP_10	egg	4	-1.33319	2.5584	0.65425	0.943599
autoimmune	RA	M_CSF	egg	4	2.34641	1.82821	0.327959	0.871508
autoimmune	RA	MCP_3	egg	37	0.0125807	0.0674471	0.853109	0.966832
autoimmune	RA	MIG	egg	7	-0.566576	1.40624	0.703671	0.943599
autoimmune	RA	MIP_1A	egg	14	0.333897	0.18175	0.0910705	0.861506
autoimmune	RA	MIP_1B	egg	9	0.28443	0.250788	0.294076	0.871508
autoimmune	RA	RANTES	egg	8	-0.172871	0.303836	0.590028	0.943599
autoimmune	RA	SCGF_B	egg	18	0.0917956	0.0966023	0.356124	0.871508
autoimmune	RA	SDF_1A	egg	14	-0.377236	0.471244	0.438977	0.877784
autoimmune	RA	TNF_B	egg	4	-2.65192	8.91032	0.794059	0.964607
autoimmune	RA	TRAIL	egg	5	-0.475712	0.368653	0.287369	0.871508
autoimmune	RA	VEGF	egg	39	-0.0351386	0.0689368	0.613273	0.943599
autoimmune	UC	EOTAXIN	egg	11	-1.38824	0.600593	0.0461265	0.861506	Sufficient
autoimmune	UC	FGF_BASIC	egg	48	-0.111091	0.138774	0.427526	0.877784
autoimmune	UC	GROA_CXCL1	egg	57	-0.0483433	0.0729681	0.510401	0.921373
autoimmune	UC	HGF	egg	12	-0.116953	0.349229	0.744628	0.949571
autoimmune	UC	IL_16	egg	58	-0.0154476	0.0748185	0.837174	0.966832
autoimmune	UC	IL_18	egg	8	-0.499237	0.619886	0.451334	0.877784
autoimmune	UC	IL_1RA	egg	33	0.0849595	0.126337	0.506258	0.921373
autoimmune	UC	IL_2RA	egg	14	0.890568	0.534224	0.121374	0.871508
autoimmune	UC	IL_8	egg	3	1.29545	0.789416	0.348411	0.871508
autoimmune	UC	IL_9	egg	8	0.578535	0.819244	0.506557	0.921373
autoimmune	UC	IP_10	egg	8	0.239329	0.487287	0.64077	0.943599
autoimmune	UC	M_CSF	egg	4	2.02606	1.19354	0.231691	0.871508
autoimmune	UC	MCP_1_MCAF	egg	3	0.0375495	2.00827	0.988098	0.988098
autoimmune	UC	MCP_3	egg	51	0.106319	0.0630144	0.0979187	0.861506
autoimmune	UC	MIF	egg	6	3.46677	6.05487	0.597588	0.943599
autoimmune	UC	MIG	egg	8	1.03106	1.68522	0.563104	0.943599
autoimmune	UC	MIP_1A	egg	33	-0.352568	0.168149	0.0442687	0.861506	Sufficient
autoimmune	UC	MIP_1B	egg	20	0.193707	0.177512	0.289564	0.871508
autoimmune	UC	RANTES	egg	12	0.151186	0.342524	0.668323	0.943599
autoimmune	UC	SCGF_B	egg	27	0.154142	0.0860849	0.0854786	0.861506
autoimmune	UC	SDF_1A	egg	17	-0.748411	0.672494	0.283274	0.871508
autoimmune	UC	TRAIL	egg	6	0.135733	0.338652	0.709051	0.943599
autoimmune	UC	VEGF	egg	66	0.0838761	0.0821605	0.311154	0.871508
cancer	breast	EOTAXIN	egg	11	0.22599	0.553112	0.6924	0.992523
cancer	breast	FGF_BASIC	egg	48	0.112386	0.0918349	0.227266	0.992523
cancer	breast	GROA_CXCL1	egg	57	0.00599615	0.0509946	0.906826	0.992523
cancer	breast	HGF	egg	12	-0.0669315	0.301526	0.8288	0.992523
cancer	breast	IL_16	egg	56	-0.0132228	0.0679082	0.846346	0.992523
cancer	breast	IL_18	egg	8	0.809071	0.67028	0.27283	0.992523
cancer	breast	IL_1RA	egg	33	-0.0155084	0.104903	0.88343	0.992523
cancer	breast	IL_2RA	egg	14	0.308219	0.430931	0.488144	0.992523
cancer	breast	IL_8	egg	3	-0.756255	0.701206	0.475966	0.992523
cancer	breast	IL_9	egg	8	1.27243	0.834428	0.178123	0.992523
cancer	breast	IP_10	egg	8	-0.40355	0.706005	0.588352	0.992523
cancer	breast	M_CSF	egg	4	1.02702	1.21532	0.487051	0.992523
cancer	breast	MCP_1_MCAF	egg	3	-2.05717	1.6693	0.433974	0.992523
cancer	breast	MCP_3	egg	51	-0.0220838	0.0532039	0.679896	0.992523
cancer	breast	MIF	egg	6	1.31938	3.09842	0.692149	0.992523
cancer	breast	MIG	egg	8	0.6192	1.41131	0.676206	0.992523
cancer	breast	MIP_1A	egg	33	-0.307688	0.146967	0.0445701	0.992523	Sufficient
cancer	breast	MIP_1B	egg	20	0.0344126	0.155682	0.827546	0.992523
cancer	breast	RANTES	egg	12	-0.0650077	0.256356	0.804954	0.992523
cancer	breast	SCGF_B	egg	27	0.0355332	0.0895026	0.694731	0.992523
cancer	breast	SDF_1A	egg	17	0.158453	0.456909	0.733565	0.992523
cancer	breast	TNF_B	egg	4	-2.11122	1.31547	0.249724	0.992523
cancer	breast	TRAIL	egg	6	-0.49197	0.434077	0.320384	0.992523
cancer	breast	VEGF	egg	65	0.0256892	0.0631271	0.685428	0.992523
cancer	colorectal	EOTAXIN	egg	11	-0.00735481	0.0073401	0.342519	0.992523
cancer	colorectal	FGF_BASIC	egg	46	5.90701e-05	0.00178247	0.973713	0.992523
cancer	colorectal	GROA_CXCL1	egg	55	0.000598318	0.000749182	0.428071	0.992523
cancer	colorectal	HGF	egg	12	-2.52394e-05	0.0042933	0.995425	0.995425
cancer	colorectal	IL_16	egg	55	2.37939e-05	0.000763685	0.975262	0.992523
cancer	colorectal	IL_18	egg	5	-0.0139853	0.0207408	0.548437	0.992523
cancer	colorectal	IL_1RA	egg	30	-0.000355896	0.00170094	0.83578	0.992523
cancer	colorectal	IL_2RA	egg	11	0.00427905	0.00768464	0.591218	0.992523
cancer	colorectal	IL_8	egg	3	0.0121513	0.011218	0.474587	0.992523
cancer	colorectal	IL_9	egg	7	-0.00351106	0.00804744	0.680818	0.992523
cancer	colorectal	IP_10	egg	8	0.00495642	0.00827991	0.571326	0.992523
cancer	colorectal	M_CSF	egg	4	-0.0169126	0.0173663	0.432837	0.992523
cancer	colorectal	MCP_3	egg	47	0.000887431	0.000755945	0.246596	0.992523
cancer	colorectal	MIF	egg	6	-0.051388	0.0509215	0.369985	0.992523
cancer	colorectal	MIG	egg	8	0.0254901	0.0131537	0.10074	0.992523
cancer	colorectal	MIP_1A	egg	32	-0.000922773	0.00202355	0.651662	0.992523
cancer	colorectal	MIP_1B	egg	19	0.00143085	0.00210694	0.506209	0.992523
cancer	colorectal	RANTES	egg	12	-0.000588918	0.00370978	0.877028	0.992523
cancer	colorectal	SCGF_B	egg	24	0.000125031	0.00109459	0.910094	0.992523
cancer	colorectal	SDF_1A	egg	17	-0.0110946	0.00834691	0.20365	0.992523
cancer	colorectal	TNF_B	egg	4	0.0212219	0.0227689	0.449703	0.992523
cancer	colorectal	TRAIL	egg	5	0.00114605	0.00679192	0.876738	0.992523
cancer	colorectal	VEGF	egg	62	0.000133724	0.00106983	0.900945	0.992523
cancer	lung	EOTAXIN	egg	9	-0.10925	0.49367	0.831175	0.992523
cancer	lung	FGF_BASIC	egg	38	0.010661	0.0605759	0.861285	0.992523
cancer	lung	GROA_CXCL1	egg	40	0.0378671	0.0379659	0.324881	0.992523
cancer	lung	HGF	egg	12	-0.0779232	0.182006	0.677628	0.992523
cancer	lung	IL_16	egg	51	0.00417193	0.0422407	0.921727	0.992523
cancer	lung	IL_18	egg	8	0.142584	0.407344	0.738272	0.992523
cancer	lung	IL_1RA	egg	30	-0.150477	0.0712516	0.0437454	0.992523	Sufficient
cancer	lung	IL_2RA	egg	12	-0.411924	0.336576	0.249056	0.992523
cancer	lung	IL_8	egg	3	-0.143321	0.43438	0.797111	0.992523
cancer	lung	IL_9	egg	7	-0.0870058	0.396332	0.83492	0.992523
cancer	lung	IP_10	egg	7	0.190011	0.604494	0.765963	0.992523
cancer	lung	M_CSF	egg	3	-1.14803	0.690201	0.344606	0.992523
cancer	lung	MCP_1_MCAF	egg	3	-0.473145	2.24473	0.867749	0.992523
cancer	lung	MCP_3	egg	49	-0.0469826	0.0365776	0.205275	0.992523
cancer	lung	MIF	egg	5	-1.85559	2.3197	0.482234	0.992523
cancer	lung	MIG	egg	8	0.945371	0.596608	0.164154	0.992523
cancer	lung	MIP_1A	egg	26	-0.058454	0.143414	0.687187	0.992523
cancer	lung	MIP_1B	egg	16	-0.0878671	0.118072	0.469074	0.992523
cancer	lung	RANTES	egg	12	-0.16327	0.17242	0.365992	0.992523
cancer	lung	SCGF_B	egg	24	0.0470486	0.0531656	0.385757	0.992523
cancer	lung	SDF_1A	egg	16	0.101133	0.316432	0.753987	0.992523
cancer	lung	TRAIL	egg	6	-0.25308	0.236072	0.344073	0.992523
cancer	lung	VEGF	egg	59	-0.0710783	0.0512028	0.170486	0.992523
cancer	NHL	EOTAXIN	egg	9	-1.00867	0.780801	0.237426	0.992523
cancer	NHL	FGF_BASIC	egg	44	0.107514	0.131545	0.418358	0.992523
cancer	NHL	GROA_CXCL1	egg	43	-0.0353001	0.0726086	0.629435	0.992523
cancer	NHL	HGF	egg	12	-0.128428	0.397448	0.753252	0.992523
cancer	NHL	IL_16	egg	46	-0.147301	0.100909	0.151464	0.992523
cancer	NHL	IL_18	egg	6	-0.189711	0.918314	0.846423	0.992523
cancer	NHL	IL_1RA	egg	28	0.252174	0.178909	0.170534	0.992523
cancer	NHL	IL_2RA	egg	10	-0.0357188	0.787746	0.964945	0.992523
cancer	NHL	IL_9	egg	7	-0.412424	1.40533	0.780952	0.992523
cancer	NHL	IP_10	egg	7	-1.11974	1.36514	0.449401	0.992523
cancer	NHL	M_CSF	egg	3	-1.61026	2.74134	0.661889	0.992523
cancer	NHL	MCP_1_MCAF	egg	3	-2.43359	2.67004	0.529473	0.992523
cancer	NHL	MCP_3	egg	43	0.0108049	0.0801853	0.893469	0.992523
cancer	NHL	MIF	egg	3	-1.7596	10.7791	0.896985	0.992523
cancer	NHL	MIG	egg	7	2.48328	2.14594	0.299467	0.992523
cancer	NHL	MIP_1A	egg	23	-0.0956121	0.278745	0.735002	0.992523
cancer	NHL	MIP_1B	egg	12	-0.0222706	0.279601	0.938086	0.992523
cancer	NHL	RANTES	egg	11	-0.433626	0.434716	0.344588	0.992523
cancer	NHL	SCGF_B	egg	18	0.090628	0.112641	0.43286	0.992523
cancer	NHL	SDF_1A	egg	16	-1.01772	0.73972	0.19049	0.992523
cancer	NHL	TRAIL	egg	6	-0.252226	0.446622	0.602417	0.992523
cancer	NHL	VEGF	egg	44	0.105233	0.140636	0.458472	0.992523
cancer	skin	EOTAXIN	egg	11	0.0161406	0.0169673	0.36631	0.992523
cancer	skin	FGF_BASIC	egg	46	9.42586e-05	0.00266526	0.971948	0.992523
cancer	skin	GROA_CXCL1	egg	55	0.00102232	0.00160251	0.526253	0.992523
cancer	skin	HGF	egg	12	-0.00424716	0.00751446	0.584396	0.992523
cancer	skin	IL_16	egg	55	-0.000113302	0.00140595	0.936073	0.992523
cancer	skin	IL_18	egg	5	0.0299642	0.0578274	0.640134	0.992523
cancer	skin	IL_1RA	egg	30	-0.000101976	0.00323949	0.975111	0.992523
cancer	skin	IL_2RA	egg	11	-0.0170404	0.0230368	0.478329	0.992523
cancer	skin	IL_8	egg	3	-0.0254984	0.0366574	0.61309	0.992523
cancer	skin	IL_9	egg	7	0.0152854	0.0174622	0.42144	0.992523
cancer	skin	IP_10	egg	8	-0.00744421	0.0131355	0.591453	0.992523
cancer	skin	M_CSF	egg	4	-0.0321414	0.0302187	0.398928	0.992523
cancer	skin	MCP_3	egg	47	-0.000974346	0.0014473	0.504253	0.992523
cancer	skin	MIF	egg	6	0.0507283	0.0844243	0.580313	0.992523
cancer	skin	MIG	egg	8	-0.00259699	0.0250434	0.920787	0.992523
cancer	skin	MIP_1A	egg	32	-0.00209071	0.00368242	0.574427	0.992523
cancer	skin	MIP_1B	egg	19	0.000593961	0.00401379	0.8841	0.992523
cancer	skin	RANTES	egg	12	-0.00351398	0.0070689	0.629863	0.992523
cancer	skin	SCGF_B	egg	24	-0.00302024	0.00190284	0.12673	0.992523
cancer	skin	SDF_1A	egg	17	-0.00660785	0.0160234	0.685889	0.992523
cancer	skin	TNF_B	egg	4	-0.104354	0.0556413	0.201558	0.992523
cancer	skin	TRAIL	egg	5	0.00014339	0.00962678	0.989051	0.995425
cancer	skin	VEGF	egg	62	0.00172253	0.00224846	0.446624	0.992523
CVD	DM2_suzuki	EOTAXIN	egg	10	0.0774299	0.0994464	0.458618	0.962928
CVD	DM2_suzuki	FGF_BASIC	egg	48	0.0369462	0.0183803	0.0503063	0.842396
CVD	DM2_suzuki	GROA_CXCL1	egg	55	-0.00294932	0.0100229	0.769709	0.962928
CVD	DM2_suzuki	HGF	egg	12	-0.107843	0.0601223	0.103098	0.962928
CVD	DM2_suzuki	IL_16	egg	57	0.00331285	0.0115665	0.775635	0.962928
CVD	DM2_suzuki	IL_18	egg	8	0.0910344	0.111941	0.447145	0.962928
CVD	DM2_suzuki	IL_1RA	egg	33	0.0158175	0.0218266	0.474076	0.962928
CVD	DM2_suzuki	IL_2RA	egg	14	-0.0544595	0.0883244	0.549028	0.962928
CVD	DM2_suzuki	IL_8	egg	3	0.0620881	0.144242	0.741232	0.962928
CVD	DM2_suzuki	IL_9	egg	8	0.115401	0.160638	0.499522	0.962928
CVD	DM2_suzuki	IP_10	egg	8	0.0077536	0.127077	0.953329	0.972701
CVD	DM2_suzuki	M_CSF	egg	4	-0.373907	0.348449	0.395539	0.962928
CVD	DM2_suzuki	MCP_3	egg	51	-0.0181395	0.00934191	0.0579308	0.842396
CVD	DM2_suzuki	MIF	egg	4	1.25188	1.33344	0.446922	0.962928
CVD	DM2_suzuki	MIG	egg	8	-0.0856404	0.331663	0.80487	0.962928
CVD	DM2_suzuki	MIP_1A	egg	31	0.0235215	0.0378328	0.538982	0.962928
CVD	DM2_suzuki	MIP_1B	egg	20	0.0586001	0.0295379	0.0627316	0.842396
CVD	DM2_suzuki	RANTES	egg	11	0.0720993	0.0535414	0.211035	0.962928
CVD	DM2_suzuki	SCGF_B	egg	26	0.0143348	0.039122	0.717268	0.962928
CVD	DM2_suzuki	SDF_1A	egg	17	-0.0628469	0.117461	0.600462	0.962928
CVD	DM2_suzuki	TNF_B	egg	4	0.200774	0.488101	0.720715	0.962928
CVD	DM2_suzuki	TRAIL	egg	6	0.00792768	0.0575207	0.89704	0.972701
CVD	DM2_suzuki	VEGF	egg	66	0.025193	0.0220512	0.257512	0.962928
CVD	MI	EOTAXIN	egg	11	0.450733	0.23477	0.087072	0.909419
CVD	MI	FGF_BASIC	egg	42	0.0493194	0.0397476	0.221902	0.962928
CVD	MI	GROA_CXCL1	egg	46	-0.0393069	0.0271854	0.155296	0.962928
CVD	MI	HGF	egg	12	-0.160876	0.124493	0.225334	0.962928
CVD	MI	IL_16	egg	47	-0.0176175	0.0302237	0.562868	0.962928
CVD	MI	IL_18	egg	8	-0.267547	0.282977	0.380919	0.962928
CVD	MI	IL_1RA	egg	33	0.142829	0.0518394	0.00973072	0.842396	Sufficient
CVD	MI	IL_2RA	egg	14	-0.341078	0.174932	0.0749578	0.880754
CVD	MI	IL_8	egg	3	0.0999277	0.239833	0.748674	0.962928
CVD	MI	IL_9	egg	7	-0.0562881	0.421101	0.898878	0.972701
CVD	MI	IP_10	egg	8	0.0615218	0.116495	0.616378	0.962928
CVD	MI	M_CSF	egg	4	-0.191917	0.483158	0.729592	0.962928
CVD	MI	MCP_1_MCAF	egg	3	-0.782283	0.770005	0.494965	0.962928
CVD	MI	MCP_3	egg	50	-0.0114687	0.0241738	0.637347	0.962928
CVD	MI	MIF	egg	6	-2.79825	1.54285	0.14393	0.962928
CVD	MI	MIG	egg	8	0.641849	0.497661	0.244624	0.962928
CVD	MI	MIP_1A	egg	26	0.0176798	0.0655539	0.789697	0.962928
CVD	MI	MIP_1B	egg	15	-0.0793667	0.0920013	0.403954	0.962928
CVD	MI	RANTES	egg	10	-0.0346355	0.121072	0.782089	0.962928
CVD	MI	SCGF_B	egg	24	-0.0150498	0.0357653	0.677987	0.962928
CVD	MI	SDF_1A	egg	17	-0.181391	0.429849	0.679019	0.962928
CVD	MI	TNF_B	egg	4	0.158232	0.661812	0.833304	0.967044
CVD	MI	TRAIL	egg	6	0.177869	0.133703	0.254187	0.962928
CVD	MI	VEGF	egg	54	-0.0119037	0.0295858	0.68908	0.962928
CVD	PAVK	EOTAXIN	egg	11	-0.0661931	0.284691	0.821344	0.96508
CVD	PAVK	FGF_BASIC	egg	47	-0.111474	0.0478916	0.0244873	0.842396	Sufficient
CVD	PAVK	GROA_CXCL1	egg	53	0.0207006	0.0278579	0.460842	0.962928
CVD	PAVK	HGF	egg	11	0.0120911	0.149852	0.937457	0.972701
CVD	PAVK	IL_16	egg	52	0.012728	0.035397	0.720676	0.962928
CVD	PAVK	IL_18	egg	7	-0.0345995	0.354486	0.926038	0.972701
CVD	PAVK	IL_1RA	egg	31	0.0615507	0.0800354	0.448086	0.962928
CVD	PAVK	IL_2RA	egg	13	0.229425	0.211371	0.300953	0.962928
CVD	PAVK	IL_8	egg	3	-0.487685	0.339369	0.387036	0.962928
CVD	PAVK	IL_9	egg	5	0.30653	0.56429	0.624746	0.962928
CVD	PAVK	IP_10	egg	8	0.117171	0.225009	0.621199	0.962928
CVD	PAVK	M_CSF	egg	3	1.58088	0.933644	0.339616	0.962928
CVD	PAVK	MCP_1_MCAF	egg	3	0.691776	0.821662	0.554502	0.962928
CVD	PAVK	MCP_3	egg	47	0.0193454	0.0284037	0.499306	0.962928
CVD	PAVK	MIF	egg	4	-2.00539	2.23823	0.46482	0.962928
CVD	PAVK	MIG	egg	6	0.264778	0.548571	0.654557	0.962928
CVD	PAVK	MIP_1A	egg	26	0.0133172	0.0787349	0.867104	0.972701
CVD	PAVK	MIP_1B	egg	18	-0.0706273	0.080613	0.393924	0.962928
CVD	PAVK	RANTES	egg	11	-0.00307085	0.132219	0.981977	0.981977
CVD	PAVK	SCGF_B	egg	23	0.0670567	0.115787	0.568657	0.962928
CVD	PAVK	SDF_1A	egg	16	0.173216	0.292511	0.56318	0.962928
CVD	PAVK	TNF_B	egg	3	0.800711	0.663155	0.440353	0.962928
CVD	PAVK	TRAIL	egg	6	-0.111499	0.160432	0.525319	0.962928
CVD	PAVK	VEGF	egg	62	-0.0187058	0.0410756	0.650466	0.962928
CVD	stroke	EOTAXIN	egg	11	0.0955086	0.814193	0.909195	0.972701
CVD	stroke	FGF_BASIC	egg	45	-0.0601871	0.12165	0.623289	0.962928
CVD	stroke	GROA_CXCL1	egg	54	0.111143	0.0769989	0.154897	0.962928
CVD	stroke	HGF	egg	12	-0.0280004	0.406201	0.946402	0.972701
CVD	stroke	IL_16	egg	51	-0.0280661	0.102423	0.785221	0.962928
CVD	stroke	IL_18	egg	8	-0.320823	1.27186	0.809269	0.962928
CVD	stroke	IL_1RA	egg	33	0.0586724	0.148	0.6945	0.962928
CVD	stroke	IL_2RA	egg	14	-0.0312498	0.648395	0.962353	0.972701
CVD	stroke	IL_8	egg	3	-0.609899	1.06645	0.669277	0.962928
CVD	stroke	IL_9	egg	7	-2.1144	1.31289	0.168205	0.962928
CVD	stroke	IP_10	egg	7	-1.2399	1.31593	0.389342	0.962928
CVD	stroke	M_CSF	egg	4	2.4347	1.69769	0.287967	0.962928
CVD	stroke	MCP_1_MCAF	egg	3	-1.15515	5.43163	0.866597	0.972701
CVD	stroke	MCP_3	egg	50	0.20032	0.0980752	0.0466141	0.842396	Sufficient
CVD	stroke	MIF	egg	6	-0.67999	7.27938	0.930067	0.972701
CVD	stroke	MIG	egg	8	-0.655295	1.26918	0.624105	0.962928
CVD	stroke	MIP_1A	egg	28	0.366386	0.237576	0.135113	0.962928
CVD	stroke	MIP_1B	egg	16	0.158714	0.28073	0.580775	0.962928
CVD	stroke	RANTES	egg	12	-0.756633	0.360409	0.0621431	0.842396
CVD	stroke	SCGF_B	egg	27	0.0952648	0.106496	0.379566	0.962928
CVD	stroke	SDF_1A	egg	17	-0.737733	0.761886	0.34825	0.962928
CVD	stroke	TRAIL	egg	6	-0.728209	0.405898	0.147251	0.962928
CVD	stroke	VEGF	egg	62	-0.00763013	0.100963	0.94001	0.972701

## Sheet: MR_HetPval0.05_ivw
Supplementary Data S7: asscoations between cardiometabolic, allergic and autoimmune disease and cancer with circulating cytokine concentrations ecluding heterogenic variants (Het P-value < 0.05) from inverse-variance weighted MR analysis
outcome	exposure	nsnp	b	se	pval	Pval_FDR	Sign
asthma	EOTAXIN	6	-0.049278	0.0774193	0.524446	0.746744	NA
asthma	FGF_BASIC	15	0.109825	0.0404395	0.00661201	0.0426474	Full
asthma	G_CSF	2	1.70828	0.471479	0.000290933	0.0036725	Full		Asthma	G-CSF / CSF3	ivw	2	1.70828	0.471479	0.000290933	0.00933214
asthma	GROA_CXCL1	27	-0.00313455	0.0142305	0.825661	0.903223	NA
asthma	HGF	6	-0.0388177	0.0557969	0.486618	0.713338	NA
asthma	IL_16	29	0.0383967	0.0167659	0.0220113	0.115979	Sufficient
asthma	IL_1RA	25	-0.0700405	0.0428706	0.102308	0.280803	NA
asthma	IL_2RA	4	0.210401	0.0737973	0.00435738	0.0312279	Full
asthma	IL_8	3	0.0879344	0.0672054	0.190723	0.435434	NA
asthma	IL_9	7	0.0418974	0.0579544	0.469718	0.712845	NA
asthma	IP_10	3	-0.152336	0.0710558	0.0320417	0.143317	Sufficient
asthma	MCP_1_MCAF	2	-0.230639	0.10462	0.0274861	0.131323	Sufficient
asthma	MCP_3	34	0.0261632	0.0174545	0.133889	0.33866	NA
asthma	MIF	6	0.126326	0.0695736	0.069413	0.219752	NA
asthma	MIG	6	0.0931791	0.0770359	0.22645	0.503656	NA
asthma	MIP_1A	13	0.0530541	0.054095	0.326711	0.602083	NA
asthma	MIP_1B	9	0.00846811	0.0319485	0.790967	0.887258	NA
asthma	RANTES	11	0.0627105	0.0318295	0.0488149	0.193753	Sufficient
asthma	SCGF_B	21	-0.0163173	0.0178253	0.359984	0.641734	NA
asthma	SDF_1A	10	0.0759823	0.0582906	0.192401	0.435434	NA
asthma	TNF_B	4	0.214546	0.304283	0.480756	0.712845	NA
asthma	TRAIL	2	0.101715	0.0520782	0.0508045	0.193753	NA
breast	EOTAXIN	7	-0.151519	0.162859	0.352182	0.860372	NA
breast	FGF_BASIC	16	0.074116	0.167175	0.657517	0.931033	NA
breast	G_CSF	2	0.114429	0.582171	0.844176	0.931033	NA
breast	GROA_CXCL1	28	0.0439322	0.0516139	0.394675	0.860372	NA
breast	HGF	11	-0.00991672	0.146428	0.946005	0.963854	NA
breast	IL_16	39	0.0255832	0.0880407	0.77137	0.931033	NA
breast	IL_1RA	27	-0.0617902	0.103939	0.552186	0.89009	NA
breast	IL_2RA	4	-0.170316	0.284638	0.5496	0.89009	NA
breast	IL_8	3	-0.100334	0.249104	0.68711	0.931033	NA
breast	IL_9	7	0.925588	0.243063	0.000140085	0.0151292	Full
breast	IP_10	6	-0.37635	0.200646	0.0606979	0.655537	NA
breast	MCP_1_MCAF	2	0.628895	0.365865	0.0856276	0.674732	NA
breast	MCP_3	42	-0.0585497	0.0564983	0.300058	0.860372	NA
breast	MIF	6	-0.35937	0.272179	0.18672	0.860372	NA
breast	MIG	6	-0.147152	0.408652	0.71878	0.931033	NA
breast	MIP_1A	14	0.0258845	0.189765	0.891503	0.96196	NA
breast	MIP_1B	11	-0.048408	0.130028	0.709678	0.931033	NA
breast	RANTES	12	0.124157	0.112785	0.270972	0.860372	NA
breast	SCGF_B	23	0.00927676	0.0858013	0.913901	0.96196	NA
breast	SDF_1A	13	0.0435585	0.162634	0.788829	0.931033	NA
breast	TNF_B	4	0.0548907	0.297153	0.853447	0.931033	NA
breast	TRAIL	2	-0.4109	0.266633	0.1233	0.783316	NA
CD	EOTAXIN	7	0.140751	0.35682	0.693242	0.845988	NA
CD	FGF_BASIC	16	0.00638999	0.175491	0.970954	0.978539	NA
CD	G_CSF	2	-2.63861	0.788296	0.000816225	0.00691221	Full		Crohn's disease	G-CSF / CSF3	ivw	2	-2.63861	0.788296	0.000816225	0.0152022
CD	GROA_CXCL1	26	-0.0223088	0.0663455	0.736681	0.851383	NA
CD	HGF	10	0.123147	0.242297	0.611279	0.828417	NA
CD	IL_16	40	0.0429436	0.087891	0.625125	0.828417	NA
CD	IL_1RA	27	-0.373087	0.139615	0.00753423	0.044178	Full
CD	IL_2RA	4	0.483975	0.456602	0.289168	0.549239	NA
CD	IL_8	3	0.190724	0.30133	0.526773	0.746744	NA
CD	IL_9	7	-0.141844	0.377445	0.707066	0.850986	NA
CD	IP_10	6	-0.859264	0.257759	0.000857329	0.00691221	Full
CD	MCP_1_MCAF	2	-3.48706	0.554662	3.2402e-10	5.22483e-09	Full
CD	MCP_3	42	-0.055297	0.112348	0.622584	0.828417	NA
CD	MIF	6	-0.130229	0.332326	0.695153	0.845988	NA
CD	MIG	6	0.443211	0.309461	0.152086	0.370171	NA
CD	MIP_1A	15	0.0937312	0.217021	0.665815	0.828417	NA
CD	MIP_1B	11	-0.287209	0.166655	0.0848221	0.243157	NA
CD	RANTES	12	0.116589	0.149839	0.436513	0.695187	NA
CD	SCGF_B	23	-0.162125	0.0991102	0.10188	0.280803	NA
CD	SDF_1A	13	0.585789	0.21498	0.00643303	0.0426474	Full
CD	TNF_B	2	0.464504	0.643805	0.470603	0.712845	NA
CD	TRAIL	2	-0.408246	0.202375	0.0436667	0.18171	Sufficient
colorectal	EOTAXIN	7	0.00187468	0.00252901	0.45853	0.860372	NA
colorectal	FGF_BASIC	16	-0.00494697	0.00177798	0.00539667	0.29142	Sufficient
colorectal	G_CSF	2	0.0115678	0.00669452	0.0839962	0.674732	NA
colorectal	GROA_CXCL1	27	0.000310846	0.000712707	0.662729	0.931033	NA
colorectal	HGF	11	-0.00241566	0.00250119	0.334141	0.860372	NA
colorectal	IL_16	38	-0.00217305	0.000880398	0.0135771	0.30591	Sufficient
colorectal	IL_1RA	27	0.00104011	0.00157724	0.509609	0.89009	NA
colorectal	IL_2RA	4	0.00217114	0.00453185	0.631878	0.931033	NA
colorectal	IL_8	3	0.00328831	0.00391949	0.40149	0.860372	NA
colorectal	IL_9	6	-0.00148304	0.00361322	0.681478	0.931033	NA
colorectal	IP_10	6	-0.00267159	0.00434796	0.538921	0.89009	NA
colorectal	MCP_1_MCAF	2	6.05455e-05	0.00585392	0.991748	0.991748	NA
colorectal	MCP_3	37	0.000676651	0.000977422	0.488761	0.879769	NA
colorectal	MIF	6	0.00336372	0.00482646	0.485844	0.879769	NA
colorectal	MIG	6	0.00536967	0.00378896	0.156428	0.860372	NA
colorectal	MIP_1A	15	-0.002303	0.00296891	0.437923	0.860372	NA
colorectal	MIP_1B	11	0.00115125	0.00126416	0.362463	0.860372	NA
colorectal	RANTES	12	-0.000992376	0.00162494	0.541387	0.89009	NA
colorectal	SCGF_B	20	-0.000860102	0.00108193	0.42663	0.860372	NA
colorectal	SDF_1A	12	-0.00546433	0.00346847	0.115158	0.777315	NA
colorectal	TNF_B	4	0.00469611	0.00492787	0.340606	0.860372	NA
DM2_suzuki	EOTAXIN	6	0.0178471	0.0363344	0.623292	0.981824	NA
DM2_suzuki	FGF_BASIC	16	0.00284947	0.0280765	0.919162	0.982031	NA
DM2_suzuki	G_CSF	2	0.0638651	0.195042	0.743332	0.981824	NA
DM2_suzuki	GROA_CXCL1	24	-0.00934446	0.0108662	0.389811	0.847839	NA
DM2_suzuki	HGF	9	-0.0405005	0.0352636	0.250759	0.72691	NA
DM2_suzuki	IL_16	40	0.00722028	0.0144844	0.618142	0.981824	NA
DM2_suzuki	IL_1RA	27	0.0223087	0.0208979	0.285741	0.776859	NA
DM2_suzuki	IL_2RA	4	0.00944894	0.0901744	0.916546	0.982031	NA
DM2_suzuki	IL_8	3	-0.0158191	0.0513323	0.757953	0.981824	NA
DM2_suzuki	IL_9	7	-0.0276005	0.0742093	0.709947	0.981824	NA
DM2_suzuki	IP_10	6	0.0553407	0.0754025	0.462987	0.887142	NA
DM2_suzuki	MCP_3	41	-0.00151173	0.0119839	0.899616	0.982031	NA
DM2_suzuki	MIF	5	0.088458	0.0901573	0.326518	0.804511	NA
DM2_suzuki	MIG	6	0.198856	0.0877879	0.0235013	0.255576	Sufficient
DM2_suzuki	MIP_1A	15	-0.000909398	0.0389587	0.981377	0.992788	NA
DM2_suzuki	MIP_1B	11	-0.0302231	0.024758	0.222185	0.715928	NA
DM2_suzuki	RANTES	11	0.0236021	0.0230906	0.306708	0.804511	NA
DM2_suzuki	SCGF_B	23	0.00388888	0.0187826	0.835974	0.982031	NA
DM2_suzuki	SDF_1A	12	-0.0191121	0.0499284	0.701876	0.981824	NA
DM2_suzuki	TNF_B	4	0.0940194	0.0948943	0.321793	0.804511	NA
DM2_suzuki	TRAIL	2	0.0738072	0.0362421	0.0416999	0.299593	Sufficient
lung	EOTAXIN	6	0.162209	0.120852	0.17953	0.860372	NA
lung	FGF_BASIC	10	-0.0179115	0.0958529	0.851767	0.931033	NA
lung	G_CSF	2	-0.302143	0.281203	0.282614	0.860372	NA
lung	GROA_CXCL1	19	0.0263508	0.0345821	0.446073	0.860372	NA
lung	HGF	10	-0.022954	0.102689	0.823124	0.931033	NA
lung	IL_16	37	-0.128272	0.050828	0.0116145	0.30591	Sufficient
lung	IL_1RA	26	-0.134884	0.069453	0.0521256	0.625507	NA
lung	IL_2RA	4	-0.0401496	0.187812	0.830722	0.931033	NA
lung	IL_8	3	-0.0480318	0.160535	0.764789	0.931033	NA
lung	IL_9	6	0.168116	0.162421	0.30064	0.860372	NA
lung	IP_10	6	0.14352	0.130316	0.270757	0.860372	NA
lung	MCP_1_MCAF	2	-0.432561	0.419467	0.30244	0.860372	NA
lung	MCP_3	40	-0.0372912	0.0377768	0.323571	0.860372	NA
lung	MIF	5	-0.181782	0.192105	0.344015	0.860372	NA
lung	MIG	6	0.184591	0.182687	0.312292	0.860372	NA
lung	MIP_1A	11	-0.2102	0.187749	0.262892	0.860372	NA
lung	MIP_1B	9	0.0663382	0.0870334	0.445932	0.860372	NA
lung	RANTES	12	0.0262681	0.075466	0.727781	0.931033	NA
lung	SCGF_B	21	0.0266497	0.0531346	0.615983	0.931033	NA
lung	SDF_1A	12	0.0293584	0.110768	0.790975	0.931033	NA
lung	TNF_B	2	-0.689995	0.319388	0.0307443	0.484203	Sufficient
lung	TRAIL	2	-0.105852	0.105074	0.313742	0.860372	NA
MI	EOTAXIN	7	0.0608938	0.0759942	0.42296	0.876132	NA
MI	FGF_BASIC	13	0.0734681	0.0629615	0.243261	0.72691	NA
MI	G_CSF	2	0.494052	0.196928	0.0121146	0.215257	Sufficient
MI	GROA_CXCL1	20	9.37065e-05	0.0237864	0.996857	0.996857	NA
MI	HGF	10	-0.0847268	0.0693071	0.221525	0.715928	NA
MI	IL_16	32	-0.0059458	0.0378762	0.875261	0.982031	NA
MI	IL_1RA	27	0.126232	0.0516862	0.0145946	0.215257	Sufficient
MI	IL_2RA	4	-0.0777549	0.15182	0.608544	0.981824	NA
MI	IL_8	3	0.231032	0.0985686	0.019085	0.2372	Sufficient
MI	IL_9	6	0.00667247	0.115166	0.953798	0.982031	NA
MI	IP_10	6	0.0328002	0.0910428	0.718644	0.981824	NA
MI	MCP_1_MCAF	2	-0.0246458	0.168647	0.883812	0.982031	NA
MI	MCP_3	41	-0.0682653	0.0250879	0.00650768	0.188723	Sufficient
MI	MIF	6	0.215928	0.167044	0.196136	0.682552	NA
MI	MIG	6	0.255442	0.118037	0.0304582	0.288783	Sufficient
MI	MIP_1A	11	-0.182776	0.0858212	0.0331935	0.288783	Sufficient
MI	MIP_1B	8	0.00445665	0.0638397	0.944345	0.982031	NA
MI	RANTES	10	0.00422092	0.0524936	0.935912	0.982031	NA
MI	SCGF_B	21	-0.0111704	0.0369244	0.762255	0.981824	NA
MI	SDF_1A	13	0.385273	0.184268	0.0365431	0.289022	Sufficient
MI	TNF_B	4	0.139555	0.145999	0.339141	0.804511	NA
MI	TRAIL	2	0.243649	0.0750454	0.00116756	0.050789	Sufficient
MS	EOTAXIN	7	0.0743979	0.20835	0.721031	0.851383	NA
MS	FGF_BASIC	9	-0.391675	0.296628	0.186693	0.435434	NA
MS	G_CSF	2	-0.474241	0.622242	0.445971	0.701589	NA
MS	GROA_CXCL1	14	0.0231335	0.0503908	0.646176	0.828417	NA
MS	HGF	10	-0.195719	0.175284	0.264175	0.549239	NA
MS	IL_16	29	0.0405577	0.0924143	0.660757	0.828417	NA
MS	IL_1RA	24	-0.099502	0.139401	0.475362	0.712845	NA
MS	IL_2RA	4	1.31542	0.704162	0.061754	0.215305	NA
MS	IL_8	3	0.445108	0.228153	0.0510666	0.193753	NA
MS	IL_9	5	-0.100372	0.233927	0.667871	0.828417	NA
MS	IP_10	6	0.421682	0.178368	0.018073	0.101366	Sufficient
MS	MCP_3	41	-0.0754074	0.0634869	0.234927	0.513653	NA
MS	MIF	4	-0.304085	0.291751	0.297283	0.555791	NA
MS	MIG	5	-0.0515642	0.281209	0.854511	0.907052	NA
MS	MIP_1A	10	-0.0468121	0.259807	0.857011	0.907052	NA
MS	MIP_1B	8	0.138415	0.17701	0.434238	0.695187	NA
MS	RANTES	10	-0.430056	0.122454	0.000444793	0.00431627	Full
MS	SCGF_B	21	0.0595461	0.075395	0.429651	0.695187	NA
MS	SDF_1A	13	-0.303343	0.165875	0.0674373	0.219752	NA
MS	TNF_B	4	-2.17621	0.603805	0.000313159	0.0036725	Full		Multiple sclerosis	TNF-b	ivw	4	-2.17621	0.603805	0.000313159	0.00933214	Full
MS	TRAIL	2	0.202825	0.145142	0.162287	0.387686	NA
NHL	EOTAXIN	5	0.0305056	0.294235	0.917425	0.96196	NA
NHL	FGF_BASIC	13	-0.105733	0.267837	0.693016	0.931033	NA
NHL	G_CSF	2	-0.203895	0.743506	0.783904	0.931033	NA
NHL	GROA_CXCL1	23	0.00911886	0.079185	0.908319	0.96196	NA
NHL	HGF	10	0.139288	0.228488	0.542121	0.89009	NA
NHL	IL_16	33	0.116611	0.111066	0.293755	0.860372	NA
NHL	IL_1RA	24	-0.133705	0.168884	0.428537	0.860372	NA
NHL	IL_2RA	4	0.255295	0.445504	0.566612	0.899913	NA
NHL	IL_8	2	-0.407511	0.400726	0.309186	0.860372	NA
NHL	IL_9	6	-0.725183	0.433262	0.0941751	0.678061	NA
NHL	IP_10	6	-0.224162	0.30385	0.460673	0.860372	NA
NHL	MCP_1_MCAF	2	0.135523	0.575206	0.813737	0.931033	NA
NHL	MCP_3	34	-0.0879193	0.0916116	0.337208	0.860372	NA
NHL	MIF	4	0.227126	0.467267	0.626915	0.931033	NA
NHL	MIG	5	-0.0461913	0.662195	0.944389	0.963854	NA
NHL	MIP_1A	10	-0.351418	0.268061	0.189871	0.860372	NA
NHL	MIP_1B	7	-0.187513	0.204466	0.359096	0.860372	NA
NHL	RANTES	11	-0.366662	0.175273	0.0364437	0.49199	Sufficient
NHL	SCGF_B	16	0.00763427	0.112301	0.945801	0.963854	NA
NHL	SDF_1A	12	0.157924	0.26541	0.551831	0.89009	NA
NHL	TNF_B	2	-1.43101	0.837377	0.0874652	0.674732	NA
NHL	TRAIL	2	-0.123835	0.250849	0.621544	0.931033	NA
PAVK	EOTAXIN	6	-0.168819	0.118286	0.153522	0.607109	NA
PAVK	FGF_BASIC	15	-0.191846	0.0787504	0.0148453	0.215257	Sufficient
PAVK	G_CSF	2	0.37368	0.222031	0.0923731	0.44647	NA
PAVK	GROA_CXCL1	27	0.0144512	0.0266797	0.588056	0.981824	NA
PAVK	HGF	11	-0.0129245	0.0793796	0.870661	0.982031	NA
PAVK	IL_16	37	-0.0713718	0.0388176	0.0659677	0.358699	NA
PAVK	IL_1RA	27	0.0201687	0.0681897	0.767403	0.981824	NA
PAVK	IL_2RA	4	0.217322	0.156446	0.164795	0.623356	NA
PAVK	IL_8	3	-0.183088	0.0912321	0.0447667	0.299593	Sufficient
PAVK	IL_9	5	0.165823	0.234382	0.479261	0.887142	NA
PAVK	IP_10	6	0.0636391	0.103664	0.539284	0.977452	NA
PAVK	MCP_1_MCAF	2	-0.167987	0.189141	0.374457	0.84521	NA
PAVK	MCP_3	39	0.00668552	0.0312629	0.830665	0.982031	NA
PAVK	MIF	5	-0.0784832	0.142082	0.580689	0.981824	NA
PAVK	MIG	4	0.285786	0.145226	0.0490827	0.305014	Sufficient
PAVK	MIP_1A	12	0.0903516	0.0951141	0.342148	0.804511	NA
PAVK	MIP_1B	11	-0.0760536	0.0492577	0.12259	0.507871	NA
PAVK	RANTES	11	-0.0178945	0.0577756	0.756771	0.981824	NA
PAVK	SCGF_B	19	0.0278505	0.112211	0.803981	0.982031	NA
PAVK	SDF_1A	12	0.13344	0.118222	0.259014	0.72691	NA
PAVK	TNF_B	3	-0.375957	0.24023	0.117585	0.507871	NA
PAVK	TRAIL	2	0.0381615	0.084126	0.6501	0.981824	NA
psoriasis	EOTAXIN	7	0.0335912	0.187519	0.857832	0.907052	NA
psoriasis	FGF_BASIC	16	0.0792249	0.233117	0.733969	0.851383	NA
psoriasis	G_CSF	2	-0.893718	0.497062	0.0721769	0.221686	NA
psoriasis	GROA_CXCL1	27	-0.133993	0.0589158	0.0229475	0.115979	Sufficient
psoriasis	HGF	11	-0.173977	0.159641	0.275799	0.549239	NA
psoriasis	IL_16	39	0.0712533	0.0644575	0.268973	0.549239	NA
psoriasis	IL_1RA	27	0.148354	0.163138	0.363152	0.641734	NA
psoriasis	IL_2RA	4	0.289527	0.337063	0.390357	0.671413	NA
psoriasis	IL_8	3	0.630964	0.335605	0.0600975	0.215305	NA
psoriasis	IL_9	6	0.258969	0.28222	0.358821	0.641734	NA
psoriasis	IP_10	6	-0.507221	0.279062	0.069127	0.219752	NA
psoriasis	MCP_1_MCAF	2	0.20249	0.434518	0.641208	0.828417	NA
psoriasis	MCP_3	40	0.0970059	0.0653534	0.137722	0.341655	NA
psoriasis	MIF	5	0.360791	0.313854	0.250329	0.529384	NA
psoriasis	MIG	6	0.172273	0.393572	0.661592	0.828417	NA
psoriasis	MIP_1A	12	-0.485603	0.180118	0.00701715	0.0431053	Full
psoriasis	MIP_1B	8	0.0175993	0.131486	0.893521	0.928371	NA
psoriasis	RANTES	12	-0.213745	0.120541	0.0761923	0.223382	NA
psoriasis	SCGF_B	23	-0.0783454	0.07322	0.284619	0.549239	NA
psoriasis	SDF_1A	13	0.401526	0.187481	0.0322185	0.143317	Sufficient
psoriasis	TNF_B	4	2.10428	2.48753	0.397591	0.674858	NA
psoriasis	TRAIL	2	-0.0741541	0.345133	0.829879	0.903223	NA
RA	EOTAXIN	5	0.383542	2.55956	0.880885	0.923855	NA
RA	FGF_BASIC	8	0.818553	0.0860635	1.8877e-21	4.05855e-16	Full
RA	GROA_CXCL1	10	-0.859279	0.567839	0.130218	0.335963	NA
RA	HGF	9	-0.762147	1.24771	0.541307	0.750845	NA
RA	IL_16	17	0.892925	0.567814	0.115819	0.304912	NA
RA	IL_1RA	25	-1.24876	0.0394248	3.50624e-220	1.50768e-16	Full
RA	IL_2RA	4	1.87005	0.00718628		2.2e-16	Full
RA	IL_8	3	-0.799091	0.102785	7.57901e-15	1.3967e-13	Full
RA	IL_9	5	0.941359	1.15446	0.414836	0.686075	NA
RA	IP_10	4	1.68968	0.120174	6.65736e-45	2.147e-16	Full
RA	MCP_3	28	-1.49409	0.115818	4.48519e-38	1.15718e-16	Full
RA	MIF	2	0.386342	3.06167	0.899584	0.928371	NA
RA	MIG	6	-1.73628	0.279523	5.24449e-10	7.5171e-09	Full
RA	MIP_1A	2	0.674969	1.37023	0.6223	0.828417	NA
RA	MIP_1B	5	0.155218	2.92369	0.95766	0.978539	NA
RA	RANTES	9	-0.362506	0.530532	0.494425	0.716639	NA
RA	SCGF_B	16	-1.05672	0.298965	0.000408409	0.00431627	Full
RA	SDF_1A	13	-0.544084	2.3406	0.816185	0.903223	NA
RA	TNF_B	4	6.0467	1.29309e-23	0	2.2e-16	Full
RA	TRAIL	2	-0.340432	0.923671	0.712453	0.850986	NA
skin	EOTAXIN	7	0.00321452	0.00638543	0.614672	0.931033	NA
skin	FGF_BASIC	16	0.00106595	0.00424896	0.801912	0.931033	NA
skin	G_CSF	2	0.0134266	0.012753	0.292425	0.860372	NA
skin	GROA_CXCL1	27	0.00178826	0.00179398	0.318857	0.860372	NA
skin	HGF	11	-0.0070645	0.00409226	0.0842921	0.674732	NA
skin	IL_16	38	0.00187256	0.00166597	0.261009	0.860372	NA
skin	IL_1RA	27	0.00250631	0.00300363	0.404041	0.860372	NA
skin	IL_2RA	4	-0.0211922	0.0086389	0.0141625	0.30591	Sufficient
skin	IL_8	3	-0.0182021	0.00845754	0.0313835	0.484203	Sufficient
skin	IL_9	6	0.00313304	0.00698074	0.653567	0.931033	NA
skin	IP_10	6	-0.00586047	0.00583816	0.315465	0.860372	NA
skin	MCP_1_MCAF	2	-0.00210434	0.0111521	0.850333	0.931033	NA
skin	MCP_3	37	7.48713e-05	0.0018695	0.968054	0.977101	NA
skin	MIF	6	-0.00223308	0.00717389	0.755588	0.931033	NA
skin	MIG	6	0.0016426	0.00710111	0.817069	0.931033	NA
skin	MIP_1A	15	0.00404172	0.00433863	0.351561	0.860372	NA
skin	MIP_1B	11	0.000832718	0.00240808	0.729492	0.931033	NA
skin	RANTES	12	0.000941571	0.00309599	0.761032	0.931033	NA
skin	SCGF_B	20	-0.00159519	0.00195505	0.414539	0.860372	NA
skin	SDF_1A	12	0.00572912	0.00669435	0.3921	0.860372	NA
skin	TNF_B	4	-0.011346	0.0154269	0.462052	0.860372	NA
stroke	EOTAXIN	7	0.317012	0.235313	0.177917	0.64495	NA
stroke	FGF_BASIC	15	0.190768	0.256247	0.456593	0.887142	NA
stroke	G_CSF	2	-0.418791	0.584293	0.473529	0.887142	NA
stroke	GROA_CXCL1	26	0.122257	0.0740933	0.0989347	0.453017	NA
stroke	HGF	10	0.0366161	0.225906	0.871239	0.982031	NA
stroke	IL_16	34	0.196634	0.115574	0.0888732	0.44647	NA
stroke	IL_1RA	27	-0.0801284	0.148111	0.588505	0.981824	NA
stroke	IL_2RA	4	-0.356206	0.404804	0.378887	0.84521	NA
stroke	IL_8	3	-0.16162	0.376281	0.667545	0.981824	NA
stroke	IL_9	6	-0.0775848	0.347408	0.823283	0.982031	NA
stroke	IP_10	6	-0.32148	0.272741	0.238517	0.72691	NA
stroke	MCP_1_MCAF	2	-0.653239	0.919142	0.477266	0.887142	NA
stroke	MCP_3	41	0.0213254	0.109706	0.845872	0.982031	NA
stroke	MIF	6	-0.418332	0.511541	0.413478	0.876132	NA
stroke	MIG	6	0.160976	0.333662	0.629485	0.981824	NA
stroke	MIP_1A	12	0.13504	0.326223	0.678911	0.981824	NA
stroke	MIP_1B	9	-0.0526701	0.192368	0.784239	0.982031	NA
stroke	RANTES	12	-0.522322	0.155854	0.000804183	0.050789	Sufficient
stroke	SCGF_B	23	0.221325	0.120326	0.0658597	0.358699	NA
stroke	SDF_1A	13	0.0122784	0.241528	0.959456	0.982031	NA
stroke	TNF_B	2	0.348668	0.772346	0.651672	0.981824	NA
stroke	TRAIL	2	0.103041	0.271292	0.704081	0.981824	NA
UC	EOTAXIN	7	-0.0824608	0.250083	0.741601	0.851383	NA
UC	FGF_BASIC	16	-0.0408285	0.193875	0.833206	0.903223	NA
UC	G_CSF	2	-2.80403	1.23676	0.0233756	0.115979	Sufficient
UC	GROA_CXCL1	26	-0.049036	0.0591686	0.407246	0.682269	NA
UC	HGF	10	0.0562567	0.195597	0.773641	0.875436	NA
UC	IL_16	40	0.0295244	0.0910679	0.745785	0.851383	NA
UC	IL_1RA	27	-0.219345	0.123224	0.0750687	0.223382	NA
UC	IL_2RA	4	0.526868	0.497434	0.289521	0.549239	NA
UC	IL_8	3	0.550198	0.293741	0.0610585	0.215305	NA
UC	IL_9	7	0.300051	0.282889	0.288842	0.549239	NA
UC	IP_10	6	-0.824531	0.235702	0.000468433	0.00431627	Full
UC	MCP_1_MCAF	2	-1.37194	0.446849	0.00213875	0.0162293	Full
UC	MCP_3	42	-0.121464	0.0669991	0.0698438	0.219752	NA
UC	MIF	6	-0.330718	0.468185	0.479951	0.712845	NA
UC	MIG	6	-0.00604126	0.405806	0.988122	0.988122	NA
UC	MIP_1A	15	-0.310336	0.194791	0.111121	0.298637	NA
UC	MIP_1B	11	-0.0657867	0.148512	0.657787	0.828417	NA
UC	RANTES	12	-0.0914832	0.149264	0.539945	0.750845	NA
UC	SCGF_B	23	0.0837247	0.093051	0.368242	0.641935	NA
UC	SDF_1A	13	-0.464288	0.223783	0.0380124	0.163453	Sufficient
UC	TNF_B	2	1.69459	1.44159	0.239795	0.515559	NA
UC	TRAIL	2	0.00788394	0.190013	0.966904	0.978539	NA

## Sheet: MR_HetPval0.05_med
Supplementary Data S7: asscoations between cardiometabolic, allergic and autoimmune disease and cancer with circulating cytokine concentrations ecluding heterogenic variants (Het P-value < 0.05) from weighted median MR analysis
outcome	exposure	nsnp	b	se	pval	Pval_FDR	Sign
asthma	EOTAXIN	6	-0.0697889	0.0620862	0.260986	0.636079	NA
asthma	FGF_BASIC	15	0.0642684	0.0457081	0.159706	0.548988	NA
asthma	GROA_CXCL1	27	0.00744797	0.0178099	0.675806	0.907889	NA
asthma	HGF	6	-0.0630852	0.0610338	0.301318	0.641332	NA
asthma	IL_16	29	0.0448779	0.026074	0.0852191	0.426096	NA
asthma	IL_1RA	25	-0.0760112	0.0418089	0.069055	0.361717	NA
asthma	IL_2RA	4	0.182563	0.092813	0.0491828	0.336842	Sufficient
asthma	IL_8	3	0.0770341	0.077891	0.322664	0.641332	NA
asthma	IL_9	7	0.0704789	0.0768528	0.359109	0.649839	NA
asthma	IP_10	3	-0.120933	0.0914047	0.185817	0.601174	NA
asthma	MCP_3	34	0.0583572	0.023646	0.0135889	0.149478	Sufficient
asthma	MIF	6	0.075986	0.100546	0.44981	0.721154	NA
asthma	MIG	6	0.0802603	0.0877479	0.360365	0.649839	NA
asthma	MIP_1A	13	-0.00450656	0.0666147	0.946063	0.995551	NA
asthma	MIP_1B	9	-0.011911	0.0333379	0.720881	0.911459	NA
asthma	RANTES	11	0.109465	0.0418906	0.00897198	0.109658	Sufficient
asthma	SCGF_B	21	-0.0116304	0.0229378	0.612125	0.841673	NA
asthma	SDF_1A	10	0.101526	0.0705273	0.150003	0.532269	NA
asthma	TNF_B	4	-0.178861	0.147544	0.225415	0.620514	NA
breast	EOTAXIN	7	-0.18778	0.214852	0.38212	0.977117	NA
breast	FGF_BASIC	16	0.031629	0.20537	0.877602	0.977117	NA
breast	GROA_CXCL1	28	0.110625	0.0752567	0.14157	0.974435	NA
breast	HGF	11	0.0294711	0.206198	0.886349	0.977117	NA
breast	IL_16	39	0.0213019	0.12062	0.85982	0.977117	NA
breast	IL_1RA	27	-0.0889548	0.142206	0.531619	0.977117	NA
breast	IL_2RA	4	-0.23598	0.326201	0.469423	0.977117	NA
breast	IL_8	3	-0.0856507	0.289441	0.767293	0.977117	NA
breast	IL_9	7	0.868899	0.310032	0.00506913	0.46636	Sufficient
breast	IP_10	6	-0.519746	0.2686	0.0529874	0.910739	NA
breast	MCP_3	42	-0.023976	0.0932923	0.79718	0.977117	NA
breast	MIF	6	-0.145031	0.347493	0.676412	0.977117	NA
breast	MIG	6	0.287227	0.360291	0.42533	0.977117	NA
breast	MIP_1A	14	0.0153615	0.277631	0.955875	0.977117	NA
breast	MIP_1B	11	-0.00903666	0.140226	0.948617	0.977117	NA
breast	RANTES	12	-0.00919248	0.153747	0.952323	0.977117	NA
breast	SCGF_B	23	0.0994273	0.106857	0.352129	0.977117	NA
breast	SDF_1A	13	0.041266	0.21237	0.845932	0.977117	NA
breast	TNF_B	4	0.0353608	0.352908	0.920187	0.977117	NA
CD	EOTAXIN	7	0.503956	0.305278	0.0987778	0.472416	NA
CD	FGF_BASIC	16	0.189979	0.244674	0.437479	0.721154	NA
CD	GROA_CXCL1	26	0.0172887	0.0883104	0.844788	0.988582	NA
CD	HGF	10	-0.0967887	0.266593	0.716562	0.911459	NA
CD	IL_16	40	-0.0307685	0.130951	0.814238	0.963078	NA
CD	IL_1RA	27	-0.344868	0.188891	0.067888	0.361717	NA
CD	IL_2RA	4	0.514074	0.473446	0.277562	0.636079	NA
CD	IL_8	3	0.218803	0.357849	0.540908	0.772725	NA
CD	IL_9	7	-0.498241	0.441095	0.258665	0.636079	NA
CD	IP_10	6	-0.651079	0.34829	0.0615727	0.361717	NA
CD	MCP_3	42	-0.00252901	0.124593	0.983806	0.995551	NA
CD	MIF	6	-0.0308407	0.390555	0.937059	0.995551	NA
CD	MIG	6	0.432508	0.394599	0.273048	0.636079	NA
CD	MIP_1A	15	-0.00183556	0.288403	0.994922	0.995551	NA
CD	MIP_1B	11	-0.389369	0.200431	0.0520575	0.336842	NA
CD	RANTES	12	0.147876	0.199662	0.458916	0.721154	NA
CD	SCGF_B	23	-0.12814	0.13218	0.332327	0.641332	NA
CD	SDF_1A	13	0.431827	0.289962	0.13642	0.522344	NA
colorectal	EOTAXIN	7	0.00245642	0.00322165	0.445778	0.977117	NA
colorectal	FGF_BASIC	16	-0.00392571	0.00239485	0.101165	0.974435	NA
colorectal	GROA_CXCL1	27	-0.000824377	0.000918732	0.36956	0.977117	NA
colorectal	HGF	11	-0.00179269	0.00299994	0.550123	0.977117	NA
colorectal	IL_16	38	-0.00127905	0.00128575	0.319839	0.977117	NA
colorectal	IL_1RA	27	0.000464841	0.00215021	0.828844	0.977117	NA
colorectal	IL_2RA	4	0.00270503	0.00548424	0.621846	0.977117	NA
colorectal	IL_8	3	0.00177298	0.00454024	0.696164	0.977117	NA
colorectal	IL_9	6	-0.00252772	0.004538	0.577519	0.977117	NA
colorectal	IP_10	6	-0.00507435	0.00392488	0.196057	0.977117	NA
colorectal	MCP_3	37	0.00120931	0.00149213	0.417677	0.977117	NA
colorectal	MIF	6	0.00714525	0.0049573	0.149483	0.974435	NA
colorectal	MIG	6	0.00441261	0.00500673	0.378136	0.977117	NA
colorectal	MIP_1A	15	-0.00275173	0.00339157	0.417167	0.977117	NA
colorectal	MIP_1B	11	0.0018012	0.00167715	0.282841	0.977117	NA
colorectal	RANTES	12	-0.000966736	0.00219427	0.659522	0.977117	NA
colorectal	SCGF_B	20	-0.000641814	0.00127449	0.614553	0.977117	NA
colorectal	SDF_1A	12	-0.00410718	0.00395909	0.299548	0.977117	NA
colorectal	TNF_B	4	0.00531579	0.00588155	0.366097	0.977117	NA
DM2_suzuki	EOTAXIN	6	-0.00180439	0.0424745	0.966115	0.989471	NA
DM2_suzuki	FGF_BASIC	16	-0.027801	0.0336811	0.409134	0.989471	NA
DM2_suzuki	GROA_CXCL1	24	-0.0113404	0.0138742	0.413715	0.989471	NA
DM2_suzuki	HGF	9	-0.026586	0.0437363	0.543274	0.989471	NA
DM2_suzuki	IL_16	40	-0.00846596	0.019411	0.662733	0.989471	NA
DM2_suzuki	IL_1RA	27	0.0266539	0.0294449	0.365354	0.989471	NA
DM2_suzuki	IL_2RA	4	0.0560385	0.07714	0.467562	0.989471	NA
DM2_suzuki	IL_8	3	-0.00894061	0.0599809	0.881508	0.989471	NA
DM2_suzuki	IL_9	7	-0.00382819	0.0625946	0.951233	0.989471	NA
DM2_suzuki	IP_10	6	0.1262	0.0593894	0.03359	0.503849	Sufficient
DM2_suzuki	MCP_3	41	-0.024194	0.0175482	0.167982	0.649028	NA
DM2_suzuki	MIF	5	0.17654	0.0785296	0.0245717	0.503849	Sufficient
DM2_suzuki	MIG	6	0.167422	0.0849694	0.048795	0.609938	Sufficient
DM2_suzuki	MIP_1A	15	0.00733255	0.04806	0.878737	0.989471	NA
DM2_suzuki	MIP_1B	11	0.0160065	0.0265602	0.546742	0.989471	NA
DM2_suzuki	RANTES	11	0.0227801	0.0303696	0.453196	0.989471	NA
DM2_suzuki	SCGF_B	23	-0.00599681	0.0174972	0.731802	0.989471	NA
DM2_suzuki	SDF_1A	12	-0.0285197	0.0501877	0.569858	0.989471	NA
DM2_suzuki	TNF_B	4	0.0433262	0.0904294	0.631856	0.989471	NA
lung	EOTAXIN	6	0.207682	0.144408	0.150387	0.974435	NA
lung	FGF_BASIC	10	-0.0648108	0.133073	0.626237	0.977117	NA
lung	GROA_CXCL1	19	0.0609955	0.0413161	0.13986	0.974435	NA
lung	HGF	10	-0.0648717	0.136034	0.633448	0.977117	NA
lung	IL_16	37	-0.178667	0.0764596	0.0194525	0.809932	Sufficient
lung	IL_1RA	26	-0.143709	0.0943966	0.127909	0.974435	NA
lung	IL_2RA	4	-0.0210054	0.21951	0.923765	0.977117	NA
lung	IL_8	3	-0.0425918	0.185922	0.818803	0.977117	NA
lung	IL_9	6	0.0669069	0.205872	0.745187	0.977117	NA
lung	IP_10	6	0.117564	0.167187	0.481937	0.977117	NA
lung	MCP_3	40	-0.0685253	0.0558887	0.22016	0.977117	NA
lung	MIF	5	-0.0981624	0.242713	0.685891	0.977117	NA
lung	MIG	6	0.330599	0.206546	0.109465	0.974435	NA
lung	MIP_1A	11	-0.102194	0.181571	0.57355	0.977117	NA
lung	MIP_1B	9	0.107809	0.11669	0.355542	0.977117	NA
lung	RANTES	12	-0.0517571	0.102996	0.615305	0.977117	NA
lung	SCGF_B	21	0.0285152	0.061639	0.643639	0.977117	NA
lung	SDF_1A	12	0.0146648	0.143314	0.918498	0.977117	NA
MI	EOTAXIN	7	0.0762405	0.0958188	0.426221	0.989471	NA
MI	FGF_BASIC	13	0.109524	0.0837391	0.190901	0.653997	NA
MI	GROA_CXCL1	20	0.0131711	0.028706	0.646358	0.989471	NA
MI	HGF	10	-0.0824567	0.0920365	0.370299	0.989471	NA
MI	IL_16	32	-0.00525162	0.0559144	0.925171	0.989471	NA
MI	IL_1RA	27	0.124542	0.06779	0.0661832	0.649028	NA
MI	IL_2RA	4	-0.0763587	0.175509	0.663511	0.989471	NA
MI	IL_8	3	0.273697	0.126604	0.0306304	0.503849	Sufficient
MI	IL_9	6	-0.0103942	0.138017	0.939967	0.989471	NA
MI	IP_10	6	-0.0247122	0.122313	0.839886	0.989471	NA
MI	MCP_3	41	-0.0574115	0.0393181	0.14424	0.649028	NA
MI	MIF	6	0.339857	0.157247	0.0306722	0.503849	Sufficient
MI	MIG	6	0.0802606	0.155563	0.605899	0.989471	NA
MI	MIP_1A	11	-0.172374	0.11795	0.143901	0.649028	NA
MI	MIP_1B	8	0.00353725	0.0834063	0.966172	0.989471	NA
MI	RANTES	10	0.0103927	0.0677317	0.878052	0.989471	NA
MI	SCGF_B	21	0.0140208	0.05044	0.781035	0.989471	NA
MI	SDF_1A	13	0.0759731	0.120259	0.527552	0.989471	NA
MI	TNF_B	4	0.0924996	0.172971	0.592809	0.989471	NA
MS	EOTAXIN	7	-0.0795775	0.193642	0.681108	0.907889	NA
MS	FGF_BASIC	9	-0.453528	0.337543	0.179072	0.596906	NA
MS	GROA_CXCL1	14	0.0374904	0.0601769	0.533283	0.771857	NA
MS	HGF	10	-0.234478	0.207864	0.259306	0.636079	NA
MS	IL_16	29	0.0192427	0.135384	0.886974	0.991176	NA
MS	IL_1RA	24	0.00096489	0.173037	0.995551	0.995551	NA
MS	IL_2RA	4	0.561879	0.514448	0.274746	0.636079	NA
MS	IL_8	3	0.47694	0.300181	0.112096	0.474253	NA
MS	IL_9	5	-0.0392733	0.302344	0.896649	0.991176	NA
MS	IP_10	6	0.303189	0.23758	0.201901	0.61692	NA
MS	MCP_3	41	-0.0839591	0.0820096	0.305943	0.641332	NA
MS	MIF	4	-0.318377	0.361079	0.377919	0.670501	NA
MS	MIG	5	-0.0921959	0.30461	0.762142	0.921271	NA
MS	MIP_1A	10	-0.176424	0.261857	0.500476	0.74395	NA
MS	MIP_1B	8	0.299143	0.23051	0.194376	0.610896	NA
MS	RANTES	10	-0.352913	0.157799	0.0253208	0.214253	Sufficient
MS	SCGF_B	21	0.0623858	0.0909392	0.492703	0.742429	NA
MS	SDF_1A	13	-0.218112	0.220588	0.322773	0.641332	NA
MS	TNF_B	4	-1.75209	0.60023	0.00351122	0.0772468	Sufficient
NHL	EOTAXIN	5	0.00703938	0.392362	0.985686	0.985686	NA
NHL	FGF_BASIC	13	-0.238753	0.283343	0.399436	0.977117	NA
NHL	GROA_CXCL1	23	0.0355767	0.0946801	0.707098	0.977117	NA
NHL	HGF	10	-0.177824	0.297323	0.549784	0.977117	NA
NHL	IL_16	33	0.0482611	0.152639	0.751867	0.977117	NA
NHL	IL_1RA	24	-0.136777	0.243969	0.575048	0.977117	NA
NHL	IL_2RA	4	0.0936655	0.550779	0.864963	0.977117	NA
NHL	IL_9	6	-0.43176	0.493435	0.381569	0.977117	NA
NHL	IP_10	6	-0.221297	0.359255	0.537902	0.977117	NA
NHL	MCP_3	34	0.0398043	0.137172	0.77168	0.977117	NA
NHL	MIF	4	-0.0669638	0.56954	0.906404	0.977117	NA
NHL	MIG	5	-0.538712	0.566042	0.34124	0.977117	NA
NHL	MIP_1A	10	-0.497796	0.349398	0.154237	0.974435	NA
NHL	MIP_1B	7	-0.160447	0.247278	0.516434	0.977117	NA
NHL	RANTES	11	-0.481172	0.234555	0.0402256	0.910739	Sufficient
NHL	SCGF_B	16	0.016504	0.131344	0.900005	0.977117	NA
NHL	SDF_1A	12	0.183776	0.345102	0.594362	0.977117	NA
PAVK	EOTAXIN	6	-0.206487	0.151562	0.173074	0.649028	NA
PAVK	FGF_BASIC	15	-0.15084	0.107419	0.160253	0.649028	NA
PAVK	GROA_CXCL1	27	0.0055402	0.028967	0.848323	0.989471	NA
PAVK	HGF	11	0.0232697	0.103723	0.82249	0.989471	NA
PAVK	IL_16	37	-0.0875475	0.0563257	0.120111	0.649028	NA
PAVK	IL_1RA	27	0.00213125	0.0831355	0.979548	0.989471	NA
PAVK	IL_2RA	4	0.249645	0.191276	0.191839	0.653997	NA
PAVK	IL_8	3	-0.175273	0.111285	0.115257	0.649028	NA
PAVK	IL_9	5	0.37688	0.209687	0.07228	0.649028	NA
PAVK	IP_10	6	0.0913435	0.136505	0.503394	0.989471	NA
PAVK	MCP_3	39	-0.000607714	0.046053	0.989471	0.989471	NA
PAVK	MIF	5	-0.0773227	0.171446	0.651988	0.989471	NA
PAVK	MIG	4	0.250915	0.178582	0.160009	0.649028	NA
PAVK	MIP_1A	12	0.0590759	0.124816	0.635996	0.989471	NA
PAVK	MIP_1B	11	-0.065386	0.0629875	0.299233	0.935104	NA
PAVK	RANTES	11	-0.0148003	0.0760969	0.84579	0.989471	NA
PAVK	SCGF_B	19	0.040218	0.159561	0.801	0.989471	NA
PAVK	SDF_1A	12	0.183659	0.122448	0.133643	0.649028	NA
PAVK	TNF_B	3	-0.358579	0.259047	0.16629	0.649028	NA
psoriasis	EOTAXIN	7	0.0926356	0.229978	0.687093	0.907889	NA
psoriasis	FGF_BASIC	16	0.198521	0.200356	0.321763	0.641332	NA
psoriasis	GROA_CXCL1	27	-0.157423	0.0683583	0.0212836	0.1951	Sufficient
psoriasis	HGF	11	-0.238413	0.214321	0.26596	0.636079	NA
psoriasis	IL_16	39	-0.0367666	0.0932252	0.693297	0.907889	NA
psoriasis	IL_1RA	27	0.303398	0.189982	0.110271	0.474253	NA
psoriasis	IL_2RA	4	0.289043	0.404961	0.475379	0.726273	NA
psoriasis	IL_8	3	0.545323	0.351867	0.12119	0.493738	NA
psoriasis	IL_9	6	0.420634	0.342607	0.219542	0.620514	NA
psoriasis	IP_10	6	-0.162983	0.307782	0.59643	0.84112	NA
psoriasis	MCP_3	40	0.150876	0.101642	0.137709	0.522344	NA
psoriasis	MIF	5	0.214227	0.414784	0.605521	0.841673	NA
psoriasis	MIG	6	-0.143157	0.376928	0.704094	0.911181	NA
psoriasis	MIP_1A	12	-0.30714	0.255681	0.229649	0.620514	NA
psoriasis	MIP_1B	8	0.0425581	0.138599	0.758798	0.921271	NA
psoriasis	RANTES	12	-0.190752	0.15935	0.231282	0.620514	NA
psoriasis	SCGF_B	23	-0.139738	0.0965275	0.147716	0.532269	NA
psoriasis	SDF_1A	13	0.18489	0.248872	0.457535	0.721154	NA
psoriasis	TNF_B	4	-0.0610492	0.540556	0.91008	0.991176	NA
RA	EOTAXIN	5	0.498862	3.1516	0.874229	0.991176	NA
RA	FGF_BASIC	8	0.625635	0.283997	0.0275972	0.216835	Sufficient
RA	GROA_CXCL1	10	-0.251003	0.799981	0.753702	0.921271	NA
RA	HGF	9	-0.964394	1.48418	0.515833	0.756556	NA
RA	IL_16	17	1.11729	0.696797	0.108831	0.474253	NA
RA	IL_1RA	25	-1.25589	0.171376	2.33158e-13	2.56474e-11	Full
RA	IL_2RA	4	1.81945	0.659588	0.00580741	0.0924193	Sufficient
RA	IL_8	3	-0.789771	0.291082	0.00666327	0.0924193	Sufficient
RA	IL_9	5	0.975746	1.33956	0.466363	0.722534	NA
RA	IP_10	4	1.68592	0.562972	0.00274738	0.0755529	Sufficient
RA	MCP_3	28	-1.45305	0.380459	0.000133892	0.00490937	Full
RA	MIG	6	-1.62467	0.599433	0.00672141	0.0924193	Sufficient
RA	MIP_1B	5	0.16205	3.27892	0.960583	0.995551	NA
RA	RANTES	9	-0.476973	0.584541	0.414513	0.713696	NA
RA	SCGF_B	16	-0.798054	0.378157	0.0348259	0.25539	Sufficient
RA	SDF_1A	13	-0.846473	3.14043	0.787514	0.941593	NA
RA	TNF_B	4	2.75802	0.60039	4.35415e-06	0.000239479	Full
skin	EOTAXIN	7	-0.00533899	0.00705938	0.449471	0.977117	NA
skin	FGF_BASIC	16	0.000483299	0.00505758	0.923871	0.977117	NA
skin	GROA_CXCL1	27	0.00250652	0.00202219	0.215159	0.977117	NA
skin	HGF	11	-0.00442582	0.00529948	0.403638	0.977117	NA
skin	IL_16	38	-0.000936089	0.0027613	0.734607	0.977117	NA
skin	IL_1RA	27	0.00242469	0.00449531	0.589623	0.977117	NA
skin	IL_2RA	4	-0.0240074	0.0108136	0.0264108	0.809932	Sufficient
skin	IL_8	3	-0.0174713	0.00926737	0.059396	0.910739	NA
skin	IL_9	6	-0.000997064	0.00867857	0.908534	0.977117	NA
skin	IP_10	6	-0.00559071	0.00682081	0.412413	0.977117	NA
skin	MCP_3	37	-0.00242397	0.00290086	0.403379	0.977117	NA
skin	MIF	6	-0.00420279	0.00909719	0.64409	0.977117	NA
skin	MIG	6	0.00203513	0.00937267	0.828103	0.977117	NA
skin	MIP_1A	15	0.0052109	0.00606544	0.390278	0.977117	NA
skin	MIP_1B	11	-0.000132131	0.00317188	0.966772	0.977396	NA
skin	RANTES	12	-0.000404793	0.00417553	0.922771	0.977117	NA
skin	SCGF_B	20	-0.00232652	0.0024183	0.336025	0.977117	NA
skin	SDF_1A	12	0.0104441	0.00741312	0.158875	0.974435	NA
skin	TNF_B	4	-0.00123995	0.0140466	0.929659	0.977117	NA
stroke	EOTAXIN	7	0.471765	0.294838	0.10958	0.649028	NA
stroke	FGF_BASIC	15	0.115164	0.297578	0.698754	0.989471	NA
stroke	GROA_CXCL1	26	0.161155	0.100902	0.110234	0.649028	NA
stroke	HGF	10	-0.0227031	0.291053	0.937825	0.989471	NA
stroke	IL_16	34	0.161703	0.170816	0.343818	0.989471	NA
stroke	IL_1RA	27	-0.11383	0.20537	0.579396	0.989471	NA
stroke	IL_2RA	4	-0.127738	0.50416	0.799983	0.989471	NA
stroke	IL_8	3	-0.217318	0.441195	0.622319	0.989471	NA
stroke	IL_9	6	0.0160727	0.438375	0.970753	0.989471	NA
stroke	IP_10	6	-0.232482	0.329344	0.480255	0.989471	NA
stroke	MCP_3	41	0.0474716	0.126077	0.706524	0.989471	NA
stroke	MIF	6	-0.515803	0.516488	0.317953	0.953859	NA
stroke	MIG	6	0.0473048	0.418258	0.909951	0.989471	NA
stroke	MIP_1A	12	0.46648	0.416722	0.262968	0.857506	NA
stroke	MIP_1B	9	0.0295309	0.25132	0.906461	0.989471	NA
stroke	RANTES	12	-0.64184	0.205209	0.00176161	0.132121	Sufficient
stroke	SCGF_B	23	0.125355	0.150604	0.405213	0.989471	NA
stroke	SDF_1A	13	-0.0132693	0.341197	0.968978	0.989471	NA
UC	EOTAXIN	7	0.210283	0.267391	0.431619	0.721154	NA
UC	FGF_BASIC	16	-0.0731581	0.228711	0.749065	0.921271	NA
UC	GROA_CXCL1	26	-0.0737977	0.0792554	0.351782	0.649839	NA
UC	HGF	10	-0.00554638	0.247042	0.982088	0.995551	NA
UC	IL_16	40	0.0051984	0.122029	0.966021	0.995551	NA
UC	IL_1RA	27	-0.17445	0.165768	0.29263	0.641332	NA
UC	IL_2RA	4	-0.0198928	0.489712	0.967598	0.995551	NA
UC	IL_8	3	0.658504	0.357718	0.0656437	0.361717	NA
UC	IL_9	7	0.313004	0.384193	0.415242	0.713696	NA
UC	IP_10	6	-0.727426	0.307787	0.0181078	0.181078	Sufficient
UC	MCP_3	42	-0.014702	0.102411	0.885849	0.991176	NA
UC	MIF	6	-0.407372	0.418701	0.330582	0.641332	NA
UC	MIG	6	0.0676863	0.413838	0.87008	0.991176	NA
UC	MIP_1A	15	-0.200701	0.26513	0.449055	0.721154	NA
UC	MIP_1B	11	0.0199602	0.170894	0.90702	0.991176	NA
UC	RANTES	12	-0.24881	0.198227	0.209416	0.620514	NA
UC	SCGF_B	23	0.130931	0.130438	0.315488	0.641332	NA
UC	SDF_1A	13	-0.263889	0.278888	0.344038	0.649839	NA

## Sheet: MR_HetPval0.05_egg
Supplementary Data S7: asscoations between cardiometabolic, allergic and autoimmune disease and cancer with circulating cytokine concentrations ecluding heterogenic variants (Het P-value < 0.05) from MR Egger analysis
outcome	exposure	nsnp	b	se	pval	Pval_FDR	Sign
asthma	EOTAXIN	6	-0.325309	0.233309	0.235675	0.790616	NA
asthma	FGF_BASIC	15	0.0605948	0.0855561	0.491297	0.996399	NA
asthma	GROA_CXCL1	27	-0.00540846	0.0224644	0.811707	0.996399	NA
asthma	HGF	6	0.0298752	0.157996	0.85923	0.996399	NA
asthma	IL_16	29	0.0154451	0.0251639	0.544497	0.996399	NA
asthma	IL_1RA	25	-0.00626788	0.0938571	0.947333	0.996399	NA
asthma	IL_2RA	4	0.295666	0.219169	0.309765	0.888236	NA
asthma	IL_8	3	0.0283915	0.0933171	0.811975	0.996399	NA
asthma	IL_9	7	0.0903448	0.153956	0.582818	0.996399	NA
asthma	IP_10	3	0.500733	0.829493	0.654247	0.996399	NA
asthma	MCP_3	34	0.0396331	0.0328398	0.236332	0.790616	NA
asthma	MIF	6	0.615529	0.435912	0.230789	0.790616	NA
asthma	MIG	6	0.356578	0.280054	0.271894	0.809209	NA
asthma	MIP_1A	13	-0.058539	0.129645	0.660378	0.996399	NA
asthma	MIP_1B	9	-0.0164701	0.0501556	0.752228	0.996399	NA
asthma	RANTES	11	0.126182	0.0752126	0.127724	0.790616	NA
asthma	SCGF_B	21	-0.00416879	0.0232398	0.859537	0.996399	NA
asthma	SDF_1A	10	-0.0736454	0.23148	0.758517	0.996399	NA
asthma	TNF_B	4	-0.16218	1.53939	0.92571	0.996399	NA
breast	EOTAXIN	7	-0.0834272	0.555181	0.886425	0.933166	NA
breast	FGF_BASIC	16	0.157032	0.346901	0.657722	0.933166	NA
breast	GROA_CXCL1	28	0.135363	0.0767508	0.0895376	0.933166	NA
breast	HGF	11	-0.0299097	0.308423	0.924871	0.949224	NA
breast	IL_16	39	-0.0419327	0.179085	0.816159	0.933166	NA
breast	IL_1RA	27	0.0815927	0.228508	0.724038	0.933166	NA
breast	IL_2RA	4	0.414515	0.856996	0.676388	0.933166	NA
breast	IL_8	3	-0.210124	0.347305	0.653617	0.933166	NA
breast	IL_9	7	1.05305	0.803973	0.247208	0.933166	NA
breast	IP_10	6	-0.604242	1.26938	0.658897	0.933166	NA
breast	MCP_3	42	-0.132787	0.114729	0.253975	0.933166	NA
breast	MIF	6	1.27806	1.94619	0.547237	0.933166	NA
breast	MIG	6	0.645181	1.72225	0.726962	0.933166	NA
breast	MIP_1A	14	-1.04499	0.62827	0.122133	0.933166	NA
breast	MIP_1B	11	0.145364	0.183723	0.449167	0.933166	NA
breast	RANTES	12	-0.057483	0.250756	0.823304	0.933166	NA
breast	SCGF_B	23	0.111278	0.1162	0.349143	0.933166	NA
breast	SDF_1A	13	-0.469014	0.560887	0.420836	0.933166	NA
breast	TNF_B	4	-2.11122	1.31547	0.249724	0.933166	NA
CD	EOTAXIN	7	-0.653406	1.27703	0.630677	0.996399	NA
CD	FGF_BASIC	16	0.581692	0.33108	0.100763	0.790616	NA
CD	GROA_CXCL1	26	-0.12669	0.101544	0.224203	0.790616	NA
CD	HGF	10	0.0211308	0.479465	0.965928	0.996399	NA
CD	IL_16	40	-0.0417526	0.14222	0.770678	0.996399	NA
CD	IL_1RA	27	-0.0674265	0.297466	0.822524	0.996399	NA
CD	IL_2RA	4	-0.264553	1.55805	0.880791	0.996399	NA
CD	IL_8	3	0.350831	0.423009	0.559208	0.996399	NA
CD	IL_9	7	-1.33928	0.950505	0.21788	0.790616	NA
CD	IP_10	6	-2.41434	1.57066	0.199069	0.790616	NA
CD	MCP_3	42	-0.284378	0.221937	0.207451	0.790616	NA
CD	MIF	6	0.700492	2.136	0.7594	0.996399	NA
CD	MIG	6	0.215177	1.13724	0.859141	0.996399	NA
CD	MIP_1A	15	-0.120525	0.533466	0.824771	0.996399	NA
CD	MIP_1B	11	-0.375029	0.284033	0.219301	0.790616	NA
CD	RANTES	12	-0.00152417	0.329397	0.996399	0.996399	NA
CD	SCGF_B	23	-0.126518	0.13466	0.358137	0.892531	NA
CD	SDF_1A	13	0.504326	0.760305	0.520784	0.996399	NA
colorectal	EOTAXIN	7	0.00359517	0.00837668	0.685651	0.933166	NA
colorectal	FGF_BASIC	16	-0.00684359	0.0038502	0.097213	0.933166	NA
colorectal	GROA_CXCL1	27	-0.00196478	0.00108283	0.0816214	0.933166	NA
colorectal	HGF	11	0.000807116	0.00492017	0.873323	0.933166	NA
colorectal	IL_16	38	-0.00271316	0.00135554	0.0529152	0.933166	NA
colorectal	IL_1RA	27	-0.0016932	0.00334236	0.616883	0.933166	NA
colorectal	IL_2RA	4	0.00998386	0.0135739	0.538584	0.933166	NA
colorectal	IL_8	3	0.00337079	0.00544109	0.646905	0.933166	NA
colorectal	IL_9	6	-0.003552	0.00822492	0.688104	0.933166	NA
colorectal	IP_10	6	0.0369585	0.0165569	0.0893907	0.933166	NA
colorectal	MCP_3	37	0.00131522	0.00202009	0.519253	0.933166	NA
colorectal	MIF	6	0.0172894	0.0353914	0.650754	0.933166	NA
colorectal	MIG	6	0.0282583	0.0132406	0.0997339	0.933166	NA
colorectal	MIP_1A	15	-0.00310783	0.00710613	0.669039	0.933166	NA
colorectal	MIP_1B	11	0.0022153	0.00183673	0.258524	0.933166	NA
colorectal	RANTES	12	-0.00120402	0.00358058	0.743621	0.933166	NA
colorectal	SCGF_B	20	-0.000466182	0.00147819	0.756105	0.933166	NA
colorectal	SDF_1A	12	-0.0161693	0.0118374	0.201888	0.933166	NA
colorectal	TNF_B	4	0.0212219	0.0227689	0.449703	0.933166	NA
DM2_suzuki	EOTAXIN	6	0.037721	0.115019	0.759394	0.976528	NA
DM2_suzuki	FGF_BASIC	16	-0.0766586	0.0569704	0.199825	0.970988	NA
DM2_suzuki	GROA_CXCL1	24	0.00801328	0.016907	0.640198	0.970988	NA
DM2_suzuki	HGF	9	-0.0884654	0.0679471	0.234128	0.970988	NA
DM2_suzuki	IL_16	40	-0.00145723	0.0228151	0.949408	0.988966	NA
DM2_suzuki	IL_1RA	27	-0.0103106	0.0444441	0.818434	0.976528	NA
DM2_suzuki	IL_2RA	4	0.112757	0.314681	0.754388	0.976528	NA
DM2_suzuki	IL_8	3	-0.0438869	0.0713778	0.649051	0.970988	NA
DM2_suzuki	IL_9	7	0.193409	0.161563	0.284918	0.970988	NA
DM2_suzuki	IP_10	6	-0.0806636	0.453185	0.867379	0.988966	NA
DM2_suzuki	MCP_3	41	-0.0142595	0.0236844	0.550618	0.970988	NA
DM2_suzuki	MIF	5	0.66699	0.543379	0.307174	0.970988	NA
DM2_suzuki	MIG	6	-0.116063	0.315612	0.731699	0.976528	NA
DM2_suzuki	MIP_1A	15	-0.0514995	0.0977419	0.607143	0.970988	NA
DM2_suzuki	MIP_1B	11	0.0121937	0.0329426	0.719832	0.976528	NA
DM2_suzuki	RANTES	11	0.0666633	0.0525464	0.236393	0.970988	NA
DM2_suzuki	SCGF_B	23	-0.00205626	0.0255	0.936494	0.988966	NA
DM2_suzuki	SDF_1A	12	-0.13515	0.172819	0.452316	0.970988	NA
DM2_suzuki	TNF_B	4	0.200774	0.488101	0.720715	0.976528	NA
lung	EOTAXIN	6	0.280634	0.510875	0.612011	0.933166	NA
lung	FGF_BASIC	10	-0.270965	0.175234	0.160615	0.933166	NA
lung	GROA_CXCL1	19	0.0645015	0.053383	0.24348	0.933166	NA
lung	HGF	10	-0.0516071	0.192471	0.795384	0.933166	NA
lung	IL_16	37	-0.260606	0.0988707	0.0124261	0.933166	Sufficient
lung	IL_1RA	26	-0.351362	0.147871	0.0258213	0.933166	Sufficient
lung	IL_2RA	4	-0.447118	0.541781	0.495985	0.933166	NA
lung	IL_8	3	-0.0551918	0.224201	0.846338	0.933166	NA
lung	IL_9	6	-0.20061	0.386241	0.630904	0.933166	NA
lung	IP_10	6	0.355356	0.721949	0.648357	0.933166	NA
lung	MCP_3	40	-0.0790334	0.0770119	0.311262	0.933166	NA
lung	MIF	5	0.277196	1.19704	0.83177	0.933166	NA
lung	MIG	6	0.954443	0.66215	0.22291	0.933166	NA
lung	MIP_1A	11	-0.475104	0.50966	0.375565	0.933166	NA
lung	MIP_1B	9	0.0517512	0.150225	0.740595	0.933166	NA
lung	RANTES	12	-0.141505	0.168624	0.420978	0.933166	NA
lung	SCGF_B	21	0.0200601	0.072307	0.784447	0.933166	NA
lung	SDF_1A	12	0.0593914	0.387739	0.881308	0.933166	NA
MI	EOTAXIN	7	0.364423	0.25787	0.216717	0.970988	NA
MI	FGF_BASIC	13	0.253213	0.12299	0.0639966	0.970988	NA
MI	GROA_CXCL1	20	0.0236563	0.0363066	0.522911	0.970988	NA
MI	HGF	10	-0.102321	0.131561	0.4591	0.970988	NA
MI	IL_16	32	0.0256629	0.0732598	0.728562	0.976528	NA
MI	IL_1RA	27	0.119632	0.111562	0.293813	0.970988	NA
MI	IL_2RA	4	-0.715749	0.394088	0.210985	0.970988	NA
MI	IL_8	3	0.227703	0.141285	0.35354	0.970988	NA
MI	IL_9	6	-0.226112	0.407686	0.608702	0.970988	NA
MI	IP_10	6	0.346168	0.533748	0.551975	0.970988	NA
MI	MCP_3	41	-0.102746	0.0499531	0.0464333	0.970988	Sufficient
MI	MIF	6	-0.176743	1.26661	0.895767	0.988966	NA
MI	MIG	6	0.560625	0.502961	0.327453	0.970988	NA
MI	MIP_1A	11	-0.238169	0.305328	0.455389	0.970988	NA
MI	MIP_1B	8	-0.0965373	0.122786	0.46165	0.970988	NA
MI	RANTES	10	-0.0346355	0.121072	0.782089	0.976528	NA
MI	SCGF_B	21	0.030189	0.0516923	0.566081	0.970988	NA
MI	SDF_1A	13	-0.258569	0.625003	0.687039	0.976528	NA
MI	TNF_B	4	0.158232	0.661812	0.833304	0.976528	NA
MS	EOTAXIN	7	-0.164868	0.796152	0.844116	0.996399	NA
MS	FGF_BASIC	9	-0.711752	0.915624	0.462415	0.995322	NA
MS	GROA_CXCL1	14	0.00902277	0.0705976	0.90042	0.996399	NA
MS	HGF	10	-0.482982	0.368265	0.226073	0.790616	NA
MS	IL_16	29	0.119168	0.234835	0.615957	0.996399	NA
MS	IL_1RA	24	-0.697417	0.323742	0.0424363	0.790616	Sufficient
MS	IL_2RA	4	-0.0162799	2.51318	0.99542	0.996399	NA
MS	IL_8	3	0.689618	0.317505	0.274686	0.809209	NA
MS	IL_9	5	-0.305513	0.826693	0.736255	0.996399	NA
MS	IP_10	6	0.346026	0.996744	0.745969	0.996399	NA
MS	MCP_3	41	-0.296453	0.125384	0.0231351	0.790616	Sufficient
MS	MIF	4	-3.59483	7.71388	0.687028	0.996399	NA
MS	MIG	5	2.51764	2.10611	0.317809	0.888236	NA
MS	MIP_1A	10	1.65953	0.917428	0.108074	0.790616	NA
MS	MIP_1B	8	0.888727	0.370424	0.0533517	0.790616	NA
MS	RANTES	10	-0.540871	0.27448	0.0842745	0.790616	NA
MS	SCGF_B	21	0.0692581	0.100039	0.497118	0.996399	NA
MS	SDF_1A	13	-0.906809	0.719731	0.23377	0.790616	NA
MS	TNF_B	4	-5.55301	2.44939	0.151544	0.790616	NA
NHL	EOTAXIN	5	-0.424865	0.98601	0.69563	0.933166	NA
NHL	FGF_BASIC	13	0.700896	0.521787	0.206244	0.933166	NA
NHL	GROA_CXCL1	23	0.0293299	0.128934	0.822251	0.933166	NA
NHL	HGF	10	-0.45311	0.422944	0.315277	0.933166	NA
NHL	IL_16	33	0.0820974	0.204303	0.690558	0.933166	NA
NHL	IL_1RA	24	-0.445577	0.349771	0.215988	0.933166	NA
NHL	IL_2RA	4	-0.200332	1.3009	0.891749	0.933166	NA
NHL	IL_9	6	-1.08191	1.6897	0.556817	0.933166	NA
NHL	IP_10	6	-0.282151	1.65455	0.872871	0.933166	NA
NHL	MCP_3	34	-0.0580108	0.183389	0.753809	0.933166	NA
NHL	MIF	4	4.04107	2.85499	0.292586	0.933166	NA
NHL	MIG	5	3.12156	2.2115	0.252931	0.933166	NA
NHL	MIP_1A	10	-0.920818	0.650169	0.194432	0.933166	NA
NHL	MIP_1B	7	-0.0502517	0.353783	0.892594	0.933166	NA
NHL	RANTES	11	-0.433626	0.434716	0.344588	0.933166	NA
NHL	SCGF_B	16	0.0129656	0.142092	0.928588	0.949224	NA
NHL	SDF_1A	12	-0.865089	0.927937	0.373157	0.933166	NA
PAVK	EOTAXIN	6	-0.3179	0.356171	0.422542	0.970988	NA
PAVK	FGF_BASIC	15	-0.222406	0.148979	0.159339	0.970988	NA
PAVK	GROA_CXCL1	27	0.0352668	0.0385103	0.368534	0.970988	NA
PAVK	HGF	11	0.0127424	0.153879	0.935817	0.988966	NA
PAVK	IL_16	37	-0.0546638	0.064589	0.403116	0.970988	NA
PAVK	IL_1RA	27	-0.0902903	0.138203	0.519517	0.970988	NA
PAVK	IL_2RA	4	0.547433	0.480779	0.372868	0.970988	NA
PAVK	IL_8	3	-0.205471	0.131643	0.362748	0.970988	NA
PAVK	IL_9	5	0.548091	1.12782	0.660272	0.970988	NA
PAVK	IP_10	6	0.572354	0.565209	0.368508	0.970988	NA
PAVK	MCP_3	39	-0.0134366	0.0593774	0.82222	0.976528	NA
PAVK	MIF	5	-0.854114	0.782451	0.354837	0.970988	NA
PAVK	MIG	4	0.00284632	0.578204	0.996519	0.996519	NA
PAVK	MIP_1A	12	-0.0933798	0.350662	0.795421	0.976528	NA
PAVK	MIP_1B	11	-0.00998163	0.0755387	0.897781	0.988966	NA
PAVK	RANTES	11	-0.00307085	0.132219	0.981977	0.995247	NA
PAVK	SCGF_B	19	0.12475	0.173414	0.481681	0.970988	NA
PAVK	SDF_1A	12	0.399363	0.418547	0.362495	0.970988	NA
PAVK	TNF_B	3	0.800711	0.663155	0.440353	0.970988	NA
psoriasis	EOTAXIN	7	0.114368	0.620147	0.86093	0.996399	NA
psoriasis	FGF_BASIC	16	0.659353	0.493545	0.202876	0.790616	NA
psoriasis	GROA_CXCL1	27	-0.183939	0.0911206	0.0543735	0.790616	NA
psoriasis	HGF	11	0.0932033	0.307524	0.76872	0.996399	NA
psoriasis	IL_16	39	0.0297014	0.0978947	0.763283	0.996399	NA
psoriasis	IL_1RA	27	0.486551	0.344354	0.170003	0.790616	NA
psoriasis	IL_2RA	4	1.23349	1.01288	0.347474	0.892531	NA
psoriasis	IL_8	3	0.464351	0.612137	0.586856	0.996399	NA
psoriasis	IL_9	6	0.437309	1.0065	0.686347	0.996399	NA
psoriasis	IP_10	6	1.15701	1.43643	0.465701	0.995322	NA
psoriasis	MCP_3	40	0.0544303	0.129583	0.676821	0.996399	NA
psoriasis	MIF	5	0.212756	1.95153	0.92007	0.996399	NA
psoriasis	MIG	6	2.78624	0.985063	0.0474179	0.790616	Sufficient
psoriasis	MIP_1A	12	-0.583196	0.438238	0.212809	0.790616	NA
psoriasis	MIP_1B	8	0.131802	0.186578	0.506421	0.996399	NA
psoriasis	RANTES	12	-0.0515794	0.265728	0.849979	0.996399	NA
psoriasis	SCGF_B	23	-0.117949	0.0974009	0.239361	0.790616	NA
psoriasis	SDF_1A	13	0.871335	0.626889	0.192035	0.790616	NA
psoriasis	TNF_B	4	9.49525	12.9072	0.538518	0.996399	NA
RA	EOTAXIN	5	-0.687859	9.57807	0.947268	0.996399	NA
RA	FGF_BASIC	8	1.74421	0.304244	0.00122315	0.0666617	Sufficient
RA	GROA_CXCL1	10	-0.850463	0.858686	0.350974	0.892531	NA
RA	HGF	9	-0.163917	5.48058	0.976975	0.996399	NA
RA	IL_16	17	1.95903	1.50291	0.212059	0.790616	NA
RA	IL_1RA	25	-1.22197	0.0840533	4.39821e-13	4.79405e-11	Full
RA	IL_2RA	4	-0.224606	4.10738	0.961362	0.996399	NA
RA	IL_8	3	-1.13789	0.403785	0.217083	0.790616	NA
RA	IL_9	5	-1.78922	18.5602	0.929281	0.996399	NA
RA	IP_10	4	-1.87388	15.8808	0.916853	0.996399	NA
RA	MCP_3	28	0.641789	0.83525	0.449185	0.995322	NA
RA	MIG	6	-0.922449	1.38326	0.541356	0.996399	NA
RA	MIP_1B	5	0.176833	7.65049	0.983011	0.996399	NA
RA	RANTES	9	0.391345	3.9749	0.924332	0.996399	NA
RA	SCGF_B	16	-0.464138	0.490734	0.360288	0.892531	NA
RA	SDF_1A	13	-0.327639	7.71394	0.966882	0.996399	NA
skin	EOTAXIN	7	-0.019288	0.0206319	0.392774	0.933166	NA
skin	FGF_BASIC	16	0.0091575	0.00920555	0.336727	0.933166	NA
skin	GROA_CXCL1	27	0.00123878	0.00279227	0.661115	0.933166	NA
skin	HGF	11	-0.00136183	0.00788252	0.866658	0.933166	NA
skin	IL_16	38	0.00381573	0.00254226	0.142097	0.933166	NA
skin	IL_1RA	27	-0.00467268	0.00636315	0.469577	0.933166	NA
skin	IL_2RA	4	-0.0511202	0.0259007	0.18713	0.933166	NA
skin	IL_8	3	-0.0095305	0.0109287	0.543441	0.933166	NA
skin	IL_9	6	0.0165778	0.0161272	0.362072	0.933166	NA
skin	IP_10	6	0.0197045	0.0313374	0.56361	0.933166	NA
skin	MCP_3	37	-0.00712144	0.00384857	0.0727103	0.933166	NA
skin	MIF	6	-0.0216339	0.0480083	0.675604	0.933166	NA
skin	MIG	6	-0.00026919	0.0258734	0.992197	0.992197	NA
skin	MIP_1A	15	0.00365038	0.0100138	0.721319	0.933166	NA
skin	MIP_1B	11	0.000213452	0.00349806	0.952677	0.963146	NA
skin	RANTES	12	-0.00446976	0.00682283	0.527174	0.933166	NA
skin	SCGF_B	20	-0.00105548	0.00261166	0.69087	0.933166	NA
skin	SDF_1A	12	0.0239882	0.0230643	0.322806	0.933166	NA
skin	TNF_B	4	-0.104354	0.0556413	0.201558	0.933166	NA
stroke	EOTAXIN	7	1.29075	0.828259	0.179879	0.970988	NA
stroke	FGF_BASIC	15	-0.240594	0.50334	0.640592	0.970988	NA
stroke	GROA_CXCL1	26	0.161664	0.116177	0.176829	0.970988	NA
stroke	HGF	10	0.0291256	0.43104	0.947786	0.988966	NA
stroke	IL_16	34	-0.112885	0.219331	0.610314	0.970988	NA
stroke	IL_1RA	27	-0.039904	0.32885	0.904388	0.988966	NA
stroke	IL_2RA	4	0.636398	1.20723	0.650722	0.970988	NA
stroke	IL_8	3	0.0292062	0.522979	0.964484	0.990908	NA
stroke	IL_9	6	-0.330989	1.23794	0.802403	0.976528	NA
stroke	IP_10	6	-1.08705	1.54362	0.52013	0.970988	NA
stroke	MCP_3	41	0.478248	0.210861	0.0289405	0.970988	Sufficient
stroke	MIF	6	3.68843	3.24581	0.319264	0.970988	NA
stroke	MIG	6	-0.782401	1.27906	0.573796	0.970988	NA
stroke	MIP_1A	12	1.06627	0.991886	0.307629	0.970988	NA
stroke	MIP_1B	9	0.302984	0.36758	0.436969	0.970988	NA
stroke	RANTES	12	-0.675948	0.351452	0.0833532	0.970988	NA
stroke	SCGF_B	23	0.089306	0.165632	0.595432	0.970988	NA
stroke	SDF_1A	13	-0.719776	0.8259	0.402099	0.970988	NA
UC	EOTAXIN	7	-0.764235	0.878001	0.423879	0.973886	NA
UC	FGF_BASIC	16	0.250448	0.386808	0.527801	0.996399	NA
UC	GROA_CXCL1	26	-0.103243	0.092221	0.273998	0.809209	NA
UC	HGF	10	-0.0588614	0.388002	0.883176	0.996399	NA
UC	IL_16	40	0.12731	0.146386	0.389933	0.923972	NA
UC	IL_1RA	27	-0.0658391	0.259775	0.801996	0.996399	NA
UC	IL_2RA	4	2.82548	1.01323	0.108135	0.790616	NA
UC	IL_8	3	0.917488	0.410314	0.267721	0.809209	NA
UC	IL_9	7	0.761361	0.801572	0.385813	0.923972	NA
UC	IP_10	6	0.772797	1.30045	0.584322	0.996399	NA
UC	MCP_3	42	-0.036907	0.134318	0.784905	0.996399	NA
UC	MIF	6	1.01329	3.31738	0.77526	0.996399	NA
UC	MIG	6	1.34927	1.53439	0.428867	0.973886	NA
UC	MIP_1A	15	-0.466234	0.473753	0.343014	0.892531	NA
UC	MIP_1B	11	0.293179	0.206301	0.188991	0.790616	NA
UC	RANTES	12	0.161594	0.332282	0.637225	0.996399	NA
UC	SCGF_B	23	0.169021	0.127945	0.200701	0.790616	NA
UC	SDF_1A	13	-1.01552	0.778683	0.218813	0.790616	NA
